# Supplementary material for: Targetable lesions and proteomes predict therapy sensitivity through disease evolution in pediatric acute lymphoblastic leukemia
Source: Nat Commun. 2023 Nov 21;14:7161. doi: 10.1038/s41467-023-42701-9 (PMC10663560; doi:10.1038/s41467-023-42701-9)
Supplement: Supplementary file 4 — Supplementary Data 1 [file 41467_2023_42701_MOESM4_ESM.xlsx]

## Sheet: 1.BCCH Cohort description
Supplementary Data S1 Cohort description
BCCHR ID	Age	Blast Count	Group	Cohort	Main cytogroup	Risk Group	TimePoint	Survival	Proteomics	Genomics	Genomics Drug Response	PARP Drug Response	PARP and yH2Ax characterization
BALL01_R2	3-7y	96	B-ALL	Cohort2	BCP-ALL	SR	R2	relapsed	X	X		X	X
BALL01_R3	12-18y	90	B-ALL	Cohort2	BCP-ALL	HR	R3	relapsed	X	X	X	X
BALL01_R4	12-18y	83	B-ALL	Cohort2	BCP-ALL	HR	R4	relapsed	X	X
BALL01_R5P	>18y	90	B-ALL	Cohort2	BCP-ALL	HR	R5	deceased	X	X	X
BALL02_Dx	12-18y	83	B-ALL	Cohort2	Hypodiploid	HR	Dx	relapsed	PDX-only	X	X
BALL02_R1	12-18y	73	B-ALL	Cohort2	Hypodiploid	HR	R1	relapsed	PDX-only	X
BALL02_R2	>18	67	B-ALL	Cohort2	Hypodiploid	HR	R2	deceased	PDX-only	X	X
BALL03_Dx	3-7y	45	B-ALL	Cohort2	BCP-ALL	HR	Dx	relapsed	X	X
BALL03_R2	3-7y	92	B-ALL	Cohort2	BCP-ALL	HR	R2	deceased	X	X		X	X
BALL04_Dx	0-3y	96	B-ALL	Cohort2	BCP-ALL	HR	Dx	relapsed	X	X	X
BALL04_R1	3-7y	94	B-ALL	Cohort2	BCP-ALL	HR	R1	alive	X	X	X	X	X
BALL05_Dx	7-12y	87	B-ALL	Cohort2	ETV6/RUNX1	SR	Dx	relapsed	X	X	X
BALL05_R1	7-12y	96	B-ALL	Cohort2	ETV6/RUNX1	SR	R1	alive	X	X	X
BALL06_Dx	12-18y	92	B-ALL	Cohort2	Trisomy21	HR	Dx	relapsed	X	X	X
BALL06_R1	>18y	88	B-ALL	NA	Trisomy21	HR	R1	relapsed		X
BALL06_R2	>18y	88	B-ALL	Cohort2	Trisomy21	HR	R2	alive	X	X	X	X
BALL07_Dx	12-18y	82	B-ALL	Cohort2	Hypodiploid	HR	Dx	relapsed	X	X
BALL07_R1	>18y	77	B-ALL	Cohort2	Hypodiploid	HR	R1	alive	X	X
BALL08_Dx	3-7y	96	B-ALL	NA	BCP-ALL	HR	Dx	relapsed		X
BALL08_R1	7-12y	68	B-ALL	Cohort2	BCP-ALL	SR	R1	alive	X	X
BALL09_Dx	7-12y	90	B-ALL	NA	Hyperdiploid	HR	Dx	relapsed		X
BALL09_R1	12-18y	95	B-ALL	Cohort2	Hyperdiploid	SR	R1	relapsed	X	X
BALL10_Dx	0-3y	91	B-ALL	NA	BCP-ALL	SR	Dx	relapsed		X
BALL10_R2	7-12y	89	B-ALL	NA	BCP-ALL	HR	R2	alive		X
BALL11_Dx	3-7y	97	B-ALL	Cohort1	other	HR	Dx	alive	X
BALL12_Dx	3-7y	97	B-ALL	Cohort1	ETV6/RUNX1	SR	Dx	alive	X
BALL13_Dx	3-7y	92	B-ALL	Cohort1	ETV6/RUNX1	SR	Dx	alive	X
BALL14_Dx	12-18y	39	B-ALL	Cohort1	Hypodiploid	HR	Dx	deceased	X			X
BALL15_Dx	3-7y	94	B-ALL	Cohort1	ETV6/RUNX1	SR	Dx	alive	X
BALL16_Dx	3-7y	88	B-ALL	Cohort3	Ph-like	SR	Dx	alive	X
BALL17_Dx	7-12y	74	B-ALL	Cohort3	Hyperdiploid	HR	Dx	alive	X			X
BALL18_Dx	7-12y	88	B-ALL	Cohort3	other	SR	Dx	alive	X
BALL19_Dx	12-18y	95	B-ALL	Cohort3	Hyperdiploid	HR	Dx	alive	X
BALL20_Dx	12-18y	95	B-ALL	Cohort3	BCP-ALL	HR	Dx	alive	X
BALL21_Dx	3-7y	77	B-ALL	Cohort3	ETV6/RUNX1	SR	Dx	alive	X
BALL22_Dx	3-7y	98	B-ALL	Cohort3	Hyperdiploid		Dx	alive	X
BALL23_Dx	7-12y	86	B-ALL	Cohort3	BCP-ALL	SR	Dx	alive	X
BALL24_R1	12-18y	100	B-ALL	Cohort3	BCP-ALL	SR	R1	alive	X			X
BALL25_Dx	12-18y	93	B-ALL	Cohort3	Hypodiploid	HR	Dx	alive	X
BALL26_Dx	0-3y	94	B-ALL	Cohort3	Ph positive	HR	Dx	alive	X
BALL27_Dx	3-7y	91	B-ALL	Cohort3	Ph-like	HR	Dx	alive	X
BALL28_Dx	0-3y	95	B-ALL	Cohort3	ETV6/RUNX1	HR	Dx	alive	X
BALL29_Dx	12-18y	96	B-ALL	Cohort3	other	HR	Dx	alive	X
BALL30_Dx	12-18y	85	B-ALL	Cohort3	other	HR	Dx	alive	X
BALL31_Dx	3-7y	95	B-ALL	Cohort3	Hyperdiploid	SR	Dx	alive	X
BALL32_Dx	12-18y	97	B-ALL	Cohort3	other	HR	Dx	alive	X
BALL33_R1	7-12y	82	B-ALL	NA	Ph positive	HR	R1	deceased				X
BALL34_R1	12-18y	54	B-ALL	NA	Ph positive	HR	R1	alive				X
BALL35_Dx	12-18y	?	B-ALL	NA	Hyperdiploid	HR	Dx	relapsed				X
BALL35_R1	12-18y	85	B-ALL	NA	Hyperdiploid	HR	R1	alive				X
BALL36_Dx	12-18y	97	B-ALL	NA	Other	HR	Dx	alive				X
BALL37_Dx	3-7y	95	B-ALL	NA	Other	SR	Dx	alive				X
BALL38_Dx	12-18y	90	B-ALL	NA	Other	HR	Dx	alive				X
BALL39_Dx	7-127	93	B-ALL	NA	BCP-ALL	HR	Dx	alive				X
BALL40_Dx	0-3y	99	B-ALL	NA	Hyperdiploid	SR	Dx	alive
BALL41_R1	3-7y	25	B-ALL	Cohort1	BCP-ALL	HR	R1	deceased	X			X
TALL01_Dx	3-7y	83	T-ALL	Cohort2	T-ALL	SR	Dx	relapsed	X
TALL01_R	3-7y	49	T-ALL	Cohort2	T-ALL	SR	R1	deceased	X
TALL02_Dx	12-18y	90	T-ALL	Cohort1	T-ALL	HR	Dx	alive	X
TALL03_Dx	3-7y	81	T-ALL	Cohort1	T-ALL	HR	Dx	deceased	X
TALL04_Dx	7-12y	84	T-ALL	Cohort1	T-ALL	HR	Dx	alive	X
TALL05_Dx	12-18y	78	T-ALL	Cohort1	T-ALL	HR	Dx	alive	X
TALL06_Dx	3-7y	96	T-ALL	Cohort1	T-ALL	HR	Dx	alive	X
TALL07_Dx	3-7y	96	T-ALL	Cohort1	T-ALL	SR	Dx	alive	X
TALL08_Dx	12-18y	2	T-ALL	Cohort1	T-ALL	HR	Dx	alive	X
CL_697			Cell_Line	Cohort2	BCP-ALL	NA		NA	X
CL_BV173			Cell_Line	Cohort2	BCP-ALL	NA		NA	X
CL_Jurkat			Cell_Line	Cohort2	T-ALL	NA		NA	X
CL_Nalm6			Cell_Line	Cohort2	BCP-ALL	NA		NA	X
CL_RS411			Cell_Line	Cohort2	BCP-ALL	NA		NA	X
Non-Cancer Controls
BM-01	12-18y		Bone Marrow Mononuclear Cells- healthy donor, neurofibormatosis type 1	Cohort2					X
BMSC01	12-18y		Bone Marrow Stem Cells	Cohort2					X			X
BMSC02	7-12y		Bone Marrow Stem Cells	Cohort2					X			X	X
BMSC03	0-3y		Bone Marrow Stem Cells									X
BMSC04	12-18y		Bone Marrow Stem Cells									X
BMSC05	12-18y		Bone Marrow Stem Cells									X	X
N/A	3-7y		Ears, Nose, Throat Surgery	Cohort3					X
N/A	3-7y		Ears, Nose, Throat Surgery	Cohort3					X
N/A	0-3y		Recovered Neuroblastoma	Cohort3					X
N/A	0-3y		Recovered Neuroblastoma	Cohort3					X
N/A	3-7y		Ears, Nose, Throat Surgery	Cohort3					X
