# Supplementary material for: Targetable lesions and proteomes predict therapy sensitivity through disease evolution in pediatric acute lymphoblastic leukemia
Source: Nat Commun. 2023 Nov 21;14:7161. doi: 10.1038/s41467-023-42701-9 (PMC10663560; doi:10.1038/s41467-023-42701-9)
Supplement: Supplementary file 5 — Supplementary Data 2 [file 41467_2023_42701_MOESM5_ESM.xlsx]

## Sheet: 2.BCCH Genomic Data
Supplementary Data S2 BCCH Genomic Data
Patient Code	Time Point	Tumour Content	SNV	CNV	Fusion	Target
BALL01	R2D0	96	JAK1(Val658Phe, 0.47)	CDKN2A/B(0), PTCH1(0.79), EBF1(1)	None	JAK2 SNV(50%)
						PTCH1( 1 copy loss)
						CDKN2A (2 copy loss)
	R3D0	90	JAK1(Val658Phe, 0.56), JAK1(Arg724His, 0.11)	CDKN2A/B(0), PTCH1(0.79), EBF1(1)		JAK2 SNV(50%)
						PTCH1( 1 copy loss)
						CDKN2A (2 copy loss)
	R4D0	83	JAK1(Val658Phe, 0.95)	CDKN2A/B(0), PTCH1(0.6), EBF1(1)		JAK2 SNV(95%)
						PTCH1( 1 copy loss)
						CDKN2A (2 copy loss)
	R5D0	62	JAK1(Val658Phe, 0.70	CDKN2A/B(0.5), PTCH1 (0.63), EBF1(1)		JAK2 SNV(70%)
						PTCH1( 1 copy loss)
						CDKN2A (2 copy loss)
	R5-Pal	90	JAK1(Val658Phe, 0.98)	CDKN2A/B(0), PTCH1(1), EBF1(1)		JAK2 SNV(95%)
						PTCH1( 1 copy loss)
						CDKN2A (2 copy loss)
BALL02	DxD0	83	TP53(Arg248Gln, 0.82)	RB1(1)	None	None
	R1D0	73	N/A	N/A		N/A
	R2D0	67	TP53(Arg248Gln, 0.80)	CDKN2A(1)		CDKN2A (1 copy loss)
BALL03	DxD0	45	PAX5(Val26Gly, 0.36) KRAS(Gly12Asp, 0.31), KRAS(Ala146Th, 0.11), SUZ12(Lys690fs, 0.03)	IKZF1(0.6), JAK2(0.2), CDKN2A/B(0)	P2RY8(1) - CRLF2(1) (1,224 )	KRAS SNV (35%)
						CDKN2A (2 copy loss) , KRAS SNV(40%)
	R2D0	92	KRAS(Gly12Asp, 0.4), SUZ12(Lys690fs, 0.03)	IKZF1(0.7), JAK2(1.1), CDKN2A(0.2)/B(0.7), PTCH1(0.9), TP53(0.2)	P2RY8(1) - CRLF2(1)(15,737)	CDKN2A (2 copy loss) ,KRAS SNV (45%)
						PTCH1( 1 copy loss)
BALL04	DxD0	96	KRAS (Gly12Arg, 0.50)	CDKN2A (0.1)/B(0.66), IKZF1(0.9), JAK2(1.0)	None	KRAS SNV (50%)
						CDKN2A (2 copy loss)
		94	KRAS (Gly12Arg, 0.44) TP53 (Cys238Arg, 0.1)	CDKN2A (0)/B(0.60), IKZF1(0.93),JAK2(1.0),		KRAS SNV (50%)
						CDKN2A (2 copy loss)
BALL05	DxD0	96	CSDE1/NRAS (Gly13Val, 0.34)	CDKN2A/B (0), EED (0.9)	ETV6-RUNX1 (262,395)	NRAS SNV (30%)
						CDKN2A (2 copy loss)
	R1D0	87	NSD2 (Pro1343fs, 0.5)	CDKN2A(0.37)/B(0.4)	ETV6-RUNX1 (137,208)	CDKN2A (2 copy loss)
BALL06	DxD0	96	CSDE1/NRAS (Gly12Asp, 0.13)	None	None	NRAS SNV (13%)
	R1D0	88	None	None	None	None
	R2D0		CRLF1 (Gly80fs, 1.0) ASXL1 Gly652fs, 0.68), KMT2D(Glu218fs, 0.02)	None	None	None
BALL07	DxD0	82	N/A	CDKN2A (0)/B (0) IKZF1 (1)	None	CDKN2A (2 copy loss)
	R1D0	77	N/A	CDKN2A (0)/B (0) IKZF1 (1)	None	CDKN2A (2 copy loss)
BALL08	DxD0	96	CSDE1/NRAS (Gly12Ala, 0.14) CSDE1/NRAS (Gly12Ser, 0.28)	CDKN2A (0.2)/B (0.2)	None	CDKN2A (2 copy loss)
						NRAS SNV (42%)
	R1D0	87	CSDE1/NRAS (Gly12Ser, 0.04) FLT3(ASP835Tyr, 0.05)	CDKN2A(0.2)/B (0.2)	None	CDKN2A (2 copy loss)
						NRAS SNV (4%)
BALL09	DxD0	90	PTPN11(Glu76Lys, 0.39)	CDKN2A/B(0) , RUNX1 (3.7 ) , IKZF1 (1)	None	CDKN2A (2 copy loss)
	R1D0	95	PTPN11(Glu76Lys, 0.42)	CDKN2A/B(0) RUNX1 (3.6 ) , IKZF1 (1)	None	CDKN2A (2 copy loss)
BALL10	DxD0	91	NRAS (Gln61His, 0.24) NRAS (Gln61Arg, 0.17 )	CDKN2A 0/B (0.5) JAK2(1.0)	P2RY8(1) - CRLF2(1) (100,000)	CDKN2A (2 copy loss), NRAS SNV (40%)
	R2D0	89	NRAS (Gln61His, 0.5)	CDKN2A 0/B (0.7) JAK2(1.0)	P2RY8(1) - CRLF2(1) (125)	CDKN2A (2 copy loss), NRAS SNV (50%)
TALL01	DxD0	83	N/A	CDKN2A(0.45)/B(0)	None	CDKN2A (2 copy loss)
	R1D0	49	NRAS (Gln61Lys, 0.28)	CDKN2A(0.97)/B(0.7)		CDKN2A (2 copy loss)
						NRAS SNV (28%)
