# Supplementary material for: Targetable lesions and proteomes predict therapy sensitivity through disease evolution in pediatric acute lymphoblastic leukemia
Source: Nat Commun. 2023 Nov 21;14:7161. doi: 10.1038/s41467-023-42701-9 (PMC10663560; doi:10.1038/s41467-023-42701-9)
Supplement: Supplementary file 6 — Supplementary Data 3 [file 41467_2023_42701_MOESM6_ESM.xlsx]

## Sheet: 3.SJH Genomic Data
Supplementary Data S3 Clinical description and WES data from SJH cohort
Patient	Sample type	R1 Rem Time	R2 Rem time	D Subtype D	D Subtype 2	Evolution	D unique	Common D-R1	R1/S Unique	Lin Switch	HyperMT group	HyperCNA	Months
SJBALL006	D-G-R1	4.8	na	B-other	MEF2D	Second Primary Tumor	CDKN2A del	MEF2D-BCL9 fusion	RB1 del	N	N	N	57.6
SJBALL017	D-G-R1	6.4	na	Ph-like	P2RY8-CRLF2	Minor	JAK1, PAX5	PAX3, PTCH1, P2RY8-CRLF2	JAK1, KRAS (subclonal), PAX5del, CDKN2A/B del	N	N	N	76.8
SJBALL021924	D-G-R1	0.7	na	Hyper	nd	Major	None	IKZF1del, PTCH1, ETV6, IKZF1 G183S, KRAS, CREBBP	MLL2x2 sub, MLL3 sub	N	N	N	8.4
SJBALL022426	D-G-R1	2.7	na	B-other	iAMP21	Minor	SETD2	Few, none recurrent	PICALM, IKZF1, CDKN2A/B	N	N	N	32.4
SJBALL022427	D-G-R1	2.8	na	Ph-like	nd	Minor	SOCS3	VPREB1, PAX5, ETV6, CDKN2A/B dels; FGFR1 and DDX6 muts	ETV6del homo, EBF1 amp, PAX5-TP63 fusion	N	N	N	33.6
SJBALL022428	D-G-R1	0.3	na	B-other	nd	Polyclonal	TP53 sub becomes clonal; CCND3	TP53, B2M, DDX3X, BCL6, BTG1 (multiple), TCF3 (multiple)	TP53	N	Y, Diagnosis	N	3.6
SJBALL022429	D-G-R1	4.5	na	DUX4	nd	Minor	None unique; TP53 sub becomes clonal	VPREB1, IKZF1 dels; NRAS G13V, IGH-DUX4 fusion	TBL1XR1 del	N	N	N	54
SJBALL022430	D-G-R1	7.2	na	DUX4	nd	Minor	MLL2, FLT3	IKZF1, ARID2 dels, IGH-DUX4 fusion	AKAP9; MLL2x2 sub	N	N	N	86.4
SJBALL022431	D-G-R1	3.7	na	Ph-like	P2RY8-CRLF2, iAMP21	Major	FLT1	VPREB1, BTG1 dels; ATM, ABL1, ELF4, P2RY8-CRLF2 fusion	NR3C1, CDKN2/B CNA; CHEK2, ROS1	N	N	Y	44.4
SJBALL022477	D-G-R1	3.3	na	Hyper	nd	Minor	None	ARID5B del; PDGFRA	CREBBP	N	N	N	39.6
SJBALL022478	D-G-R1	1.9	na	MLL	Ph-like	Minor	IL7R sub (lost); NRAS (rises)	VPREB1, PAZ5, IKZF1, CDKN2A/B, KMT2A-TNS3;IKZF1-KMT2A;TNS3-IKZF1 fusions	NRAS now clonal; DDX3X	N	N	N	22.8
SJBALL022479	D-G-R1	4.3	na	Ph-like	nd	Minor	LEF1 del, U2AF1	IKZF1, EBF1 dels; H3F3B mut; PAX5-JAK2 fusion	SLX4IP, FHIT and ETV6 del; QKI and ADAR mut	N	N	N	51.6
SJBALL022480	D-G-R1	2.1	na	Ph	nd	Polyclonal	ERG sub, rises	MLLT6	MED12, MECOM; MLLT10 and KDM6B (sub)	N	N	N	25.2
SJBALL022481	D-G-R1	3.2	na	Hyper	nd	Minor	CDKN2A/B, ADD3 del; PTPRT, CREBBP falls, CREBBP and MLH3 rise	None clonal	KRAS, ALK, SETD2, NCOR2, PBX1	N	N	N	38.4
SJBALL022484	D-G-R1	4.8	na	Ph-like	CRLF2 high	Minor	none recurrent	SLX4IP, IKZF1 del	IKZF1 del homo, RB1, NF1, CDKN2A/B del; NF1 homo	N	N	N	57.6
SJBALL032	D-G-R1	3.4	na	Ph-like	PAX5amp	Major	None recurrent (MAU2)	PAX5amp, CDKN2A/Bdel, PAX5fs, BCL3, NRAS, MN1	RUNX1, MEF2C, BTLA del	N	N	N	40.8
SJBALL036	D-G-R1	4	na	B-other	ETV6-RUNX1-like	Minor	NF1, IKZF1 dels; TSC2, CREBBPx3 sub that rise; ETV6-EXTL1 fusion	RAG1, PAX5, ETV6, ADD3 dels; ETV6-SRRM1 fusion	IKZF1 del homo	N	N	N	48
SJBALL074	D-G-R1	5.1	na	nd	nd	Minor	CDKN2A/B del; KRAS sub x2, fall	BRCA2, ZEB2 SNV	NR3C2 CNA; KRAS, TBL1XR1 clonal SNVs	N	N	N	61.2
SJBALL182	D-G-R1	5.7	na	B-other	ZNF384	Minor	NF1 del; NF1 and MLL2 SNVs sub and fall	IKZF1, BTLA CNA, TAF15-ZNF384 fusion	VPREB1 and CDKN2A/B del	N	N	N	68.4
SJBALL199	D-G-R1	1	na	DUX4	nd	Major	PAX5 SNV sub falls; IGH-DUX4 fusion	ETV6 del; NR3C1 SNV	VPREB1 del; FGFR1, BCL9, P2RY8 SNV sub	N	N	N	12
SJERG003	D-G-R1	5.3	na	DUX4	nd	Minor	NRAS, NF1x2, KLF4 SNV sub fall; IGH-DUX4 fusion	IKZF1 del;	VPREB1, ERG, CDKN2A/B del; HNRNPA2B1, KIT SNV	N	N	N	63.6
SJERG009	D-G-R1	3.3	na	DUX4	nd	Minor	NRAS SNV sub falls; NRAS SNV sub stays sub, RAD21 sub rises	VPREB1, CDKN2A/B, ARID2 del, IGH-DUX4 fusion	IKZF1, APC2 del; IKZF1, NR3C2 SNV sub	N	N	N	39.6
SJERG023	D-G-R1	5.9	na	DUX4	nd	Major	ERG, CDKN2A/B, ARID2 del; U2AF1, PIK3CA SNV fall	None recurrent	RB1, ERG, ARID2 del; FAM58A, FUS, MLL SNV clonal	N	N	N	70.8
SJERG025	D-G-R1	9.9	na	DUX4	nd	Major	MLL2 SNV falls	IKZF1, ERG del	MLL2 NCOR2 clonal	N	N	N	118.8
SJETV043	D-G-R1	3.3	na	ETV6-RUNX1	nd	Minor	None recurrent	VPREB1, TBL1XR1, SLX4IP, NR3C1, FHIT, CDKN2A/B, BTLA, BTG1, ATF7IP del; ETV6-RUNX1 fusion	RAG1 del; PTPN11 and MLLT4 SNV clonal	N	N	Y	39.6
SJETV048	D-G-R1	4.2	na	ETV6-RUNX1	nd	Minor	CDKN2A/B del; SETD2, NRAS sub fall	VPREB1, PAX5, ATF7IP, ADD3 dels; ATF7IP SMV	SLX4IP, CDKN2A/B, BTG1 del; ZNF384, CREBBBP, EP300, FAT3 SNV clonal; ETV6-RUNX1, P2RY8-CRLF2, RUNX1-APOLD1, RUNX1-DDX47 fusions	N	Y, Group 2	N	50.4
SJETV138	D-G-R1	4.2	na	ETV6-RUNX1	Hyper	Minor	VPREB1 del; multiple non-recurrent fall and sub rise	TBL1XR1, SLX4IP, NF1 del; GRIN2A SNV	Multiple non-recurrent	N	N	N	50.4
SJHYPER009	D-G-R1	4.1	na	Hyper	nd	Major	None	No R CNA data; NRAS	None	N	N	N	49.2
SJHYPER017	D-G-R1	4.5	na	Hyper	nd	Minor	MLL2 SNV sub rises; ERBB4 SNV sub falls	CDKN2A/B del; NRAS SNV	TP63	N	N	N	54
SJHYPER021925	D-G-R1	4	na	Hyper	nd	Major	GC, CXCR3 SNV sub fall	PAX5, CDKN2A/B del; FLT3, CREBBP, PDGFRA SNV	EVI5 SNV	N	N	N	48
SJHYPER021999	D-G-R1	4	na	Hyper	nd	Minor	CDKN2A/B del; NRAS and KRAS sub rise; NRAS sub falls	CREBBP, ARID5B, HNRNPA2B1, CHD4 SNV	CDKN2A/B del; TLX3 SNV.	N	N	N	48
SJHYPER022	D-G-R1	2.5	na	Hyper	nd	Minor	KRAS SNV sub rises at R, NRAS clonal falls	CREBBP (LOH at R)	MSH6 SNV sub	N	Y, Group 1	N	30
SJHYPER022423	D-G-R1	8.8	na	Hyper	nd	Major	None recurrent	MET, NRAS, APC2, PLAG1x2 SNVs; CREBBP SNV LOH at R	CTCF, PIK3CA	N	Y, Diagnosis	N	105.6
SJHYPER022424	D-G-R1	7	na	Hyper	nd	Major	FLT3, ERG SNV sub fall	None recurrent	ETV6 SNV clonal; TCF7L2, NRAS sub	N	N	N	84
SJHYPER098	D-G-R1	1.3	na	Hyper	nd	Minor	IKZF1 del; NRASx2 1 clonal 1 sub fall	CDKN2A/B del; SETD2 SNV	IKZF1 del; BCL11A, NT5C2 SNV	N	N	N	15.6
SJHYPER127	D-G-R1	1.8	na	Hyper	nd	Minor	WHSC1 and BCL11A SNV sub rises, PMS1 SNV sub falls	NR3C1, BTLA del	Mant SNV absent at D: BCL11A, KLF6, EZH2, CDKN2A…	N	Y, Group 3	N	21.6
SJHYPO126	D-G-R1	0.4	na	Hypo	nd	Polyclonal	FANCA, BCL11A SNV low MAF, rise at R; ETV6-HBB fusion	IKZF2 del	TET1, MLLT1 SNV	N	Y, Group 4	N	4.8
SJINF001	D-G-R1	2.6	na	MLL	INF	Minor	None recurrent	KRAS SNV; KMT2A-AFF1 fusion	IL21R, NR3C2 SNV UTR	N	N	N	31.2
SJINF002	D-G-R1	2.8	na	MLL	INF	Minor	None recurrent	KMT2A-AFF1 fusion	APC2 del; PAX5 SNV	N	N	N	33.6
SJINF003	D-G-R1	0.8	na	MLL	INF	Minor	KMT2A-AFF1 fusion	None recurrent	RPL22 SNV sub	N	N	N	9.6
SJINF060	D-G-R1	1.1	na	MLL	INF	Major	None recurrent	KMT2A-MLLT1 fusion; ID2-IGK fusion	PICALM del; WHSC1, CREBBPx2 SNV; SERINC3-ZCCHC7 fusion , CREBBP-DNAJA3 fusion	N	N	N	13.2
SJMLL006	D-G-R1	1.6	na	MLL	nd	Major	KRAS SNV clonal falls; KMT2A-AFF1 fusion	CDKN2A/B del	CDKN2A/B del; KDM6A SNV	N	N	N	19.2
SJMLL026	D-G-R1	0.5	na	MLL	nd	Minor	IKZF1 del; IL9R SNV sub falls	ERG SNV, KMT2A-AFF1 fusion	IKZF1, CDKN2A/B del; RUNX1 SNV sub; ZEB2-TXLNG fusion, NR3C1-TMEM241 fusion	N	N	N	6
SJMLL039	D-G-R1	1.2	na	MLL	nd	Major	HLF SNV sub falls	KMT2A-AFF1 fusion	TP53, RUNX1T1 SNV clonal	N	N	N	14.4
SJPHALL002	D-G-R1	2.5	na	Ph	nd	Minor	None recurrent (IGF2BP1 defines minor clone)	PAX5, IKZF1, CDKN2A/B del; CCNE1 SNV sub	MTOR SNV sub	N	N	N	30
SJPHALL005	D-G-R1	4.5	na	Ph	HYPER	Precursor	None	BCR-ABL1 fusion?	RUNX1, NCOR1 SNV clonal; BCORL1, RUNX1 SNV sub	Y, R=biphenotypic	N	N	54
SJPHALL013	D-G-R1	2.9	na	Ph	nd	Minor	None recurrent (CDH7 defines minor rising clone); BCR-ABL1 fusion	VPREB1, SLX4IP, MEF2C, CDKN2A/B, BTLA, ABI1 CNA; SPOP SNV	None recurrent	N	N	N	34.8
SJPHALL018	D-G-R1	1.2	na	Ph	nd	Minor	SLIT3 SNV sub rises	VPREB1, IKZF1, CDKN2A/B del	PRDM1 SNV sub	N	N	N	14.4
SJPHALL022425	D-G-R1	2.6	na	Ph	nd	Precursor	Multiple but none recurrent all fall	IKZF1 different lesions; BCR-ABL1 fusion?, MAGIX SNV clonal	Multiple non-recurrent	N	N	N	31.2
SJINF061	D-G-R1	0.8	na	TALL	INF	Minor	KRAS SNV sub rises at R ; BICD2-JAK2 fusion	PICALM CNA	TBX3 SNV sub	N	N	N	9.6
SJTALL003	D-G-R1	0.8	na	ETP	nd	Minor	IL7R, FBXW7x2, NOTCH1 SNV sub lost	CDKN2A/B del; GATA3, PAX7, FBXW7x2, NOTCH1	RUNX1 SNV clonal	N	N	N	9.6
SJTALL007	D-G-R1	3	na	ETP	nd	Minor	JAK3, EP300, KDM6A, NOTCH1x2 SNV sub fall; IL7R, NOTCH1 SNV sub rise	CDKN2A/B del; GATA3, ECT2L SNV	KDM6A, NT5C2 SNV clonal; NT5C2 SNV sub	N	Y, Preserved	N	36
SJTALL008	D-G-S	2.4	na	ETP	nd	Polyclonal	None recurrent	SMARCA4, NRAS SNV clonal	None recurrent	Y, S=AML	N	N	28.8
SJTALL013	D-G-R1	6.2	na	ETP	nd	Minor	DNM2, EZH2, NOTCH1x2, JAK1x2 SNV sub fall; NOTCH1 SNV sub low MAF rise	PHF6, DNM2 SNV	Many, none recurrent	N	N	N	74.4
SJTALL045	D-G-R1	1.7	na	TALL	nd	Major	QKI SNV clonal persists, NOTCH1, BCL11B, MTOR, ERCC4 clonal and fall	LEF1, CDKN2A/B del	NRAS SNV clonal; NT5C2, NOTCH1x2, NR3C1, SMARCA4 SNV sub	N	N	N	20.4
SJTALL054	D-G-R1	2.9	na	TALL	nd	Minor	BCL11B, WT1x2 SNV minor fall	VRPEB1, CDKN2A/B del; WHSC1, PHF6, NOTCH1, AKT1, DNM2 SNV clonal	MLL, ETV6 gain	N	N	N	34.8
SJTALL055	D-G-R1	1.2	na	TALL	nd	Major	TCF3 SNV sub fall	None recurrent	NOTCH1, PDGFB, CREBBP, TERT, HNF1A SNV clonal	N	N	N	14.4
SJTALL057	D-G-R1	1.8	na	TALL	TAL1	Polyclonal	PTEN SNVx2 clonal fall; several non-recurrent sub rise to be clonal	STIL, CDKN2A/B del; MN1	Many SNV, biallelic MSH2	N	Y, Group 3	N	21.6
SJTALL058	D-G-R1	4.7	na	TALL	nd	Minor	IL7R clonal SNV fall	CDKN2A/B	IKZF1 del; FANCA, ITK SNV; WT1 homo, NRAS	N	N	N	56.4
SJTALL091	D-G-R1	1.9	na	TALL	nd	Minor	Multiple non-recurrent SNV fall	NOTCH1, U2AF1, PTCH1, PTPN11, STAG2, KRAS, ETV6, RPL5, ARID1A (clonal) WT1 and SRSF3 (sub)	Highest MAF clone none recurrent; 2nd highest RARA, SH2B3, 3rd ROS1, 4th none recurrent.	N	Y, Group 2	N	22.8
SJTALL092	D-G-R1	1.6	na	TALL	nd	Major	MYCN, ATRX SNV clonal lost, NOTCH1, PLCG1 SNV sub lost	CDKN2A/B del; ZFHX3 SNV clonal	Many SNV none recurren	N	N	N	19.2
SJTALL093	D-G-R1	0.4	na	TALL	nd	Polyclonal	None recurrent	CDKN2A/B del, NCOA4, IKZF1, STAT5B, LIFR SNV	None recurrent	N	N	N	4.8
SJTALL094	D-G-R1	1.3	na	TALL	nd	Major	None recurrent	CDKN2A/B del; ROS1, PAX3, BRD4 SNV	None recurrent	N	N	N	15.6
SJTALL098	D-G-R1	1	na	TALL	nd	Polyclonal	FBXW7 SNV fall	RUNX1 del; JAK3, TP53, LRPB1, LZTR1, NOTCH1 SNV	None recurrent	N	N	N	12
SJTALL124	D-G-S	1.2	na	TALL	nd	Minor	NOTCH1x2 SNV fall	CDKN2A/B del, TP53, KIT, DDX3X, FUS SNV	None recurrent	Y, S=AML	N	N	14.4
SJTALL142	D-G-S	2.4	na	TALL	nd	Second Primary Tumor	CDKN2A/B del, MTOR, CCND3 SNV fall	SIRT2	KRAS SNV sub	Y, S=AML	N	N	28.8
SJTALL152	D-G-R1	0.9	na	TALL	TAL1/TLX3	Polyclonal	FAT4, FBXW7, NOTCH1x2, IL7R fall	TLX3, STIL, CDKN2A/B del; FBXW7 SNV	NT5C2 sub	N	N	N	10.8
SJTALL161	D-G-R1	1.9	na	ETP	nd	Minor	None	NF1 del; ETV6, NRAS, NOTCH1, FAT4, CCND3, PHF6, XPO1 SNV	BTG1	N	N	N	22.8
SJTALL164	D-G-S	1.5	na	ETP	nd	Major	None recurrent	NF1, ATF7IP	None recurrent	Y, S=AML	N	N	18
