# Supplementary material for: Targetable lesions and proteomes predict therapy sensitivity through disease evolution in pediatric acute lymphoblastic leukemia
Source: Nat Commun. 2023 Nov 21;14:7161. doi: 10.1038/s41467-023-42701-9 (PMC10663560; doi:10.1038/s41467-023-42701-9)
Supplement: Supplementary file 7 — Supplementary Data 4 [file 41467_2023_42701_MOESM7_ESM.xlsx]

## Sheet: 4.Genomics Progression
Supplementary Data S4 Summarized progression analysis of genomic lesions for BCCH and SJH cohorts
Sample ID	Subtype	age at T1	age at T2	time between	Total targets	Dx Targets	Shared Targets	R Targets	%Dx	%shared	%R	total R	%shared/total R
BALL01 R2-R3	B-Other	166	181	15	4	0	4	0	0	1	0	4	1
BALL01 R3-R4	B-Other	181	196	15	4	0	4	0	0	1	0	4	1
BALL01 R4-R5	B-Other	196	209	13	4	0	4	0	0	1	0	4	1
BALL02 Dx-R2	Hypo	191	219	28	3	1	1	1	0.333333	0.333333	0.333333	2	0.5
BALL03 Dx-R2	B-Other	36	81	45	9	1	6	2	0.111111	0.666667	0.222222	8	0.75
BALL04 Dx-R1	B-Other	32	76	44	5	1	4		0.2	0.8	0	5	0.8
BALL05 Dx-R1	ETV6-RUNX1	95	122	27	5	2	2	1	0.4	0.4	0.2	3	0.666667
BALL06 Dx-R1	Trisomy21	190	235	45	1	1	0	0	1	0	0	0	0
BALL06 R1-R2	Trisomy21	235	273	38	3	0	0	3	0	0	1	3	0
BALL07 Dx-R1	Hypo	198	228	30	2	0	2	0	0	1	0	2	1
BALL08 Dx-R1	B-Other	78	143	65	3	0	2	1	0	0.666667	0.333333	3	0.666667
BALL09 Dx-R1	Hyper	113	153	40	4	0	4	0	0	1	0	4	1
BALL10 Dx-R1	B-Other	30	101	71	4	0	4	0	0	1	0	4	1
TALL01 Dx-R1	T-ALL	36	59	23	2	0	1	1	0	0.5	0.5	2	0.5
SJBALL006	B-other	N/A	N/A	57.6	3	1	1	1	0.333333	0.333333	0.333333	0.666667	0.5
SJBALL017	Ph-like	N/A	N/A	76.8	7	0	5	2	0	0.714286	0.285714	1	0.714286
SJBALL021924	Hyper	N/A	N/A	8.4	8	0	6	2	0	0.75	0.25	1	0.75
SJBALL022426	B-other	N/A	N/A	32.4	4	1	0	3	0.25	0	0.75	0.75	0
SJBALL022427	Ph-like	N/A	N/A	33.6	9	1	6	2	0.111111	0.666667	0.222222	0.888889	0.75
SJBALL022428	B-other	N/A	N/A	3.6	7	1	6	0	0.142857	0.857143	0	0.857143	1
SJBALL022429	DUX4	N/A	N/A	54	6	0	5	1	0	0.833333	0.166667	1	0.833333
SJBALL022430	DUX4	N/A	N/A	86.4	6	1	4	1	0.166667	0.666667	0.166667	0.833333	0.8
SJBALL022431	Ph-like	N/A	N/A	44.4	11	1	6	4	0.0909091	0.545455	0.363636	0.909091	0.6
SJBALL022477	Hyper	N/A	N/A	39.6	3	0	2	1	0	0.666667	0.333333	1	0.666667
SJBALL022478	MLL	N/A	N/A	22.8	10	1	8	1	0.1	0.8	0.1	0.9	0.888889
SJBALL022479	Ph-like	N/A	N/A	51.6	11	2	4	5	0.181818	0.363636	0.454545	0.818182	0.444444
SJBALL022480	Ph	N/A	N/A	25.2	6	0	2	4	0	0.333333	0.666667	1	0.333333
SJBALL022481	Hyper	N/A	N/A	38.4	10	3	2	5	0.3	0.2	0.5	0.7	0.285714
SJBALL022484	Ph-like	N/A	N/A	57.6	5	0	2	3	0	0.4	0.6	1	0.4
SJBALL032	Ph-like	N/A	N/A	40.8	9	0	6	3	0	0.666667	0.333333	1	0.666667
SJBALL036	B-other	N/A	N/A	48	10	3	7	0	0.3	0.7	0	0.7	1
SJBALL074	nd	N/A	N/A	61.2	6	1	3	2	0.166667	0.5	0.333333	0.833333	0.6
SJBALL182	B-other	N/A	N/A	68.4	8	3	3	2	0.375	0.375	0.25	0.625	0.6
SJBALL199	DUX4	N/A	N/A	12	8	2	2	4	0.25	0.25	0.5	0.75	0.333333
SJERG003	DUX4	N/A	N/A	63.6	10	4	1	5	0.4	0.1	0.5	0.6	0.166667
SJERG009	DUX4	N/A	N/A	39.6	9	0	6	3	0	0.666667	0.333333	1	0.666667
SJERG023	DUX4	N/A	N/A	70.8	9	3	2	4	0.333333	0.222222	0.444444	0.666667	0.333333
SJERG025	DUX4	N/A	N/A	118.8	4	1	2	1	0.25	0.5	0.25	0.75	0.666667
SJETV043	ETV6-RUNX1	N/A	N/A	39.6	13	0	10	3	0	0.769231	0.230769	1	0.769231
SJETV048	ETV6-RUNX1	N/A	N/A	50.4	18	2	6	10	0.111111	0.333333	0.555556	0.888889	0.375
SJETV138	ETV6-RUNX1	N/A	N/A	50.4	5	1	4	0	0.2	0.8	0	0.8	1
SJHYPER009	Hyper	N/A	N/A	49.2	1	0	1	0	0	1	0	1	1
SJHYPER017	Hyper	N/A	N/A	54	5	1	3	1	0.2	0.6	0.2	0.8	0.75
SJHYPER021925	Hyper	N/A	N/A	48	8	2	5	1	0.25	0.625	0.125	0.75	0.833333
SJHYPER021999	Hyper	N/A	N/A	48	8	0	7	1	0	0.875	0.125	1	0.875
SJHYPER022	Hyper	N/A	N/A	30	4	1	2	1	0.25	0.5	0.25	0.75	0.666667
SJHYPER022423	Hyper	N/A	N/A	105.6	7	0	5	2	0	0.714286	0.285714	1	0.714286
SJHYPER022424	Hyper	N/A	N/A	84	5	2	0	3	0.4	0	0.6	0.6	0
SJHYPER098	Hyper	N/A	N/A	15.6	6	0	4	2	0	0.666667	0.333333	1	0.666667
SJHYPER127	Hyper	N/A	N/A	21.6	8	1	4	3	0.125	0.5	0.375	0.875	0.571429
SJHYPO126	Hypo	N/A	N/A	4.8	6	2	2	2	0.333333	0.333333	0.333333	0.666667	0.5
SJINF001	MLL	N/A	N/A	31.2	4	0	2	2	0	0.5	0.5	1	0.5
SJINF002	MLL	N/A	N/A	33.6	3	0	1	2	0	0.333333	0.666667	1	0.333333
SJINF003	MLL	N/A	N/A	9.6	2	1	0	1	0.5	0	0.5	0.5	0
SJINF060	MLL	N/A	N/A	13.2	7	0	2	5	0	0.285714	0.714286	1	0.285714
SJMLL006	MLL	N/A	N/A	19.2	4	2	1	1	0.5	0.25	0.25	0.5	0.5
SJMLL026	MLL	N/A	N/A	6	8	1	3	4	0.125	0.375	0.5	0.875	0.428571
SJMLL039	MLL	N/A	N/A	14.4	4	1	1	2	0.25	0.25	0.5	0.75	0.333333
SJPHALL002	Ph	N/A	N/A	30	6	1	4	1	0.166667	0.666667	0.166667	0.833333	0.8
SJPHALL005	Ph	N/A	N/A	54	5	0	1	4	0	0.2	0.8	1	0.2
SJPHALL013	Ph	N/A	N/A	34.8	8	1	7	0	0.125	0.875	0	0.875	1
SJPHALL018	Ph	N/A	N/A	14.4	5	0	4	1	0	0.8	0.2	1	0.8
SJPHALL022425	Ph	N/A	N/A	31.2	3	0	3	0	0	1	0	1	1
SJINF061	TALL	N/A	N/A	9.6	4	1	2	1	0.25	0.5	0.25	0.75	0.666667
SJTALL003	ETP	N/A	N/A	9.6	7	1	5	1	0.142857	0.714286	0.142857	0.857143	0.833333
SJTALL007	ETP	N/A	N/A	36	9	3	5	1	0.333333	0.555556	0.111111	0.666667	0.833333
SJTALL008	ETP	N/A	N/A	28.8	2	0	2	0	0	1	0	1	1
SJTALL013	ETP	N/A	N/A	74.4	5	2	3	0	0.4	0.6	0	0.6	1
SJTALL045	TALL	N/A	N/A	20.4	11	3	4	4	0.272727	0.363636	0.363636	0.727273	0.5
SJTALL054	TALL	N/A	N/A	34.8	11	2	7	2	0.181818	0.636364	0.181818	0.818182	0.777778
SJTALL055	TALL	N/A	N/A	14.4	6	1	0	5	0.166667	0	0.833333	0.833333	0
SJTALL057	TALL	N/A	N/A	21.6	5	1	3	1	0.2	0.6	0.2	0.8	0.75
SJTALL058	TALL	N/A	N/A	56.4	7	1	1	5	0.142857	0.142857	0.714286	0.857143	0.166667
SJTALL091	TALL	N/A	N/A	22.8	14	0	11	3	0	0.785714	0.214286	1	0.785714
SJTALL092	TALL	N/A	N/A	19.2	6	4	2	0	0.666667	0.333333	0	0.333333	1
SJTALL093	TALL	N/A	N/A	4.8	5	0	5	0	0	1	0	1	1
SJTALL094	TALL	N/A	N/A	15.6	4	0	4	0	0	1	0	1	1
SJTALL098	TALL	N/A	N/A	12	7	1	6	0	0.142857	0.857143	0	0.857143	1
SJTALL124	TALL	N/A	N/A	14.4	6	1	5	0	0.166667	0.833333	0	0.833333	1
SJTALL142	TALL	N/A	N/A	28.8	5	3	1	1	0.6	0.2	0.2	0.4	0.5
SJTALL152	TALL	N/A	N/A	10.8	8	3	4	1	0.375	0.5	0.125	0.625	0.8
SJTALL161	ETP	N/A	N/A	22.8	9	0	8	1	0	0.888889	0.111111	1	0.888889
SJTALL164	ETP	N/A	N/A	18	2	0	2	0	0	1	0	1	1
