# Supplementary material for: Targetable lesions and proteomes predict therapy sensitivity through disease evolution in pediatric acute lymphoblastic leukemia
Source: Nat Commun. 2023 Nov 21;14:7161. doi: 10.1038/s41467-023-42701-9 (PMC10663560; doi:10.1038/s41467-023-42701-9)
Supplement: Supplementary file 8 — Supplementary Data 5 [file 41467_2023_42701_MOESM8_ESM.xlsx]

## Sheet: 5.BCCH-SJH Targets
Supplementary Data S5 Summarized druggable events for BCCH and SJH cohorts
Sample	Site	Disease	label	Targets	Shared- Agent	Dx only	R only
1	SJH	B-ALL	SJHYPER021999	NRAS, KRAS, CDKN2A/B del	CDK4/6;MEK	NONE	NONE
2	SJH	B-ALL	SJBALL022478	CDKN2A/B del, NRAS	CDK4/6;MEK	NONE	NONE
3	SJH	B-ALL	SJHYPER017	NRAS, CDKN2A/B del	CDK4/6;MEK	NONE	NONE
4	SJH	B-ALL	SJBALL032	CDKN2A/B, NRAS	CDK4/6;MEK	NONE	NONE
5	SJH	B-ALL	SJERG009	NRAS, CDKN2A/B del	CDK4/6;MEK	NONE	NONE
6	SJH	B-ALL	SJHYPER098	NRAS, CDKN2A/B del	CDK4/6;MEK	NONE	NONE
7	SJH	B-ALL	SJBALL074	CDKN2A/B, NRAS	CDK4/6;MEK	NONE	NONE
8	BCCHR	B-ALL04	B0193	CDKN2A/B del, KRAS	CDK4/6;MEK	NONE	NONE
9	BCCHR	B-ALL08	B00356	CDKN2A/B del, NRAS	CDK4/6;MEK	NONE	NONE
10	BCCHR	B-ALL10	B00243	CDKN2A/B del, NRAS	CDK4/6;MEK	NONE	NONE
11	SJH	B-ALL	SJPHALL013	CDKN2A/B del	CDK4/6	NONE	NONE
12	SJH	B-ALL	SJPHALL018	CDKN2A/B del	CDK4/6	NONE	NONE
13	SJH	B-ALL	SJETV043	CDKN2A/B del	CDK4/6	NONE	NONE
14	BCCHR	B-ALL07	B03779	CDKN2A/B del	CDK4/6	NONE	NONE
15	BCCHR	B-ALL09	B02054	CDKN2A/B del	CDK4/6	NONE	NONE
16	SJH	T-ALL	SJTALL093	CDKN2A/B del	CDK4/6	NONE	NONE
17	SJH	T-ALL	SJTALL094	CDKN2A/B del	CDK4/6	NONE	NONE
18	SJH	T-ALL	SJTALL124	CDKN2A/B del	CDK4/6	NONE	NONE
19	SJH	T-ALL	SJTALL054	CDKN2A/B del	CDK4/6	NONE	NONE
20	SJH	T-ALL	SJTALL003	CDKN2A/B del	CDK4/6	NONE	NONE
21	SJH	T-ALL	SJTALL152	CDKN2A/B del	CDK4/6	NONE	NONE
22	SJH	B-ALL	SJHYPER009	NRAS	MEK	NONE	NONE
23	SJH	B-ALL	SJBALL022429	NRAS	MEK	NONE	NONE
24	SJH	B-ALL	SJETV138	NF1	MEK	NONE	NONE
25	SJH	B-ALL	SJHYPER022	KRAS	MEK	NONE	NONE
26	SJH	B-ALL	SJHYPER022423	NRAS	MEK	NONE	NONE
27	SJH	B-ALL	SJINF001	KRAS	MEK	NONE	NONE
28	SJH	T-ALL	SJTALL008	NRAS	MEK	NONE	NONE
29	SJH	T-ALL	SJTALL164	NF1	MEK	NONE	NONE
30	SJH	T-ALL	SJTALL161	NF1,NRAS	MEK	NONE	NONE
31	SJH	T-ALL	SJINF061	KRAS	MEK	NONE	NONE
32	SJH	B-ALL	SJBALL021924	PTCH1, KRAS	MEK;SMO	NONE	NONE
33	SJH	T-ALL	SJTALL091	KRAS, PTCH1	MEK;SMO	NONE	NONE
34	SJH	T-ALL	SJTALL098	JAK3	JAK-STAT	NONE	NONE
35	SJH	B-ALL	SJBALL022477	PDGFRA	PDGFRA	NONE	NONE
36	SJH	B-ALL	SJHYPER021925	CDKN2A/B del, PDGFRA	CDK4/6;PDGFRA	NONE	NONE
37	SJH	B-ALL	SJBALL022427	CDKN2A/B dels, FGFR1 SNV	CDK4/6;FGFR1	NONE	NONE
38	BCCHR	B-ALL01	BD14 (r2-r3-r4)	CDKN2A/B del, JAK1, PTCH1	CDK4/6;JAK-STAT; SMO	NONE	NONE
39	BCCHR	B-ALL05	B0351	CDKN2A/B del, NRAS	CDK4/6	MEK	NONE
40	SJH	B-ALL	SJMLL006	KRAS, CDKN2A/B del	CDK4/6	MEK	NONE
41	SJH	B-ALL	SJETV048	CDKN2A, NRAS	CDK4/6	MEK	NONE
42	SJH	T-ALL	SJTALL007	CDKN2A/B del, JAK3	CDK4/6	JAK-STAT	NONE
43	SJH	T-ALL	SJTALL057	CDKN2A/B del, PTEN	CDK4/6	MTOR	NONE
44	SJH	T-ALL	SJTALL092	MYCN, CDKN2A/B del	CDK4/6	BET BD	NONE
45	SJH	T-ALL	SJTALL045	CDKN2A/B del, MTOR, NRAS	CDK4/6	MTOR	MEK
46	BCCHR	B-ALL03	B0005 (Dx-r2)	CDKN2A/B del, KRAS, PTCH1	CDK4/6;MEK	NONE	SMO
47	SJH	T-ALL	SJTALL058	NRAS, CDKN2A/B del	CDK4/6	NONE	MEK
48	BCCHR	T-ALL01	CO0318	CDKN2A/B del, NRAS	CDK4/6	NONE	MEK
49	SJH	B-ALL	SJPHALL002	CDKN2A/B del, MTOR	CDK4/6	NONE	MTOR
50	SJH	B-ALL	SJBALL017	JAK1, PTCH1, KRAS, CDKN2A/B del	JAK-STAT;SMO	NONE	CDK4/6; MEK
51	SJH	B-ALL	SJBALL022431	ATM	PARP	NONE	CDK4/6
52	SJH	B-ALL	SJBALL006	CDKN2A/B del	NONE	CDK4/6	NONE
53	SJH	B-ALL	SJERG023	PIK3CA, CDKN2A	NONE	CDK4/6, MTOR	NONE
54	BCCHR	B-ALL06	B0118	NRAS	NONE	MEK	NONE
55	SJH	B-ALL	SJBALL036	NF1	NONE	MEK	NONE
56	SJH	T-ALL	SJTALL013	JAK1	NONE	JAK-STAT	NONE
57	SJH	B-ALL	SJPHALL022425	NA	NONE	NONE	NONE
58	SJH	B-ALL	SJBALL022428	NA	NONE	NONE	NONE
59	SJH	B-ALL	SJERG025	NA	NONE	NONE	NONE
60	SJH	B-ALL	SJBALL022430	NA	NONE	NONE	NONE
61	SJH	B-ALL	SJINF060	NA	NONE	NONE	NONE
62	SJH	B-ALL	SJMLL039	NA	NONE	NONE	NONE
63	SJH	B-ALL	SJBALL022479	NA	NONE	NONE	NONE
64	SJH	B-ALL	SJBALL022480	NA	NONE	NONE	NONE
65	SJH	B-ALL	SJHYPO126	NA	NONE	NONE	NONE
66	SJH	B-ALL	SJINF002	NA	NONE	NONE	NONE
67	SJH	B-ALL	SJPHALL005	NA	NONE	NONE	NONE
68	SJH	B-ALL	SJINF003	NA	NONE	NONE	NONE
69	SJH	T-ALL	SJTALL055	NA	NONE	NONE	NONE
70	BCCHR	B-ALL02	BD71 (Dx-r2)	CDKN2A/B del	NONE	NONE	CDK4/6
71	SJH	B-ALL	SJMLL026	CDKN2A/B del	NONE	NONE	CDK4/6
72	SJH	B-ALL	SJBALL0022426	CDKN2A/B del	NONE	NONE	CDK4/6
73	SJH	B-ALL	SJHYPER127	CDKN2A/B del	NONE	NONE	CDK4/6
74	SJH	B-ALL	SJBALL199	FGFR1	NONE	NONE	FGFR1
75	SJH	B-ALL	SJHYPER022424	NRAS	NONE	NONE	MEK
76	SJH	B-ALL	SJBALL022484	CDKN2A/B del, NF1	NONE	NONE	CDK4/6; MEK
77	SJH	B-ALL	SJBALL022481	CDKN2A/B del, KRAS	NONE	CDK4/6	MEK
78	SJH	T-ALL	SJTALL142	CDKN2A/B del, MTOR	NONE	CDK4/6;MTOR	MEK
79	SJH	B-ALL	SJERG003	NRAS, NFQ, CDKN2A/B del	NONE	MEK	CDK4/6
80	SJH	B-ALL	SJBALL182	CDKN2A/B del, NF1	NONE	MEK	CDK4/6
