# Supplementary material for: Targetable lesions and proteomes predict therapy sensitivity through disease evolution in pediatric acute lymphoblastic leukemia
Source: Nat Commun. 2023 Nov 21;14:7161. doi: 10.1038/s41467-023-42701-9 (PMC10663560; doi:10.1038/s41467-023-42701-9)
Supplement: Supplementary file 9 — Supplementary Data 6 [file 41467_2023_42701_MOESM9_ESM.xlsx]

## Sheet: 6. Full Cohort-Batch Corrected
Supplementary Data S6 Full proteome cohort protein intensities post-batch correction
PG.ProteinGroups	BALL41_R1	BALL11_Dx	BALL12_Dx	BALL13_Dx	BALL14_Dx	BALL15_Dx	TALL02_Dx	TALL03_Dx	TALL04_Dx	TALL05_Dx	TALL06_Dx	TALL07_Dx	TALL08_Dx	BALL01_R2	BALL01_R3	BALL01_R4	BALL01_R5P	BALL02_Dx	BALL02_R2	BALL06_Dx	BALL06_R2	BALL04_Dx	BALL04_R1	BALL05_Dx	BALL05_R1	BALL08_R1	BALL07_Dx	BALL07_R1	BALL09_R1	BMSC01	BMSC02	CL_697	CL_BV173	CL_Jurkat	CL_Nalm6	CL_RS411	BM01	TALL01_Dx	TALL01_R	BALL16_Dx	BALL17_Dx	BALL18_Dx	BALL19_Dx	BALL20_Dx	BALL21_Dx	BALL22_Dx	BALL23_Dx	BALL24_R1	BALL25_Dx
Q96H20	95216.6	142803	73524.9	95958.3	40828.9	84276.5	71807.3	87211	98812.3	49624.1	86087.2	109833	111523	85579.7	94541.9	85859.8	122081	70504.1	99535.5	100992	72851.8	50738.1	99587.3	76101.6	128884	57217.7	41401.3	56139.7	46238.8	109048	81968.1	68252.3	109888	150837	60037.9	59310.8	128254	97162.6	105062	54470.9	61467.6	61593.9	104046	141264	93857.6	139073	97705	74569.5	47332.8
P14209	35204.8	59513.8	279163	137917	89764	378313	225821	271942	807382	298408	483053	496206	132791	700239	1.06085e+06	1.06879e+06	646584	163699	241238	162539	418002	172855	243900	329113	238135	215341	85882.7	94328.7	548779	74223.9	44282.7	66564.4	91295	181177	104089	151963	208796	484386	127639	146978	209643	146166	199730	175710	147196	304667	502777	191990	131710
Q9BRX9	NA	8468.79	NA	NA	14243.8	NA	18223.2	NA	NA	30878.6	NA	NA	NA	NA	6736.32	30011.4	36594.8	13923.7	NA	16828.1	14984.1	NA	11857.5	17166.3	NA	48004.6	NA	19060.1	NA	9035.71	NA	NA	16837.7	30691.7	18770.4	NA	NA	18667.2	NA	NA	11542.1	16515.2	16606.8	NA	18726.6	NA	NA	29016.7	29971.3
O43491	206080	363154	150513	121784	173232	154424	103391	92719.4	95544.3	109930	NA	103487	39623.1	63986.2	75032.5	64574.7	166519	271791	238614	69267.8	41718.9	114789	130574	90498	74529.5	186378	111730	163840	139400	106946	43162.8	356637	267564	71034.7	227660	317033	172315	180304	98899.8	60758.7	124561	112993	150111	176767	138679	63354.4	78966.2	69740.4	133101
P12259	224238	184486	352351	162354	6664.65	NA	96506	94374.8	157102	554913	133044	59849.2	41671.3	30782.8	551868	88634.6	45677.4	101595	184632	NA	564293	182872	74037.8	66236.5	NA	45415.4	27840.4	27254.4	572204	199465	294191	32244.3	104684	221140	89461.9	NA	78013.3	83297.8	104472	46677.4	NA	88449.2	107690	NA	119807	NA	49523.6	NA	NA
Q96ME7	297591	412022	424181	342313	80453.8	371427	286020	204095	337034	298196	321211	130184	129321	308412	311611	302576	186378	261041	276594	316912	363822	261580	290075	607557	263343	374463	82375.3	709345	439938	126507	87664.7	194551	90247.8	197772	126258	118403	222312	272410	178464	237067	188111	115299	259006	310746	173571	473192	289641	266963	227445
Q9Y241	188837	NA	338780	NA	NA	NA	NA	186963	353614	567094	NA	285345	NA	105127	346326	222295	99741.6	162819	277752	236757	289718	229079	305428	380068	259580	347398	122614	252470	314998	768002	344954	218635	339824	244424	238824	129256	514923	203785	275644	270786	159764	230589	382451	387584	290068	101904	459401	187642	166464
Q9NPI6	123395	47783.8	46650.2	40235.1	40151.7	43357.6	59529	54958.9	44761.1	52735.1	44851.2	64040.8	26925.4	49686.8	55478.8	56734.5	49559.9	48367.4	51466.3	48078.6	36341.5	55002.1	51794.7	48693.2	34185.5	35244.4	51017.8	52723.3	33612.1	56817.1	22306.4	66454	40382.6	86603.1	103737	57427.2	37015.5	80069.9	32356.7	66972.2	41859	44644.7	35069.8	65058.3	35344.6	102126	54152.1	38181.1	43724.8
Q96EY8	61565	39276.7	NA	31480.6	37540.7	58369.1	59818.3	76410.9	94522.8	95722.3	74671.6	180936	41297.1	82518.5	141208	101826	51163.6	58319.9	100208	54652.4	78969	53419.6	58955.2	36511.5	24374.8	88774.4	29465.8	35486.3	105963	86600.8	56312.8	71813.5	61660.1	72337.8	58100.4	40402.6	104662	69963.5	67870.6	48097.6	105274	66718.5	59631.3	65316.1	75603.9	54110.1	18868.1	53873.4	42866.7
Q9NX70	31787	26711	27437.8	51385.4	41337	35954.1	42042.7	44382.3	37092.4	14246.5	45177.2	46363.8	NA	29932.5	38055.6	32266.1	27915.2	42141.3	37059.8	48059.5	30980.1	31972.5	32690.4	66148.4	29825.7	24247.5	40795.6	32361.6	25551	22894.2	26789.8	23254.7	41425.6	77571.7	59937.7	35688.3	17529.1	54379.9	36714.9	41241.1	39734.9	43118.1	17338.3	24612.2	32077.3	66891.5	28043.9	33686.1	38470.4
Q9HCE7	NA	27239.1	NA	30070.8	NA	NA	NA	64530.2	NA	48553.1	49394	47427	NA	NA	NA	32712.8	57534	NA	NA	NA	NA	33861.2	52252.2	28696.7	86609.2	NA	NA	28503.7	34264.3	53765.6	77203.1	77103.3	NA	29288.5	57393.3	NA	34842.2	43346.5	65859.3	43561.5	48772.8	21166.9	53209	59543.6	44432.9	72677.5	64873.1	58607.5	51997.4
Q9BPX6	83749.3	42835.4	23945.6	38131.7	29908.8	58648.7	39065	24457.8	48040	41393	22733.5	52108.4	125316	36766.2	48809.1	39649.8	63356	22372	56007.5	40866.7	57170.3	41917.2	31149.9	60115	55229.4	49107.1	26728.3	37755.6	73565.4	76596.1	106090	77539.7	31462.2	33286.7	41359.4	10898.8	60235	40866.9	89577.7	72761.5	52441.4	46774.7	57372.4	39715.3	31686.4	23473	37540.4	32209.1	48724.4
Q8TEP8	32168	33676.6	22997.7	38274.8	21415.8	35610.8	26479.8	7357.6	26635.4	26377	26247.7	25711.8	35480.5	21020	NA	16443.7	20584.5	26036.5	31187.6	35265.2	26789.2	34600.4	29196.8	45554.3	15116.3	14268.5	18316.6	34915.8	37705.1	34858.2	18345.9	60736.1	27200.3	25844.2	21832.7	NA	47818.6	35631	23774.1	28258.6	23622.1	25708	34582.8	21102.5	22217.1	NA	24953.4	23487.7	28334.3
P45984	111600	38873.1	145932	45984.7	50782.7	45059.6	NA	58533.3	NA	NA	52669.3	NA	NA	71316.6	73383.2	63889.3	72335.6	58408.7	70612.5	115488	35085.3	47754.4	59005.7	52951.2	92663.2	43327.2	55143.1	54991.8	55561.7	NA	63630	55538.2	49618	68862.8	63234.8	17729.9	102937	130550	84637.1	90394.3	92295.9	49242.3	70142.1	42608	58987.6	173316	70585.3	53687.5	68618.4
Q09161	306782	289891	357969	328180	315735	315671	375587	335441	290943	337275	237953	291064	155088	212036	206455	275540	207604	322464	172494	374241	293121	259519	299154	294383	325844	344197	407750	394746	220398	315278	246670	400192	174316	372125	338440	390265	253290	420263	317924	190085	377283	186486	268254	367999	242775	403001	367746	285800	244042
Q9UPY3	6830.64	20549.5	NA	21473.9	18570.2	NA	16086.4	26894.6	22936.5	14145.6	7585.31	15938	33947.5	19022.5	25115.2	16819	28000.7	20672.1	20075.8	21024.9	8236.23	16914.7	26589.6	9069.82	16541.7	15803.8	11231.4	10075.5	16198.4	14481.8	52725.6	20343.6	26602	14675	16858.1	19746.2	24146.7	28309	19630.4	18426.5	16445.2	9485.44	11908.4	28696.2	21485.4	NA	59169.9	14043.1	12699.8
Q9H2K0	NA	10155.7	87065.7	92320.4	28081.7	34840.6	NA	32857.2	57659.5	25432.9	30063.3	28123.1	24036.5	41059.2	51762.1	43593.5	NA	32643.9	31401.5	33873.5	61268.9	12163.5	28181.6	42479.1	9201.71	80783.2	NA	22960.6	60078.5	NA	32857.7	24034.5	27310.9	20589.9	17877.7	NA	NA	11504.2	10110.3	71167.2	32321.4	37238.6	28484.6	27418.9	10679.4	NA	29199.9	32006.9	28705.8
Q14696	268641	185058	366976	254246	163033	196013	117252	206611	219023	361669	255820	159952	210068	175217	216696	234757	216084	188286	387450	174265	326237	226603	169668	358910	227665	365188	188555	127940	207098	169252	274383	200092	171211	140889	148149	229379	283014	184069	246851	223066	201724	160655	215104	229806	209530	403475	274676	174171	179348
Q8TCG5	NA	NA	NA	NA	NA	NA	NA	NA	NA	NA	NA	NA	NA	93324.5	24407.1	36008.2	38325.9	41326.2	77946.3	12399.1	73195.9	87199.5	8617.9	91815.8	NA	147774	41224	33845.1	47987.3	83251.4	22237.3	8558.13	6152.82	56762.4	25382.9	13042.1	52722.5	78394.3	45296.4	96978.4	NA	36196.5	NA	NA	9826.74	NA	NA	13812	86257.9
Q9HCI6	NA	8.42765e+06	5999937	9478991	869713	NA	NA	8.70253e+06	4903335	NA	NA	NA	NA	4.64703e+06	6.41616e+06	3.86639e+06	3.86672e+06	4.63594e+06	3.10753e+06	5.28259e+06	3.38749e+06	4.26816e+06	5.66992e+06	6.45e+06	5.35607e+06	3.88891e+06	4.61601e+06	5.20057e+06	3.17782e+06	3.32315e+06	2.67098e+06	5.38118e+06	1.73928e+06	5.72945e+06	3.86186e+06	2.70377e+06	3.82746e+06	8.55868e+06	6.45133e+06	3.96689e+06	3.2133e+06	2.49524e+06	5.72041e+06	6084031	2838261	16139517	NA	3.14417e+06	4.11769e+06
Q9HB21	NA	103099	50794.4	NA	81596.9	NA	85384.3	84970.2	31296.8	NA	111440	64227.9	74577	66400.8	28457.4	NA	NA	61469.3	139447	31920.3	31639.6	77415.8	56598.8	95704.7	68335.9	108905	66401.8	77597.8	231461	115995	58368.2	88068.4	28610.7	51497	148596	104572	90473.4	69369.6	64658.5	85873.4	70256.8	38369.5	74475.4	NA	NA	NA	NA	118473	89889.4
P78537	39714.3	51934.6	76691.1	75044.3	51176.2	63052.2	62932.6	64668.3	70031.3	69890.7	61445.4	57270	133550	74522.6	65619.3	49692.4	60406.6	59653.8	87335.4	80582.7	54328.1	98983.5	63625	64394.5	60553.6	42833	60347.6	60818.6	52929.6	94149.5	77206	28540.4	55879.6	55949.3	81475.5	48378.3	104803	93811.7	67463.1	72271.6	108588	50691.9	66806.8	59890.5	51247.9	81250.6	62195.1	52507.2	57500.2
P14384	107715	17881.5	NA	NA	25346.3	NA	NA	NA	NA	NA	NA	NA	21119.5	NA	NA	NA	38925	18107.1	87149.1	17757.2	NA	28926.4	18206.3	12619.3	16095.7	50849.6	28668.6	64271.3	27083.7	39988.3	NA	NA	NA	NA	29803.8	8882.19	84691.4	NA	7738.88	40831.3	14788.8	13021.6	38987.1	50826.8	NA	NA	NA	NA	25686.6
Q06210	119310	41124.5	147440	146853	157620	244688	79098.9	75862.9	93324.7	52927.3	41236.2	162066	72241.5	61163.4	74363.2	76448.1	143178	87611.4	83490.4	43071.7	33267.6	74009.8	104184	52384.4	136202	50093	199099	137268	38097.1	83496.1	124882	248758	182509	271930	176600	222404	95378	107081	83281.3	98961.4	42776.3	153280	139142	157300	203623	47123.1	85073.1	51880.3	156460
Q9ULK4	31963.9	26300.7	23612.4	24120.6	28992.7	33196	48378	41597.7	33629.1	41424	34052.3	36464.6	36006.5	29573	21501.2	41929	34459.9	30591	31707.8	41457.9	31334.6	31837.5	31588.8	25738.2	27168.2	42491.3	48715.3	40120.9	30423.2	44900.2	29873.8	28256.7	22282.8	31366.8	31359.3	36066.5	28121.5	53992.9	39085.7	25878.2	31667.2	20985.1	42906.3	33721.6	33266.7	34898.6	32754.3	34404.8	37639.1
P62899	209227	858432	691076	595986	659614	524844	566473	653123	708862	787882	700036	803626	465126	689249	574293	535021	523601	611508	624259	928807	492717	573561	680567	547479	612672	437736	438281	555327	375439	819896	435493	1.13966e+06	935400	815424	1.06108e+06	1.13572e+06	287979	658450	371905	741046	526098	634874	575750	998770	676764	907797	601824	615578	313444
Q99459	280067	430236	561101	530555	360271	423839	485057	398359	497035	527004	417497	522092	278530	427134	440430	486132	341643	380880	413413	524692	433340	446476	428986	631079	424344	526454	395949	526858	485218	378878	268066	377515	431768	478582	447648	371059	236479	592173	328028	370404	401111	379696	518452	521862	362877	462024	432863	374629	396657
P52735	NA	16631.1	NA	NA	NA	5120.23	11748.8	24510.9	NA	NA	NA	NA	NA	NA	NA	NA	NA	10801	NA	18926.3	2801.76	NA	13270.7	18292.6	23036.3	3028.56	21110.5	29214.2	7546.61	NA	10482	26552.3	27241.8	10235.6	NA	31297.2	36747.3	16178.3	10879.4	8649.47	NA	14959.2	29671.6	NA	17547.9	35594.5	NA	10755.6	12889.3
Q58FF6	31548.5	96593.5	39860.3	NA	175060	183824	94866.2	137440	87550.7	75878.1	235671	74744.2	NA	127336	107942	137210	93619.8	114048	55897.4	79226.2	62337.2	105412	61562.3	137731	20265.3	142699	270559	111256	90986.2	88965.9	82496.2	281828	293618	425063	429193	455341	31678.2	56033.8	49862.6	236532	95973.3	286229	67114.7	52716.1	90418.5	77655.4	25794.5	86444.2	102474
Q15287	470847	410576	332594	428278	360908	454866	499060	437299	372043	855048	407692	587813	304096	509126	507098	567347	431190	456175	511426	537476	513600	620368	399347	696091	343576	545494	354944	682680	565274	436425	265373	490242	492130	452891	497101	282374	264905	650700	413880	326514	502628	512337	393689	566792	349990	376056	561565	402414	512389
Q9HAD4	NA	NA	NA	NA	21307.1	NA	NA	NA	15321.3	NA	17996.1	18345.9	NA	23880	NA	18181.4	25428.9	18286.1	NA	NA	36558.6	NA	24668	NA	19955.9	25376.4	NA	11340.8	26315	NA	21988.1	20539.6	5924.22	5248.37	30227	NA	NA	NA	49292.9	55468.4	15177.7	28491.6	14483	NA	13286.8	NA	20139.7	18606.7	NA
Q96B49	73820.4	106626	NA	32236.8	51087.3	51518.7	137571	48381.6	297681	135731	82302.4	148062	72408.3	44713.4	182327	50348.8	NA	110272	113433	210266	69138.1	97319.3	198072	225325	74546.9	93898.2	NA	63653.8	58048.3	68806.1	80041.3	NA	NA	63231.7	101233	NA	77972	98910.1	84432.7	71974.4	73856.2	97054	119326	322731	69259	51511.5	113718	135443	69925.2
Q92796	NA	21483.3	61731.6	66844.5	20149.1	41596.6	41499.9	25487.1	18313.1	44329.7	NA	NA	NA	47815.5	26427	36942.4	41464.3	40128.4	35965.7	45196.5	24386.2	20026.8	54339.8	47077.6	29740.9	32227.6	23562.4	NA	38033	121423	NA	40788.3	NA	23878.9	44410.1	57598.3	NA	54226.2	25282	29421.8	60698.2	21731.9	28591.8	NA	24423.3	86105.5	63741.2	55704.1	43395
Q96H22	NA	9217.34	24605.3	16473.2	9320.73	14023.2	31684.6	9397.31	17402.4	59556.3	12755	18734.1	NA	15419.2	27815.4	18796.9	43794.5	18845.4	26227.6	21067.9	33520.4	11204.2	17970.2	34354.1	11996	10511.5	NA	11551.3	13590.2	32680.2	13641.6	14934.6	9509.4	20576	18384.7	NA	11562	34939.8	12481.7	17823.6	21812.4	16325.8	15004.5	16355.6	19878.6	NA	25948.4	17351.3	25263
Q9NQ88	71751.6	69349.3	95869.5	65038.1	38107.1	65838.7	53740.3	76516.2	51569.7	18589	43960.6	66158.7	54778.4	63919.4	21986	18921.4	63660.1	60886.8	40838.7	47282.9	17337.1	70377.6	81129.2	29751.4	70382.7	65087.8	152087	83255.7	17905.8	33840.1	62649.2	100554	106427	98994	140838	109066	50009.8	34374.5	65086.8	100052	45251	93763.2	40021.2	84784.1	71960.7	41038.1	14650.9	35488.9	48797
L0R6Q1	188931	193548	369927	127599	285616	281049	183350	202682	292535	388083	343234	214612	217816	225241	292985	260916	203157	273961	410070	301466	495032	218791	138488	328406	213632	503899	139886	99111.6	429144	360680	278506	50721.9	192749	239939	149084	33730.2	381479	258884	291870	174721	431627	178342	223308	183783	186148	236764	456829	203248	176059
P27708	205562	307454	338734	328808	321761	303648	210853	258540	274606	164105	360221	564188	230229	262985	271530	255968	286914	268709	419799	381727	172749	249148	315266	183541	293224	155117	361507	185348	137140	294031	224839	568504	599094	623073	543934	517505	232725	296053	263986	300102	181050	345524	200966	382377	386419	397962	339767	240842	212752
Q96DE5	NA	NA	NA	NA	16455.6	NA	24846.2	27923.9	28135.5	30194.2	NA	18305.6	NA	25160.2	18651.7	33662.6	30654.8	22766.4	32444.6	30007.8	16290.5	30402	12331.3	28481.4	10561.7	33204.6	37876	13154.2	18549.4	55264.5	11720.4	37008.3	32944.5	37524.1	26124.3	24340	NA	18250	NA	25459.4	27250.4	26284.2	NA	27889.5	13371.5	67725.1	57784.7	15356.3	20685.8
Q96FW1	424136	491851	804562	557281	343008	597979	298879	388787	362906	279086	372921	250106	303261	360614	406768	425120	421362	400986	335493	474610	256184	223293	422447	262801	554996	273782	810500	495101	355628	283226	410549	507755	387395	NA	365183	652932	358537	495101	536191	189889	424213	279593	421386	533670	399481	732614	468680	354032	316098
Q9NPY3	421810	NA	NA	NA	23823	NA	NA	45536.1	NA	NA	NA	NA	199007	NA	65788.4	38517.9	155346	NA	245281	NA	NA	NA	19563.3	190259	NA	NA	NA	NA	NA	147421	142842	NA	NA	NA	NA	335595	267250	298500	92036.4	NA	NA	NA	NA	NA	NA	NA	99829.3	39448.8	114278
Q9BV40	201058	269197	507000	225883	71303.3	289857	107122	139240	226204	226820	270454	189762	307849	197178	322016	141327	125118	207785	293880	233807	183542	262387	333459	318835	246420	325264	200510	138116	158520	258776	443355	NA	NA	NA	NA	51625.2	378256	143515	235698	215370	112507	88109.4	258239	396474	168495	331798	233822	200662	179018
O43451	147852	NA	NA	NA	NA	NA	NA	14801.3	13341.8	7889.12	NA	NA	90309.5	NA	26638.5	8947.81	NA	NA	17097.3	NA	16203.5	17025.7	NA	NA	NA	NA	NA	NA	19738.9	40478.4	89987.8	NA	NA	NA	NA	NA	43772.9	NA	46949.1	69345.6	7702.84	NA	NA	NA	NA	NA	NA	NA	12293
O75884	90061.1	83272.7	NA	166884	82126.1	88634.7	84400	52608.1	73644.3	32679.2	125872	116858	43178	78934.3	107251	100238	116546	46460.8	55879.8	68148.1	NA	34128.5	77881.9	88263.2	96414.5	24545.1	155633	119652	69679.6	46309.8	54594.9	77602.7	33182.6	66684.9	79193.1	62520.6	95400.3	91479.8	136689	62972.2	74870.5	73542.5	97055.8	81122.9	69858.9	237340	168716	43187.1	95203.8
Q9Y6A5	42839.4	28301.9	33794.8	43815.2	73848.6	34779.1	34746.5	46660.6	29223.2	16242.5	73155.8	26098.9	52034.8	38472.1	49287.4	38030	48410.8	37409.6	41390.5	52715.3	33392	36590.4	39173.9	32459.4	74369.8	12072	12692.8	23370.7	30757.9	49422.3	54028.1	18637.1	50424.7	67517.9	67631.3	57729.2	53358.7	48485.7	62441.3	64540.1	30027.1	35091.5	29101.2	30998.9	42802.4	104864	29501.1	37562.9	22714.4
O75586	29402	27413.2	70597	NA	24916.9	15437.4	30423.8	31694	29920.2	44204	23650.4	52604.3	NA	21888.9	22154	29923.3	31476.6	33802.4	30007.8	27391.8	46116.8	27099.9	22910.1	43143.4	24092.2	58355.2	52192.4	35360.1	24531.5	26699.7	8093.86	30195.7	32683.3	39350.6	25424	34091.2	39416	50671.1	30931.3	11429.9	31546.2	19736.4	30645.7	54930.2	20597.5	NA	56878.9	40187	25282.5
P68366	695030	213897	732833	686939	1.36173e+06	349602	847284	532252	491920	346834	279971	658546	1.98458e+06	527428	556150	610257	1.0688e+06	496309	433301	701769	729791	495632	318917	265830	799380	1.29978e+06	1.26098e+06	1.57093e+06	384318	1.07427e+06	1.51138e+06	2.13737e+06	442170	185753	420015	743581	1.34092e+06	70647.8	627265	1.33165e+06	485863	1.00023e+06	791973	455999	273024	1.10938e+06	442489	288142	1150731
Q9NYR9	NA	21036.8	NA	NA	38771.6	NA	18737.5	58090.7	24416.5	NA	10707.7	28876.2	49570.9	34850.1	15899.6	15361	17126.5	26769.4	22587.2	37375.9	19108.7	23022.2	20916.4	25342.9	19337.7	NA	34982.9	23538	10996.5	41214.5	68856.7	23083.7	15737.3	65336.7	47208.6	39252.4	7746.42	60617	25659.1	64027.6	45358.7	30089.9	13434.1	11302.5	14943.9	NA	5976.93	36048.7	32339.1
Q969R5	NA	43964.1	135013	41015.6	NA	43290.7	57023.4	17167.5	61310.3	74299.3	24178.6	57345	NA	50565.9	55441.3	46079.6	26636	42348.7	60488.4	79773.8	48180	81324	60109	64150.5	22172.2	58872.2	25739.1	34368.3	52590.2	55089.5	37245.3	19269.5	28890.2	50402.7	30873.4	34297.4	43051.4	97013.9	56266.8	99755.6	41052.6	37611	50147.3	60855.2	37094	41599.4	48447.3	48466.8	45184.3
Q08211	2185627	2175448	2734812	2337772	1843596	2265230	2187236	2247105	2216118	3160030	2140133	2036104	1373955	2052022	2052326	2527669	1860054	2339723	2124104	2304762	2432927	2103996	2134579	3775930	2251425	2395016	1930538	2794083	2465248	2116678	1497086	2440059	1747651	2008528	1810988	1911129	1715539	2783410	2048509	1892559	1972909	1705239	2591452	2429705	1971581	2325576	2600601	2152369	2343091
Q3MHD2	66141.6	174058	140800	105371	131810	127489	108408	143609	117286	84047.3	91885.2	104994	NA	120300	111921	171104	156790	120937	134555	138172	98520.4	98250.9	114178	119499	164768	78287.7	150021	169143	77019.2	124037	65941.5	191332	194635	177477	104457	213389	62210.5	127894	119645	99287.3	98505.1	83305.3	139252	118249	178975	215983	106547	119116	85374.9
Q86V21	NA	424093	NA	NA	NA	NA	93587.4	48558	105854	NA	NA	91464.8	61416.4	290533	106617	89781.8	128872	71935.9	108614	129932	156534	48718.3	115258	154626	NA	36212.5	64342.7	114335	119727	78951.7	97411.2	260525	52246	79222.4	86002.5	292593	63357.5	135594	102717	150327	148421	114788	187940	96791.5	137618	29940.4	NA	43397.3	84886.5
Q96KB5	409659	330132	1.60391e+06	153647	295870	134927	422918	260676	404790	124640	1.38374e+06	423500	1.12298e+06	520217	393897	96475.4	169397	294548	337755	493540	169668	319168	344904	445131	262928	183616	159044	291792	202581	532679	1.19066e+06	412746	455527	856424	550043	814860	1.47601e+06	648976	915450	561882	895144	519927	300746	580168	352470	NA	140018	245843	287083
Q02818	229861	100280	352328	277344	126938	237512	71924.9	92158.5	97847.8	132624	72210.4	58756.6	239912	114126	150447	131153	105117	123693	206009	195696	217036	141595	148835	469660	216310	241994	70884.8	92539.1	297505	132129	204637	81103.6	130495	NA	125763	79000.5	234025	31480	111028	120728	132017	78755.4	186121	120867	152412	299822	322069	87046.2	154034
Q969R8	NA	8258.77	NA	NA	NA	NA	NA	12585.2	NA	NA	NA	NA	NA	14820.6	NA	18337.4	33699.5	NA	9475.86	21376.7	29871.6	NA	NA	NA	26971	19069.9	13147.7	25422.8	NA	NA	11623.7	NA	NA	20788.1	14782.3	10828.7	NA	23674.3	31241.4	10291.8	NA	NA	NA	NA	14405	NA	NA	21196.5	9430.66
Q8WUD1	40435.2	39430.7	27023.2	46611.5	43964.4	30415.5	31972.6	17009.8	26249.8	19805.6	4404.69	26449	NA	18589.8	39669	25293.4	26883.5	16353.7	26090.2	20104.8	36140.4	12178.2	21779.4	67944.7	30609.3	40132.9	20609.6	35998.3	74412.9	19849	22114.9	23644.8	24037.5	48486.1	36029.5	22478	16191	21881.8	16297.3	22904.7	51992.9	23724.3	23607.4	37993.6	12705.5	66253.3	20278.9	18150.2	37920.2
Q9H0R4	264098	231566	145973	86470.2	241263	123540	158015	165442	101318	68355.8	253037	123923	137284	189395	133986	162655	178944	172826	156004	239092	149354	146752	152165	81811.2	113749	205857	459848	219527	217798	165914	83660.6	196947	117597	92503.6	112071	86256.7	149506	187582	167974	224531	231135	153101	134447	85607	124198	486298	126253	95141.5	171367
P30040	1.25409e+06	776768	1.00567e+06	733847	570935	748389	576160	541888	707026	697510	660416	430365	1.74519e+06	522214	703507	682686	598105	713453	1.28561e+06	495442	789400	781013	614580	1.091e+06	630129	1.52617e+06	993646	527122	635518	788324	1.49505e+06	286865	893114	378590	929746	614548	1.16207e+06	579717	1.02161e+06	892784	649389	623370	566315	1.0516e+06	646238	812266	465369	691884	570310
Q9P013	98998.3	194783	160301	280960	120530	182919	177334	151699	158631	221182	158179	228516	122932	153690	199766	197644	186325	147997	121788	170911	165333	145143	194395	285166	173460	210121	228352	228860	169500	122731	105130	159102	182989	166784	187846	188906	71962.5	209196	134713	194260	139236	169785	227801	205254	120651	290901	165223	141738	162952
Q96GD4	NA	31649.1	16407.2	42021.9	69366.2	19690.7	34186.3	29536.2	46735.4	82019.2	23060.9	31446.4	18983.4	29448.6	35822.6	36241.9	58306.3	23713.5	45479	37718.7	28101.9	39555.6	23176.8	61034.3	33659.8	11011.9	NA	25506.9	16078.4	76398.2	4637.18	40734.8	71183.2	68902.3	69954.8	49611.1	47719.8	48510.2	29889.3	25346.4	29074.8	65975.7	42504.3	36000.5	69441.8	NA	9125.42	25688.4	32323.7
Q8TDJ6	211162	NA	NA	NA	NA	NA	NA	51072.8	NA	NA	NA	NA	89405	535957	NA	104647	79786	537532	NA	687376	573266	NA	589424	959687	91980.5	409622	NA	NA	NA	608658	103508	NA	NA	73553.9	112349	468832	NA	569372	68519.8	60257.9	440508	NA	NA	NA	117902	NA	405256	NA	221689
Q96GJ1	NA	94234.8	NA	NA	32937.1	11007.3	NA	43195.7	34391.3	57085.5	15755.5	21390.8	NA	NA	16858.1	29599.1	57371.5	25308.8	54579.8	28953.2	23461	11018	69903.7	19100.5	162240	8394.39	53133.3	94919.5	NA	170252	177867	37595.9	10387	8634.51	NA	63602.3	NA	50105.6	68291.5	76487.6	139998	29367.2	NA	NA	NA	NA	NA	45342.8	NA
P06396	855946	210859	795427	789351	726405	1.96085e+06	84137.1	195917	283944	342786	221367	NA	2.2278e+06	896760	541454	303528	866837	495131	675239	789353	772563	632400	405016	389539	709510	1.13105e+06	1.4521e+06	1.30389e+06	719704	630950	1.54609e+06	71231.7	64715.8	33737.3	40527.6	167826	1.16783e+06	55369.2	784256	652788	848410	417850	825408	1.06442e+06	221447	9.57441e+06	935023	268442	289988
Q9BRR8	NA	29609.6	15173.7	64984	24927.9	24156.8	31753.1	25656	31022.6	33677.7	22569.8	24127.3	10709.7	18935.8	24513	23943.7	35095.9	19795	28697.1	42061.6	41167.1	19172	20165.5	30956.8	37470.3	31184.6	22043.2	34515.8	26263.6	22546.3	7627.18	21288.2	32395.7	26439.3	33913.2	18992.7	NA	38343.8	38549.4	28908.7	14302	28520.3	32658.6	43660.8	20189.7	54223.1	29014.3	23145.9	26887.5
O75818	64817.6	NA	NA	NA	40857.7	35751.9	22510	18801.6	40829.4	21544.2	32295.4	10823.9	NA	32099.7	24560	44243.9	35523.4	24642.7	32155.8	47975.6	26735.4	23377.4	56635.7	18715.9	28982.7	NA	45153	41599.1	23014	23271.2	17167.9	50707.3	27834	20943.3	25169.8	41394.4	78242.3	12331.2	24283.5	91389.1	27882.5	16968.3	40011.6	42505.9	31841.3	15511.5	21611	36958	24668.1
Q9HC52	78963.9	113068	180173	126629	45302.6	162517	103151	75596.2	105390	75102.6	107095	90988.6	NA	99252.9	123402	105878	66182.9	76773.6	93202.3	116301	129606	88341.2	92775.3	192254	102299	124882	48053.4	74081.2	144558	58278.2	63420.7	67255.8	48846.2	77357.4	59394.3	157136	119528	146916	73280.7	59201.9	68927.8	59743.4	146026	108121	84937.2	108166	147940	86040.6	105084
Q8WU39	1.72082e+06	621796	432394	664688	429833	817832	886949	554206	1.85421e+06	1.40814e+06	731678	985679	304648	887254	1.09341e+06	1.17943e+06	762553	1.07411e+06	732330	400173	1.03638e+06	1.24226e+06	865129	1.24844e+06	724954	2172867	2.19819e+06	495406	1.47907e+06	448491	170960	437940	572774	647903	831410	638439	730013	615046	100920	1232276	520220	788536	592540	911716	684189	973528	665936	677781	1.66431e+06
Q9NVZ3	110309	163164	218703	246069	153041	156985	213595	186517	154303	111541	98483.1	144074	92094.3	134601	103540	137098	173147	175627	158003	179787	150854	94003.8	159694	119356	197627	170375	383308	301149	130174	176818	120279	118617	138241	125985	142791	105205	114377	198099	177631	100901	172897	110942	178658	209789	130213	202026	225059	144012	147243
Q86TN4	NA	62384.2	41633.6	32227.2	36210.7	45379.8	15597.9	50357	39513.2	19834.8	10228.9	40207.9	NA	6592.79	NA	NA	37134.2	21301.4	64061	NA	NA	12794.3	14385.9	54715.6	25914.8	51427.7	69763.5	25215.5	NA	NA	NA	36861.5	35358.2	59033.6	49561.2	24698.6	28250.8	41945.9	NA	33000.9	17431.3	24354.7	18671.6	116031	19320.9	127918	24940.6	22140.2	26984.2
P37268	36636.9	40122.5	42563.8	46938.8	66041.5	54981.5	66938.2	70642.5	232330	188268	76075.2	379542	100660	76837.4	97272.9	58897.9	47453.7	92153.7	179372	74090.5	117004	90419.5	170933	62958.2	19764.9	100696	46882.4	43571.1	50604.8	51832.6	85693.7	144267	157728	506278	45258.2	93262.7	65526.2	136549	55757.7	81937.3	48310.1	122770	38405.3	154181	102893	NA	21220.3	83865.6	61606.6
Q9H9E3	33083.3	38181.8	37394.4	68269.1	28793.5	56017.7	28573.5	42691.2	48763.1	24162	33202.3	38025.7	29532.9	36818	38446.5	43119.6	40644.9	35622.1	28891.2	36934	32134.7	22281	46282.1	46454.4	42920.3	30762.1	26107.8	47797.3	16783.3	34682.8	34510.2	30618.5	50443.8	39940	45333.3	45150	26155.5	36109.5	68370.1	43791	48383.1	25291.8	34543.2	39607.4	30939	97233.3	40348.5	28619.3	26083
P42025	160626	199482	248118	237657	197544	198409	250404	218550	264213	106583	244199	237222	390317	123574	197405	129473	172937	221914	278595	209236	135182	186679	267465	242040	242256	197650	456419	287116	187466	234149	223202	184625	134000	308889	198735	150892	297401	293151	316658	214249	311154	138089	263328	227402	193596	523328	272130	179390	184642
Q9H0H0	43640	43603.8	94127.4	56306.2	31041.8	40144.8	64180.5	47890.3	98002.5	51244.5	47231	89469.9	41815.2	51029.4	52734.4	49029.4	57289.6	37774.6	51102.3	55608.9	42554.6	48534.1	40113.5	79942.2	53218.3	39834.2	48219.2	53971.4	27958.2	56593.5	34314.4	48578.7	47624.8	60243.8	64517.4	57241.5	30221.8	57886.4	41745.3	35380.1	43050.4	46261	41395.5	52659.9	34654.7	90872	45212.8	35886.8	47256.8
Q9H410	59148.2	70356	124933	67470.5	27437.8	67581.5	45481.9	52631.2	56405.6	53649.4	41807	47222.8	31212.2	57879.3	77637.8	68875.1	53331.7	46018.6	53116.6	80737.4	77229.7	46297.7	51679.7	102123	66773.5	40200.7	17404.4	48896.2	59316	56311.9	31039.8	40345.4	38898.2	51444.9	43648.5	26967.4	26769.2	75996.1	59883.2	56904.9	71314.7	32156	52282.5	61682.2	48224.1	67061.7	77558.9	46599.5	47599.7
P30050	434898	640060	533290	703535	547028	547142	351069	435180	541921	648185	660077	526320	354632	444511	498348	479857	373283	471860	429605	719528	428633	436639	575177	409904	380857	414375	386709	378169	370829	631220	517256	831811	756534	650856	735454	837524	638733	402811	542892	342771	422757	549282	501432	732005	532490	738269	466384	524880	353172
Q6NXT6	165266	135417	273423	166613	76785.8	116380	59467.7	53340.2	65252.4	114308	136542	71847.4	95003.1	138530	203185	190428	140308	115423	152596	105137	174798	127501	136749	169587	137667	149783	53625.7	98488.8	206945	68010.2	75245.2	29018.8	74451.2	71546	94286.2	27076.7	67326.1	79787	72943	72356.4	70091.5	55223.3	103919	72105.8	71081.5	162933	236094	86229.3	100184
P49863	77471.6	NA	NA	37172.9	41322	24554.7	42533.9	83081.2	131906	230883	51103.3	NA	58452.9	23888.4	NA	18808.6	53109.1	72119.4	NA	185042	64116.2	NA	34461.9	88630	100657	554082	77683.7	65892.6	36017.9	313146	NA	NA	NA	NA	NA	NA	136906	NA	29850.8	70307	45432.5	32231.3	157467	36089.4	55761.6	NA	92683.9	199171	157400
Q14188	23950.7	7445.47	NA	NA	NA	NA	6300.25	5303.85	5663.35	3841.41	7084.22	4194	NA	2773.55	6278.81	12573.2	7335.05	2320.48	NA	4016.72	2688.49	NA	29546	2365.06	3831.69	9168.98	3329.86	3724.51	NA	NA	NA	NA	NA	13689.1	14144.1	NA	NA	37991.8	2448.47	27380.9	11131.8	5465.12	4146.41	5998.67	NA	NA	8444.45	3897.09	6459.87
Q9BZD4	NA	NA	NA	41895.2	48849.2	11585.4	25917.1	43096.5	23830.7	42207.9	NA	NA	NA	32945.3	25870.3	23674.6	22286.4	33576.2	37015.9	39921	57745.6	27756.3	41051.2	43530.1	44675.2	33916.1	17007.4	67395.5	47156.8	52324	59003.3	22366.6	51857.4	29233.9	27890.1	70672.7	55263.4	66932.5	49125.6	28936.9	14541.4	38322.8	50804.2	51261.8	46461.2	122970	NA	28102.4	33895.8
Q9H845	287906	161935	232713	164178	125462	180796	126274	150246	313325	327419	126284	250831	264257	172819	281644	240401	166305	151249	262057	205705	263109	189087	185032	247336	167402	272306	64936.4	126806	280731	337762	300861	182779	145038	157449	114432	116717	331978	182597	215320	143716	298716	117965	286871	279505	206142	139450	180926	160682	107063
Q9UKV5	NA	NA	NA	NA	41545.1	NA	40364.9	63111.4	50977.1	116087	21803	43548	NA	68026.1	77563.6	65064.5	NA	41934.4	51995.2	57310.4	42569.2	54790.2	49186.8	111125	58774.8	79218.4	38432.2	NA	54687.2	56510.6	63358.2	NA	98186.1	95276.8	49270.1	31045	NA	75109.8	39935.7	40683.9	63173.5	56604.6	74899.1	NA	56893.4	41313.5	50529.8	31129.8	35417.5
Q99836	63778.7	47791.2	55229.2	52485.2	37900	43361.8	56291.3	55149.3	27918.3	18181.1	31680.1	45002.7	44535.6	41615.8	54344.5	33162.1	33499.8	46253.7	38998.6	51181.1	19243.1	31644.9	48540.5	35403.5	67458	31733.6	55746.4	25022.4	27120.6	35439.1	61628.4	44698.1	39056.6	50150.1	48327.8	49556.9	49422.6	49613.8	56341.2	50949.1	47034.4	41911.6	33987.9	29440.8	41882.9	80590.4	33795.4	36051.4	46386.7
Q99447	110245	61843.3	75746.5	30380.9	90815.2	NA	50532.5	55886.8	55101.7	66973.8	64746.7	69955.2	112313	68856.6	53216.1	52291.5	53722.3	44368.1	78499.9	68972.4	85423.3	61296.5	78388.9	36410.7	55059.1	118033	152626	95382.3	34517.7	63138.8	48073.6	100429	109226	65925.8	77304.7	128728	63991.1	44244.2	67716.5	45827.9	80183.5	63658.5	56702.5	87368.8	56037.3	176297	51211.6	72479.2	48105.7
P23193	116509	191789	199256	226321	180287	177618	201487	157245	150206	153388	146544	217674	67241.6	190965	217612	187459	195927	186194	195090	243975	125109	144704	190737	120828	183809	105853	186503	208282	165820	126514	61294.7	121558	373619	127395	191143	206259	113648	233846	145332	152788	102560	203589	176930	200009	189720	244406	202374	125553	121388
Q8WUH2	26827.4	23128.3	13168.3	23753.4	23697.1	26258.9	24325.2	23393.7	19921.7	7381.28	29033.3	20515.6	46875.6	22971.9	19767.7	25567.3	26757.3	17536.6	39922.8	22852.4	11875.7	26379.3	28475.3	17476.9	26311.5	11775.9	23851.7	14807.4	11643.3	36664.3	33733.5	13105.5	19629.8	20236.2	20782.7	20018	33594.3	23270.4	28838.3	26847.2	24657.9	23840.2	17369.3	17026.8	20100.2	22448	7996.41	26337.4	21557.2
O95685	NA	10880.3	32190.8	51079.2	31647.7	25131.9	39801.7	23416.1	NA	NA	23391.6	NA	73037.7	NA	NA	NA	NA	NA	NA	NA	NA	NA	NA	NA	34760.9	NA	NA	NA	NA	NA	29097.4	NA	NA	NA	NA	42925	NA	47426.6	NA	26419.6	35559.8	12789.6	NA	40633.7	NA	60461.1	39602.7	22890.1	26762.9
P22415	74923.1	19543.4	62473.4	94234.1	31392.9	38390.3	48589.7	30320.3	43861.2	57267.6	34764.4	33019	39845.2	31282.4	39566.3	65232.4	50410.7	45373.3	24005.7	48289.2	83854.1	37361.1	29344.9	56139.7	31813.6	66180.3	53747.5	52470.6	66468.6	49015.6	23923.7	47506.7	32439.8	29627.9	37083.2	40594.7	17890.1	43803.6	59094.3	78156.6	52230	42112.7	36243.6	27229.6	26786.5	NA	30180.4	42175.2	55509.1
O60218	250813	533555	164532	275746	121794	229041	247606	69303.4	181992	37459.3	132454	163276	103122	222538	160070	189052	402194	91726	112346	266090	75085.8	126322	110473	33558.4	222382	110168	130631	222620	146541	75883.3	NA	567071	196932	143176	296939	352283	148612	126492	118197	302724	334705	184388	138504	106023	144519	416280	159552	75085.7	74252
P46736	60000.8	41543.8	41528.7	46379.2	40968.7	53218.3	53321.5	40442.1	48085.7	47488.3	64448.5	39283.1	129956	65254.7	58488	67039.2	54501.8	47751.7	66716.8	62396.4	29268	46350.8	63396.9	28435.4	47091.7	48937.3	80629.1	31038.4	82492.1	56878.9	66345.9	32200.5	56169.7	47897.4	38093.9	52630.8	64477.5	45993.1	74350.4	62428.9	61967.8	41633.4	45786.7	64011	34055.2	138728	48014.6	54376.9	49855.6
Q8NDB2	NA	49570.8	170690	109066	45823.8	52718.7	NA	NA	NA	NA	NA	NA	NA	158233	201955	149277	95927.6	156318	106479	188116	87235.9	79803.3	162915	71577.7	73053.7	68665.7	106621	59218	67358.4	NA	NA	NA	30415.8	78476.9	78915.4	60799.4	57886.3	151615	NA	62603.1	84820.3	47260	84761.8	187772	52829.5	190512	139986	54501.9	70905.6
Q96SN8	14136.8	13258.6	14178.5	26346.4	23181.7	7978.94	17243.7	24824.6	20903.1	26719.2	8249.73	17781.2	NA	14740.1	25507.6	16778.2	11308.5	14599.1	10942.5	24225.1	19897.3	9036.53	16126.8	38887.3	26630.2	15732.5	NA	17899.5	NA	26878.5	NA	18588	NA	24615.8	17912.5	13308.4	13099.4	33397.2	14723.7	19244.6	33703.9	19112.9	17856	14810.6	20888.2	21066.1	18352.9	13494.7	15502.2
Q13426	234555	222896	154303	196233	101154	144709	115843	108095	94734.7	97397.1	64772.7	83256.9	79637.4	178517	202863	152341	179320	117958	84076.4	139736	113478	98138.4	178835	93672.6	151462	70022.4	143786	82437.4	55748	99870.5	105744	87116.4	183340	109961	155826	133645	84220.7	166979	110151	91248	79168	83741	115611	195475	124276	141034	217704	122848	85836.4
Q9Y2A7	237999	467790	488927	570789	266485	369803	197390	252932	195800	102316	311147	143598	321132	282048	352444	207186	329086	256786	279459	357300	222854	222972	254044	215439	473096	200121	438782	174003	158707	266058	421678	368539	188393	133361	301854	207793	58359.7	238283	384141	223302	165243	188267	219779	NA	372229	NA	NA	NA	325232
Q9Y6X3	62802.5	73512.2	45046.9	36188.8	38969	56323	62414.6	49690.9	56977.6	54376.9	55501.5	33453.1	35871.1	47877.4	34464.8	50506.9	44254.1	47142.7	41345.8	49751.9	72759.2	62326.4	50591.9	53551.2	44099.4	101707	47899	63648.5	102295	55193.3	33150.4	49706.2	30630.1	27016	21197.6	34194.9	74685.1	57759.1	54027.1	25591.1	50281	32168.1	49712.3	66913.4	37759.2	99444.7	51452	37387.2	45957.8
O94927	49413.4	53216.1	60444.1	80806.5	86189.4	47536.3	56392.7	58857.3	57642.9	33662.8	44737.6	41622.3	15335.3	47503.3	60792.4	46100.8	57292.1	27158	62522.7	74223.4	42054.6	23323.2	51205.9	52457.7	23044.7	244141	31927.1	39940.5	NA	70858.8	38931.7	31301.9	77241.9	90571.1	77630.8	70987.3	40931.6	76466.2	48404.2	36869.5	84828.4	55381.4	54703.7	60858.3	77950.5	72627.9	55521.2	42476.4	58329.6
O00461	NA	NA	NA	27247	41638.1	NA	NA	NA	19175.5	NA	NA	NA	34173.2	10296.5	NA	NA	NA	21115.8	42708.7	25579.9	NA	31079.5	24333.2	24183	22106.4	62876.7	NA	NA	26474.2	34861.5	27973.5	29547.7	36299	NA	35439.3	25255.5	48000.1	NA	23374.6	17896.6	17754	21152	NA	32165.5	22190.2	NA	27761.8	20256.3	112906
P49750	197071	261879	309694	256854	139117	258921	196938	213033	252827	286341	201189	284347	109284	258559	307254	277668	186946	225308	246899	265647	234894	221464	254094	433623	259258	206120	146136	233781	305513	139616	126570	172513	188811	169496	170759	126597	130473	316131	212806	217016	270347	155680	223284	251482	191792	307050	288424	177957	222528
Q14165	147672	85696.7	124793	56687.9	67585.1	84544.2	126965	119509	127961	164877	166397	125026	160179	102295	161152	121554	80632.4	86110.2	157683	98922	175524	101612	103121	138823	83254.6	159107	55163.4	85486.2	141652	151435	209282	83132.9	71815.1	96191.6	72447.2	51216.1	204905	124057	185006	121201	158434	94981.8	127786	110495	118897	80254.4	104229	76691.4	93520.8
Q9H0W9	137837	217118	172062	221966	186962	212787	202079	127427	166275	53710.1	260887	228728	104218	247862	176453	114015	109911	243487	243297	284426	88186	129413	146990	143208	251651	141474	242753	109824	92113.4	78182.4	152445	109272	132447	143574	190364	117158	137253	226574	219727	230257	134038	101762	93850.8	164801	113752	379992	167626	200991	126158
Q5PSV4	22105.3	NA	12491.1	52072.2	22340.8	46648	NA	17446.7	24756.9	17498.4	NA	30146.2	37683.2	22782.2	19817.7	19852	NA	13712.8	NA	21867.5	NA	57221.5	12398.8	26393.6	35031	34483.5	40367.8	32820.3	34555.3	NA	NA	12423	NA	16271	NA	22719.3	NA	NA	NA	NA	50374.5	15481	18211.8	NA	26434.6	44508.3	29141.9	22683.4	26102.3
Q75N03	NA	86616.4	193856	137578	83014.8	99837.3	114572	55799.8	101916	119116	49871.1	165681	NA	107080	114530	94825.9	103508	124556	141842	166029	103186	131843	144913	182025	91977.6	114536	91303.2	38151.3	104207	141376	62140.5	51125.2	53071.9	112749	102014	79379.4	53640.9	186361	67305.1	55573.4	112176	86294.2	83646.4	193379	85973.2	132381	105464	118340	97526.1
Q6UVJ0	NA	NA	NA	NA	NA	NA	NA	NA	NA	NA	NA	NA	NA	67204.7	114509	29977.9	28861.8	NA	NA	NA	NA	NA	NA	NA	40167.4	31390	NA	51188.2	204347	124765	79205.1	7911.43	20592.9	31757.2	23835	22964.8	NA	24287.2	NA	NA	11737.5	63675.9	NA	NA	17575	NA	NA	7488.14	24048.5
O43805	47157	NA	153214	81318.1	114892	72488.6	89934.7	91498.4	109852	41882.4	80283.7	121338	NA	73641.7	120815	81892.7	91067.8	112445	93779.8	63976.3	44208.5	55906.8	70937.8	58517.3	63911.4	69032.5	47270.5	82397.3	52274.4	90735.5	72089.1	54680.1	107145	176610	68830.5	65639.1	85384.7	158459	121603	85629.1	194151	87689.6	47672.4	93814.3	72393.9	116376	133886	43818	54980.2
Q8WXD5	NA	25949.6	24506.3	42062.6	58204.2	50688.7	32122.3	38455.1	37744.6	59291.3	41543.1	38715.9	NA	32474.2	34055.8	35610.7	31054.8	24923.1	36319.1	39595.1	NA	30018	33852.9	52468.6	28906.6	NA	52311.6	54324.9	18651	34356.9	NA	35096.2	73185.3	40135.3	45362	54741.9	38099.9	37167.1	38949	45682.4	24968.9	43651	46475.6	42839.9	38284.8	NA	28995.8	27992.4	37338.8
Q15118	85689.5	112752	183089	95278.4	63361.6	127613	72721.5	60662.9	35409	62526.3	146552	NA	79154	80446.3	133420	119492	89174.8	77813.6	118106	119044	103567	80732.5	53045.7	125871	106316	121812	68024.5	50279.1	148951	157810	71582.8	203616	63898.9	90826.2	73666.4	33015.7	128127	70080.8	61126.2	83423.5	107619	92183.5	147188	78868.1	105611	35793.8	88396.5	102317	103326
Q4KMQ1	NA	NA	NA	NA	570513	NA	NA	NA	NA	NA	NA	64295.2	NA	NA	NA	19508.2	1.87139e+06	NA	NA	NA	NA	961187	NA	NA	NA	NA	2.15312e+06	111070	NA	NA	603086	3.05527e+06	74405.6	1.10763e+06	442416	1.69076e+06	1.33374e+06	NA	NA	118843	1.06979e+06	214796	608854	NA	359917	NA	NA	643127	352351
P46063	584386	563924	569357	449101	329998	560835	441038	470631	429762	490594	352414	493670	184722	533690	513259	651994	719484	434436	296994	554460	505902	257259	491754	393875	615428	471306	929454	678038	379988	391406	301940	392848	363413	164689	399139	420320	404075	498370	417574	336369	550556	333777	495194	352180	412536	799463	745759	379576	442138
P61513	75866	150475	198101	177765	146213	92174.5	190572	170367	118599	194950	155138	144780	81761.5	106619	183180	126281	118357	139988	184464	215479	151094	81952.6	188401	166693	115413	102407	123756	120643	144416	167654	105250	256659	210603	173997	128209	281999	96770.6	196733	114731	87637.4	89741.5	139233	173462	162087	172281	308607	146104	167434	120368
O75448	32549	63416	78457.5	65274.1	41851.3	47422.3	58596.2	54569.2	39428.7	45340.9	49268.1	42259.2	50682.6	43176.3	40711	50988.6	55807.6	52248.9	44608.6	67354.1	39851.3	42783.3	41777.7	71833.5	39259.7	58613.3	67938.8	56081.6	35804.5	72276.2	37452.2	33748.6	36076.2	50334.1	40849	40280.9	39706.9	80806.9	54632.5	69055.2	66467.3	44675.9	40042.9	52687.4	37714.4	52932.2	44296.1	39487.8	46401.9
P43378	24952.4	23758.5	27804.6	32790.5	15020.4	8335.06	34452.8	30874.7	20638.5	34540.2	28816.7	25285.7	29687.4	21673.2	19902.1	23338.6	44240.6	22053.5	30670.6	13850.7	19316.7	26874.4	30399.6	21437	24160.5	19246.3	7103.33	13325.7	16598	28707.4	33075.6	35815	16100	24707.2	22283.3	39231.4	41785.6	41562.3	28673.1	27481.7	35469.1	21681.3	17664.8	36052	19299.9	85158.2	34215.6	14246	22418.7
Q9H6R7	NA	10625.3	NA	NA	NA	NA	NA	NA	NA	NA	NA	22848.3	NA	NA	NA	NA	NA	NA	NA	24924.1	NA	NA	NA	15595.2	21331.3	NA	NA	NA	NA	NA	NA	7303.53	20516.2	19703.7	29117.7	27469.9	NA	24578.4	NA	12632.9	NA	22118.7	NA	28251.4	18614.6	NA	NA	NA	NA
Q96HQ2	NA	21328.1	38366.2	35534.8	22417.3	20904.3	46367.3	11657	38429.2	24234.3	43483.6	69012.2	NA	51610.5	54103.5	29759.7	45357.5	20100	28563.8	41622.4	NA	32921.7	35956.3	11650.9	22629.4	24470.9	40193.8	55873.9	19961.2	19271.6	43925.7	45427.9	39037.5	34883.8	32358	28175.8	19350.3	56199	34568.7	67444.9	29996	50886.4	24280.7	34239.5	13235.7	NA	39232.8	17966.2	31030
Q8WX92	129645	167339	234208	188906	141902	205473	164161	144825	138488	113441	144637	136967	90896.5	179242	177221	187512	177360	144826	120475	198346	123771	117370	153437	135047	198014	124201	227729	211994	97224.2	109190	73702.6	129941	167570	145539	159671	156610	125805	182067	150869	123515	139312	110841	179292	172746	135480	316949	180377	118619	124885
P11177	396322	493343	568708	411716	319743	427833	321836	294064	695060	733176	686488	680994	426830	482067	759985	581924	373064	324815	586303	624366	641078	352446	362124	532697	435441	840318	396992	506137	840100	655411	422680	532165	395884	170417	427174	290317	592713	388633	417450	358826	679202	393048	676738	532693	363640	491800	574378	467277	398231
P14625	2.13721e+06	654206	1.10732e+06	776047	893931	1.16506e+06	647983	936305	1.45337e+06	1.47253e+06	728561	733774	2.08412e+06	663247	965051	945531	812360	806594	2.24246e+06	555009	1.09302e+06	882220	800496	1.50077e+06	923978	1267986	887327	691306	1.13267e+06	1499688	2.8355e+06	878972	1356384	807538	909101	1.03284e+06	2.78598e+06	709217	1.41742e+06	1.00664e+06	481533	998352	1.40545e+06	913003	1.17748e+06	1.73049e+06	927628	873496	881903
P24844	64878.3	NA	NA	NA	33757.3	NA	NA	NA	NA	NA	NA	NA	103345	24253.9	37524.5	29291.1	51593	NA	18664.1	NA	10063.1	NA	NA	30309.5	127489	143204	18844.7	14567.5	16119.3	146105	215142	NA	NA	NA	NA	NA	513579	NA	177541	146120	120791	NA	NA	NA	NA	NA	NA	20894	58812.9
P98194	28716.9	NA	5286.55	27387.3	27507.9	25893.9	26089.3	26198.5	16103.6	31273.3	24761	23076.7	34243.8	11276.7	18335.6	22783.9	23771.6	NA	16034.5	NA	14834.1	27992.5	18394	19463.5	16338	38981.6	NA	52472.6	18896.5	42011.6	54487.4	14594	19213.9	19275.5	NA	21841	41697.5	21198.6	33640.4	23619.6	23907.1	26455.8	23657.1	37656.3	19995.7	NA	NA	15695.6	10615.8
Q53R41	NA	6306.75	NA	NA	NA	NA	NA	11704.8	10246.7	8800.96	NA	18111.8	NA	10494.2	NA	8939.61	5097.19	NA	10784.4	8167.11	NA	13457.4	12171	7087.43	5084.32	12203	NA	NA	9253.22	15044.8	7022.54	16436.9	18491.9	5011.81	16586.2	9677.33	NA	NA	5693.19	12766.1	13278.9	16356.2	NA	NA	8573.14	NA	NA	8089.65	4063.9
P35580	468647	462068	614752	1.06048e+06	688951	1073486	795533	770223	1.01756e+06	623202	587965	1.1193e+06	1009911	558739	461852	464120	681194	682485	491629	501965	354760	454111	349581	945429	1.07042e+06	635650	1.04482e+06	871025	498692	1.04557e+06	1.27875e+06	1224606	849596	1.08601e+06	846020	1.20397e+06	1.15111e+06	955825	1120294	797176	727271	598963	699709	1.23434e+06	851304	1.71754e+06	706566	415013	654307
Q8N2W9	550651	446344	594680	379584	240360	507390	354911	353721	579681	148171	335296	414927	427544	369204	492356	380396	290276	301307	351341	340993	597383	381392	406741	459966	442775	635075	351377	281227	571056	669596	483334	257547	197516	321058	165170	336085	715562	436085	414779	323472	373024	269988	482905	310079	252167	617838	380782	276683	329014
Q9UGR2	10615.8	27981.3	45216.5	15364.1	60395.4	34177.9	46446.4	53051.4	30619.4	26417.8	84028.3	38299.7	13592.8	44142.9	23891.7	33402.2	32470.6	34910.8	49261.9	46481.2	20888.5	34880.4	29986.1	35866.4	36399.9	19612.2	33553.9	46161.1	17240	27126.5	17004.6	69653.7	69574.8	49889.5	45448.2	160808	14602.3	47609.6	27845.4	36518.5	71070.2	73674.6	23673.2	40797.5	29427.1	35177.2	18684.8	25207.8	105929
P0DN76;Q01081	133561	206898	185937	328737	151624	208833	153764	182791	160947	294484	175517	140596	76397.9	173329	193404	200952	118484	177012	103330	173105	155077	176472	211228	323175	156661	203213	137884	146320	159158	82395.9	119692	170879	128644	185652	215477	160845	82768.3	242234	186245	154074	142308	113691	158297	228180	159703	290152	203274	117862	147832
Q9NP97	73326.7	153679	161499	147805	221364	136207	254466	162004	182363	92674.9	163343	233782	85730.9	136205	152543	112979	106924	157671	166931	145808	66310.1	130717	144469	191807	116014	132697	248529	121537	109959	180666	156831	193993	149304	313940	325952	201627	156884	203743	136948	226221	208656	204681	84053.9	95371.9	128124	204229	60402.2	167469	178933
Q9Y2H0	26179.8	31043	NA	35664.3	17163.4	39565.5	56762.6	35410.6	9861.93	NA	33630.9	NA	11775.5	30223.9	32948.8	37831.9	42912.8	16219.9	NA	39278.9	16335.1	NA	16878.9	23726.1	38626.8	21209.1	46821.6	32747	20229.6	138861	32149.8	52359.1	28131	15083.5	27707.4	37106.1	70191.2	24452.1	34718.8	58223	49163.8	30109.3	16819.5	27082.5	22521.3	NA	14559.9	34502.1	37433.3
A0JLT2	23595.3	NA	NA	NA	NA	NA	71432.5	33316.9	76950.5	34273.2	NA	50023.2	NA	29792.8	NA	NA	NA	68797.2	47669.7	55742.5	NA	87442.8	31410.2	58477.5	9603.31	NA	120780	56898.1	NA	NA	62138.1	165709	64760.1	55827.3	75408.1	51691.3	27508.4	47777.9	31047.3	126448	59070.7	65125.9	NA	NA	14708	NA	NA	49921.9	66555.8
O43426	NA	NA	NA	NA	19075.1	44162.7	11221.3	17754.5	56187.1	NA	8164	NA	NA	NA	NA	19527.7	24524.7	NA	NA	NA	NA	NA	3840.53	NA	35540.4	34396	16849.5	15143.9	NA	44508	30284.1	NA	NA	7078.28	18307	24298.5	55652.6	NA	26522.9	22867.2	16635.6	19613.5	17322.9	14137.5	52407.4	NA	34354.5	13411.3	19631.1
Q9NTZ6	263466	402535	425253	456714	258526	395617	315638	329212	289483	243505	335512	256629	212096	402262	351632	326421	304347	272760	258756	391797	216813	212922	281332	311032	393566	246515	501443	378225	319773	271202	222166	326883	309470	340705	287843	340128	250836	562918	353906	230747	357024	231612	355173	319374	303343	491308	381312	291614	262100
Q6ZWT7	54764.2	NA	NA	NA	NA	NA	NA	11604.9	NA	NA	NA	17200.5	101934	NA	NA	20589.4	NA	NA	NA	NA	60543.4	NA	NA	NA	NA	NA	NA	28965.4	33429.9	16470.4	48255.5	30599.9	NA	NA	NA	7152.88	70899.7	NA	19476.9	68720.7	NA	NA	NA	NA	NA	NA	NA	11769.6	NA
Q9NQS1	NA	14865.9	18729	NA	19362.2	11730.3	2470.8	18898.8	15923.8	11741.6	37117.5	27519.4	9648.55	6078.97	NA	12186.7	NA	9480.43	18983.9	19706.6	NA	NA	19761.4	NA	10600.7	14627	8468.19	26044.2	9471.5	11706.8	38208.1	42296.4	35505.8	37981.6	5664.15	32997.8	4645.05	19387.7	16165.8	37511.7	33245.8	30791.2	16500.1	15728.7	13831	4490.24	NA	14280.5	6431.62
Q8IWX8	147061	162985	223121	194705	108266	182577	137476	144458	162655	225059	144023	148120	103868	146833	185637	178202	139838	153950	173590	190460	146840	160218	175525	277092	152683	158272	93014.6	128450	166734	134134	96271.4	145273	161826	163274	172984	136961	112444	197986	142637	137350	141396	134929	174623	164102	164112	155226	182020	147945	140125
Q9H3P7	88533.9	87036.2	115951	131984	79864.9	115939	110633	82932.6	92560.6	91888.1	60883.7	69010.4	63557.5	69708.7	95665.8	87114.8	77523.3	84589.5	84518.1	94288.6	64623.3	62136.2	107378	105266	117243	77488.9	57172.2	115414	41883.2	79591.7	100986	117053	117818	106243	100412	63294.9	101684	129100	100420	69455	77575.1	75139	98373.3	110904	84507.4	144051	109930	63396.5	76073.9
P12236	418811	786870	1.19915e+06	204532	639533	657953	588489	490702	1.01834e+06	1.23861e+06	598218	765560	529955	556977	1.69083e+06	1.22602e+06	824411	281394	378454	494156	1.0856e+06	616897	768546	820469	944475	1.29799e+06	240073	505556	1.23569e+06	789118	713584	887325	258401	348236	644259	383708	683101	440258	509332	897800	1.28013e+06	498386	706142	928069	509079	319798	536514	523060	465482
P22570	118627	125458	248429	250966	97229.7	277406	167209	152769	281619	261365	276365	442270	162226	261203	300249	245285	241606	143162	243369	185378	253414	184788	183599	374556	222228	219425	59459.8	107555	188121	119999	240086	148732	97350.4	146864	269918	167500	197457	156465	213764	233350	384052	128075	220321	301133	150212	115498	186664	205645	191828
Q9BXT2	1.4575e+06	641611	892817	856394	641999	1.15992e+06	712234	548098	589588	808823	988513	572558	1.3553e+06	447563	874528	790606	758758	577147	889318	576926	1.11781e+06	512988	766233	1.15415e+06	1.05526e+06	768470	904024	767708	688743	668939	1.13406e+06	572182	539382	340803	470156	529162	1.0909e+06	598728	1.48739e+06	580504	739408	484404	1.23435e+06	540496	843724	1.15919e+06	986728	603639	659812
Q10469	112487	47063.7	76551	75082.1	93025.9	102556	41481.6	40087.5	78875.9	69808.3	52820	62126.4	98976.6	43199.5	71332.9	60688.3	64133.6	45826	102275	62241.9	80710.9	65028.6	57290.8	77329	88634.3	85874.7	24948.5	69512.9	80627.5	94453	156812	64073.2	76144.9	47088.9	61897.6	49933.4	155252	42311	74752	70324.6	112365	61768.1	70574.1	83850.1	74556.8	NA	71198.7	48505.4	54617.5
O75928	57552.7	54672	71303.6	84650.4	60689.8	58016.6	64588.1	54364.2	79898.9	100022	60375.9	45706.7	39731.6	60609.2	98466.3	85359.3	58126.5	65379.3	97073.2	89840.2	56713.3	45455.1	77533.3	66565.9	86302.4	67427	38786	47307.5	73988	39397.3	35257.2	78921.7	66431.9	46589.2	45299.3	50445.1	37185.4	115241	71551.6	58804.8	73703.9	72250.1	63422.1	68484.7	45374.8	114923	79380.1	44688.7	43343.3
Q01543	53215.4	180247	147207	114755	114210	85083.1	67728.4	66987.9	60753.1	74045.8	92237.7	44603.6	69739.8	64746.6	77837.5	83278.4	106560	165632	64916.1	105189	77997.2	113067	118174	53049.3	107993	101498	175209	174619	60840.9	28194	73556.6	97732.7	95947.7	73518.8	83021.3	131599	38551.4	76853.2	61384.2	94087.2	59758.9	77654.9	100937	160206	73433.4	99393.1	107116	68462.5	87086.6
Q13595	83594.3	153265	235532	159689	128606	174484	149826	187929	117161	259289	151241	136554	88428.1	143463	89377.1	172422	179284	148975	139222	151137	136095	184486	156455	225387	177555	214382	180543	300837	178454	123131	84972.7	181896	138495	131594	123778	120134	80304.9	201145	110057	82465.1	106168	124349	176945	169616	159288	105956	185408	138211	191069
P15814	96359.4	381031	111098	269526	253032	242984	27902.2	NA	107012	22891.4	59985.9	117466	21353	177338	352776	370995	260238	146238	77869.9	108415	166328	154501	164402	286641	172921	222778	32628.2	11710.5	21326.4	32234.9	NA	175951	275535	26517.4	247284	205734	52356.9	NA	19931.6	127331	NA	189396	77683	354809	279114	NA	97078.7	98637.8	38321.4
Q9Y3E0	78914.2	23631.7	53492.3	24608.1	59558	43751.2	50635.6	45143.3	61256.4	118526	57919.2	46347.5	71905.4	31236.6	40337.2	53565.8	70104.6	36105.6	61233.6	36332.5	79869.1	35496.2	40419.2	60365.1	60550.5	112671	35988.6	61465.2	49362.1	110282	158266	48499.1	50210	47092.8	56551.5	42407.2	74494.9	45159.1	58182.6	43252.4	48312.5	28369.2	24514.2	72803.2	47316.6	99758.5	55728.2	37247.6	33426.2
Q9UMR5	25432.9	NA	NA	NA	32880.9	NA	37147.7	24101.6	82085.8	NA	43027.5	65630.6	NA	66107.6	NA	27960	NA	NA	NA	NA	NA	49928.1	60806.7	NA	NA	NA	33135.8	20824.4	NA	98336.7	NA	24077	38110.1	15541.4	32168.5	23725.7	59163.5	NA	NA	34981.9	43672.8	36297.3	NA	NA	NA	NA	NA	39833.1	14793.8
O75771	NA	NA	NA	NA	643490	NA	258857	549790	234347	108326	NA	632563	NA	264359	328172	162903	302956	129394	291441	337574	229721	770445	319037	177404	354335	195718	306216	392288	128900	270513	208401	548390	549853	339614	733457	465740	198011	524334	260658	87732.6	533453	263977	196742	NA	192123	NA	NA	944363	819276
P00558	1.61339e+06	2.16255e+06	2.54604e+06	2.58655e+06	1914836	2.53931e+06	2.09637e+06	2.09462e+06	1.28656e+06	837814	2.44743e+06	1.60728e+06	1.37073e+06	1.94937e+06	1.64629e+06	1.27038e+06	1.45276e+06	1877515	1.53059e+06	3.02101e+06	1.20469e+06	1.4221e+06	1592739	1.13589e+06	1.84215e+06	1.39883e+06	3.3591e+06	1.88762e+06	2.52554e+06	1.02682e+06	1816492	2.84015e+06	1.34603e+06	4.06535e+06	1.79059e+06	1.49297e+06	2.03565e+06	2.77657e+06	1.98721e+06	1608371	2.80114e+06	1.31491e+06	1950244	1.97846e+06	1.53086e+06	5.29562e+06	2.01022e+06	1.45575e+06	1.73034e+06
Q99496	105796	111151	207367	155779	76391.4	151785	142030	93265.2	107681	105879	88675.6	89785.4	48524.2	108559	155287	110892	73942.9	110113	139536	109795	93005.5	135617	119012	238943	137976	53705.9	93154.5	129042	125878	95020	47701.9	134466	51904.7	90312.1	62871	83785.7	67285.3	128871	80142.9	89570.5	84632	84793.8	132772	106649	116843	118840	151033	124581	171921
Q9NZJ9	113284	94516.4	173409	57911.6	64974.8	68468.7	NA	50558.9	73229.1	28401.9	32614.1	67953	NA	56186.9	73787	122617	93426.8	72771.4	63986.4	45223.5	38453.3	53460.2	63146.5	43725.6	92866.7	72106.7	230444	135331	61197.2	65012.8	33476.2	90006.5	146359	58622.3	90804.4	106393	40265.6	58441	102466	103937	60526.7	55131.3	60444.1	78343.4	55411	79804.4	39832.6	68918.4	54989.4
Q9UKA9	2.84141e+06	425058	183018	280684	174767	168918	335296	557358	490743	219788	189573	692522	NA	289362	355640	135079	349824	535681	668092	375012	618742	132515	558110	624720	443403	523359	343696	466752	335307	449063	319098	954274	252008	585594	552357	1.02082e+06	828303	1.278e+06	935603	1.12614e+06	341744	387000	822520	NA	956752	NA	NA	415669	342714
Q9Y3A4	24172.4	37557.8	55864.3	31488	40718.4	43116.3	54038.6	39991.7	71026.1	84498	52012.3	37322.4	25684.2	43002.4	48777.2	56963.3	55684.4	40483.5	47279.3	59891.4	70699.8	38199.7	38477.2	58036.2	36207.5	64574.3	41184.3	35808	49942.4	54673.8	18750.5	76369.3	77822.9	34862.5	39052.2	60519.6	26568.8	33305.9	41786.2	32522.8	35163.4	46764.1	38361.8	56205.6	49535	28661.3	33124.7	62837.8	39091.8
P14921	NA	14786.2	NA	10725.1	NA	NA	78491	60624	38458.5	83088.7	NA	53172.2	NA	NA	502639	NA	NA	19662.6	NA	NA	NA	33488.9	11842.5	14627	44617.6	14305.8	64865.8	NA	NA	NA	NA	11158.3	NA	69705.4	5673.51	NA	NA	133900	68252.3	22690.5	NA	13426	NA	NA	31910.9	NA	NA	NA	30172.8
Q9HCM7	NA	19338.2	NA	NA	NA	NA	NA	12130	NA	NA	NA	NA	NA	20748.3	11931.6	17546.2	18563.5	20195.8	39517.6	55879.8	12103.6	13966	20996	19240.1	NA	22232.6	54041.5	32099.2	64693.5	NA	NA	25670.7	40303.5	23973.6	37309.9	38097.9	NA	31530.9	NA	27356.6	17673.9	41271	18052.7	80835.6	19341.5	NA	12525	22841.3	15411.3
Q9NPQ8	141414	150778	195994	167701	224231	159255	168175	165833	132196	101481	135605	131990	83726.8	157382	150587	148691	178781	136341	125439	157319	149346	103957	116134	116680	182585	126811	266432	219877	103390	122091	113886	174515	148038	178238	173765	228523	119927	170385	130070	139082	119215	123494	160480	187786	136203	208234	192617	126979	129567
P61244	86399.1	192619	169028	153262	63106.3	124840	164607	134611	140513	231043	138830	90893.9	107338	106961	158093	137350	100793	156022	72884.3	135239	103964	91172.4	179422	205460	207381	185356	97458.8	141513	133467	73776.4	98329	74024.8	182541	96198.2	70382.9	63040	101248	225002	231873	86395	187165	107841	121114	147761	108777	212672	NA	100778	98014.3
Q9NZ45	303288	125379	255937	128341	388029	101557	47330.4	101684	131203	425114	192357	303122	170652	134815	189653	146333	146746	216443	498423	268997	224300	255979	283667	139889	100477	491452	363064	425393	279259	150277	179342	55998.8	150330	198880	157897	50211.2	288579	89262.6	121710	222722	150085	228167	329654	170841	220543	64453.2	341899	261790	170603
Q9H6S1	NA	NA	367815	NA	285420	NA	284066	58965.2	393798	459640	280547	NA	NA	NA	NA	331410	294353	293872	350440	309984	295455	NA	297695	369767	298158	311541	353876	392929	350657	262572	187353	273695	248732	126377	123828	201556	341816	NA	380173	264831	220078	218643	949414	NA	NA	NA	NA	197355	NA
Q12968	NA	56960.6	NA	23277.5	29146.5	36214.6	59867.3	28655	32755.5	24362.5	22186.9	30935.5	NA	38448.6	36517.3	30041.2	31210.6	39637.3	42897	66558.6	31800.1	36574.2	34482.2	31411.2	24458.9	20589.6	34245.4	47113.8	25797.5	38562.9	17320.4	NA	24038	25940.3	29943.5	23230.8	NA	43714.7	40601.7	32873.8	28592.5	39630.9	31783.7	24369	28012.2	NA	29321.7	33395.6	29250.6
Q99728	NA	NA	NA	22872.9	24219.6	25914	NA	10945.4	35497.3	52075.6	15938.4	15939.6	NA	20344	37719.4	30494.2	28310.8	24149.3	22767.4	19614.3	19172	59226.4	36320.7	29076.8	NA	NA	42713.3	17190.5	NA	NA	NA	31502.1	45747.2	23480.2	33588.7	25732.6	NA	14327.4	NA	61579.4	20358.2	30992.2	23369.9	23267.9	36179.8	17247.5	17499.9	20615.1	14891.2
O75145	NA	NA	NA	NA	NA	NA	NA	NA	NA	NA	NA	NA	NA	801013	437197	808705	NA	703267	1.12704e+06	1.05165e+06	335720	506166	761812	737925	1.09287e+06	553151	NA	NA	NA	428298	NA	NA	492579	114610	332094	NA	NA	782615	420220	403225	2.06563e+06	276749	NA	NA	435529	NA	NA	496488	846880
Q9Y2X7	98252.3	190202	172268	234341	156781	149697	225404	162106	156935	77724.5	186909	196196	194912	149437	178871	125218	157597	241650	259299	263308	81587.5	191303	222372	138852	182405	108845	115628	116109	115423	116473	143386	165770	168361	205089	179458	199554	130374	202893	164898	171474	229054	138985	120107	163140	135264	394321	89938.3	155084	133336
P52435	40750.8	41534.2	33225.6	23567.7	25561.2	25528	97421.5	36810.2	46624.3	35634.9	59949.2	74237	35494.7	39015.1	35802.7	53387	50395.3	41121.9	40756.6	39185.2	68107.6	48214.8	36103.7	60378.8	44233.4	33208.2	33188.3	NA	74617.2	34990.1	32079.9	38733.4	38092.5	40941	34117.4	32308.5	34896.5	48320.5	60706.3	58875.2	31854.6	71103.4	25889.4	27541.5	34607.9	NA	34070.4	34177.5	66557.8
Q99829	616352	591068	577932	259154	286564	795633	242629	433334	507733	174562	281089	350971	371513	563788	606488	600531	727006	169501	188643	334682	218804	134602	198469	385171	688818	211470	691536	516352	462100	368899	211201	446501	363736	221495	464510	351128	508228	528888	515721	344114	542335	232113	394790	502894	199682	1.05817e+06	586071	244316	252084
Q96L93	NA	230168	72522.5	293584	226253	48865.7	352583	245303	364612	NA	287020	374601	217120	NA	116013	97718	163902	194049	171330	129912	168351	NA	43773.6	NA	127129	400652	191585	181294	260288	342756	90794.1	291938	283069	87848.7	334778	351968	433216	NA	67920	94406.5	164259	129578	503639	154790	66493.1	NA	NA	139255	170954
Q9H9Q2	81361.6	95638.3	94746.9	93375.5	45041.3	67259.7	75027.4	60570.4	73694.3	40642.2	66142.2	52806.6	63453.3	62434.9	75341.2	86506.3	65723.5	71901.9	64570.4	77705.6	53348.4	46033.8	77429.7	64126.8	79018.8	49382.3	92457	83673.3	52432.3	41610.6	41784.8	95260.3	98397.2	93667.6	107878	95805.9	46788.4	71106.9	59874.7	68997.7	63421.7	53943.2	54697.5	83525.3	68661.1	144761	61001.8	57181.3	58442
P07948	433112	183220	396139	317197	215119	141682	NA	110534	119248	132691	138367	NA	263571	73475.3	74187.8	NA	154286	197119	206981	227199	101315	214177	181753	141657	166888	239899	192923	173026	236735	302261	617592	100031	518372	NA	351683	178042	497710	NA	237756	182082	122267	357523	143966	245597	303146	NA	53224.6	205319	146964
Q13188	69145.5	51255.6	72631.9	65937.8	102423	46983.7	30641.9	34342.3	29516.2	NA	52856.9	44176.9	37159.2	47571.5	54083	41618.4	58034.3	57586	64227.5	49565.7	16372.4	64835.9	72500.5	42888.4	38128.4	41806.4	38767.8	56709.6	49358.7	32068.2	76842.1	97464.2	166368	70117.8	60428.6	90286.1	41231.7	42773.7	31002.4	52233.9	57206.2	86723.7	48247.4	70610.5	64830.3	69217.7	14688.3	40692.5	51697.4
O75179	50015.1	32019.6	69369.7	18316.4	30958.3	23656.7	62679.2	34415.5	16770.2	14786.6	31809.8	36672.6	NA	39251.7	20856.6	38951.4	45175.5	28154.8	42822.7	31356.1	9812.85	27740.2	32992.2	13607.9	25891.8	9514.57	25273.9	38669.1	16290	34638.3	19587.1	53471.5	68849.9	57851.3	57330.3	45640.7	NA	43279.4	27263.6	25444.1	24292.1	46038.7	21167.2	34153.6	29330.4	84194.2	14000	28395.8	29232.4
P79483	NA	149541	322125	295690	90588.4	302234	NA	NA	NA	NA	NA	NA	NA	296340	315110	201576	163169	107969	420881	399045	135226	NA	NA	NA	NA	89592.5	NA	NA	252922	57258.9	82039.9	NA	125350	NA	173627	NA	182505	NA	62570.5	90505.5	189771	132359	165904	151834	428474	248994	NA	212524	72797
Q5TGZ0	94103.1	49663.7	23395.7	41618.1	37976.1	62103.8	30727.3	17807.6	72067.6	111471	46794.2	49452.3	93947.2	49537.3	118171	48748	41537.8	33020.8	51307.1	41976.2	58461.9	73681.1	47379.9	78471.7	65072.7	84060.4	23134.2	43468.1	73615.9	91950.3	79104.4	35387	45361.5	42161.9	48005.4	13850.7	146424	29356	50861	71049.3	70630.1	35403.9	30010.3	72436.9	52086.1	41845.2	61740.9	45237.4	35966.7
P49711	118905	125593	184136	167302	57170	144418	173882	122230	161957	217846	98643.9	116186	96097.3	114579	161747	157521	105322	144940	129084	149324	170276	129627	134705	317763	109833	165326	80930.5	116580	267997	136121	91804.5	76696.5	86500.8	95429.3	85844.1	77413.9	126902	200369	192072	99970.6	87362.4	95571.4	149814	193356	92969.8	259373	163209	91655.8	119170
Q8IUH3	48650.7	15840.6	46533.4	15177.7	9288.17	35008.4	34987.5	17663.4	40520.5	25022.7	21238.6	36674.3	NA	35792.7	30013.9	37263.6	20975.9	25385	16346.6	27966.4	19299.8	25634.6	35591.9	64557.9	22638.9	25003.9	25097.5	32198.5	12371.1	12764.1	29431	17946.1	37730.5	22150	25482.1	23654.7	NA	47259.9	27804.2	31897.8	26853.6	42304.9	22089.8	27833.1	16956.7	NA	33724.1	23758	25742.1
Q92600	99250.9	85954.6	122485	84783.2	68766.9	97324	104933	103919	100117	73893.4	107809	98169.4	53800.5	84432.6	88613.7	80404.4	89579.4	92102.8	100357	106512	67762.8	72645.9	104139	84764.3	107990	74408.6	69249.3	87041.6	60488.6	93898.6	60019.2	110053	100771	123774	104456	113772	67504.6	136283	100620	81510.1	93135.9	61634.6	78870.1	114258	91001	111084	85751.7	89097.5	62309.2
Q92692	137067	33460.7	NA	24785.2	38138.8	29140.2	NA	231488	NA	175234	56191.6	NA	43321.8	NA	NA	NA	22298.2	38406.2	124363	145403	74859.2	60183.5	71388.3	52898.7	38764.4	43797.3	30076	81316.7	47876	21093.2	83105.9	49652.8	42444.8	NA	35871.4	26563.1	61388.4	NA	NA	19070	96263	52173.8	99648.1	30908.9	29442.1	163547	NA	63284.7	22327.3
Q8IY22	NA	NA	NA	1.38875e+06	NA	307253	48428.7	390445	48349.5	NA	NA	62548.8	78415.1	NA	594875	NA	92416.2	68227.8	438215	NA	3.62296e+06	26991.2	142670	NA	252119	637183	NA	156544	NA	125756	632206	79786.8	137691	97403.6	81853.4	98917.2	1.1787e+06	407277	741033	170147	17068.8	200855	324949	183925	54949.2	125866	3.35049e+06	340269	507874
Q15751	NA	144932	NA	NA	136216	NA	NA	525814	NA	NA	NA	3.85829e+06	NA	313625	529030	258279	NA	350674	198515	341084	332401	143324	558864	302546	1.01394e+06	486457	500468	399329	376361	1.43978e+06	426746	301295	312640	574545	373015	362937	55980	308830	1.93335e+07	1.17694e+06	1.1152e+06	498087	272969	239545	231887	NA	54009.1	370992	756360
O75528	NA	28925.3	46977.7	NA	NA	87276.3	13502.9	16739.6	29388.4	48591.8	28846.5	29432.8	138449	34608.8	28243	41107.7	53592.3	26222.6	50097.4	35864.2	54940	31262.9	30147.1	41375	17221	44068.1	NA	52406.4	44967.4	NA	NA	26539.3	40547.8	15169.3	23946.3	13869.1	NA	42353.4	78353.2	67395.7	48551.2	33091.6	28197.5	47634.5	38122.6	32532.8	30737.2	33563.9	18077.6
Q9HAN9	60780.6	97472.3	104781	140275	74345.9	177844	76458.8	57404.6	105241	126332	111551	101402	73445.6	120869	89535.8	125676	70152.1	100476	96004.1	159538	144873	80952.9	86518.4	135693	121688	159819	172991	121800	155989	59685.1	82752.5	46219.3	16323.1	35750.6	56007.3	49594.8	82178.1	110851	108550	57055.1	162783	48418.4	106561	97252.2	52939.8	180379	161945	90247.3	82671.9
Q8NFQ8	37477.6	40092.3	80306.9	47093.9	20595.5	84375.6	22668.7	12131.6	17689	27793.7	6344.25	26153.2	109267	31922.1	77332.1	14714.9	11477.8	28568.6	NA	32393.9	42016.9	44584.8	31050.5	77199.8	NA	40258.2	NA	24036.9	7872.36	100595	63815.4	16752.5	12988	28376.5	19690	6314.08	106276	NA	NA	20066.3	61368.2	33528.5	3909.6	77000.2	39947.8	NA	NA	16813	18708.2
Q8TB72	47163.4	78518.1	89715.4	68746.2	40743.4	84487.9	73879	70337.1	61431.7	88853.4	61721.8	56282.9	30848.8	59315.6	73521.8	77123.9	84405.5	83516.2	71241.2	85659.5	66913.6	76192.3	74520	92176.6	74256.5	45324.5	46003.9	38967.2	46360.6	29892.5	44253.4	55763.7	104859	64315.3	66016.7	57416.3	46034.8	93027.4	78215.3	55278	59068.4	49633.5	56262.3	55870.2	78091.2	139489	56387.9	66444.8	54678.9
Q16531	798335	650230	771027	618948	559972	542572	497776	654855	614989	674586	701644	677656	520063	667392	736832	894029	837377	529956	541072	660621	630190	506905	566448	597808	657561	601192	838606	735552	530091	808217	508924	684560	574641	599004	545153	913485	597636	662277	688227	520076	709171	566584	675427	717084	686450	985571	695956	622654	598332
O76003	152390	203032	288869	250844	462567	194618	238948	237749	179020	159116	160193	200008	104548	174874	161965	190581	188397	247095	240394	250102	140182	185867	209128	146327	265775	165839	454011	331533	103558	191909	149130	213252	358618	389726	363021	484198	150175	233448	187816	230713	142331	275337	273640	258456	289734	334046	152088	146201	159459
P13073	1.9123e+06	1.43706e+06	1.5698e+06	1.07521e+06	636028	1.22651e+06	1.00954e+06	1.04766e+06	1.61657e+06	2.49587e+06	1.26051e+06	1.11192e+06	1734243	1.21681e+06	1879524	1.6567e+06	951813	1.13809e+06	1.49098e+06	1.33254e+06	1.92359e+06	1.68579e+06	1.2654e+06	1.20679e+06	1.28192e+06	2.45626e+06	739426	1.08926e+06	2.32963e+06	1.87295e+06	1.83274e+06	841833	1.12183e+06	725174	624441	659523	2.25993e+06	1.2012e+06	1.72723e+06	1.05502e+06	1.49452e+06	1.02066e+06	1.58544e+06	2.40772e+06	1.31003e+06	909743	2.72635e+06	1.23433e+06	887395
P33176	249423	250252	357885	330422	256116	279167	251712	268946	189113	123632	210573	202201	221852	207615	206021	190615	203480	252290	270572	266384	144768	198464	273256	228434	330499	160012	291886	299283	165940	153637	276296	275450	311601	339904	281108	202265	211893	336244	312526	218812	225482	222993	242369	205817	223283	475531	162115	198007	239823
P09234	339740	408003	251764	427420	228088	414895	197815	400964	392452	536068	185421	184772	144490	390989	110772	598815	292041	385537	200458	240124	414402	293485	356507	574362	257088	506014	384639	695741	477670	127686	230898	310514	335565	142649	152740	325185	184291	254163	293789	89328.6	236586	227538	334770	573073	299003	611302	536972	281429	230831
P18031	146068	78212.1	93861.2	81195.7	77685.5	97861	73843.8	83553.4	58695.6	116357	66617.2	53410.2	84476.1	83957.6	96871.2	102212	88666.5	55795.1	64469.2	104751	106079	53469.3	73406.7	115774	104408	115907	95228.3	135369	113667	87790.2	110797	91579.2	NA	83464.4	80009.2	54729.8	81465.4	73334	70909	69537.8	101332	56123.8	113454	121168	72806.6	124908	84477.4	69113.3	73455.2
Q9P0M9	44798.7	64929.7	74889.1	72053.1	64081.8	49448.3	50991.2	42701.5	84317.6	148003	59848.9	106267	42396.8	88030.9	92963.4	69727.4	46566.2	54235	119075	91434.8	115584	80922.7	40426.7	62805.8	58126.5	85937.8	30631.4	48572.2	91103.3	98101.9	75342.2	49816.5	79816.7	37647.6	40678.1	46916	69637.8	66661.3	59518.4	62110.1	57170.3	65204.4	49584.1	102071	75414.6	47199.1	91390.6	52934.8	46565.5
P35221	373498	650303	625769	454886	448335	664094	407871	514783	518330	126510	558033	NA	1.64591e+06	673967	429924	324249	595476	258705	643119	325017	548355	404439	409177	270314	376710	321741	522200	442843	484852	1.29643e+06	603846	911120	442506	619914	280748	1.27072e+06	1.33384e+06	348299	652647	472647	390802	364504	708029	736229	372935	609566	278430	588144	587102
Q99584	790582	477199	149911	337832	128645	193864	88895.8	144558	132601	284084	86286.1	104754	NA	319131	339088	169994	322075	192149	715170	209212	111295	342180	441461	147668	182019	381022	266399	675412	513410	85570	125358	131044	353794	75566.7	107499	126529	204681	116387	228209	128374	593683	154891	260613	522009	142126	1.28104e+06	505439	253909	170201
Q9BUF5	98782.3	230880	187754	101591	449775	106310	276778	203727	149491	40808.7	137345	130019	181777	173264	77998.6	67565.2	120554	132157	168760	100720	67236.6	128477	50715.2	157200	116801	153399	309371	327610	77186.6	289114	202433	512928	211072	205529	322859	570349	160938	217866	98665.3	195534	194124	315288	324991	106498	160254	116226	60757.3	101912	158050
P42336	29675.5	34087.8	14707.5	44032.1	18724.7	16674.4	25876.6	13663.1	16842.2	4605.27	18452.7	21684.7	NA	25594.4	12636.4	15792.8	21362.8	16353.2	16515.4	44953.5	7929.45	18098.7	25055.3	9417.47	13773.8	23765.6	30600.5	11705.8	6568.11	40394.5	7008.67	30317.8	21014.9	27762.5	37969.4	24864.7	10925.9	25897.9	19289.8	8676.8	16150.1	12598.2	17384.5	32427.2	22356.5	NA	18509.5	30024.7	14446.2
Q8WVB6	51213.5	74203.1	62084.7	59929.9	37453.7	60497.2	59896.2	60002	39208.2	40937.3	43204.5	52038.5	30740.1	51890	56622.5	65125.5	77711.2	41922.2	43990.4	67318.4	60073.6	48399.6	51778.3	36885.9	42674.2	37565.5	31328.7	67570.6	NA	53365.2	46604.2	48542	57971.2	62855.7	56356.9	81814	25290.9	69401.1	45129	68605	47391.1	55179.6	33574.9	60328.1	54559	91495.9	62112.5	29654.6	59626.9
Q9BWD1	332377	421815	469866	688832	1050975	521222	964406	980214	745426	347899	702401	1147823	392390	586888	504371	318041	317286	534452	597918	647185	404095	543040	704398	345683	550117	408339	632329	530154	304300	414144	503434	1.17719e+06	988810	2.07003e+06	1.17808e+06	997471	513623	1.42003e+06	673835	636224	449587	546778	600055	985492	730703	1.03941e+06	348105	386746	495751
P25325	220415	221090	234017	280280	170457	194136	184658	128649	194121	74204.7	183774	255389	176232	118163	143492	144781	158760	124199	168973	160316	154489	172151	185469	275609	210195	200690	154906	143599	127171	242927	173026	208949	212412	201315	316294	249669	193881	294522	205991	221864	184496	160532	127010	195672	210495	449936	118299	148473	182119
P59998	1326489	1.27681e+06	1.40578e+06	934847	1.01644e+06	1301381	2.01547e+06	1.66174e+06	1207603	632590	1.32901e+06	1.09723e+06	3.10158e+06	1130768	1167294	963554	1.22868e+06	1.43478e+06	1.29902e+06	1.66442e+06	845924	927736	1.5317e+06	609438	2.0124e+06	1.5567e+06	2.89076e+06	1.82778e+06	841955	1.6523e+06	2.54611e+06	1.03221e+06	922364	868986	826524	1.12431e+06	2.35344e+06	1.57899e+06	2031735	811452	1.38579e+06	1.07252e+06	1.82512e+06	1.35265e+06	1.23494e+06	1.91233e+06	1.24571e+06	1.27911e+06	1.47851e+06
Q06187	130710	191127	234892	209619	119351	163798	200810	38467.8	52133.5	30329.7	96173.2	137085	81256.3	112127	120012	108146	94659.8	145044	107373	140564	69177.1	106828	157309	99650.1	153920	102844	207682	156608	146624	104953	131715	11835.9	163368	NA	196586	229877	117909	8707.95	46461.4	109338	139796	67140.4	125302	130765	86959.4	243777	62978.1	98732.9	94257.4
P00492	587808	584344	457865	459820	1.57624e+06	552029	448956	648498	445233	342244	671939	522848	704654	648451	485643	439072	654840	708942	827911	959582	297381	770529	693768	380550	459847	361005	870549	644190	888076	630157	472909	933774	953569	963489	926226	680276	573191	694710	275904	561896	1.38386e+06	670103	543022	588986	650216	1460798	289817	598885	583161
P19634	19683.5	NA	NA	NA	5169.13	NA	NA	NA	NA	7597.42	NA	2960.18	11376.6	4633.63	NA	4166.28	12815.6	NA	9441.1	12397.3	12613.1	8679	NA	20941.3	5134.03	17825.9	4873.88	10812.8	5996.11	15727.4	29087.5	7262.47	4063.84	4158.37	8790.75	2197.03	23818	NA	6376.14	NA	13954.5	12418.9	11430.5	NA	NA	NA	NA	2068.67	NA
O95219	45658.9	NA	NA	NA	43366.1	14948	9587.69	38355.5	12527.3	NA	16236.4	NA	42038	10133.6	NA	7978.7	10843.5	21776.2	4227.07	15659.4	NA	37543.1	6872.43	25766.3	12180.5	21597.1	26782.1	22624.6	16105.3	35240.1	32062.4	42454.4	18940.8	31484.3	57312.6	42319	50070.3	22951.6	28833.3	35842.6	62287.5	20363.7	NA	41141.8	11891.1	NA	NA	NA	16416.2
O15446	25596	77818.5	67165.9	46743.5	88482.4	56376.3	49145	32917.5	94974.6	78377.8	109887	86757.5	28755.6	60136	86189.5	74901.6	32994	73000	96558.9	98793.6	51704.1	76395.6	83040.3	58142.5	44570.3	75686.3	96476.2	66648.7	77890.7	45872.5	15479.7	55092.4	145436	86558.5	126495	96060.8	29723.9	28386.7	38936	51524	39573.8	72354	58710.5	101343	57975.8	45056.1	66560.4	77055	39460.2
Q96CD0	26726.9	NA	NA	NA	24463.3	12344.6	10760.4	10936.3	49778.6	NA	17804.5	81948.9	NA	NA	28471.5	22222.7	NA	19407.9	NA	9933.68	NA	20604.1	22585.7	NA	NA	15132.9	57184.6	44460.5	NA	22770.9	NA	64526.2	NA	28917.8	NA	NA	28807.9	22915.5	33059.1	33730.9	44459	14341.9	35832	NA	NA	NA	29537.5	42310.9	17114.2
O75475	241732	446026	644268	483636	332542	593383	486428	457904	758931	886525	490581	NA	209150	430503	513555	580740	465373	301292	238135	581821	604602	268866	257669	1.07122e+06	715461	365048	170423	337961	671954	408407	229953	415276	255666	377327	299368	266885	433542	754055	566017	402665	556448	235997	444334	561070	386586	854650	724475	394178	307572
Q9Y2Z9	377632	193194	94005.3	410613	453863	329438	430655	106772	780482	232236	658564	898171	521360	516719	448294	417746	514575	265037	402167	473079	232725	523379	368279	462724	165416	352976	178137	463560	452091	747189	393770	169371	279438	288901	355296	20164.6	781346	732108	469932	246795	2.07094e+06	247163	544011	169296	208091	NA	234268	521550	267477
Q5ST30	22245.4	20817.1	33944.3	22109.1	41256.4	12713.7	NA	21890.2	40160.1	45748.2	43176.8	39190.4	NA	33064.7	63019.3	45726.4	31876.8	13967.3	61549.4	17210.3	16302.4	32600.5	28306.1	43243.8	18248.8	28701.1	22481	11371.9	43936	31394.1	31976.3	33062.3	35869.7	47471.7	29321.6	21173.1	40351.2	32729.2	33029.3	14769	32900.8	35072.9	31455.8	30497.8	27148.5	NA	NA	32890.7	27421.8
Q86XN7	NA	NA	NA	NA	NA	28732.9	NA	9206.28	NA	NA	NA	NA	NA	6753.43	11683.8	13487.8	NA	9564.4	NA	NA	NA	9962.77	15098.9	7591.52	6420.08	12937	11762.4	NA	NA	NA	13499.2	NA	18408.3	12668.8	10835.6	27313.9	NA	NA	26220.9	20643.5	7677.44	25218.5	7327.81	NA	12363.1	NA	NA	10646.7	8267.47
Q99536	695331	139758	228054	298706	347484	305765	1.2423e+06	1.87375e+06	1.22006e+06	520960	315288	541829	2.0319e+06	211229	406116	263082	417143	193980	422704	385509	506103	347814	399800	241182	636540	187930	351974	308908	490795	864289	1.6655e+06	143500	447199	1770115	284915	227759	1.2016e+06	5.34643e+06	2.38818e+06	616565	1257634	278888	585885	216764	379984	2.86969e+06	602743	240289	416991
Q13228	188478	NA	30773.2	30308.6	136518	48489.4	25401.1	69979.6	52671.7	35913.5	24284.2	NA	77342.8	39253.6	23404.6	31660.2	211813	22257.2	39452.7	62413.9	91014.9	51273	6487.55	NA	24953.1	16937.5	NA	145109	61086.3	279121	NA	NA	NA	NA	17430.4	NA	166105	NA	95288	52091	80224.4	45248.3	101290	NA	47420.5	54576.2	26722.8	292964	41547.7
Q9NRF8	70330.2	30330.9	NA	42986.8	82345.3	26907.6	65253.6	60585.8	33529.2	15723.4	55722.6	63149.8	50972	35227.1	57358.4	79959.9	89242.1	44841.8	60080	47195.8	62040	40778.2	40877.3	33868.2	38280.3	32166	47735.1	37813.7	49382.8	53776.2	39545.9	91065.4	80311.2	208514	25347.8	62610.9	59534	69004.6	46426.1	50291.1	116166	46912.5	49407.4	38921.3	38548.8	71083.2	14739.8	55199.7	34983.8
Q2TB90	264849	NA	NA	NA	NA	NA	364789	NA	135704	349394	NA	NA	NA	174227	191993	318195	383477	226747	129979	136074	243363	283690	166100	389775	315583	602426	507152	130123	280960	497235	609868	103086	NA	243310	209322	141351	617271	218268	172489	267462	533974	253928	194971	69577.3	213123	59332.7	171162	203880	451449
Q9H3S1	13533	NA	NA	NA	NA	NA	28047.3	16552.8	6214.73	NA	8669.64	NA	28987.2	NA	NA	NA	NA	NA	12550.2	NA	NA	NA	2694.51	NA	NA	NA	NA	NA	NA	NA	67366.2	NA	NA	NA	NA	NA	7108.82	11109	14459.1	9075.19	13878.3	NA	NA	NA	NA	NA	NA	NA	NA
O60869	322593	612355	581210	708441	482626	635628	520631	527445	409110	346979	408049	364051	232402	461155	487196	398261	370910	543426	447893	511039	255819	398534	574804	508521	580408	349417	604619	508297	371164	403312	208596	350954	426688	573597	453913	460596	418139	667285	433558	375109	598052	306778	532106	521902	400176	1083382	569932	376447	331974
Q96RL1	36872	56666.2	30627.3	51245.7	55150.7	53918.1	51093.6	50558.2	36934.5	36501.1	64045.1	16453.9	32020.8	53918.1	59145.1	47051.8	45429.2	42732.4	37252.6	57129.3	25631.5	61389.3	55574.3	63126	34020.2	62597.4	54069.7	39236.2	75739.2	35647.9	18048.7	42616.8	33898.2	50747.1	41205.5	29681.6	28767.8	50327.4	26312.3	52740.9	44495.9	30789	34431.3	24999.8	37164.8	71317.3	61012.9	50514.7	56883
Q9H9Y2	53847.1	35387	90558.5	NA	33925.9	NA	34694.4	19977.2	41290.8	41034.1	25140	32717.6	NA	33697.8	29019.4	33212.3	22558.1	24438.5	35010.8	37809.5	47704.3	50575.4	31194.6	52888.4	30997.6	39039.5	38983.5	29891.8	41042.6	36458.5	NA	25177.5	67087.1	36637.1	41175.1	40056.4	63938.4	17462.6	33083.8	44990.2	19263.8	38831.7	33577.7	44444.7	31127.8	17888.2	59524.8	41393.3	27066.4
P13861	279461	155370	216167	199519	133058	176842	96856.7	84558	48096.3	55225.1	109262	NA	171793	168522	144627	133626	174876	39102.5	53393.6	109342	39679.9	99789.4	118932	215143	251050	130074	197755	159924	172561	201122	164819	199586	92329.9	111515	102243	95998.9	295843	78470.7	119339	122971	107670	85055.7	129992	83561.7	96679.4	345087	135495	133771	129865
Q99471	66976.9	96885.4	128273	202027	162073	134014	130522	107878	108040	51433.8	101963	136286	101197	77974.6	124210	76546.4	78420.1	79551.8	91028.8	112545	75707.7	69223.9	90055.6	126372	120217	62775.3	194560	146838	76306.2	106627	88792.9	131244	165523	250245	197252	156268	93814.4	124475	134902	127353	101884	132252	141837	115053	125991	162546	75765.6	69599.1	98099
Q9Y259	152843	65913.3	112998	102775	18357.3	121355	74952.2	77417.8	88299.3	573632	62420.1	71338.3	103397	120253	102625	55992.8	72606.9	76601.8	85568.8	84415.5	72454.1	NA	57109.7	111718	160406	407717	83592.7	68219.6	109925	95818.5	114378	NA	35082.3	17870.3	51495.7	NA	79936.5	104573	83046.6	113560	94143.6	65906.1	36785.9	67781.5	77218.1	230628	90231	86925.8	106464
Q9NP61	57043.4	68753.8	74521.5	44748.8	76974.3	49686.1	109838	104285	87717.1	62083.5	58471.7	86038.2	30969.8	78958.9	90195.7	86131.3	85700.9	47001.3	76669.1	76562.7	44635.7	47480.2	73555.6	53449.3	47625.1	58439.2	57635	95667	46005.4	38964.4	41844.3	94583.5	39204.9	127064	93385.8	89191.9	46757.4	131349	44504.2	62285.1	56602.9	62653.9	71658.1	59170.5	34457.8	163870	54827.6	62870.7	80303.4
Q92882	293520	188447	339070	96422.8	317978	283953	298370	350744	236841	183111	190734	211736	354997	198290	162140	115914	194466	327512	167229	364386	186468	216722	251323	152714	229828	330779	323364	245443	200221	325282	488185	93414.2	96439.1	290223	292540	181358	344938	316485	318742	280156	647653	185805	173735	217439	220985	284016	239541	185625	240201
O75319	NA	15456.4	NA	16510.8	19420.7	18176.7	NA	28320.8	27708.9	NA	19286	39989.4	NA	19490.3	23416.6	24680.3	NA	NA	NA	32314	NA	40322.2	28559	27633.1	29999.3	NA	NA	15920.1	NA	21557.2	NA	NA	NA	23148.4	27524.5	13387.4	NA	28013	26638.4	34113.6	15486.3	29339.3	20854.5	NA	22487.9	NA	13481.6	23123.9	35152.3
Q92934	NA	13528.6	71693.6	72511.1	51647	27147.7	30986.9	24588.6	55573.8	27201.9	43007.6	45292.9	20584.3	42701.6	39535.9	47739.8	31522.1	27118.9	NA	26257.1	46803.6	24923.9	32973.4	79678.5	37380.1	21942.1	58014.3	27361.7	38408.9	30197.9	9613.62	24371.5	25908.4	56680.2	34961.1	16849.6	NA	82089.9	20117.4	31749.1	37903	21373.2	31428.5	44897.4	28097.4	95457.8	44716.2	25171.9	28576.9
Q7Z403	23874.9	NA	NA	17722.4	NA	NA	16207.5	NA	NA	NA	NA	NA	58741.8	20610.9	42390.8	26944.7	27382.5	26938.3	33090.6	NA	19893.9	NA	19107.5	35915.6	21088	23327.8	NA	22704.5	7134.33	11632.1	27178.8	NA	8315.72	9598.65	NA	NA	NA	NA	49362.4	25429.8	NA	14067.9	NA	NA	NA	NA	NA	NA	25063.5
Q9H6T3	36153.1	70174	55191.1	75459.8	81276.4	72564.2	74717	64854.4	75884	46196.6	68126.8	82686.3	46628.2	55260.9	70473.7	70711	73910.3	64376.4	68492.1	84796.4	45326.8	50942.2	85004.2	46072.8	66900.5	55771.9	100652	80482.9	44746.4	46886.7	48297.8	83645.2	104322	87341.1	97752.1	90985.6	47742.1	73769.9	63196.6	83054.7	56909.1	66028.7	54089.7	90036.4	71354.3	90831.1	62520.5	55495.9	48770.5
Q92643	97843	34778.5	42753.8	188850	37598.5	19081.7	32883.9	36291.2	46245.8	54802.8	33362.9	42558.7	67822.2	42871.7	41173	55450.7	46192.2	21745.3	59957.8	31414.5	93060.5	34246.4	9488.32	74448.4	40344	70385.9	26343.5	35748.1	65513.6	106772	79694.8	29899.5	37631.6	39360.1	29138.9	40224	66426.5	44792.1	62737.2	59658.1	56883.2	49537.9	37439.6	126731	29158.5	NA	51239.3	32031.7	51939.9
Q9BX10	22377	NA	NA	31395.5	13614.2	13457.5	13913.9	21453.8	14202.9	NA	10636.5	NA	15194.4	83140.5	NA	NA	NA	10233.8	NA	10608.2	14973.2	NA	NA	11926.4	20230.8	17350.1	NA	NA	NA	18665.7	36954.9	NA	NA	NA	10574.2	NA	23325.3	NA	22765.8	NA	17401	6395.9	16365.1	NA	NA	NA	NA	36848.1	17587.9
P19525	108283	92492.3	144962	125747	235658	117604	133303	222690	128400	146320	176392	133396	58076.8	151646	172391	191466	190503	159431	253906	150710	91913.4	136153	168401	75215	124972	132182	141646	92921.6	62137.5	147921	101143	192391	260863	91286.8	130054	191513	87172.9	186688	108375	141730	362257	128006	105399	200567	147585	185128	106119	140918	73013.9
P51688	69317.2	NA	NA	NA	NA	NA	48666.5	23391.3	NA	12555.2	NA	NA	47665.8	NA	NA	NA	NA	NA	41181	NA	NA	9599.42	23158.9	42409.3	62464.1	51301.2	11273.1	3248.37	39765	54382.6	60432.9	NA	NA	NA	NA	NA	77810.7	NA	18754.3	34183.2	24320.8	NA	NA	NA	23878.7	NA	27367.6	NA	117546
Q13610	35479.1	43427	10900.4	39886.5	57964.1	55423.9	35070.2	71515.6	57698.7	34840.6	45206.6	54045.4	47345.1	38210.5	29248.6	52941.7	34875	22010.5	14849.6	46219.4	48795.6	35922.3	29187.1	35744	31255.4	51515.2	63635.2	86290.3	49139.2	30188.3	20359.8	78586.5	129625	66815.3	39204.7	51280.3	71657.6	30461.1	38177.9	45082.4	40271.7	32118.3	30369.7	82527.3	33165.7	92371.9	95334.6	27581.7	24854.7
Q96PE7	44922.4	21404	42813.8	28414.9	55684.3	30970.7	39887.6	31291.4	41762.9	18489.7	60720.2	67705.7	143383	21393	24321.9	NA	NA	33187.8	57491.8	39555	32221.3	59114.5	46381.1	26864.5	28213.6	57009	28593.5	41272.1	32780.9	126207	50030.3	35431.3	30062.4	43849.8	27207.9	20459.4	238216	34809.9	62381.7	131179	52118.8	35486.1	36871.2	NA	31913.2	NA	33815.9	24646.1	55815.1
O00151	324540	1.13745e+06	936876	731143	2.21221e+06	876844	795460	100600	187138	262218	278683	NA	485271	1.12535e+06	1.41119e+06	1.04051e+06	1.18181e+06	723854	535477	732343	877424	539376	721032	203158	368892	1.05517e+06	2.13955e+06	1.30741e+06	354546	220402	357391	949264	2.36002e+06	278473	3.33241e+06	1.18103e+06	308157	79544.9	302814	731722	144621	1.43232e+06	858658	653129	628031	2.11504e+06	377909	687933	531890
O00629	205620	124884	321223	198908	207778	206151	210916	179768	165903	210531	173582	167110	197300	158560	246692	263879	203423	246436	173024	146539	198842	212640	161878	205176	254968	245877	215069	169959	218834	172126	194439	226150	173822	172651	155026	321371	140920	179138	186884	162491	159670	123312	179418	212558	189924	284931	225875	168094	152858
Q96EK7	42192.6	17820.2	NA	30691.1	18060.7	27962.8	43973.4	21119.3	21178	48395.6	38044.5	54248.6	33682.7	27948.1	26085.6	38191.8	29120.6	26388.5	NA	31047.6	31717.8	71300.1	42096.8	NA	32382.1	9795.96	36608.2	49279.9	20121.2	NA	25752.7	34975.8	25485.5	27172.1	24068.7	24587	31097.8	30348.7	48112.9	22790.8	40904.4	20637.1	34409.6	29424.2	27233	59581.8	26938.4	23649	32715.3
Q96RS0	432601	1.01835e+06	2.1068e+06	1.11927e+06	865648	1.11451e+06	816950	1.07209e+06	1.1499e+06	884050	874911	944403	545084	939354	896645	996466	1.05129e+06	818580	1.01491e+06	955560	764151	1.03397e+06	742186	631648	1.16105e+06	597792	573617	1.02327e+06	474839	1.44552e+06	661850	1.23514e+06	2.55372e+06	1.16055e+06	1.20268e+06	2.0935e+06	500899	1093188	704131	908709	492834	1.1413e+06	1.10582e+06	1.18601e+06	951245	2.02475e+06	1.12629e+06	631541	643826
O14967	14314.9	63014.1	NA	61452.1	NA	30718.1	45501.2	69987.6	33854.8	31901.6	27060.7	53465.4	52115.9	NA	NA	NA	NA	NA	NA	NA	NA	NA	NA	39525.1	52216.9	NA	NA	NA	64931.7	48806.7	71645.6	NA	NA	10052	NA	15358.8	48617.4	66727	52710.3	NA	24652.2	NA	NA	NA	NA	NA	NA	NA	NA
Q9Y483	NA	44980.2	157586	88665.8	46639.6	64806.9	62579.5	47893.2	46631.7	120128	47455.8	53328.4	34346.2	48378.9	53375.9	59059.6	42314.5	76196.9	92480.1	72762.8	87665.4	71812	66429.2	127181	69765.6	80842.8	17169.9	55949.6	66279.8	46346.8	31747.2	30849.2	52838.7	52129.9	59541.9	28283.6	239494	86001.6	60296.3	56967.6	56776.8	50510.3	57915.7	86189.3	70822.6	16377.6	50353	55293.4	78852.4
Q96EA4	166019	NA	1.07985e+06	64441.6	176704	168208	80438.8	125619	109836	57379.8	37699.4	118468	NA	551134	26612.1	91398.9	117239	77658.6	235731	375976	116613	51749.1	122994	60141.4	60597.9	94826	67001.8	189574	122024	533504	NA	56198.7	104331	134575	82083.8	168839	3.15356e+06	526723	76927.7	126029	125270	203172	333281	315978	191363	NA	151955	51649.8	172703
P0C870	10109.5	11366.7	NA	44543.4	14412.9	23497.2	38172.9	13328.6	13364.3	NA	19998.8	9885.69	NA	9585.8	25225.2	8850.17	NA	52955	31908.9	32372.4	6914.4	6258.26	NA	21084.4	27277.5	31300.1	24306.4	NA	35973.1	50467.4	NA	21662.1	18518.7	NA	5507.21	44859.6	9048.25	NA	NA	44959.1	61597.8	16549	10710.9	25472.2	13253.5	62231	12296.6	10815.5	12234.6
Q9BY42	54361.7	107723	102326	114058	41854.4	72312.7	60430.9	82607.2	55691.9	47741	75303.7	53418.3	33615.2	109351	88920.6	75313.1	52065.4	40971	52040.6	121928	45194.6	36785.5	49894.7	82906.8	62684.2	42486	103076	59812.9	46078.2	60670	33984.9	38276.7	92763.6	84065.7	73844.3	66600.9	105063	169335	69064.5	64900.9	41461.5	52493.3	59152.3	93668.8	61887.9	128884	86887.1	51628.4	57083.4
Q9NVX7	NA	14345	NA	17203.6	NA	16335.2	NA	NA	NA	NA	NA	NA	NA	6935.67	NA	21268.3	NA	NA	NA	11695.9	6951.92	13039.4	14077.5	15898.8	28124.1	NA	NA	6768.2	NA	88964.5	NA	NA	17348.9	20980	9781.05	9483.09	NA	NA	16160	14400.9	12086.1	NA	12538.4	18894	18161.2	NA	31265.3	9160.04	6036.54
Q14498	508863	886267	956740	876190	637527	767456	1.05204e+06	888562	879480	1.15058e+06	816595	1.04505e+06	551937	798621	799301	816380	623986	849314	758768	1.06164e+06	596440	710861	902977	1.07664e+06	930170	927508	617564	855628	649630	685759	656300	789782	718326	1.08934e+06	1.06141e+06	825855	606657	1.48957e+06	760876	603277	793436	700378	809751	922802	660173	830901	847876	690876	795383
Q7Z589	46743.7	21976	65031.2	35675.4	20603.7	30902.1	42497.6	34296.3	32237.4	32959.6	27256.1	31322.2	27308.7	26346.5	34545.3	41200.5	38271.5	30036.8	40057.4	40530.7	43836.5	38974.8	39447.4	53286.8	38611.4	26611.6	25084	28399.9	44111.5	NA	17253.5	21336.8	20658.7	27712.3	32355.1	19131.5	28334.1	42106.9	23830.5	32927.3	40736.7	25901	30393.6	37905.3	20525.4	38477.7	33231.8	25616.3	33190.6
P60660	1.65684e+06	1.58379e+06	2.00713e+06	1.88719e+06	1.60577e+06	1.46324e+06	2.17521e+06	2.0669e+06	1.55366e+06	1081464	1.61395e+06	1.40391e+06	4.02319e+06	1706200	1.78069e+06	1.16882e+06	1.33008e+06	2.05637e+06	1669606	2.46967e+06	1.13753e+06	1.48323e+06	1.63065e+06	1.5023e+06	2.04618e+06	1516587	2.04457e+06	1.36787e+06	1.26896e+06	2.51279e+06	4.32487e+06	1.43973e+06	1.24393e+06	1.55411e+06	1.66462e+06	1.44269e+06	3.53406e+06	2411569	2.57821e+06	2.52408e+06	2.64493e+06	1662776	1.16214e+06	1.09699e+06	1.98414e+06	1.5164e+06	1.45578e+06	1.83175e+06	2.29335e+06
P16150	625698	441220	723889	730235	342631	1.40112e+06	621321	778410	872082	1.01279e+06	1.07501e+06	770247	725255	594736	544903	406036	530865	758756	702686	830097	770143	682642	479263	742973	637441	784908	275692	553937	839735	808367	683530	365671	695584	719466	730982	453466	1.23343e+06	1.10326e+06	1.2415e+06	726943	598061	573060	740254	787672	558005	469976	570351	610941	412267
Q14694	142784	152939	217958	267354	126713	179521	161022	148911	132557	146924	184812	245919	NA	195755	167302	171534	163481	201695	262414	244510	113768	186096	226109	137535	151754	92549.8	124649	165152	106166	163723	115768	212294	297159	223796	233892	275058	135106	225950	118668	138366	158747	218957	124716	212516	189152	234656	119449	151898	143153
Q4G0I0	NA	56896.1	NA	38850.8	16635.5	60211.6	NA	24434.9	32742.4	NA	55790.9	25479.4	NA	48498.3	55755.3	47058.8	21562.6	32562.8	48689.2	55188.2	38982.2	39424.6	38100.3	58477.6	35042.5	97275.9	23323	28172.4	10733.8	28530.5	NA	24262.6	69489.7	22943.7	38490.2	46158	60867.2	25680	26398.9	37849	21980.6	39210.2	NA	77044.7	19582.7	NA	112352	22442.2	18182.5
Q9BW85	67128.8	46241.3	NA	99429.1	37470.3	65807	85307.3	47190.8	88821.4	50726.3	44812	104968	73433	81392.1	70118.5	70345.3	70210.1	55442.9	74056.6	81028.8	46642.7	59996.1	90793.4	36421.8	50307.9	43216.6	85750.4	82844.1	45973	70463.1	40189.1	56729.1	91366.6	62866.6	57655.7	69692.9	39571.1	146578	72770.8	65083.5	45259.3	57479.4	62290.7	76717.7	65306	175130	53331.3	60232.6	47918.8
A8MWD9;P62308	1.16748e+06	1.8281e+06	1.31755e+06	688885	1.37319e+06	1041362	1.33198e+06	2.44511e+06	1010782	1.39399e+06	1.91365e+06	1.16354e+06	1.03167e+06	1.5713e+06	1.20724e+06	1.49343e+06	1.49294e+06	1.2993e+06	1.53655e+06	1.45456e+06	1.56196e+06	1.51861e+06	1.0652e+06	2.15766e+06	925808	1.54432e+06	1.80108e+06	646258	1.92937e+06	1.51086e+06	798468	645035	1.59217e+06	1.48491e+06	1388051	1.36135e+06	1.33153e+06	1.82175e+06	1643195	1.54984e+06	1.21466e+06	1.39662e+06	1396727	925915	1.39353e+06	701536	1.18596e+06	1.46637e+06	1.77123e+06
O95251	61761.1	87744.1	103183	113902	48996.3	90825.4	100450	87534.1	70803.1	157253	72978.7	79528.4	33389.1	75302.8	99649.2	115581	70986.4	95835.2	71802.2	90889.5	111860	74879.4	89600.5	172901	92708.7	110653	35534.9	73509.4	106876	59341.4	30940.2	61264.4	69698.1	100178	69901.1	52569.4	37217.1	115858	62453.1	68011.8	63239	55272.2	82461.8	97317.7	63817.1	149933	135554	65139.3	79405.1
Q9HCU5	160832	79314.9	196297	100827	105578	133861	113174	88013.1	157671	169407	108393	109391	170312	82085.4	157042	105435	96165	84836.9	130667	93432.2	175533	85556.6	96201.4	200811	110791	173926	89121.5	82638.7	151833	147351	226024	101527	112208	129669	112821	65963.5	190497	96297.7	184408	134332	122740	104464	98871.6	115280	120623	119538	131640	97624.9	123836
Q9BYC9	62281.2	84014.1	180914	62881.8	107684	100850	77069.8	81284.8	164196	131080	117504	139801	81845.9	139141	138296	131476	83111.9	87502.1	237773	133698	196947	129002	74143.3	82280.1	80341	91029.8	43188.8	72647.9	143210	192283	128340	91336.8	130131	58402.2	80701.3	74484.3	137610	72052.5	76242	56806.9	114733	111086	101738	129933	118178	185440	103159	91506	102567
Q08554	17754.6	82981.5	104969	45707.8	NA	48421.1	NA	10991.4	33372.6	31127.2	31216.2	NA	NA	NA	30852.5	10857.1	NA	NA	14123.7	46839.7	154393	104897	15984.3	25841.6	43405.2	59988.9	41986.6	19550.3	37544.4	16679.5	NA	NA	NA	NA	5335.9	84969.6	32534	84874.6	24931.9	NA	NA	NA	289823	NA	7379.43	55526	NA	NA	NA
Q8NFH5	111324	222886	212792	158975	156272	155182	204584	167612	275587	315031	163713	284005	107409	163752	269842	218542	137537	154306	210658	198268	198432	194923	233252	348579	178529	248126	122747	166313	273417	174717	105217	213002	215007	181500	188737	103800	108668	219810	137298	174811	138856	144533	201478	269806	146387	203012	203464	156899	139742
Q8NBT2	NA	43413.4	76138.4	125837	54558.6	56492.8	36410.9	45608.8	20758.6	32822.4	43237.4	37656.3	NA	33215.5	40892.5	27115.2	35699.4	56162.3	51394.9	35652.6	41372.9	42945.2	39770	62369.1	53711.3	NA	11712	43243.8	20689.6	71567.2	30218.7	44280.4	55800.7	120454	83281.7	55047.9	43773.2	70097.8	42158.2	36059.2	21991	46497.5	50947.2	112913	55644.7	58641.1	NA	33854.7	35147.8
P50748	73929.3	50203	49049.7	29780.2	22762.9	31841.5	38685.6	35412.4	34974.6	20466	32971.7	40186.3	69049.2	31729	26110.2	39096.3	46688.9	36655.8	42658	72153	39363.1	27508.5	36952	24518.4	33700.6	28881.5	17359.2	45708.3	14680.8	58116.4	38726.6	67578.9	67977.1	31693.5	62451.3	90983	34668.2	51551.8	44075.5	41782.5	40678.4	41470.7	44356.3	49836.5	58990.8	20212.1	35233.7	40607.8	32559.5
Q99547	NA	54671	NA	105723	37429.3	74330.9	53707.9	36086.7	70016.1	85328	52486.3	75132.9	NA	78674.2	64203.1	50469.5	55137.9	42022.1	69273.3	69520.2	39526.9	48794.4	60528.2	61326.1	55468.5	32018.3	28151	56608.1	48213.4	78941.2	78041.1	84684.9	106103	101123	66786.4	53506.6	75803.5	82301.6	73158.6	81126	53871.4	68610.9	51368.7	63256.6	70420.9	49113.8	41994.5	52404.9	44596.8
Q9BZJ0	129509	96492.7	118452	140848	74678.7	121952	114529	116048	112889	173622	115177	86553.6	87636.1	106126	117873	131531	100178	95137.4	113379	142077	125123	105735	103926	173008	116131	115152	79041.2	124126	100571	122741	75196.9	77032.4	93138.3	113240	106710	98730.4	95794	151478	128340	103851	87258.3	108681	114863	111162	94967.4	110579	117789	100183	108431
Q96DV4	180507	122757	128535	147160	122614	108107	95712.3	87927.7	146282	276202	150685	201312	105369	171088	191936	146286	108463	127437	258371	157929	210685	160803	75538	135200	84073.9	182086	54942.1	100489	200338	209838	162025	120850	149121	89236	91875.7	95358.6	191281	100155	139793	112435	127772	119513	105075	217116	126007	167368	149408	100567	100522
Q9BT43	22851	25767	22253.2	26330.9	9397.26	2654.24	18575.3	21218.6	14389.8	19249.8	21620.1	16982	NA	23404.5	26972.7	20792.1	17169.6	19999.4	25790.7	34897.8	14212.4	17765.2	23364.2	13363.1	26745.1	18722.5	32178	15634.9	14370.8	24303.7	9376.72	5774.05	NA	6452.61	8451.52	4228.28	15048.7	27999.5	18087.5	39755.1	18831.1	14926.7	14840.9	NA	11506.2	NA	NA	24528.3	12729.5
P52790	213294	NA	NA	NA	25441.3	20755.1	NA	40721.6	49251.2	32825.5	NA	NA	256517	32421.5	73384.5	31968.9	13178.8	24574.8	31868.2	NA	38038.2	36771.6	12877.5	NA	60078.5	17133.9	NA	19718	29455.6	161817	616717	NA	26561.9	NA	125427	NA	114130	37031.2	116323	228126	NA	22831.3	NA	72779.5	29247.4	NA	NA	16079.8	136125
Q96MF7	35160.7	64983.8	179802	79627.3	25005	67568.9	28516.7	24531.9	30621.5	82557.4	25724.4	34129.7	NA	49383.8	50196.7	41607.9	18072	53694.8	33230.6	42484.4	58171.5	58022.2	76708.9	78177.2	38534.9	50631.8	67285.2	11247.2	72667.2	40685.6	23654.3	17911.7	42885.6	54462.8	26437.7	43235.1	88529	34512.3	53998.3	33522.6	115438	33931.2	39208.8	52391	34171.2	85158.2	96018.7	33028.7	20237.9
Q9HBH1	NA	205808	57796.7	31246.3	NA	33304.8	25154.1	40215.3	52153.3	44154.1	20273.3	49337.9	21142.9	24977.4	74341.5	62256.6	45721.6	17668.8	52752.2	23891	60837.7	12106.6	31962	70335.9	17048.9	76735.4	NA	33292.5	43394.7	NA	NA	60907.3	36548.6	24543.4	21417.3	27673.3	NA	NA	17472.6	NA	26938.4	52091.5	41349.4	58595.2	39333.8	NA	NA	41531.2	14172.2
P61970	480148	439126	659363	956773	464702	830300	482178	440735	551722	197327	578294	524322	308785	722052	387987	450490	656694	712279	686291	878926	236374	449702	649623	372822	537577	274943	570679	586845	182133	429016	334211	727236	714057	412192	764094	491372	375703	818816	504634	436584	424971	386553	294084	510430	567562	696493	420265	770323	401647
P62318	1464967	1.45656e+06	2.03966e+06	1.16988e+06	976339	1.25116e+06	1.19283e+06	1369280	1.20308e+06	2.23281e+06	1.15279e+06	897946	1.3474e+06	1.1318e+06	1.57413e+06	1.93682e+06	1.40275e+06	1.06853e+06	1.10359e+06	1.14945e+06	1.1553e+06	1.16562e+06	1.12459e+06	1.60213e+06	1.29978e+06	1.80792e+06	1701570	1.85983e+06	1.57291e+06	1.29449e+06	864220	1.71763e+06	1.14049e+06	1.31817e+06	1.20948e+06	1.40679e+06	749100	1.393e+06	1350140	1.29134e+06	910815	1.16499e+06	1.5967e+06	1.41186e+06	1.31499e+06	1.426e+06	1393264	1.31872e+06	1.47652e+06
Q15691	132292	234420	293633	215720	122085	211608	174221	222324	167891	125000	173614	129328	171162	177107	186698	166298	179358	164769	171365	180467	134688	89861.7	109783	173696	244764	154586	229288	208878	109091	135583	224779	149037	170890	259847	209805	178520	191918	257374	220500	158490	142362	142957	193331	222854	167465	271093	200267	146107	150120
Q99575	37332.6	68198.8	88747.4	78592.8	51694.9	45068.7	43026.1	43127.2	41423	48880.2	57354.4	51408.2	22408.2	49284.4	49343.9	49223	50112.9	47537.5	55627.7	66247.6	41569.7	42716.6	47684	51485.1	37149.8	37052.4	53320.6	41516.2	44857.5	40599.9	29237.2	126112	213394	66317.3	63753.2	81768.5	30732.5	50710.1	30598.3	41641.6	39532.4	94105.9	40851.2	49507.3	85935.9	41505.6	43055.8	42762.4	47671.1
Q9UK53	NA	7615.25	NA	NA	16276.3	NA	61640	41845.6	NA	23260.2	24267.8	56600.4	NA	13778.7	26151.2	52271.8	67907.6	26662.5	NA	22603.9	23046.3	24727.4	33279.9	21321.8	15524.1	62194	28921	72089.8	24807	NA	NA	29071.2	21525.6	28271.5	32444.5	30648.9	NA	15511.5	17348.3	40698.9	29185.9	29326.8	35090.7	NA	24918.1	NA	28843.8	31118.9	31722
Q01167	376469	58583.5	187851	101168	75653.9	116288	112862	106400	118083	109751	87476.4	100512	827231	122134	170676	104765	52373.7	99629	182661	116553	161019	108734	125082	136578	63537.8	59466.8	65388.9	72080.1	108519	224299	438680	87287.8	112469	111113	57547.2	84889.5	456214	141126	594517	113778	85755.2	75704.8	143179	173771	108746	514920	165738	105741	109445
P51798	146549	72907.1	109047	70026.1	38148.3	82199	45008.8	56534	40169	67243.3	79562.5	38844	97799.4	51294.7	83204	63985.4	60400.3	43435	85726.8	54180.3	92938.7	47334.7	44762.7	87427.5	71664.7	84606.4	45369.2	79960.7	103881	84909.8	121749	21553	56864.3	44635.8	59949.7	40660.2	93135.8	68652.8	86176.4	74208.7	39676	61585.5	82832.7	94025.3	54879.7	45614.9	121596	66803.7	58502.3
Q9H0V9	68457.4	59722	72476.7	99003.9	45066.4	140080	65176.7	48228.9	73862.1	105358	118195	57510.6	44623.8	53180.1	89979.6	67474.4	58404.7	49986.5	102277	72945.5	149140	59647.5	46441.5	121063	62302.8	110663	116201	102763	101887	94928.7	42603.1	58018.3	48788.3	56903.2	60197.6	48526.8	127166	72467.6	77637.7	39243	79430.3	48489.3	150028	79867.7	77082.4	61466.3	129682	59955.7	78787.9
Q15375	NA	NA	NA	49957.5	NA	29179.7	NA	82884.6	NA	NA	114297	NA	NA	63219.3	NA	67323.1	79679	42620.4	NA	57302.2	88702.7	69164.1	31509.7	61214.7	157195	100557	33144	45551.4	87245.3	NA	113576	105047	26059.8	47149.9	35539.6	65545.2	436131	NA	140331	63596.5	84740	66678	78034.7	60161.5	56847.4	164038	104441	49739.3	91570.2
Q15517	26605	207480	146354	44477.2	NA	43911.4	NA	NA	NA	39504.4	NA	NA	NA	22166.8	NA	18799.9	46299.2	NA	NA	82413.9	245074	NA	NA	NA	58862.2	93867.1	60413.2	18579.7	122221	NA	NA	NA	4996.54	NA	NA	151559	NA	144348	20904.7	11213.4	NA	NA	340241	NA	NA	NA	NA	NA	NA
P15170	271082	168689	297280	271722	288101	246412	253061	276539	182216	133835	241695	236919	163095	191812	190252	179374	235794	195584	229622	204689	131587	203109	249388	140692	195953	163624	385723	371951	136735	273269	193706	360080	388558	333563	327162	465081	219745	260437	237241	202457	173980	198136	331546	320961	229444	446374	229452	188896	178516
Q7Z6J4	NA	NA	NA	NA	15328.8	35650.5	NA	23000.9	NA	NA	NA	NA	NA	NA	NA	NA	NA	28318.8	NA	26892.6	NA	NA	18196	NA	16861.1	23038.7	47406.7	NA	35495.8	17239.3	51029.6	NA	NA	NA	NA	NA	32850.3	NA	37122.9	NA	NA	8525.71	NA	26611.1	NA	NA	34417.2	NA	27382.1
Q96EK4	64409.2	75508.6	67782.3	27449.9	36825.6	49027.3	68210.5	94722	32451.4	104181	77893.8	60618.8	39328.9	76414.2	48396	38695.5	66013.4	71724.4	60209.5	65219.2	87655.8	96225.9	44284	80540.6	47666	52262	60474.7	42534.8	100387	85498.9	16036.7	42794.6	23862.5	68599.5	65423.7	54817.6	35834	122265	40159.9	68080.3	59448.7	71802.1	66999.9	45171.6	27551.7	42881.3	73264.2	65132.8	86096.4
Q9UJ68	131560	127098	134237	165547	112933	134223	76726.6	53698	47837.4	33549.6	NA	NA	250901	114305	81903.4	127620	118174	111347	144672	109152	141739	149024	135312	129774	126934	135685	259470	223748	214488	80041	124284	40361	39733.2	8597.56	10721.2	71428.8	98291.8	64904	116907	52265	201468	125418	153569	56615.3	105281	71210.3	113830	116833	158114
Q6IPR1	NA	NA	NA	NA	11056.8	NA	NA	14829.8	NA	NA	16216.2	4726.41	NA	NA	NA	NA	NA	NA	21627.7	NA	5631.84	13314.5	NA	35253.8	NA	17114.6	5168.12	NA	10214.4	60620.5	NA	NA	NA	7069.93	11999.2	NA	9844.19	2866.01	NA	1546.84	17770.7	7449.35	NA	NA	NA	NA	NA	NA	NA
P0DN79;P35520	NA	NA	NA	NA	NA	NA	NA	NA	NA	NA	NA	NA	NA	321580	408614	NA	112385	231399	242173	330751	148692	NA	NA	264439	NA	NA	222071	NA	NA	187238	182914	191267	119030	24253.6	58089.7	222192	NA	327378	136522	8938.8	142685	124122	NA	NA	175879	NA	NA	136163	NA
Q9NYM9	24523.8	29167	76379.5	26811.2	32823.4	34165.8	26413.4	48307	51947.5	118539	30760.5	36297.9	NA	35497.9	43857.8	55617.6	28083.5	29966.1	33259.7	44018	75515.3	28536.5	30857.8	70129.6	61355.3	99191.1	23811.5	38410.8	18876.6	24329.8	47262.6	37763.5	58774.4	43060.9	24989.3	23771.6	38844.4	80833.6	NA	82791.9	42826.6	66150.5	25036.2	45925.7	23746.7	NA	39766.9	22883.4	43828.5
P11171	72072	140342	290742	221154	137488	226337	205932	158237	153351	152251	163662	150910	120125	115775	137959	101021	117168	158505	131254	198953	321489	141942	138342	227035	192847	111216	98139.8	185526	203018	432770	93405.1	143119	163640	143741	148358	164009	292827	168443	145108	137651	131511	117950	180905	153428	139297	339550	162877	216186	114326
O43463	NA	NA	NA	NA	39187.6	10159.8	14632.9	19287.9	20402.8	52690.2	19756.2	13443.9	NA	25865.3	30871.5	26976.2	NA	23965.9	23476	24103.7	16270.5	20915.7	13707.8	21183.1	10936.5	NA	NA	21623.3	20730.6	49617.3	NA	22209.1	39690.3	11478	24486	21354.6	20452.5	23263.7	14668.3	27747.6	31224	19321.3	25775.5	NA	14816.4	NA	NA	9174.7	10510.8
Q14624	44702.3	668994	147509	143454	56841.1	279591	81871	96704.5	NA	265499	77738.6	NA	NA	127558	231172	103501	75648.5	157655	265228	299408	319037	50737.8	74509	86581.6	194501	219890	27006.7	102711	417812	153808	23136.8	NA	51750	90622.9	75221	33484.6	157407	293181	154744	37789.4	709479	16492.4	99190.3	514201	NA	NA	197693	61254.8	41219.1
Q9Y2L9	33664.2	56313.9	105296	67275.6	53347.7	89377.1	60898	34712.9	65041.8	27013.4	56292.1	45108	37086.5	42235	62800.8	55075.2	72462.8	63733.8	55261.2	111940	30634.3	67139.4	73645	67500.2	55148.7	49653.4	18812.3	44901.8	74393.5	35792.7	43113	52169.6	54926.9	33895.6	52290.3	38648.3	56045.5	79678.1	41045.9	38331.3	71680	47173.8	49885.2	67498.2	48965.4	73633.3	46054	52456.8	37838
Q969S8	NA	NA	NA	NA	NA	NA	NA	NA	NA	NA	NA	NA	NA	29296.6	NA	22998.8	NA	NA	NA	NA	NA	NA	30376	NA	81902.2	NA	NA	NA	NA	NA	NA	NA	15363.8	NA	48461.5	NA	NA	NA	82883.5	36407.2	34506.7	31236.5	41518.4	71719.9	42917.2	NA	61949.7	13118.4	21782.9
P52758	65353.6	NA	15847.6	97023.2	86194.7	104094	NA	NA	45206	78239.4	50506.6	183586	76462.9	57764.3	56461.4	68719.4	106718	42398.5	108679	59217.9	59558	55060.1	102654	55372.5	65487.4	37182.1	117295	95846.8	113026	78203.8	66687.3	153200	520029	115770	215159	123693	70138.2	64779.2	38203.3	41625.6	43390.3	200229	100180	78368.2	157357	75032.2	59939.8	37760	65219.6
Q96AY4	NA	11972.7	7928.61	4131.15	20259.6	15319.5	NA	NA	NA	NA	NA	NA	NA	NA	NA	NA	NA	NA	NA	NA	NA	NA	NA	6567.76	20354.3	NA	18203.7	10326.4	NA	NA	NA	NA	NA	6829.39	NA	NA	NA	NA	NA	25077.9	NA	7659.61	12731.4	NA	6156.3	NA	NA	27841.5	11671.9
O60518	29855.6	24958.6	54536.8	39572.6	22959	35757.3	21203.1	18959.4	40322.1	17325.4	6323.34	17906.3	NA	19249.3	33549	18678.9	26365.7	28416.3	18427.7	42951.1	NA	59627.9	NA	42772.4	41270.6	NA	24732.5	25783.3	NA	17470.5	21138.9	43235.9	29125	51231.2	20848.9	48664.7	NA	50286.7	31042.2	34156.3	45766	27354.8	24270.6	73217.7	31176.7	40909	34909.4	15299	17400.5
O00411	NA	NA	NA	NA	17365.2	NA	9740.86	NA	34285.8	13035.7	9496.86	24842	NA	12423	15633.2	27347.8	35832	8595.31	26714.2	13299.5	10712.7	12868	26490.6	19331.1	4182.74	21801.8	5695.94	NA	12060.2	11451.3	8497.22	74725.8	39872.6	18000.1	50067.9	20695.7	20269.2	14945.6	4650.95	14652.8	12701	27881.5	9035.42	17194.6	17523.5	NA	NA	20215	11550.3
Q5VTL8	109587	105743	135130	150391	77474.7	140223	110499	90332.4	101531	127811	122456	73677.6	42586.3	112210	59960.6	131691	107157	122769	109806	124994	116021	91296.5	98253.2	143530	110987	98635.2	72489.1	113385	75480.5	93867.4	52814.7	112925	114035	69256.2	113747	99495.8	93162.2	97250.6	115005	70141.3	104412	89010.4	98922.5	102404	81105.1	156366	112699	80889.9	86154.9
Q07666	581633	631361	809270	832943	431662	795215	668226	776871	872822	1.00738e+06	504834	834439	315298	688647	660996	621666	498742	689574	679105	948399	585676	539151	677099	1.07182e+06	778689	578273	590420	1.09147e+06	604007	475069	296311	706070	531236	709277	605198	530227	316832	1.43343e+06	818077	673229	507055	452447	769469	809037	587908	1.24713e+06	875355	549704	630125
Q14CB8	NA	NA	NA	NA	23915.6	NA	12753.4	11121.8	NA	3687.98	NA	NA	NA	9764.4	2797.1	11406.5	13078	NA	10443.6	13162.7	NA	10341.3	NA	15019.7	16630.6	NA	NA	14896.7	NA	18464	NA	33460.6	42466.2	35858.8	46944.4	34037.3	4643.86	25032.1	14074.2	33132.3	16798.8	39479.9	13875.9	8159.85	11979.3	NA	1883.98	8688.5	18059.3
Q8NEB9	42650.5	60578.9	83562.5	104784	64522.7	65022	61648.8	50229.3	54057.7	37444.7	62200.6	59281	59338.6	52515.2	50837.1	44870.5	72197.5	54684.3	55959.9	74070.1	48912.5	49002.2	68446.5	75876.9	75232.8	34278.3	62134.8	65651	47115	62951.1	69649.7	50289.2	63200	71520.7	63610.8	65490.9	61343.8	63888.2	59708.4	56371.4	63620.1	49834.6	78279	62660.5	67382.4	87843.6	51797.5	55289.9	49826.3
Q14997	20349.3	27585.5	54870.2	47140.8	17221	26071.6	25351.2	17828.1	24960.9	NA	23080.4	23570	NA	19026.4	22356.6	17153.8	29019.8	23491.8	26896.5	31964.3	23931.3	22487.3	31861.9	16826.5	32280.6	10961.8	29396.8	30134.1	16669	26129.5	24622	52340.3	43568.2	32452.8	30998.5	56816.9	25419.9	30049.6	22165.6	24846.9	19486.5	26232.3	29116.6	21238.4	32193.7	NA	24663.9	21983.4	22906.7
Q6R327	383358	224789	NA	201679	171715	147212	171361	101079	64746.7	66726.5	203708	147852	NA	152506	140202	81269.1	136284	115083	164950	249204	132457	77768.5	137961	165551	133585	59470	283921	184740	235873	138786	201610	164529	116790	123876	118148	107570	188883	259435	205482	229775	111011	135612	133829	277210	143907	354541	207868	123790	139200
Q8TBA6	37692.6	21106.5	66639	25318.9	22170.9	29505.2	19507.8	34736.4	39316.3	31257.8	26565.6	29795.3	NA	26549	31243.8	25744.2	26109.9	21884.9	42441.1	22935.3	28388.2	26599.2	29088.6	54034.3	27257.8	40693.4	15029.6	25834.3	36125.9	38917.3	28398.9	NA	31970.3	34959.4	15968	NA	58704.4	27567.4	20564.3	26261.9	63144.1	25575.3	23332.7	30225.7	20298.1	NA	25373.6	30448.8	23522.9
P17813	85579.2	44906.8	99317	72088.3	70078.8	44729.1	NA	NA	NA	NA	29398	NA	12333.6	51906	25084.3	48354.8	85986	57033.3	20778.2	29160.8	52865.4	44066.9	66125.3	106935	46029.3	101578	54631.4	83450.6	60197.8	69641.9	20838.4	164168	67549.7	NA	53036	42956.9	71272.7	NA	NA	37887.7	85981.1	48255.6	65845.2	76206.6	60181.3	NA	82330.5	33654.2	32496.1
Q9BV79	98561.1	76693.8	221852	114320	71456.1	106762	61534.6	76741.5	160078	123122	107639	106528	82592.2	122553	156573	99646.6	67962.9	83738.8	152384	117843	106538	124291	123161	148251	114735	129782	62180.4	73879.4	130634	162789	134580	48849.2	74095.6	74787.1	90176	58372.2	171025	86956.6	111446	77763.9	157282	62296	108254	89509.6	120060	66139.6	153403	98948.8	65502.1
Q9UBB9	109020	104457	174433	138164	108704	134054	125926	107105	113086	157024	97482.4	103109	64289.5	87215.8	121369	115102	126367	100696	107803	140366	128293	92925.4	105925	179869	139706	117262	170148	159774	139126	108535	65185.2	107850	120127	108637	113138	89252.6	85001.9	142347	115377	103188	105358	89280.2	137951	144036	103575	150912	191139	93330.4	115541
Q8N2Z9	NA	NA	NA	NA	NA	NA	NA	NA	NA	NA	NA	NA	NA	15027.4	53396.1	29274.4	25790.8	17878.1	16680.8	50951.7	33698.6	24733.7	22152	21343	11789.7	NA	NA	17102.2	NA	11346.6	NA	21292.6	29676.7	29294.4	25136.8	NA	NA	20252.9	18933.6	35718.3	23019	19422.7	11801.8	29925.9	8167.1	NA	44109.3	NA	20972.2
Q8N6H7	127318	102525	117916	133875	85020.7	78517.3	113058	84559.9	76725.4	81175.1	60223.6	89967.5	83481.5	98681.2	115304	94832.4	96141.4	90283.2	104839	100002	73681.5	80075.4	108002	73378	101530	60803.8	144778	129576	60883.5	75557.6	78735.7	95949.3	182292	119048	103450	91237.8	56552.3	114547	61105.7	98463.1	74350.6	110999	105013	95894.9	89837.8	113542	88546.1	61925.1	78911.8
Q8NEY8	85720.8	78690.1	217712	110096	55844.9	75374.8	102620	81030.1	91564.8	205471	83309.4	132562	70204.6	104463	79944.9	100570	68289.9	109727	117299	122119	87054.8	124791	115028	168457	68768.2	95135.7	69890.4	139217	91450.3	87669.2	56197.6	69080	50095.1	120039	92305.9	53280.8	73863.5	170021	124672	115726	86159.4	90268.8	107753	118926	91074.4	35911.6	103446	100946	101119
Q9BVS4	19009.1	NA	NA	NA	NA	NA	14088.8	13654.2	NA	NA	16441.5	NA	NA	12331.7	10573.8	15281.5	17782.8	9750.79	5294.91	25961.6	7287.45	373459	6449.24	NA	13507.1	9098.48	7898.69	9742.46	NA	14393.8	NA	28856.9	36348.1	34772.6	38654.8	70816.8	NA	10636.8	5009.09	26655.8	4532.45	32261.3	3681.04	38978	13130.7	NA	NA	17597.8	19116.2
Q9BTL3	74815	112022	63646.3	79123.2	60504.9	34789.4	95375.1	76620.4	110725	110479	71202.9	88227	51809.3	73272.9	93318.7	93914	77215.6	79666	83491.9	115340	55307.4	60940.7	89212.6	93725.1	104013	53070.6	82264.8	81976.8	54702.7	67652.3	34390	102627	112631	58205.4	82837.6	68892.6	50205.5	124676	99817.6	66727.7	58264.3	71733.7	88301.6	73354.9	105808	113621	143454	73211	66700.1
Q13432	NA	NA	NA	NA	NA	NA	NA	NA	NA	NA	NA	NA	NA	NA	NA	NA	NA	7448.38	NA	NA	NA	NA	NA	NA	NA	NA	NA	NA	NA	NA	NA	NA	NA	40073.3	NA	NA	10774.3	NA	NA	32312	43154.7	30966.2	17687.5	NA	31991.8	NA	NA	18926.9	40344.1
P29466	92564.3	62271.2	NA	155988	291846	119292	71446.7	245532	160146	201529	205395	275641	264737	283528	214773	255274	419092	265849	272790	172589	288261	199389	279858	49845.8	77497.2	132352	417234	262607	126898	188914	306365	58390.9	136955	83980.9	85642.1	50850	247357	99422.5	193131	107545	110158	232291	219213	367528	82095.9	991192	264713	177541	161908
O95235	NA	NA	NA	12038.5	28964.2	9305.52	16079	10676	19998	45199	NA	7912.45	7129.44	12366.2	NA	14682.7	10689.2	NA	25578.6	NA	9815.25	8747.86	4000.62	25338.9	22340.8	NA	NA	14664.7	7357.1	28373.6	NA	5897.41	26413.3	24391	17888.5	20811.1	21420.3	18154.9	NA	21144.6	10953.4	29368	8664.03	NA	22107.9	NA	6387.85	16554	13801.3
P36551	551677	68252.8	256640	306486	302695	469046	264065	365032	441693	570704	212422	514291	423356	266339	399304	290885	316574	207221	438134	268808	832335	493301	193828	474017	204572	148494	26463.8	347263	486699	2.88942e+06	255378	248943	279346	216075	389195	232708	1.18424e+06	229545	402868	548452	229750	478742	648031	190005	397898	49146.6	508448	701275	332255
Q13813	1.31406e+06	1.59199e+06	1.34041e+06	1.1484e+06	714516	1.21661e+06	989010	1.22607e+06	1.38326e+06	1.60266e+06	536436	1.53859e+06	617645	1.03409e+06	1.14317e+06	1.33548e+06	1.14124e+06	1.40196e+06	882869	1.36622e+06	916460	1.0247e+06	1.50241e+06	1.8629e+06	1.6217e+06	1.56114e+06	1.39968e+06	1.16733e+06	591170	435158	487510	1.04535e+06	694142	1.17659e+06	1.78533e+06	1.20535e+06	751360	711684	1.14898e+06	812672	1.06603e+06	591559	1.0894e+06	1.57021e+06	1.07443e+06	1.51043e+06	1.48341e+06	980011	860362
P01834	394587	NA	NA	NA	342436	191939	176197	NA	312118	264299	112795	NA	935339	287424	751512	144946	348399	1.03935e+06	351526	168134	922713	487015	400722	166226	223331	914014	289729	NA	506650	2.24702e+06	1.20627e+06	NA	NA	NA	NA	NA	154626	275311	171966	591108	322577	161266	612664	40766.9	154426	441187	NA	542799	453986
Q8NFG4	NA	5340.66	NA	33363.8	16015	53819	9716.81	NA	9800.38	13773	NA	NA	NA	NA	NA	20792.4	16776.5	NA	NA	NA	11280.4	14627.1	2814.3	10281.4	28577	14501.4	NA	37872.7	11383.4	41579.3	5710.51	NA	7628.46	12577.6	20742.8	24958.8	13379.7	NA	21620.4	13110.5	16398.3	22080.7	63085.9	NA	8200.64	NA	NA	4925.7	23706.9
P30154	NA	15333.1	68900.3	18200.4	31334.7	10959.1	69329	51062.6	53209.1	57267.7	21198.8	53965.1	35190.2	24952.3	14729.7	14901.1	33626.5	26593	24223.5	29761.5	26909.6	29310.5	29598	NA	21926.1	14205.4	25251.9	42419.4	25578.9	64279.3	51273.1	23438	50524.3	135660	95082.4	95991.9	23767.8	65121.3	35109.5	63603.4	28500	54440.1	34140.6	28239	31734.2	89441.9	15033.1	29761.2	31784.2
P04844	917794	441698	759178	343864	498956	784607	824518	829076	935012	764392	1.12273e+06	674737	1.31003e+06	570506	952748	1.14209e+06	630852	507735	937974	486147	1.42038e+06	434228	475138	760380	787506	1.13544e+06	298753	604121	1.11822e+06	1.06031e+06	1.56166e+06	716603	848113	473513	476072	532364	935182	707018	1.14627e+06	763792	767844	619640	640015	907089	640632	634020	835335	679424	651994
Q86UV5	49098.5	75443.8	80271.2	56571.7	75996.9	69957.9	54796.2	61277.9	50573.2	83909.9	71319.1	68086.8	93147.9	79974.2	81855.8	91823.1	95710.9	65073.8	72239.9	58648.3	55712.6	56740	77447.4	48867.8	69565.4	49564.1	94574	105030	61166.7	68896.7	53252	81676.1	45634.2	42691.8	47167.5	78948.2	70703.6	69821.2	68227.9	69931.7	61812.7	61340.3	71165.8	99261.5	55509.5	106435	83325.2	52741.4	66921.3
Q86V88	73023	113283	199056	164384	118294	185547	92924.6	84899.9	120014	38993.9	100860	133331	64197	146165	115496	92372.4	72954.4	90421.2	72579.1	135481	56536.7	93270	95562.1	64904.1	116129	71642.4	170580	112689	114117	82681.4	56966.3	153329	89872.7	237118	141982	76097.3	89785.6	108865	103640	107554	189356	94610.4	78513.4	124844	54635.2	220276	104530	56729	103641
Q92616	119537	162069	185582	177687	174829	129996	169411	164393	154498	89017.6	185971	204271	127042	164323	158372	158841	190761	150286	174276	199448	98714.6	133279	160149	96575.4	164111	110426	159352	149360	95727.2	203150	157550	279536	203324	134937	258752	292150	141134	173749	133365	174910	125306	138763	137005	212795	139639	278046	122200	147986	113996
P42224	181036	78080.9	165995	133311	478431	181554	217514	353397	171459	141223	152031	120162	117073	258373	257306	154722	267433	328119	228750	113488	115240	99772.2	155126	174159	186182	477821	572040	313146	59666.2	212619	197751	80461.1	89457.8	127304	112842	103924	177710	217501	165274	170197	606596	136262	196839	323915	124726	159004	132450	171954	159177
P35749	1.18875e+06	757252	1.98311e+06	1.02675e+06	834584	799106	1.356e+06	1.26858e+06	933438	910323	918860	848906	2.55192e+06	1.09819e+06	912007	803056	1.0809e+06	1.06532e+06	903481	1.15457e+06	767251	897236	1.02275e+06	759647	1.39254e+06	1.15263e+06	1.18805e+06	760434	751643	1.73206e+06	2.72279e+06	1.01461e+06	800603	991246	720916	1.00072e+06	3.21231e+06	1.20962e+06	1.81262e+06	1.75825e+06	1.01211e+06	820195	839368	809257	1.07481e+06	1.21599e+06	848079	1.32415e+06	1.16676e+06
Q9NP77	156871	123811	79587	100414	75798.7	93877.4	87672.9	90344.6	93581.7	70505	91754.4	86978.7	42262.2	93935.5	95120	109611	95607.1	96666.3	76571.8	113856	51990.6	71721.4	115547	69862.1	132359	60805.1	130004	114693	68014.2	50048.7	66285.3	90476.9	126723	109851	93258.9	94327.5	63784.3	126315	109707	82762.6	79741.2	64545.6	95663.3	134892	100411	112260	102375	68200.2	75989.9
Q96KQ7	95319.6	134427	161182	167619	69548.2	151856	124528	97556.5	137400	158035	102366	141108	62260.4	116577	136122	138794	80457.9	115575	141826	146567	153327	134762	150397	245608	130553	147160	116738	122876	125426	96131.4	72000.6	83317	97692.9	48885.8	100101	84330.9	83079.7	172462	124505	120653	104142	99590.2	137740	146818	106541	185927	169637	87945.6	104154
O75152	92677.3	153973	292773	226246	122743	235463	157690	159344	151533	232781	166386	153625	101102	137998	188953	162679	110947	173539	146237	191843	132731	170409	222913	308043	194305	191364	143341	280920	152838	112073	105837	104766	129604	211462	193149	85791.9	99876.8	245543	136267	144697	152442	113766	214327	195448	150693	208606	222794	113099	180051
O60315	36203.3	94417	111581	63612.7	43791.6	64193.1	NA	25295.9	55088.9	NA	62512.8	NA	50953	58222.6	72588	59967.2	55050.3	68288.9	83505.7	116136	52017.7	66152.4	80697.1	92220.4	35537.3	44713.9	41828.5	57150.6	59797.5	52849.9	55199.7	28567.7	49468.9	NA	83764.4	62612	41895.3	14707.3	19043	51584.3	76127.8	47968.3	62786.6	64899.6	48993.3	80464	41608.4	82769.8	48958.1
P42575	NA	74149.2	35428.5	118567	52201.7	65984.6	83026.8	82110.9	50251.2	42761.8	130145	46873.6	NA	78349	75331	102635	119472	107176	66471.6	112172	84588.8	73225.6	81050.1	52932.8	86017.6	39989.9	59383.8	50683.9	51346.3	34559.5	20853.5	56276.4	49235.9	85106.1	91175.4	100830	64972.7	104328	45948.3	81724.2	66215.1	85512.8	61720.8	64845.2	85722.9	123066	91431	77600.4	58011.7
Q9UG63	76311.9	52085.4	69550.5	45664.9	82520.1	42180.9	61541.5	72324.9	79912	78506.5	54455.8	97022.2	42907.6	72416.4	66760.3	64059.5	60500.1	57382.8	77873.4	77337.4	44799.8	62015.8	66032.1	40062.2	53006.2	47434.9	56175.3	72858.4	37124.2	86089.8	51300.2	110792	151173	101574	120037	152843	61320.1	63188	49576.1	65705.6	55924.2	92455.3	53967.2	71065.4	94478	95356.3	70434.9	67717.6	45334.6
Q9BW92	170409	155967	294947	198640	130690	194537	85142	85405	141564	114944	135222	186915	97137.3	133850	220597	165027	136908	99551.6	157998	146515	142360	135513	125521	279863	166120	212108	67298.1	87944.1	199521	195167	139146	138337	219799	115930	176703	112947	190200	86367.7	116209	157132	96961.2	157588	105822	166094	172800	70400.3	122980	122244	157957
Q9Y5K5	155284	156937	243442	173173	297273	175592	237150	233737	235563	241494	217736	259012	139079	168882	184779	196513	196424	179000	183311	226562	174773	169604	212619	130071	219790	172084	344995	411593	190344	250432	151958	407274	347811	261250	185803	287113	175332	207618	222527	206235	220864	280986	319539	198901	249774	299982	162163	144888	216354
Q96N67	19985.1	25794.9	NA	35811.3	39146.9	28235.4	28364.9	21243.8	33786.1	64549.9	19892.9	25923.4	65967.5	30456.6	26532.8	27723	26284.7	45927.7	48097.7	29267	9511.3	35808.4	45022.5	27489.7	38050.3	36138.3	39986.4	24077.9	23967.9	26416.8	38392	87761.5	50646.2	45887.3	49542.4	51349.3	24381.1	32482.4	21392.1	38800.9	13708.2	34688.5	27628.4	39555.5	34476.8	29461.9	48968.8	29560	24684.8
O43929	30225.3	19123	44618.8	61540.6	37564.2	45350.5	39524.2	38909.2	39858.3	56431.9	29086.2	27383.3	NA	30084.7	24679.8	53548.2	43279.6	26460.3	30060.8	31087.5	40199.1	47829.1	29582.2	32911.4	28415.9	55720.2	38181.9	50341.5	20575.3	58832	24871.7	35262.4	36514.9	30772.5	29478	25415.3	28078.1	45566.1	26606.8	28685.6	29914.5	27768.6	28706.8	45978.3	32555.7	NA	39150.8	34957.6	33702.8
Q9UNS2	173342	197704	208371	253035	123265	127949	149606	164608	171629	96651	171048	167999	156848	158947	177572	152596	167363	156966	153192	172592	110994	126912	198885	155216	188815	92841.9	179755	133124	130224	143506	150384	202760	243306	210699	251814	261133	144828	161455	170228	146941	143047	125463	159540	203593	159564	351676	148944	148238	137760
Q9NRL2	67522.7	56368.6	68479	55972	55597.4	47305.8	49196.8	75509.1	84068.3	148782	47337.3	51996.8	58710.8	55138.6	79906.6	68837.7	49753	56244	68618.8	59239.1	59424.5	77833.1	72792.3	75482	47516.1	54819	20767.2	60715.3	87104.3	88497.7	94357.3	63230.1	84269.9	95800	67106.5	71774	54661.2	94809.3	63454	58206.5	68556.9	64121.1	51781.8	99155.5	72518.2	63888.3	57325.3	45631.6	62456.4
Q8IWA0	39957.9	40600.7	41468.1	28303.6	37766.2	42044.5	30711.3	33511.1	59638	80830.1	61985.9	61316.6	27411.6	38925.6	48910.3	58304.5	38003	34077.3	66244	46399.2	53463	52628.2	46820.1	46058.5	29992.4	70342.2	32042.9	28007.9	41865.1	57519.5	22779.5	67352.5	77253.5	45374.9	52128	39629.9	35073.7	20547.7	34791.8	33607	35839.6	48868.6	38491.3	49627.2	46548.3	60083.5	26945.2	50775.1	31868.6
O76031	74550.2	90860.1	133119	121547	97169.8	120792	85453	106092	216162	185292	100608	180564	76403	100366	185841	141379	95472.4	81903.9	152690	125768	138586	121490	128266	157849	106746	120237	36918.5	76835.4	105105	137448	83129.9	146950	225754	160212	130125	118003	101323	98898.9	83974.5	100847	99919.6	189361	116366	136686	146535	68217.9	87410.7	98111.6	98755.8
Q9NY97	27397.2	40559.3	NA	65083.9	14668.2	78057.5	NA	40186.4	NA	19391.2	13380.7	NA	NA	15643.7	27691.6	36808.7	NA	29178.5	64809.8	NA	31032.2	19542.7	31866.3	33880.8	25631.3	31636.1	43644.5	59318	241331	17589.9	49322.7	NA	NA	31463.5	14491.6	28650.2	27695.8	54060.5	47258.5	NA	16941.4	21430.3	77348.3	44931.6	30821.2	NA	NA	24683.2	31689.5
P78560	26652.5	49745.8	NA	28062.7	10678	32852.4	45556.2	23215.2	21400.8	NA	24872	43094.2	NA	45131.3	30684.3	36714	48395.2	38527.8	57544	39602.3	32465.2	18691.9	14993.1	12213.6	18521.8	89322.8	NA	13048.2	13391.1	28949.7	16681.4	52162.8	57998.4	28587	41599.1	20914.6	4064.15	29808.6	36158.6	29336.7	13935.2	25771.6	NA	NA	138499	NA	NA	20575.7	NA
P20020	61553.5	105840	156695	95891	78619.9	152079	94721.4	76310.9	115098	120458	139354	62152	69428.5	73841.5	87660.4	81218.1	126585	75505	104286	91830.8	144221	82803.1	75464.7	139131	83947.3	126519	86224.3	148145	228890	93175.9	106773	125574	93702.6	64774.9	63147.7	64532.1	131577	83652.4	75878.2	54301.1	101560	75721	125339	108234	78530.2	167297	138134	90867.4	90958.9
Q9Y3B9	60741.9	64958	45009.9	30473.2	40090.2	32650.4	29498	32382.9	26737.1	38254.7	50232.4	41426.2	19405.1	33150.2	23848.3	31871.7	30941	27121.2	36307	43627.7	28163.6	31011.7	45068.9	71841.9	23097.9	48940.8	55350.2	37566.9	19918	33799.8	16341	57564.8	68320.5	62696.1	51064.6	57847.3	29227.2	39454.6	62025.5	27414.7	28315.8	49480.3	25486.2	44198.1	47226.3	14672.2	42959.8	53726.5	24969.5
Q92558	NA	9254.23	61739.2	NA	26105	NA	30615.8	40715.9	29820	NA	30286	NA	NA	21579	23287.5	10996.6	NA	37551.6	38198.4	45235.4	9048.9	49560.6	37887	NA	7392.77	17274.6	27902.1	18511.2	13920.2	NA	NA	73538.6	56494.1	41148.5	89995.3	94788.9	31984.8	NA	NA	44404.5	5962.38	40187.1	13972.6	45836.6	29437.9	NA	NA	69772.6	20671
Q6ZUM4	NA	115598	131597	140914	25137.2	166610	60168.6	70910	52247.2	40967.8	53899.3	44212.1	44058.5	103283	77815.8	75633.1	79968.3	92443.4	56888.2	83689.8	78419.1	60636.3	64211.4	88887.3	109666	30132.9	141652	16265.1	101112	61066.2	82188.2	11753	34804.4	64300.6	32770	43086.6	70722.8	78999.4	83138.7	66365.8	84040	40785	42820.8	45677.4	55304.3	211655	61643.8	37151.2	77288.9
Q9BRT3	238659	87624.2	199390	188949	116553	264918	136205	145822	252846	128871	101488	121253	139309	171658	176244	145279	159272	246540	186516	209682	96646	140104	270669	170795	235977	61847.3	86607.3	90384.9	69474.9	141645	211359	137725	197173	245404	114709	94340.5	246236	221197	229752	141607	167593	200113	82074.3	193266	163755	331309	144861	142634	130477
Q12980	NA	NA	NA	NA	NA	NA	NA	NA	NA	NA	NA	NA	NA	7326.79	NA	46835.6	61014.8	70067.6	NA	43996.3	99665.2	13643.1	14984.4	35995.9	7542.75	49753	12775.2	17259.4	52085.8	32347.7	41000.8	22780	22571.8	NA	25389.7	44499.5	4617.23	13034.8	NA	NA	39652.4	22625.2	4138.3	NA	10587.5	NA	NA	20650	18035.2
B2RTY4	NA	1.77046e+06	1.79382e+06	NA	72443.2	1.35654e+06	65826.2	86841.7	25597.8	760038	NA	62911.1	NA	2.47796e+06	474730	359269	431773	417609	308814	979345	214030	1.87391e+06	781753	626076	444541	458513	483649	213292	167310	84715.5	100831	394285	221397	741.453	530658	368278	990276	308016	543387	56365.5	595523	304038	563758	1.08438e+06	465466	814531	890347	333067	NA
P25686	25877.9	21250.4	40835.6	NA	25250.7	23520.4	28514.6	21939.2	20438.4	8034.45	10709.8	NA	NA	15186.4	14544.1	NA	NA	14910.8	8424.54	17029.4	14930.8	29014.5	11647.6	13867.8	26463.8	24579.1	33252.7	24940.2	20859.1	56932.9	16031.1	NA	NA	35460	22143.3	NA	27207.8	19516.1	21878.2	27147.5	14650	11151.9	45383.3	23756.3	14822.5	76031.5	NA	22187.2	23422.8
P0DJD0;P0DJD1	NA	NA	NA	NA	NA	NA	NA	11409.3	23240.4	24896.8	NA	80202.2	NA	32394.3	NA	54279.4	NA	NA	14032.1	NA	NA	38744.5	NA	37908.1	15746.5	61016.8	64075	NA	12447.3	NA	NA	1781.3	39326.4	23773.5	8571.08	45427.9	NA	NA	41611.1	NA	49892.8	NA	NA	NA	NA	NA	NA	36574.2	NA
Q6PGP7	31275.2	43354.4	40430.3	34132	43464.1	38999	33450.9	36545.5	40026.5	9895.62	36688.4	38781.4	31697.5	41799.4	30940.8	26587.5	34637.6	26431	44077	63740.4	20518	30547.1	44851.5	NA	18192	27429.2	40609	42571.6	23334.2	45974.7	41657.9	56311.9	45608.4	21891.7	27273.7	43768.5	39648.6	28221.6	42059	40419.8	37285.4	33083.5	38364.2	44409.5	35650.4	70952.6	10205.5	36786.2	37171.4
O43665	37653.2	13777.7	41181.1	26258.6	27548.4	34942.9	123909	152739	83989.4	81372.1	97596.7	132142	52594.2	NA	32347.1	NA	21430.4	39344.7	17735	NA	45014.9	20666.7	23640.6	100222	169578	47314.1	31292.1	26316.1	40108.7	91133.4	115742	48715.2	68045.3	87900.9	35945.7	42810.6	148618	190959	174888	62315.1	13731	87874.2	40878.5	NA	65931.7	151806	62238.2	29381.5	67228.6
P33527	39778.3	24280.6	46695.3	20721.3	22674.9	42535.8	37448.9	23936.6	69827.5	51542.2	48087.8	59721	36666.9	29675.8	33053.7	44614.8	62128.3	20843	30333.6	35813.9	44275.7	29130.2	23675.2	44412.6	45608.4	36467.1	36626.6	47321.2	36217	33012.4	41198.2	61167.5	38063.7	64354	29365.2	24237.8	50309	42303.4	45062.7	43110.5	38728.4	47352.1	32958.7	22756	33769.7	NA	19154.8	24323.4	34895.9
P49959	253143	194138	181365	143066	128101	135996	206604	155762	182553	150680	228287	231659	136629	242871	226755	199670	195507	163612	171565	257327	169703	160980	200551	119308	198334	189840	149628	116574	175430	203236	135226	101780	192257	111658	114596	154058	169488	260462	229945	144142	140474	149290	146158	221690	160604	408624	204497	201676	138488
Q86X83	2.64585e+06	153386	67196.9	143527	222961	245660	115558	415930	203958	79511	231421	78117.8	1.8759e+06	123560	150724	215249	59600	104779	613246	55871.4	622145	268945	206987	63408.9	200206	113059	62385.6	195736	332583	833983	836902	106557	127546	322123	31877.7	105220	1.66231e+06	209211	2.10277e+06	736904	142257	110330	198906	638835	374120	NA	220271	51177.1	300207
Q15758	55331.9	82978.5	19010.2	NA	120864	22617.3	38471.8	34748.6	73964.9	87790.5	61674.9	97197.9	77810.9	44545.2	44959.7	57526.5	71112.9	30658.6	72017.2	81768.5	104645	46819.2	52482.5	38103.4	42231.1	65308	21351.3	65335.5	72633.3	142889	43461.9	120157	260516	76393.6	225578	169897	80137	25730.3	27631.4	97096.7	42100.8	100757	70385.8	43647.1	112603	46817.3	24018.7	65030.8	40909.9
Q8NBL1	73516.8	55731.7	54884.1	48503.3	41083.1	51299.5	74067.1	48080.7	85179.9	75959.9	129343	84513.5	55678	55248.8	62276.3	60029.7	56151.7	50793.8	97992.2	65307.9	53278.1	93385.9	79267.1	51619.9	60613.4	67497.1	43687.3	26673.1	46719.3	50150.6	55611.3	72503.8	42844.2	71622.4	36638.2	40773.2	81411.8	71612.2	111476	63193.6	53314.8	61870.6	60499.6	52958.6	43065.1	88999.3	38362	66162.8	51901.6
P23469	111842	73312.6	155509	124537	79080.5	216820	33192.3	60762.6	29257.2	24131.5	92302.4	29991.5	61200.6	135185	123251	210914	176688	66488	62804.1	178842	119530	64973.7	49795.3	115628	105929	39195.6	30920.6	32691.7	113183	49745.8	88353.6	42214.6	14321.4	19492.8	75290.7	33425.2	73862.4	18053.4	97716.6	89246.5	175148	75508.6	88626.7	15209.9	93349.8	162979	68432.4	51989.7	145377
P22090	1698348	2530668	1753042	1988429	2028042	1701878	1504726	2384756	1487311	1795132	1800009	1763866	1096165	2027405	1686322	1441868	1543238	1579222	2063468	2487915	1614255	1683909	1920979	1257221	1471099	1284412	1313678	1295117	1235398	2611558	1483426	2856835	2596271	2164012	2157140	2950132	2017539	2099462	1687613	1778552	1322691	1725383	1418052	2348746	2048233	3782500	1656502	1968304	1367223
P56937	12153.8	21690.6	31249.2	15052.9	3529.82	16797.8	31465.9	29102.4	29172.8	28423.6	24893.4	39611.5	NA	22737.6	NA	17983.6	NA	12806.5	NA	12290.9	16840.3	13939.4	17182.4	24995.2	12665	52833.2	NA	11525.4	12136.9	NA	24895.3	29592	7483.54	36719.1	23016.7	21544	23060.9	23618.2	36214.2	35057.6	16213.5	14938	14798.9	36895.3	10816.2	NA	4202.22	18923.1	35463.3
P43246	194196	284506	403151	403028	63708.5	313635	338041	369973	318490	297668	285478	322767	210045	323750	378631	409527	335520	294691	280942	365585	260357	226041	311803	260960	380410	175889	286485	132225	174092	256641	139968	624436	325595	423709	NA	97660.2	168131	516982	293820	220236	253827	218959	302530	413912	351794	562389	271164	216239	196589
Q9Y484	47276.5	NA	NA	NA	58365.1	13145.8	35005.9	30704.8	41061.9	17574.5	NA	39549	NA	14535.5	NA	NA	206822	NA	NA	52752.6	NA	20702.8	24862.6	NA	23180.1	16250.9	NA	89645.1	23553.9	40735.3	46953.7	NA	40719.7	21205.1	25806.7	NA	59795.4	19977.6	48199.3	NA	104967	17289.4	33881.9	19737.9	24261.5	78764.1	19957.9	63606.1	43375.2
O43447	117215	156340	193933	192168	164868	135892	130764	121749	139431	152587	145407	143086	81758.9	166189	169055	126587	112761	143604	139334	188770	121680	152050	156387	118275	88361	96014.4	162148	142303	101229	126046	88959.6	141802	169876	176565	192862	158942	141367	203398	151952	106705	114998	135372	171394	177397	152579	138978	187773	102596	125932
Q8N9N5	68694.6	46745.8	30202.5	72243.9	39795.2	70047.4	67183.6	28801.8	56996.2	42287.8	97269.6	48700	21661.8	41529.7	57589	71640.9	44695.6	52671.5	30198.8	34226.3	57333.7	61847.1	43946.8	75389.4	62508.5	48281.1	37995.8	51791.4	64610.3	15510.5	45598.5	42831.8	58592.8	53359.9	53249.3	25052.5	42235.2	54380.2	62355.3	52486.6	40534	37545.7	58464.8	62092.6	39930.1	101071	22524.6	49276.7	29317.9
Q71U36	10761536	18320385	25896610	21469079	28365581	22117511	23995400	24228679	17737985	12981152	18071239	15172368	10748540	16408807	15303566	16742967	26357068	20955732	13845154	21291883	15777895	14779403	16110525	15729884	20163923	16970497	34286462	29460597	11277027	17878793	12388656	34339056	21289037	27048871	24210669	34893246	14597057	25627681	17872461	14832929	14162709	18969892	21523004	18214314	22516454	28053146	17616079	12973718	21232795
Q8TEU7	18045.9	9038.35	29466.5	39592.3	36499.5	39917.3	32020.1	45869.3	34289.3	NA	37685.2	29049.8	52313	21178.1	13248.1	17658.2	40346.6	25284.7	31458.7	34669.4	28543.7	38727	28159.4	27528.8	37901.9	23366.1	33608.5	26986.1	23354	51984	45936.3	51785.5	43915.2	27349.7	40612	43377.6	37609.9	34199.9	36451.4	42681.4	20854.2	26816	25528.3	23035	28718.4	38440.6	25229.9	24478	23256.9
P17568	83256.9	134021	104013	250535	42103.6	125993	63304.5	63395	75393.2	214425	102836	49000.1	95064.9	77909.8	205092	115772	81058	88519.9	95590.5	111130	200060	96996.9	76789.8	180531	89559.8	124608	64094.7	74886.7	242427	117490	151985	46920	121529	41962.8	18386.9	50184.4	157165	34526.1	123821	59559.8	101889	52849.8	96914.8	77106.6	120064	92404.8	218521	103835	78318.3
O60256	102510	79121.3	124680	160798	134706	111935	153927	141087	98351.8	50202.9	135327	123435	139552	85962.1	72018.9	69893.3	93769.3	140586	141159	136247	64414.7	139776	108973	97236.7	116615	70114.2	138646	105896	79232.2	149717	94826.7	129365	88079.2	188235	131986	153453	140255	158440	167876	151226	111135	106955	113204	128732	91665.6	338017	84763.4	91342.8	114098
P06702	1.04948e+07	89577.4	192953	139278	196866	1.52614e+06	221989	173108	1.7685e+06	1.15574e+06	326587	94433.7	1.61656e+07	173896	1.55449e+06	490078	126663	223097	1.66654e+06	96207.6	805753	1.75891e+06	141586	39267.8	1.74158e+06	154708	126360	336041	580764	1.59342e+06	1.43265e+07	11824.1	NA	NA	NA	50569.6	1.14577e+07	747590	6.01623e+06	8.7785e+06	197069	399659	346325	428154	1.39026e+06	105154	926856	309791	4.42578e+06
P53355	NA	6634.4	NA	NA	2468.82	NA	NA	11455.1	12922.7	NA	14868.4	18227.4	NA	10461.8	40612.9	8398.54	4156.33	NA	NA	NA	1774.37	5708.43	NA	NA	NA	NA	19437.5	5827.54	1635.79	NA	NA	NA	NA	NA	NA	NA	3782.76	6828.54	NA	3772.69	NA	11916.4	NA	NA	42247.5	NA	NA	9601.68	1806.62
P78559	NA	46487.4	92722.2	31572.2	NA	36183.4	74786.3	72782.3	52880	35894.3	89030.4	93341.1	NA	121407	122166	82081	83411.6	36200.3	NA	166330	28061.5	96713.7	40052	45632.6	40577.7	77426	152746	11484	18359.6	263386	40863.6	36571.4	25751.7	138521	15231.2	92283.5	37907.1	201583	40056.2	96048.5	35189.9	39158	37843.8	23843.5	20190.8	NA	NA	61793	32574.8
Q96RQ1	42843.8	15086	NA	NA	15657.6	15652	30738	21158.1	44434.2	52645	25671.5	26148	40999.8	17704.9	53365.1	24624	NA	12949.5	23527.4	16695.2	34296.7	14491.8	15047.2	39461.7	36330.9	35870.6	33300.4	NA	17938.9	53752.3	51381.4	22700	30194.9	38736.4	21553.4	15003.8	65063.4	36594.7	36154.5	58905.6	23440	31414.1	24966.9	22422.5	14074.1	NA	21767.4	16477.6	27077.9
Q5T750	NA	89880.9	216038	NA	NA	NA	NA	NA	NA	150049	53539.9	NA	NA	46716.6	65500.5	60217.8	108665	NA	129878	NA	716399	NA	60820	104229	120090	177270	118119	65966.5	293366	NA	31930.5	NA	NA	NA	NA	256793	NA	68255.8	63885.9	NA	NA	NA	352076	NA	NA	NA	NA	NA	NA
P18858	53005.8	77345.8	71342.1	98556.6	169735	62721.3	145477	136260	165148	174357	67824.7	84041.7	70441.4	108693	117532	114137	120192	94129	104768	112575	66744.2	109062	96934.3	61476.5	104915	35567	45404.5	103449	40089.5	157704	49475	140519	159483	219862	80334	175247	87745.2	334230	139077	128775	80462.4	181407	104976	76837.7	134424	87330.6	56726.7	84077.2	118386
Q8WYQ5	NA	12517.6	NA	36199.1	27909.7	NA	40685.6	41214.9	34722.8	90750.2	24980.6	43378.2	20653.7	91691.1	22988.9	25954.4	NA	55955.1	54984.2	22688.8	241647	37278.7	45327.1	45628.1	11837.9	32137.5	18890.4	21456.8	195360	18422.9	NA	24681.4	18023.6	28568.8	36526.2	28023.6	12971.5	55456.7	58052.4	89682.1	21040.2	29905.9	54197	158642	17189.5	NA	29468.6	19987.6	27633.2
Q86TS9	NA	NA	NA	NA	NA	NA	33168.9	NA	26942.9	12102.3	19112.1	40963.7	NA	NA	NA	36913	35563.6	58817.3	NA	NA	26445	20674.7	NA	9475.29	NA	43269.8	NA	23063.9	26030.8	NA	NA	30503.1	17837.5	30970.7	26029.6	NA	NA	NA	23806.5	13059.2	18102.1	28378.8	NA	NA	NA	NA	NA	19162	20089.4
O60264	369750	376629	550178	412175	231483	462098	437028	411642	503639	810326	313277	397605	287207	383738	488313	496949	283434	373444	445087	418171	521255	430878	435532	718151	395887	386526	142160	273516	479732	463958	301310	406579	446852	336966	308733	354106	394532	562642	433614	392551	332953	342081	368508	421330	429409	556428	449764	266627	494272
P34897	859249	510296	935958	778157	629883	841494	484752	436462	1.55428e+06	1.40682e+06	523296	674814	767389	579943	1.04558e+06	905221	725306	537498	1.53242e+06	675986	834212	950804	736558	983500	454714	685710	273564	581607	455414	821672	778159	1.41132e+06	2.03832e+06	1.21445e+06	1.67624e+06	903671	822570	457119	611891	798677	342004	1415295	877478	1.20039e+06	1.11059e+06	350142	677836	477586	624544
P40227	681121	922919	663291	993299	1.34612e+06	721985	1.05679e+06	888943	783627	440435	875121	916921	649212	769971	651290	689686	852336	807942	922022	1.05933e+06	517402	784195	823810	408569	657186	746714	965719	795175	538234	926333	736363	1.56442e+06	1.4459e+06	1.67582e+06	1305611	1.98738e+06	610005	813539	802524	1192284	567099	1.26012e+06	662103	694150	1.09821e+06	890456	555502	820129	687727
P48454	130013	107025	177497	152257	77255.8	199977	81206.7	55421.7	74863.8	NA	52979.3	92868.7	NA	114251	136279	110439	97373.8	95009.2	86371.6	167709	73217.6	75311.9	183705	91698.2	151784	100160	141021	146909	67336.7	131464	165868	130130	50748.9	46016.3	60089.9	121346	86916.9	63244.2	57038.5	49618.7	128546	63724	133318	150571	122719	174154	203309	101004	72900.7
P49588	119345	185217	203755	241875	169173	263705	146711	108581	103441	65713.6	100596	130188	93514.5	143568	162394	143614	166519	129861	174952	147357	95972.7	118640	182125	64643.3	99065.9	84920.1	202171	210371	88468.5	103600	110870	259957	400356	202924	327702	311533	112587	133404	93887.9	119274	86141.4	223627	199751	155331	238921	141344	117197	92674.5	119195
P57772	56178.8	64336.9	95074.4	99163.2	43593.9	91203.6	108410	77969.1	84464.9	54043.2	77258.1	99104	44953.8	63343.1	68018	73650.1	89998.4	80729.1	88555.5	78640.2	40915	80745.9	89999.1	52010.8	107001	48956.1	44386.5	42491.5	50588.8	89855.3	62965.5	99411	59581.6	67297.5	50849.6	65323.3	89189.5	123821	116872	48536.2	64703.1	53727.4	71677.6	107373	64301.6	88264.7	84533.4	56113.5	48830.3
Q96A65	68354.6	47007.9	52598.1	43053.9	65002.7	44793.5	60705.9	77022.6	58940.1	32557.5	72140.4	30967.4	49885.3	40287.3	53332.2	37434.4	55173.1	52352.7	43547.9	57018.2	33904.1	37320.5	57559.6	38144.2	50624.6	49973.5	53709.8	45223.6	31645.7	55419.8	84961	49230.9	52618.8	70184.2	48762.1	40886.6	71207.6	99153.6	90811.4	50083.6	59381.1	39111.7	50071.4	70318.1	40351	106405	31846.2	48424.6	39432.6
Q7Z5L9	100449	168030	140439	178300	146047	98727.9	195756	152119	141998	85150.3	282292	170045	225223	159994	176640	182388	175054	167411	185139	215007	142587	137421	207239	110899	79847.1	91432.6	176516	197787	106602	144559	131931	159012	257182	97961.6	125481	285553	117948	286858	265226	146017	124015	152813	198563	165595	141882	312688	81248.8	196346	83151.6
Q38SD2	200722	88821.5	81805.9	40907.6	123896	87286.6	80464.3	169913	79594.5	116071	70545.7	74491.1	114242	68531.6	91024.1	102680	77389.9	90886.9	142070	94033.9	63593.3	96718.6	92859	43895.3	89342.1	63091.4	91711.1	37955.6	46452.8	151646	113744	284634	65378.5	169969	221249	280743	132298	126236	101939	100775	46813.2	80437.7	97949.9	72492.7	136716	NA	54359.1	96464.6	101940
Q13572	33541.3	NA	NA	NA	52104.8	NA	NA	64676.6	NA	12837	NA	NA	NA	30703.8	29749.4	25071.8	27386	28246.1	39410.7	20174.1	NA	15774.7	56145.9	65341.3	42600.6	NA	27667.8	NA	43795.4	39081.3	86151.2	61565.8	87243.3	57078.8	36630.6	60667.5	29451.9	46543.9	29295	48944.1	38032	45168.2	37031.6	33076.6	54804	NA	16976.8	29827.8	23346.8
Q96AA3	149882	69381.3	187872	78459	72432.1	127335	83915.8	77251.6	100072	130362	70400.3	83459.4	177549	79983.1	106252	72776.6	60193.1	88331.2	196434	116224	160871	100972	87404	129918	57324.3	136912	37360.3	71322.1	134761	166817	211389	63374.8	51563.5	104508	80498.3	42374.4	155185	109377	154825	59057.1	132502	93908.2	151347	121885	106406	30493.9	104000	110622	105045
Q15029	248808	282546	323410	270988	193002	294648	299851	277689	306760	379960	290355	291432	226425	267626	287567	301228	237980	256637	270070	312381	301752	283424	276309	382279	262064	279458	194340	233935	281105	283944	226497	266807	303852	301623	297019	259773	254077	383934	274471	277174	261405	256724	248084	319743	264401	263205	279964	253992	252016
Q12824	167776	194645	333763	223047	148528	179964	216306	185967	230289	289429	201257	172584	108964	174974	207128	260744	209486	205168	167828	245882	189610	204398	218458	293288	189954	249222	249239	278843	205847	119215	106086	197381	146162	175919	163718	137476	131234	306973	171566	188002	162366	162090	239849	254747	164030	251675	243045	154364	187699
Q9NVN8	33945.1	32954.1	30724.9	33185.8	71929.6	20041.3	40762.5	22172.3	72583.6	54148.9	31256.4	94684	30294.4	34040.8	40444.4	34966.6	38031.3	35058.3	25453.3	42919.3	26807.5	40895	43558.4	48097.1	31827.6	60094.4	NA	31878.5	72418.1	36915.1	68900.5	NA	57196.7	45872.1	79159.4	47273.4	32999.7	25888.4	18784	48378.4	30563.3	40121.6	23870.1	37883.6	28577.6	68228.8	53869.7	30605	31715.7
P26641	706358	828963	764968	991669	1.33496e+06	853459	614867	675587	659519	443352	636099	915683	479380	730105	701475	794422	800484	708519	907110	685418	524761	587399	731637	506961	857040	586768	1.01046e+06	936226	400427	714476	626701	1.2644e+06	1.23063e+06	1.1399e+06	1007844	1.37274e+06	789899	626305	656053	647540	602038	770577	680104	1.14668e+06	765594	1.3855e+06	724209	702541	540058
Q13268	65822.6	62636	164874	176435	24069.3	31209.7	68607.6	61172.2	50506.2	29134.1	130681	28563.7	116407	72968.8	99157.6	56319.8	70948.5	23031.7	31603.7	68911.7	65969	75186.3	58743.6	57808.7	96470	105405	18200.7	84997.7	125728	103941	NA	59457.6	18539.2	38243	NA	39165.3	68913	53036.5	51366.2	99743.5	NA	37444.8	72685.6	NA	40359.6	NA	NA	44763.5	43221.5
P00974	5.50905e+06	8.76275e+06	4.85158e+06	1.07669e+07	1.21861e+06	2.69489e+06	433253	3.31816e+06	1.24017e+06	8.60598e+06	2.16487e+06	565141	1.91328e+06	2.80176e+06	1.23295e+07	902623	333908	2.85625e+06	1.51684e+06	2.32723e+06	4.94209e+06	1462747	2.4344e+06	7.74807e+06	1.0567e+06	4.81676e+06	3.61305e+06	433830	1.6937e+07	1.43758e+06	2.80837e+06	262939	102327	1.21479e+06	1.50541e+06	3.10084e+06	3.51403e+06	2.25237e+06	1.23123e+07	2.79776e+06	77618.4	1.82672e+06	4.04905e+06	928042	2.14292e+06	4.59633e+06	2.46915e+06	907810	2.73471e+06
Q9Y616	99943.4	NA	NA	41878	27679.8	35966.3	156829	NA	108713	209817	132706	119748	72956.1	72688.3	46616.1	73756.4	74724.1	38091	117212	NA	86508.8	34003.9	32657.6	53516.2	72881.1	73435.2	76639.3	48363.6	70650.5	67465.8	185641	82497.3	44470.7	292943	57046.2	64863.7	34310.8	NA	86088.7	64224.1	117949	55602.9	85133.3	NA	130984	NA	33775.3	101367	84686.9
O95881	345311	110825	186976	150561	405939	230309	212125	226509	303592	379464	164375	229433	400507	156010	210205	140218	189363	175397	309808	130403	199592	328576	195338	324701	174021	180134	212348	134585	157747	279047	439094	338413	817327	302274	248594	224133	469444	340706	391480	218770	207294	377799	113078	276304	380939	301189	149681	128390	243541
Q14008	305728	317490	505235	375072	661838	440066	413225	394836	342998	335339	291444	304339	209926	321414	351607	358589	425019	333495	394784	327820	224385	316600	379298	341767	440796	297193	425264	446666	258515	418300	235753	579645	546760	570748	595570	563540	322228	495226	353969	347651	310839	380231	480300	464044	439059	709212	306464	286232	302952
Q8IYJ3	76458.1	24780.6	28511.5	75559.1	41789.9	48394.1	99693.7	78129.5	84523.6	79879.5	125738	70455.8	133450	54181.4	91788.6	80566.4	69180.3	96432.1	57924	80818.8	97924.8	94280.1	120046	77110.1	58428.4	117620	43639.9	42055.8	44658	56600.9	97674.1	39730.5	NA	30811.6	20239.8	7193.59	80899	81079.8	108972	64173.9	92238.1	47760.6	55786.4	154521	39503	154115	135760	18839.1	55736.7
P62328	1.33968e+06	1.8724e+06	1.50493e+06	3615663	1.00879e+06	1.39996e+06	7.5244e+06	1.29308e+06	1.76339e+06	578265	1.04605e+06	4.24955e+06	4.47626e+06	1.1767e+06	1584628	601802	1.65731e+06	1.25755e+06	2.42944e+06	2.28048e+06	1.59125e+06	2586179	6.15346e+06	1.11425e+06	1.1959e+06	2.39823e+06	1.35443e+06	426927	2.59871e+06	3.62632e+06	5.12117e+06	1.00772e+06	800433	2.58393e+06	1021449	1.47631e+06	2.48623e+06	5051321	1.34241e+06	1683683	1.47491e+06	1.26605e+06	1.53732e+06	2.56096e+06	2.02059e+06	9.84693e+06	3.48949e+06	1.06559e+06	1.63358e+06
Q14966	76873.5	95256.4	139692	115977	53749.4	102663	125067	97882.1	104090	117687	89862.4	124234	83019.5	91131.8	91641.9	95327.9	67790.2	92897.6	94517	108893	80628.9	100548	112388	187071	110308	119504	83484.3	113925	115025	72445.8	75019.2	95746.4	84046.7	82813.3	82620.8	77559.5	59340.6	159328	86486.9	111475	94122.2	79849	119268	100541	68188.7	120495	104330	79436.7	111121
P22102	408128	586028	463322	683109	925839	585269	507218	569262	443785	287348	609750	643838	290340	443627	451909	431598	487842	463559	765770	703179	437221	439672	546644	366209	592642	359928	576418	434948	419395	593404	352176	1.11838e+06	1195444	895140	871204	1.10686e+06	426720	477761	444464	579679	538765	669743	466932	614706	602688	1.03708e+06	666440	401008	358574
O15067	258549	510298	281938	424897	313872	308822	247047	246269	269718	152009	403740	364064	167697	386733	335022	306495	317980	295898	393983	442290	190252	287412	333073	196661	335418	104320	239337	195123	178371	240645	220079	635332	666765	490530	550428	645916	240532	273785	250433	307168	283442	402850	208129	336969	361833	599372	289741	249534	164190
Q6Y1H2	21193.7	60656.2	41451.6	12711.3	49272.4	67133.5	31148.2	8026.75	43320.4	29177.7	41160.4	41760.4	NA	55622.4	35920.7	16050	30918.5	30128.4	52663.1	35032.3	37730.6	59275.9	45323.6	60300.9	60850	33419.4	9412.44	23528.9	49747.6	41873.4	27246.6	23856.2	18697.4	25993.2	17922.5	50994.3	95873.8	33306.6	73684.7	48892.5	66565.9	28805.2	29698.6	35447.3	21649.9	41549.5	70534.8	27245.1	12047.3
Q96C57	33404.8	78380.6	42418.1	70268.9	50938.7	73624.3	57159.5	61067	120577	131117	81086.8	101716	46133.9	68550.7	107120	81002.4	59730.4	63643.9	71090.1	77777	48365.9	74019.9	81697.6	129657	62841.1	86950.8	72896.8	66864.2	43706.5	43622.5	29461.7	69097.9	122306	108205	115310	64690.1	41613.2	86769.6	46249.9	67476.6	52127	76484	56977.4	111221	76458.7	105313	93382.4	54041.8	41128.1
Q01484	205560	163219	122505	27976.6	257029	62526.1	65040.6	115586	68807.7	170070	216912	92966.1	51141.6	106613	166829	99546	50507.8	95688.4	167418	81991.6	177758	202526	85716	127735	37293.5	217933	70413.5	67717.8	237038	269797	53139.9	132183	58468.2	118136	117764	46559	186056	100258	64845.4	47657.4	213177	119714	81255.5	105778	109987	NA	139134	91922.4	130019
P48382	95089.5	100478	132867	119317	54448.4	115562	51934.3	52336.4	49458.8	52005.5	42987	43166.4	23410.9	115737	114621	84247	77933.8	74722.6	74355.2	93172.7	78848.8	72001.1	91234.5	131277	78462	90657.5	18053	25628.4	100876	37804.7	25691.9	37745	47664.7	35365	54087	32360.5	49529	61560.9	51891.5	65089.3	95638.7	31220.8	40044.7	82502.7	57744.6	158990	105337	71315.3	42245.2
ENSBTAP00000018229	2.6637e+06	928789	157069	147742	694077	224190	105826	1.0453e+06	697799	235256	413056	300421	204143	288885	NA	485535	NA	771003	2.04401e+06	NA	NA	865982	NA	NA	744314	314564	NA	NA	NA	NA	NA	NA	NA	87548.1	NA	NA	NA	NA	146928	721814	NA	NA	206444	NA	NA	NA	1.71555e+06	267157	257843
O43290	115707	196413	254658	233752	117173	189859	186159	177212	177631	272611	179931	196296	110228	175442	204565	214971	154452	185729	157372	210450	186228	179688	202963	332850	177320	199672	161254	187286	185488	132242	114171	151656	203227	230344	195378	161797	100687	259667	106205	114494	155524	127379	185233	215879	161991	221357	215804	164916	144786
Q96L91	57870.6	102083	124196	94706	48894.1	88458.6	91953.2	77688.9	79592.7	96834.6	77872.2	75241.4	55396.8	70803.9	79571.4	75687.7	67613.8	87514.6	82796.1	103445	103148	88288.5	90439.8	150224	75443.1	98858.1	80880.5	81791.5	101124	67509.4	52023.8	57804.5	49136.8	68800.5	55593.1	50740.2	49719.2	111798	71734.3	89170.1	65039.3	57293.4	82237.6	90102.6	56196.3	125223	86033.4	75652.2	85053.8
O15126	40424.5	49929.4	52257.5	36699.9	66848.6	27820.8	57310.4	36927.4	51211.3	52512.9	52894.2	52087.9	NA	37155.1	52718.9	40534.4	50748.1	46075.8	60953.9	43161.7	26766.3	46627.3	88015	58247	48610	66583.2	24987.7	31593.9	67960.2	33584.5	41555.6	61195.9	80119.2	71925.6	67936.1	42641	56168.4	44565.3	23929.1	42908.7	31328	52069.2	50361.7	52832.9	42928.8	132775	29687.2	53675.5	37915.1
Q7RTN6	NA	NA	NA	NA	NA	NA	NA	NA	NA	NA	NA	NA	NA	8918.37	974436	1.19274e+06	22006.6	1.97102e+06	NA	1.52678e+06	362155	NA	2.25907e+06	2.60877e+06	42565.1	23695.8	47816.7	6855.69	NA	NA	NA	NA	NA	615778	258884	57623.1	NA	NA	NA	351864	68584.3	63944.8	180503	NA	NA	NA	NA	204581	NA
O75843	61718.4	81637.3	187701	116984	106638	117053	93880.4	106793	93663.4	41878.1	93778.6	69130	226414	157981	123292	148736	180866	126780	106154	128245	61167.4	105152	129867	116085	182123	61630.2	46649.5	20475.4	90765.2	96995.5	199579	64741.6	56924.1	65104.1	113908	53366.2	107025	76760.8	131971	89888.9	257706	76246.4	60603.3	135395	85033.6	193687	100090	54223.8	134445
P0DOX2	415962	43906.4	NA	197790	98103	70801.2	59499.4	48445	NA	59511.3	108634	NA	223361	NA	NA	NA	101101	150994	NA	NA	295917	51730.1	NA	61811.4	100396	347057	81178.6	37869.4	252651	196317	NA	NA	NA	NA	NA	NA	117402	NA	26423.9	250265	141023	30573.4	103567	NA	101291	89475	91883.8	184334	212931
O75976	32580.4	7787.51	NA	47307.7	12112.5	NA	37351.5	15133.5	13918.9	27022.7	18727.2	NA	39273.1	16626.6	24913.1	30739.6	34483.2	221461	27523.8	15507.1	NA	11004.5	15575.5	19551.1	14684.3	30043	NA	NA	NA	21841.2	32646	28965.2	26133	34250.7	9642.51	25138.8	24420.7	14056.8	13151.3	16105.3	8745.71	29771.7	7390.58	NA	12323.9	NA	NA	32952.7	65234.2
Q9UBR5	NA	NA	NA	NA	NA	NA	NA	NA	NA	82507.4	111783	NA	NA	54232.5	61508.2	38016.7	50554	NA	61599.6	NA	NA	NA	84476.8	NA	NA	NA	NA	NA	NA	23280.9	113064	NA	NA	NA	NA	NA	NA	NA	32091.3	NA	58036.6	27662	43365.2	24942.6	NA	NA	NA	NA	NA
Q15527	NA	NA	NA	NA	24378.5	NA	27750.1	19258.6	16235.1	NA	15949	53293.5	NA	20268.4	12231.6	NA	NA	15683.8	22790.8	25984.2	NA	13715.9	17556.8	10991.2	31740.4	NA	28808.3	12532	NA	NA	NA	NA	11309.8	48353.9	31915.2	NA	NA	38432.2	13175.3	31975.6	35696.1	23068.3	NA	NA	9648.49	NA	19738.2	34506	14869.7
Q8IWR0	NA	26082.2	34455.8	58027.9	49970	74924.2	23345.3	27911.5	26162.2	17710.7	48318.4	26954.3	NA	30669.3	30098	29674.2	26994	30709.3	53644.8	35688.7	41599	30724.7	30532.1	16818.5	35551.1	15266.9	19563.8	37709.5	36162.7	24839.7	67493.7	39303.8	46393.3	53521.5	30739.1	19467	NA	41851.8	97530	30201.1	34467.2	33823.3	25100.4	31089.2	28531.5	NA	45375.1	27327.3	30738.4
Q14653	117964	126006	208636	168283	133263	153064	114276	89633.4	99100.7	25208.2	113535	112106	NA	79045.5	78895	76388.7	144075	84750.9	86490.8	151812	97479	79937.9	99685.2	92319.1	145540	175751	233733	183278	101346	102225	88610.4	203005	114077	101303	101574	158584	126588	100772	123998	94108.7	135824	77297.1	155265	152672	94304.8	216888	124210	75894.4	108331
Q8IY37	46361.9	41388.3	34153.2	35733.1	23167.4	36829.1	39850.2	40878.8	59533.7	71271.6	50156.5	41000.7	NA	43491.2	50414.7	44035.3	41409.8	35075.1	53181.8	52236.1	41592.8	43042.5	39533	52845.4	41982.7	42189.3	21694.7	21263.3	41428.4	59862.7	32805.8	40348.9	63431.4	55527.5	53386.9	47090.4	44700.5	51532.9	40464.8	36191.5	32425	41768	27250.4	38376.6	55960.9	43362.6	45606.6	45740.2	33090.1
Q96KA5	70118.1	74246.5	111881	53787.6	171760	69685.3	151145	92379.1	143104	52018.9	138553	85974.7	52646.9	59393.7	68374.8	80373.2	60437.7	80799.2	128082	105845	251148	87393.4	83414.1	92888	56725.3	334341	105013	174849	146340	87140	84783.4	60319.3	110530	95984.1	48393.8	59732.3	93901.7	112668	98598.2	70343.5	55791.9	76861	184149	209861	75593	112834	131243	53241.5	82772.5
Q9BSV6	NA	22501	NA	10204.9	20371.3	8091.09	34214.6	36777	28193.8	NA	34966.1	38657.9	16339.5	33535.6	19674.7	34813.8	23983.9	21985.5	26774.6	33743.5	17300.8	24104.9	21436.4	16748.1	7257.59	22382.1	59510.6	46199.8	16734.9	19055.1	18032.2	38466.4	37460.9	31653.1	33454.6	53392.6	10480.6	40491.5	13551.8	56802.7	30601.2	39030.9	17262.2	17641.2	15910.5	NA	8467.49	34607.2	21920.1
Q86TP1	55553.6	57384.4	30475.4	46717.8	49082.6	37186.5	27552.2	36125.8	31472.8	NA	45444.7	32118.8	19052.5	28341.7	31060.7	26137.6	36273.1	37044.6	41040.2	38969.7	19182.5	20809.3	29138.5	20451.8	49126.5	28542.9	41702.2	47613	20088.3	40415.8	42133.5	40173.8	32856	39439.3	40502.4	38386.5	60823.3	66994	48770.5	40293.9	40105.2	19197	45632.8	58145.1	35977.2	42482.2	52172.8	26666.8	27339.5
A9Z1Z3	459483	266071	408646	320463	126286	307483	136050	115286	159906	NA	157866	185493	189570	235650	217466	201793	331316	345611	281953	278018	122642	155147	429777	402403	136308	157163	218860	205977	106195	332798	286229	NA	198277	122453	136999	103879	488526	450029	174643	192566	104466	141197	233258	428278	201124	214603	315338	187729	205247
O94979	383768	311211	356071	351344	137230	321407	342140	367722	261375	223011	300144	271926	337408	275092	300111	322074	397180	306552	325204	265432	187168	216205	308443	202281	331694	253401	361732	281353	215022	369419	427430	417988	347185	185527	327793	413614	396879	383244	306690	260971	300088	234701	290337	352416	301430	454765	281959	262894	256330
Q03518	215858	225821	442337	162639	531186	362346	222804	233170	157315	170521	180710	193408	204463	155530	282898	276745	258324	349662	489383	167657	251762	170641	248680	554834	319979	724586	215686	388978	270387	213273	256136	158881	203488	97986.6	202709	74164.7	242944	138425	256927	236929	229454	181619	330268	340893	215160	95013.3	250460	256316	280022
P07947	470860	119736	270705	136623	164978	147424	150141	256949	134660	233680	117395	88816.4	401706	125201	87924.1	118496	153792	109279	112443	146555	198288	127059	96348.8	181392	246728	234659	75812.7	120447	201316	296164	439778	193143	110571	129459	106063	144669	693068	508737	388506	131093	144713	114592	149475	192749	150750	502819	283908	124732	190828
Q16718	312869	284211	405114	435535	232157	412587	195377	165872	221801	411750	352878	172437	260737	261327	387989	182354	118168	228228	281903	316274	352826	331081	273733	457587	204028	423248	166042	233444	500363	377377	276570	139378	256760	195918	232445	123708	489856	173248	355961	192424	464197	237920	270378	227699	224821	285592	378511	310987	283474
Q92466	64700.8	111564	150262	137129	62124.9	122534	86309.4	92457	188399	81512	135346	419124	83910	234855	252657	190992	173486	95290.6	90281.8	212997	175931	119125	140037	139980	101532	70575	40087.4	64184.5	55538.1	116111	77853.1	116200	79863.4	63767.8	162962	47133.4	124793	172304	96618.6	159823	280060	112985	63484.4	136577	125206	132802	148283	113300	105167
Q14978	123017	151251	141505	143833	224843	102596	113943	125473	242195	347442	173221	318264	92102.6	211399	212739	198857	108383	133791	218986	184282	163180	205854	168960	267144	112805	151306	112444	123479	110103	156553	56279.9	181568	427481	307053	262730	201050	117197	112624	107243	136079	78604	192296	177109	278162	207219	256349	143087	134365	105837
Q56VL3	NA	18800.7	7875.36	38130.9	NA	15159.7	34790.7	57981.6	54026.4	86897.1	40502	26764.5	NA	12908.3	NA	26606.1	40549.7	13160.6	11452.6	NA	51691.5	41664.1	14583.3	16857.6	11597.2	33296.3	NA	NA	17626.5	63294.7	NA	NA	NA	57855.2	NA	NA	27885.1	68631	60882	17390.4	NA	24972	29727	NA	56599.9	NA	NA	NA	31069.9
P13667	2.00671e+06	779756	1.19119e+06	1.04003e+06	784010	1.26315e+06	574271	811771	1.14124e+06	1276457	1.01593e+06	471249	1.61367e+06	651601	1.02621e+06	793232	883661	678803	1.95935e+06	626274	974929	819332	692578	1973706	923809	1.07719e+06	551051	432270	940656	1.184e+06	2.30098e+06	1.17836e+06	1.12437e+06	1.02998e+06	919702	1.38703e+06	2.08826e+06	675936	1.30516e+06	824487	604789	610441	948878	981011	1.04697e+06	3.02733e+06	1.08072e+06	741520	797747
Q9Y4D1	13429.8	38350	40336.5	16197.8	47258	26210.7	22464.4	11859.9	NA	37022.4	18804	23263.5	NA	24952.9	17824.9	10060.4	NA	27412.5	23115.5	13221.1	19516.8	14445.3	33302.5	11083.3	NA	NA	30658.8	38300.5	24446	72136.4	35976.5	NA	20033.2	17497.4	37695.9	NA	35537.7	23325.2	40914.9	41490.5	34148.1	32790.9	30160.1	11854.3	18564.1	15611.9	10103.1	22601.6	34238.3
Q8NDT2	103792	117565	169820	153162	56658.6	112359	119218	116897	119752	142268	91665.6	102133	87359.8	126418	120496	102452	91293.4	99293.6	95631.3	122001	76214.5	108303	103422	199908	131189	120937	64226.4	124537	106580	73981.9	57236.6	108413	80606.1	113938	90348.2	69743	108798	190940	120511	117900	105009	87239.3	158409	127961	103521	96820.7	169874	98973.2	96074.1
P52907	717317	1.09681e+06	1.26401e+06	1.13817e+06	1.12499e+06	998820	1.21927e+06	1.13834e+06	849075	541588	968293	635640	1.08082e+06	779110	802243	810230	920563	1152483	880907	1.11091e+06	587307	625525	1.01962e+06	828795	1.33172e+06	1.07465e+06	1.61667e+06	1108200	706786	887593	1.57993e+06	734334	906804	933093	751010	1.06239e+06	1072676	1.08679e+06	1.26191e+06	656429	955313	678858	877432	1.49514e+06	897691	1.04651e+06	976808	852510	869943
P18433	148133	141822	181545	295532	116367	210129	164573	89961.5	166185	51324.5	116741	138624	173078	146703	97525.5	96211.1	167051	79700.5	123157	228895	169753	84920.4	103713	190280	145339	127136	127454	118817	159887	175792	128166	153912	116121	122485	118587	84010.6	230731	121893	167691	131655	163628	108246	110966	124077	125144	614860	94920.4	119425	138142
Q99676	NA	NA	NA	22404.5	8452.58	NA	6932.27	7631.7	NA	12170	NA	27861.7	NA	11168.6	NA	10619.3	10206	7539.42	NA	37529	8617.75	3745.55	9174.82	20465	NA	11386.1	NA	7830.84	NA	NA	NA	19186.7	NA	5126.44	17635.5	5930.08	NA	12012	NA	15321	6592.66	11859.6	10159.9	NA	8419.44	NA	5466.02	NA	18327.3
P05204	889776	1.11144e+06	1.98762e+06	1.12351e+06	465126	995105	1.04673e+06	686207	3.74296e+06	174174	1.10017e+06	1.67638e+06	4.04849e+06	1.36922e+06	1.15668e+06	1.25012e+06	938809	1.25467e+06	1.3217e+06	1.33922e+06	3401225	2.0494e+06	1.17201e+06	1.62679e+06	219277	1.17868e+06	630251	82136.9	4.66976e+06	1.19992e+06	1.04368e+06	51509.2	260952	642805	317080	556417	2.61045e+06	1.90928e+06	1.38384e+06	1.51885e+06	1.39481e+06	713681	900746	2.28816e+06	847439	1.93298e+06	2.9137e+06	910301	1.3656e+06
Q6ZUT1	NA	23147	NA	28545.5	21151.5	27995	10762.6	24483.2	10958.6	38391.8	34558.7	9958.04	NA	24394	34640.5	25075.4	13852.5	24861.6	25939.8	37558.5	37964.8	30419.3	27455.1	31792.5	25619.3	19638.7	16080.5	16890	NA	32026.1	NA	11391	37781.3	24807.6	30519.9	18134.6	NA	23087.6	NA	NA	24681.6	44451.8	13516.4	15371.3	22974.5	NA	20950	28695.2	20828.4
Q9BRR6	87803.1	34913.1	70294.7	33855.4	40129.7	35214.1	26446.9	45173	25485.8	47929	94490.7	18602.1	57703.8	41182.9	40053.5	37413.7	39587.6	46663.3	49760.1	36323.1	91324.5	58026.2	30729.7	68133.9	25510.6	95620.1	18768.2	35272.4	93098.2	60430.9	77027.2	30055.1	20855.7	29292.9	36729.1	15982.1	63577.8	24128.6	44563.2	47241.1	62174.8	29981.9	48745.8	52384.6	29405.3	56376.5	61014.1	41791.5	34156.9
Q93008	135805	109637	109323	115500	119863	124043	112999	109064	89827.2	59989.3	83035.6	79991.8	173114	89408.6	89735.3	79919.3	102059	110109	124448	105435	65615.3	84644.6	123763	67813.4	129809	89158.4	153470	147565	126880	143929	147333	116876	81114	75383.1	78205.1	135807	141734	124124	134300	100543	135525	70083.3	124482	122837	87503.2	228198	103580	105717	93984.3
P20036	259257	184440	63071.5	321240	34056.3	275106	NA	NA	NA	NA	75246.6	NA	NA	373875	418312	401640	295050	256214	378758	170690	90078.3	126346	154377	471634	200957	302781	6690.11	6139.02	330470	196532	56546.8	67708	85586.2	NA	174556	43051	120601	NA	31572.4	158415	205767	214322	137406	47637.5	313593	73849.3	10325.1	277796	269873
Q9C0C9	156447	93734.2	91062.8	141548	76145.8	109342	103820	97722.6	76393.5	66034.1	96926.3	116714	67279.5	97373.8	93970.5	91803.1	104079	100032	118873	133119	75009.3	106342	104161	69397.1	98514.1	56961.5	64420.1	85541.9	80217.1	113393	86554.9	165599	133099	145473	161201	167735	94995.9	103264	94128.6	111016	112013	89737.8	88571.6	117316	92818.6	220501	97422.8	86802.5	89658.1
Q9UK58	20843.7	15889.1	19602.8	55043.5	26040.8	21535.3	41253.1	42369.6	36887.4	21820.1	26271.8	43944	20191.5	31254.6	38618.7	38950.3	54173.7	36505.2	27348	40661.8	40443.1	42274.1	35634.8	33376.2	50009.3	44266.9	23283.2	30638.3	25628.2	17287.3	19189.8	37995.6	30057.7	26059	23320.8	21711	NA	29511.1	37373.6	38763.6	21539	23904.7	32951.7	35301.1	24482.8	NA	49703.1	35787.9	22623.5
Q5EBL8	NA	NA	NA	NA	NA	NA	NA	NA	NA	NA	NA	NA	NA	9030.93	NA	7677.22	NA	10751.9	20277	NA	NA	11306	12075.1	6656.59	NA	14965.6	28973.6	14777.5	NA	NA	NA	NA	NA	40630.5	NA	10930.4	NA	20422.8	NA	NA	26405.6	12941.3	NA	9608.6	10971.5	NA	NA	NA	25080.1
P05165	152783	30865.5	80884.7	95613.3	17591.2	75631.5	17847.5	10299.4	77634.2	50727.1	NA	67017.5	37391.7	NA	5353.34	NA	35545.6	1331.53	10939.8	NA	8713.5	NA	NA	130012	76371	110001	NA	NA	47906.7	101833	65121.7	57351	85556.5	24088.1	34308.8	24488	123395	32253.8	60529.6	40365.5	16500.7	37257.6	9868.51	16061.8	75529.4	105491	147196	33064	48202.6
P19474	141615	70510.5	124427	100324	114691	118253	88264.2	112636	76602.8	60648.8	75975.2	70464.3	254985	103612	109050	66647.5	82529.3	109590	100616	94069.7	99129.2	68452.8	95213	60385.8	95740.3	83099.9	190336	114243	85569.6	155465	225439	50145.2	62234.6	74648.7	64572.5	77590.8	199671	88528.9	163596	111761	185521	61169.3	102040	141897	81328.4	171724	83563.6	89119	81988.1
O75325	119557	NA	NA	NA	22005.4	NA	NA	18395.4	NA	92244.5	NA	NA	44771.3	121232	25231.5	32245.9	NA	35366.3	44384.6	21597.8	82608.5	24627.9	29522.6	85451.1	NA	38409.7	16440.8	NA	78301.6	70615.3	35762.5	34577.7	27905.6	54080.6	37317.2	34155	245624	13811.4	25162.6	27918.8	138754	26898.7	NA	NA	16693.3	NA	NA	52200.4	NA
P13674	41232.3	50613.6	128509	101303	89966.3	42733.4	32563.5	46373.4	70923.3	58330.7	66413.2	57101.2	88564.2	31008.5	50607.4	49789.9	60774.1	37375.1	98344.8	65499.7	25760.4	49009.3	33199.2	128702	42068.6	60718.2	33686.4	35723.2	62897.9	43311.8	57453.5	348489	91720.1	138723	146123	84840.9	71051.2	86077.2	39094	64636.7	32038.2	66536.2	39801.4	113139	76485.4	143027	24406.6	34229.7	54525.7
O00311	NA	53188.6	NA	NA	48464.1	NA	45864.9	NA	NA	18004.5	NA	66698.6	NA	NA	NA	2511.16	8363.62	NA	NA	75794.4	NA	8925.24	NA	NA	NA	NA	NA	27413.7	NA	NA	NA	9827.24	16210.8	17466.7	42514.8	16625.3	NA	8353.5	NA	21864.2	18406	21008.1	NA	NA	7758.18	NA	NA	35932.2	60517.7
O15212	75434.9	72748.2	143119	83700.3	138641	96790.5	125281	97182.3	67966.9	88185.7	70697.4	142916	90775	68994	89438.9	100658	103214	72293.6	71070.2	103903	78555.4	67067.6	70328.1	67342.1	86876.9	60244.7	151013	135297	76394.6	77733.2	73417.7	128878	159047	201377	175007	135215	77019.1	108265	117907	110494	81535.2	154027	110501	92610.2	110131	77936.5	70124.7	85726.3	109684
Q13901	NA	NA	NA	NA	NA	NA	NA	NA	NA	NA	NA	NA	NA	48150.6	NA	46820.2	36578.2	96875.9	86660.5	110312	NA	28007.7	37803.4	32106.1	NA	NA	NA	55438	NA	115644	18881.5	75485.1	67478.3	127056	25921.5	79087	NA	176018	172864	91633.7	31714.9	41686.6	122781	NA	70840.9	NA	90490.6	114226	46209.6
P50454	208919	121498	215996	112422	108463	177272	NA	23324.5	99835.3	79808.5	NA	49744.9	46700.9	51134.3	49398.6	71806	130251	69986.1	344395	73596.2	110186	88567.6	86447.2	184130	84542	160512	312223	365144	124242	150676	49724.9	129522	69569.9	56254.7	169567	243509	201860	NA	24864.6	121938	31632	153762	364829	87985.6	51459.8	210951	123657	68152.2	206259
Q9Y4E6	34284.1	16507.6	NA	20101	23015.6	105822	37540.5	28211	9338.61	NA	44359.4	24157.2	71210.6	25185.4	14883.6	31264.4	65884.7	16911.9	15093.1	23603.7	23526.9	29011	29256.9	10011.1	27267.9	122832	47364.1	41093.7	193128	20336.7	53907.6	NA	17960.1	35902.4	20296.9	72643.7	32041.2	31913.9	37504	62580.8	30511.4	20068.8	79616.1	28439.1	22157.5	22719.3	20159.6	16607.8	22238.8
O15015	NA	13910.8	17391	12867.7	12257.5	27820.6	15530.4	12530.3	15142.6	29571.1	19335.4	13672.8	214141	9494.31	49309.5	14369.4	52521.5	8535.22	NA	19285.1	17423.8	11337.4	13187.9	38122.6	NA	13698.4	NA	NA	NA	NA	NA	19120.3	13672.8	12806.6	24930.5	5634.01	NA	37358.9	NA	15840.9	15058.4	15642.1	122344	NA	NA	NA	NA	NA	17304.4
Q9HCE5	53895.1	60385.1	94676.4	55218.1	32219.6	64634	49706.9	125905	55025	77339.2	73236.4	70789.6	NA	83377.7	72744.3	87266.1	55436.8	58892.1	63550	105197	52990	62185.6	85655	74909.8	85093.8	66363.5	55121.4	44165.8	98544.1	38094.4	38424.9	102135	58497.7	48043.1	49926.4	54126.4	57028.3	64711.2	63592.2	80081.8	51614.7	41568.2	48338.2	69778.4	57453	179312	57636.2	60724.6	57021.2
Q3SXM5	82370.1	85207.1	122683	117424	32659.3	142650	107338	108476	100134	115779	88535.2	67761.6	44020.2	48618.6	81166.7	95143	71740.5	47989.9	67511.6	63670.7	131967	76088.9	64126.7	147465	122853	80936.4	63632.6	112422	109270	91172.9	92559.5	68435.3	35174.9	85182.5	34384.2	41930.6	66403.2	153869	107638	89886	68952.2	55656.5	116055	88220.2	70373.7	67275	107782	76299	122971
Q9Y294	61258	73234	62130.2	88867.4	166398	133105	72715.1	138902	90774.7	64101.4	91396.5	58836.6	23580.2	80127.1	87633.9	87333.4	65471.3	66660.9	74126.2	62436.8	91259.7	42229.8	84675.5	45523.5	65127.7	53123.7	227839	245808	65451.9	95267.8	34595.9	46642.1	77742.6	100450	42177.3	138079	54230.8	151956	122151	34412.3	58889.2	47366.4	171123	130516	94342.6	82846.6	112008	61343.3	68715.2
Q53QZ3	85402.2	87856	178421	191834	104689	122927	175975	195791	114501	84423.7	131932	232163	57092.4	156191	139683	114055	130603	179996	120130	226748	97156.4	103695	192743	94813.7	139454	114310	143910	145718	88385.4	71181.3	97778.3	114647	99963.7	242096	80150.4	27184	134242	220325	211554	82289.6	108921	76053.6	155234	208424	105583	161702	161327	111339	110191
Q6UB99	NA	12340.5	NA	20791	NA	24621.5	7105	11137.5	NA	NA	2663.91	6149.77	NA	NA	NA	9156.05	NA	7132.99	5442.9	9536.22	10942	79511.3	6931.89	10600.8	6129.95	18325	3000.95	3717.65	9795.89	NA	NA	NA	9381.78	NA	8211.49	4486.17	NA	7567.88	NA	3010.61	13809.2	6533.96	NA	NA	20689.9	NA	NA	10980.9	NA
P00568	880538	337031	307784	297999	172353	374849	56411	129062	81038.4	36969.1	NA	NA	119559	292332	172858	163036	183573	122569	251188	871518	605926	238944	189534	540882	334580	36430.2	79649.8	341192	636047	288449	72097.5	NA	106051	NA	109298	66534.8	272856	NA	89569.3	357377	427791	92696.4	94178.1	NA	170410	2.18257e+06	606103	152081	460758
O96013	11344.4	NA	NA	38461.2	18461	28299.1	41676.6	22439.4	24989.9	10813.5	14187.3	NA	NA	NA	NA	NA	NA	24078.8	NA	NA	NA	NA	20919.4	NA	NA	NA	NA	13138.7	NA	NA	NA	35991.2	16697.6	36891	31499.8	36641.2	NA	25570.9	NA	22756.4	20195.8	26436.7	97837.1	18465.1	18633.6	NA	10728	19795.1	22847.3
P55895	NA	NA	NA	NA	NA	NA	NA	NA	NA	NA	NA	NA	NA	24143.6	45132.4	18328.7	30229.3	15235.4	15178.8	NA	NA	21699.4	20654.6	NA	NA	25907.9	NA	7430.75	NA	NA	NA	NA	NA	5206.3	18259.3	NA	585809	51832.3	NA	44348.5	NA	9425.65	NA	NA	14417.1	NA	NA	23663	13339
Q15014	92164.1	82221.1	87743.4	284269	36729.2	145849	103933	66499.2	122213	78813.7	135244	85411.8	NA	61059.5	51322.2	99921.6	64625	68356.4	74334.6	79750.2	125555	70324.6	60840	151020	104102	59295.1	158481	162601	103530	61456.1	NA	52173.2	97811.3	136772	80630.1	141659	61418.9	107497	106019	60623.2	80669	50310.9	143364	79831.4	82182.3	239724	99742.4	69307.8	80109.2
P10619	288989	47102.7	41480.8	45485.3	51230.9	49095.8	49439	73224.6	68878.7	66659.1	146241	32721.3	180503	50461.4	47830.7	70598.4	55926.5	29789.6	86746.5	36908.1	97745.6	64511.3	28638	60509.1	47884.5	57852.8	68634.2	33010.1	69554.3	154147	540246	37362.1	24776.5	55914.4	34545.8	46456.9	169412	56606.4	153133	160324	18786.7	54847.9	108357	58553.9	56046.4	61289.8	72802	66219.1	95495.9
Q8NEM2	NA	NA	NA	35230	25930.7	NA	NA	19946.8	26722.1	43990.8	NA	NA	758288	25315.8	NA	25769.3	42816.8	154286	14322.3	53706.7	NA	16632.1	NA	18317	NA	NA	NA	41792.4	NA	55960.6	NA	24659.7	38553.4	43098.2	52659.8	36621.3	58376.1	191661	34297.2	44572.6	33418.4	89484.6	59695.7	17327.8	79785.1	NA	11472.1	17330.8	30196.8
P49407	56966.2	74445.9	49303.6	134347	61751.7	86109.3	63738.1	91438.1	135333	57262.6	172042	131000	90697.1	92995	100263	111138	113312	69034	75326.3	91708.2	107305	81986.2	127495	49427.7	81562.6	101230	86055.7	128323	88891.2	58002.3	135460	56856.4	64946.7	44454.5	46412.2	79759.9	117041	153085	160381	91652.3	51895.1	78504.4	98619.4	99296.7	54653.6	250172	93474.2	107210	68032.1
Q5W111	NA	NA	NA	23683.6	35404.7	40652.7	NA	NA	NA	NA	NA	NA	NA	20365.2	42426.1	55480.7	48360.7	14567.1	57694.9	42505.3	32570.6	29017.9	6162.03	NA	NA	50476.8	13534.9	62329	NA	62923.1	35974.7	NA	2609.55	NA	70487.8	NA	NA	NA	NA	10628	17103.4	NA	39133.3	64895.5	31858	59434.7	NA	31456.8	NA
Q9BZ95	22810.4	64034.6	56364.1	67359.6	43140	50719.7	97310.2	80505.3	80787	60570	63077.1	95036.9	58089.1	63458.1	72416.8	50900.7	23380.6	54278.3	64298	54399	54501.2	37035.3	70605.3	115965	59461.2	43061.7	46177.1	51395.4	75799.7	51834.1	63191.2	30531.3	155134	75568.7	52851.8	45496	77945.6	81962	77473.7	35695.6	49456.7	69320.5	63565.2	71217.7	82476.1	187676	61036.9	47388	45444.7
P01213	4.46143e+06	78220.8	NA	644844	55002.8	87531.7	511291	117276	120375	88547.4	34576.1	NA	1.10557e+06	275773	157614	66823.3	242115	293593	394108	304536	150343	205676	98177.5	1.26553e+06	190429	67185	61715.8	288750	374845	139707	NA	925410	358578	416065	545265	557240	NA	1906420	982345	NA	NA	NA	835687	NA	393734	NA	NA	280518	510469
P11586	826569	1.47776e+06	1.47198e+06	1.25298e+06	2.51435e+06	1.39574e+06	949344	1330770	1.03222e+06	936364	1.41361e+06	2.01306e+06	868262	1.23602e+06	1.29174e+06	1.16886e+06	1.41688e+06	1.39426e+06	1.10988e+06	2.02178e+06	861252	1.29897e+06	1.73665e+06	792374	1.09232e+06	784453	1819000	2010252	730776	1.2976e+06	987434	2.08494e+06	2.42833e+06	2.35911e+06	1.20473e+06	1.96812e+06	1.16963e+06	1.63437e+06	1.21291e+06	1.15455e+06	2.07978e+06	1.39607e+06	1.37337e+06	1.57819e+06	1.61602e+06	2502820	1.07367e+06	911751	988502
O00170	169756	285609	298040	309240	269099	270508	396905	350992	268347	227232	228129	307968	110895	251391	250198	234425	244330	297597	253363	316944	138360	264829	344892	191755	253297	194100	306660	251331	169763	145578	161331	200834	305520	379809	249995	322508	221382	558041	401336	289178	235554	195344	222184	361760	280909	346047	239440	249000	161212
Q9Y6D5	112116	135419	212166	98434.4	114025	111376	72573.6	89923.9	195670	134806	111813	93840.8	48312.9	95654.5	108532	105866	166734	73914.3	80422.2	139194	132859	126044	58811.8	106998	113366	159229	246193	197754	104655	105928	107839	174118	133228	78631.1	118804	137735	152747	117762	138166	123188	168673	111764	111982	111444	77481.2	142190	95381.5	105359	115448
P06737	185865	53101.1	71082.4	46888.3	109858	57054.6	109058	114620	67748.3	42362.8	162711	39867.5	770154	74525.8	72762.5	79436.4	94910.5	106116	65116.7	78409.4	99211.2	54205.8	58747.6	14807.5	100613	51362.8	352243	154885	38543.2	234965	463265	85279.3	201456	79463.8	137268	43910.4	305856	19690.9	152243	114044	46682	70505.1	109860	39843.1	37856.2	78115.2	51322.6	45353.7	117701
Q96FC9	NA	NA	NA	NA	NA	NA	NA	NA	NA	NA	NA	NA	NA	32404.6	44474.6	NA	28522.6	11322.5	NA	24127.3	NA	22267.6	NA	NA	NA	NA	NA	NA	NA	NA	NA	NA	17965	26863.7	28715.3	NA	NA	NA	NA	27758.5	20164.6	35196.8	31254.2	19452	NA	NA	41599.5	NA	NA
Q7Z7L1	33830.3	35335.2	56187.9	56754.9	32263.4	32918.4	46386.7	39630.8	87083.4	79489.6	39270.7	76112	NA	39346.8	57003	55468.9	61575.4	44792.3	64933.8	44856.4	22650.7	41641.6	45132.7	35381	46379.4	30005.8	33556	35060.6	19211.5	50454	24802.3	51557.2	71712.5	31128.5	67171.5	80321.8	60602.2	89319.6	82932.4	48411.9	32579.8	49670.5	43889.7	71084	81189.9	NA	56984.5	46712.7	41499.6
Q9BXM9	NA	NA	38624.7	26059.2	NA	83157	NA	NA	NA	NA	NA	NA	NA	NA	NA	NA	NA	NA	NA	NA	NA	NA	14671.9	13946.4	29377.5	NA	NA	11747.6	NA	NA	NA	8561.9	NA	20990.8	25870.5	24465	NA	NA	NA	15356.3	NA	7049.54	20604.2	30693.7	54525.8	NA	36266.6	NA	9581.38
Q15058	NA	105981	NA	70887.6	35071.8	109259	14292.3	13376	14316.1	46439.3	57874.3	14620.2	297646	73877.2	35665.9	45248.8	74330	18186.7	37188.8	30186.1	30256	38924.6	25033.1	21433.5	61688.6	78944.4	12144.2	144848	NA	NA	NA	92382.4	27361.1	29757.2	51355.1	44908.7	76518.1	16817.7	26200.5	24648.9	49429.9	31705.8	112493	112044	22142.8	NA	101609	88649.7	31996.4
Q9HAH7	NA	NA	NA	38531.7	NA	NA	NA	15808.8	NA	NA	NA	NA	NA	13472.3	NA	NA	29770.2	10141.1	NA	11346.3	NA	NA	9562.51	7538.72	NA	NA	4754.11	17913.6	2533.4	NA	NA	9614.62	18367.5	20145.8	16255.3	12252.1	NA	37853.2	NA	12566.6	14524.5	19510	24966.1	NA	4206.25	NA	NA	6660.8	21783.3
Q9NYY8	NA	23997.3	12730.1	14171.8	39665.6	20748	22742.9	28295.8	49458	46595.3	33390.9	34828.9	NA	20472	41526.4	43944.5	17132.4	17550.1	45911.1	39720.8	27029.2	35926.3	32045.7	31253.8	33094.1	46128.1	19581.4	34280	23993.3	47059.4	13645.2	29474.8	61025	41736.6	44375.4	33844.6	20828.5	17188.5	22683.6	37997.1	23922.7	48792.1	29695.5	29167.4	31884.4	NA	10079.5	27789.8	27789.3
P28482	331654	320421	312834	532287	494071	311920	383546	421694	329898	234117	309746	334534	378262	391464	395280	340756	434859	405381	463622	527042	294597	296365	375388	197745	343761	236884	446253	414932	303824	320697	414424	284025	373713	278496	324958	275346	487575	441203	449965	399669	361112	319263	303228	391756	308477	693177	330235	307940	303923
Q5T0N5	NA	38003.4	30153.4	55752.6	NA	37508.8	NA	NA	NA	NA	NA	NA	NA	NA	76312.6	NA	NA	NA	59417.4	NA	NA	NA	NA	22342.5	21029.6	NA	NA	22136.1	28240.1	NA	NA	NA	13235.8	34071.7	28942	26668.7	NA	NA	26247.6	28719.9	NA	12397.1	106198	NA	19376.8	NA	NA	NA	43066.1
P80404	30911.1	32705.3	40636.4	24168.4	NA	16420.6	10021.9	NA	13437.7	NA	NA	NA	14391	NA	NA	NA	42130.8	NA	NA	18230.4	NA	NA	32416.3	54098.9	25545.3	22605.6	NA	NA	2598.16	15243.1	NA	NA	NA	19452.9	39935.6	11682.5	26771.8	NA	NA	103116	11211	NA	NA	NA	NA	NA	NA	7365.41	NA
P53634	638452	19856.7	117467	36139.7	218400	91113	241243	269797	347776	85474	296836	162877	311753	97263.6	129289	115514	257905	92012.1	434297	70505.6	146396	216014	167905	14574.4	84939.4	136144	181563	186631	156555	397216	415038	248151	118042	134648	43904.2	148221	344540	265787	475268	362661	24952.6	277078	212669	224102	217110	27579.3	98070.2	132095	284850
Q9NUJ3	19843.4	NA	NA	32886.8	21936.5	30188.7	25131.1	30822.3	20871.4	5173.6	32686.9	18798	20259.3	29864.7	23885.4	19573.7	32222	20419.7	31182.1	22418.5	NA	22641	21597	17766.7	18502.5	12435.2	7804.5	16762.2	21574.7	22894.1	33058.8	51941.4	19137.7	60513.9	27099.3	24303.8	16490.9	38592.8	21051.8	19557.9	15132.8	22086.2	30221.9	28709.1	25833.1	26603.6	NA	16184.5	35314.1
Q6UUV9	NA	60834	NA	NA	56132.1	21722.9	NA	NA	NA	NA	NA	NA	NA	61943.8	66831.7	52614.3	42370.6	48632.8	63574.2	58489.9	45921.3	40854.4	97009.4	61974.4	49813.2	33669.5	84723.6	75564.9	56496.2	NA	89686.6	59465.7	53751.9	34449.3	55312.1	47609.3	NA	58014.8	32373.2	56733.7	50643.6	85583.2	42867.8	35922.3	60264.8	NA	29249	79015.3	56607.8
Q15326	32381.2	31065.4	29585.4	29683.5	17247.3	56494.8	30031.3	21168.5	41930.8	52899.2	19503	37197.6	NA	22690.9	33870.9	34245.3	15647.1	30252.8	34824.5	27154.7	22796.9	25301.8	35517.7	69770.9	25293.1	24565.9	19680.5	29224	67631.8	20890.1	NA	20671.1	18228.2	23128.7	17598.2	9661.87	28139.1	55320.5	41625	28620.2	40995.4	18610.1	34944	30927	25796.4	32594.8	34136	32572.9	34431
P09693	NA	NA	NA	NA	NA	NA	94194.5	155303	133526	670432	157259	56828.1	NA	NA	NA	NA	NA	81482.2	NA	NA	NA	NA	60264.2	160680	43317.6	218547	NA	NA	NA	249174	NA	NA	NA	109773	NA	NA	186757	173401	94608.7	NA	189395	NA	NA	NA	235076	NA	NA	174402	203552
O43683	351856	698813	1.45204e+06	819196	703948	1.62329e+06	223479	929712	330404	660068	482999	136474	348857	453925	533580	1.00315e+06	1.83466e+06	338066	365455	354901	1.08119e+06	253751	224129	330505	1.05215e+06	1.75457e+06	1455132	2.03861e+06	973084	318178	167700	1.63127e+06	481471	243973	234412	1559844	505858	390568	407851	327259	615548	319562	602525	691548	665589	1.40596e+06	702929	310097	319102
Q8WV99	1.6359e+06	460203	468492	433676	582208	489915	331152	520527	379246	378198	808454	331320	4.23683e+06	1.16119e+06	1.07753e+06	711705	883559	824587	1.086e+06	1.22539e+06	704806	2.00394e+06	926548	402203	923520	511363	1.33909e+06	1.57586e+06	562917	694199	607023	1.76417e+06	1.02352e+06	717234	931253	1.79019e+06	961305	1.54198e+06	752032	1.16573e+06	667348	828063	858408	NA	1.24901e+06	NA	344587	1.3618e+06	886290
P78527	1.77208e+06	1.71384e+06	1.39621e+06	1.42819e+06	1.38718e+06	1478864	1.52136e+06	1.46368e+06	1.51027e+06	1.97866e+06	1.61308e+06	2.20577e+06	1.0529e+06	1.62019e+06	1.60145e+06	1.83909e+06	1.56219e+06	1.46445e+06	1.55593e+06	1.89312e+06	1.30996e+06	1.13684e+06	1.61314e+06	1839263	1.81157e+06	1214909	2.24836e+06	1.81609e+06	1.44108e+06	1.53228e+06	1.188e+06	2.01313e+06	2.69493e+06	897325	1.4024e+06	1.65338e+06	1.27648e+06	1.72526e+06	1.56506e+06	1.20627e+06	1.3225e+06	1.43046e+06	1.59413e+06	1.59046e+06	1.77111e+06	2028451	1.63389e+06	1.54129e+06	1.38745e+06
P46782	302694	506373	436197	697033	481070	460270	379790	435434	408536	507835	576616	544084	237551	493270	556560	322659	314632	431294	521465	572306	329429	458662	456105	380263	238775	263103	302742	386812	320609	500924	354058	569613	696916	675477	654520	659631	683786	408244	490707	358554	297610	427188	419592	792769	523210	697612	444835	481796	285216
Q52LJ0	190232	165767	105487	172260	123353	65003.1	194847	186119	212169	181964	199792	227006	125396	243560	231200	191321	149954	197550	120314	245702	145816	135243	196619	139589	193633	156185	124292	118331	151177	159352	131411	114590	156383	197986	59550	123146	145709	258842	228738	128181	175153	140921	127847	216418	119172	182186	114289	176955	121805
Q969Y2	34407.4	42743.3	81977.1	33713.1	25763.7	30517.4	46525.4	20278.7	53585.2	34500.2	28615	71252.6	20944.5	38525.3	26752.5	40860.8	44302.8	33415.6	64216.6	69837.5	30723.9	56606.9	45714.8	46172.6	37490.7	49438.8	19709.9	23034.9	23386.9	31201.6	12593.1	38432.6	56271.7	66650.6	61527.5	19332.6	31462.5	38189.2	27373.5	115716	28651.2	34389.7	39343.2	42899.4	22172.7	NA	29311	44303.1	50726.6
P23458	36218.5	36866.9	52730.4	39457.4	72095.1	54641.8	54960	29833.1	47947.4	48746.4	42821.5	24735.3	38362.8	40165.5	35678.1	30514.7	34910.4	42703.6	42204.6	57842.7	60442.2	43173.6	54174.2	52658.8	38740.7	58956.2	41889.5	34729.6	60270.6	37582.2	66279.7	23897.8	29667.8	24966.6	34194.9	39965.8	48477	38208.6	49957.7	37043.7	51931.1	37152	39791.5	50392.2	32763.9	55381	43564.2	33726.5	32881.3
O43681	340047	306503	424429	301287	575512	371374	423208	414380	318746	290947	441790	177112	342868	436487	322805	390213	385164	340178	340172	465848	335674	328465	256063	321216	324430	312746	581203	414485	245850	334201	339137	237960	345752	467644	418830	342548	345156	431027	423299	423106	548032	451521	294685	233349	383302	270595	367122	372411	387066
Q9Y375	NA	21016.4	NA	20879.8	11104	9792.01	11911.5	8374.02	31880.9	25275.7	15417.9	45949.7	13745.9	11939	22077.4	27144.8	11018	15159.9	32187.7	18875	23161.3	4857.06	21314	28537.3	14675.6	17858.8	NA	NA	11792.1	29789.4	14300.9	27259.5	22657.3	29289	19503.3	21053.4	18855.3	NA	7947.15	20965.7	8387.58	10715.6	NA	36202	25440	NA	NA	8478.95	NA
Q96S82	14752.8	16502.3	NA	22616.8	33420.3	20485.8	33077.7	38435.6	19768.5	10085.5	25866.4	24950	NA	20639.4	17643.7	22712	NA	25847.7	19219.6	20508	NA	21265.5	14519.1	22981.5	30178.2	17874.3	33056	33442.3	18138.9	16602.3	27221.9	41980.7	34491.5	36887.1	29416	16751.3	17620.8	25314.9	21700.1	30595.4	35840.2	27994.4	18222.1	16692.6	15891.8	NA	11752.8	24471.8	23678.8
Q9H6U8	83417.4	22800.2	52409.7	45585.6	42049	30684.6	67837.6	34354.3	78166.3	41144.1	41740.8	50689.2	57961.9	46443.7	41365	58380.7	30323.4	39820.2	63749.8	40131	75918.1	56547.6	51785.9	50894.4	39342.8	25572.2	19235.5	38828.9	96074.9	78002.8	68134.2	30995.6	30348.1	44173.9	27785.4	22909.7	70569.4	72792.2	72732.8	69246.5	49951.4	39355.5	52259	54821.8	26931.5	39503.6	74629.2	31065.1	42878.2
Q9UIB8	20273.7	40244.6	NA	NA	40348.2	NA	55324.7	94677.6	51897.5	58618.4	38014	10581.1	24587.9	NA	NA	NA	NA	NA	NA	NA	6894.84	14498.3	32104.7	NA	NA	47812.5	27069.4	54894.7	NA	51234.4	53135.3	NA	NA	24990.6	22028.4	NA	71309.5	95705.7	57852.4	34343.4	NA	16155.6	40686.2	NA	NA	NA	NA	44156.6	28525.5
P52943	NA	NA	61667.9	27769.8	31470.4	NA	12762.6	5240.15	NA	NA	NA	NA	NA	59688.2	23528.3	NA	50738.3	NA	NA	NA	NA	8718.42	57438.8	16903.9	14154.7	NA	NA	25495.9	NA	7799.25	NA	22230.5	NA	NA	NA	52090.9	31406.2	NA	NA	29603.5	NA	25570.3	NA	93080.8	NA	NA	NA	14488.4	17268.1
Q16621	79476.8	NA	NA	NA	26526.3	NA	38868	110145	78072.8	78197.6	81166.2	74726.2	24615	56354.2	84378.2	65755.3	NA	35349.8	NA	56619.4	49927.8	46706.5	51733.3	NA	NA	NA	NA	21883.3	78766.8	185725	211028	NA	NA	NA	NA	NA	75984.9	116387	198043	83605.1	42445	29225.1	56907.5	NA	NA	NA	NA	146219	35648.2
Q86U06	51088.3	7494.19	17481.2	37410.1	37047.9	17652.1	71953.3	10415.7	41150.4	17743	11663.7	27234.1	43218.6	27977.3	14068.7	19715.8	14055.6	30262	73259.1	49477.1	62205.3	22689.4	26293.7	56245.5	9552.34	15011.8	2441.46	12764.6	29285.3	35917.7	7758.98	NA	22699.6	70345.9	26327	22796.2	24579.2	40496.9	48785.6	19046.8	23300.9	16846.8	47225.8	217099	18046.7	NA	14121.6	17451.6	21626.1
P24158	3.39099e+07	148347	150434	216744	886713	693235	1.21435e+06	917256	2.31178e+06	556814	445286	394660	3.17822e+07	548947	3.07187e+06	1.76462e+06	337473	594493	5.42255e+06	207145	5.89813e+06	1.47699e+06	271412	85865.5	1.13467e+06	508364	153603	900665	4.59695e+06	3.47902e+06	1.81016e+07	NA	NA	NA	2659.24	NA	4.98583e+06	570080	2.11805e+07	1.11724e+07	1.26197e+06	1.75894e+06	1.23806e+06	147026	6.50338e+06	17679.1	1.68514e+06	1.56014e+06	7.1778e+06
P83111	146016	25126.8	28569.8	96345.5	18494.4	31788.9	34685.4	28619.7	98985.9	26340.5	61280.2	20071.7	94874.4	29996.8	26972.2	20314.7	39316.5	26614.5	47958.8	8297.32	57475.9	53511.1	37447.2	56869.6	83278.5	69244.2	18774.8	22603.4	90455.6	119602	146037	9660.42	NA	45479.9	9835.78	16676.7	146694	71831.8	93778.4	96193.2	56513.8	25374.2	29716	56082.9	42837	NA	40130	19141.7	108311
Q05086	119867	139535	125611	172129	83691.6	83695.1	108913	115282	66347.5	71467.8	87451.8	72400.3	97363.6	86611.5	87537.2	96135.3	114829	107302	92983.5	97337.7	50151.4	90444.6	113254	83670.6	118812	65523.7	83396.8	70123.5	82635.9	102167	82128.6	161926	150990	178686	136798	164023	95069.7	116594	124659	89833.4	84384.2	81744.5	71094.4	110949	104506	271844	95191	90961.6	93196.1
Q13561	165502	235172	359252	271468	286438	223873	337924	364145	277446	190970	259182	290926	210717	183296	195549	122668	192794	234336	268734	263842	155882	227514	277647	260302	258972	205495	468502	284470	178304	323651	303727	247702	250710	482958	265145	274884	353900	421566	344191	238314	426940	259648	275729	204871	278729	488688	238092	217962	241208
P48730	63963.7	47396.4	69430.7	25868.1	49231	36591.3	57453.4	46725.4	47564.8	40555.7	39269.8	55079.1	94042.9	41413.7	44770.2	34445	51834.5	47852.7	63675.8	58239	45322.4	50858.3	55771.3	56823.1	38979.9	43576.4	23326.9	40580.8	34351.1	45759.9	67585.7	28167	58716.5	64796.8	56954.6	55883.8	70641.9	59815.6	58919.5	44531.2	31885.2	45106.1	42994.1	47650.6	60417.1	NA	36093.3	43923.7	42716.3
Q9Y3Q8	99423.3	145889	225810	229980	102580	188521	115120	83063.4	94052	41745.8	99492.8	70779.7	104808	178537	176832	134340	111828	161957	185942	225090	104576	104242	179547	133963	149109	114535	75206.5	68099.8	78091.5	96903.9	100196	152334	138983	41016.3	145404	118899	76825.6	74795.9	74940.4	119982	129884	86283.8	83742.9	145831	101104	402575	129020	93291.8	86869.7
O95379	61890.9	61048.3	91211.9	100174	50020.9	82276	163258	121925	71692.1	50668.2	47180.8	51089.9	144589	51888.4	57596.7	64263.3	48471.4	96648.3	83228.8	90933.8	72225.6	48708.5	85407.2	47573.6	100989	103334	67540.8	54180.4	51942.6	95155.1	158522	83151.8	63184.8	70671.1	17584.7	41701.7	152159	165602	188166	77654.5	54573.2	43525.6	42367.9	56845.2	89043.4	188159	86910.9	56087.1	63835
P09110	119127	53489.6	100687	100317	74286	60056.1	57627.7	60718	99125.8	90333.9	67353.4	118192	217418	51354.5	102946	92022	62791.6	52496.3	114670	63461.1	81667.4	79684.1	83981.2	97816.6	68361.8	105110	112266	130384	149229	127743	217045	69308.1	44359.9	108196	52321	47932.4	128079	44011.8	126810	123926	178175	87991.1	159627	68012.8	45737.3	43641.8	85292.4	63204.3	91884.8
Q6DN90	34894.9	33684.3	NA	56847.3	67583.5	34943.4	27966.9	36058.3	31775.1	NA	21243.5	30724	NA	32837.3	45192.4	35831.2	37965.2	42619.8	13311.8	19459.3	56170.4	84447.7	28869	28581.5	28447	34242.4	112813	55564.6	26642.5	97484.2	22866.2	47301.2	27404.3	32662.6	61526.3	45280.8	41301.6	15861.8	12585.9	82314.8	33142.9	35938.8	42121.5	36961.5	19950.5	79972.2	60686.7	19712.7	40991.6
Q6P4I2	NA	NA	NA	NA	12469	NA	12735.8	NA	9637.15	NA	16418.9	19724.5	NA	16057.9	NA	NA	9804.34	15382.9	11260.5	20897.8	NA	11979.8	11481.8	NA	10581	10646.3	8682.87	NA	NA	NA	NA	NA	5629.89	43753.1	22739.8	19629.9	NA	21363.3	NA	27304	12836.4	16487.5	NA	63496.3	10572.5	NA	NA	15776.7	11550.6
Q9BYV9	56176.2	44852.1	55985.1	59921.6	29919.1	64761.8	30291.3	13304.9	15705.8	NA	31211.2	49573.8	NA	25675	28811.9	30307.7	NA	62319.1	9296.99	36601.9	21297.1	38498.7	40065.7	63096.1	57088.8	61605.2	37964.6	46505	33831.6	39017.8	36159.9	31220.1	30096.7	NA	104341	16908.5	42380.9	NA	39895.8	54743.5	25729.3	22506.5	24633.4	70695.1	31056.1	31072.8	43826.2	23057.5	83856.4
P79522	110925	NA	NA	NA	73773.3	NA	181016	41337.2	85386.6	119093	67540.8	60288.1	45091.5	NA	NA	262960	22478.5	NA	NA	NA	NA	NA	27459.7	63784.4	269655	NA	36254.5	76663.8	NA	NA	NA	48293.9	558940	84127.8	275407	33083.7	NA	NA	NA	117664	174576	57248.1	NA	NA	NA	NA	NA	NA	134358
Q96FV9	143750	126467	173256	152081	113640	137425	173953	141450	193023	244799	139475	176930	92512.1	137831	139201	160008	120499	133380	134043	161584	142934	124897	145099	222316	148289	184365	222951	188893	201248	152728	103711	132096	86023.2	191496	136237	114294	108927	197808	153516	105011	139218	126354	179226	202754	124870	163473	139018	176623	179410
Q14697	1283822	606637	932572	715109	810384	1.05268e+06	720594	760624	789886	926291	1.07213e+06	633493	1.0821e+06	623816	828855	777427	726693	659457	1.19091e+06	654666	1.12138e+06	737130	589791	1.30443e+06	798370	938930	1.07695e+06	724932	749291	862200	1.02488e+06	611807	617128	620144	707097	652284	1.33496e+06	986122	1.32709e+06	919320	708543	682814	861937	565067	712967	1.18247e+06	836871	640875	800920
Q8N3X1	78311.3	83315.7	44535.3	83115.1	60214.6	59722.8	53422.7	67604.3	57786.3	80059.3	72450.2	77496.9	33971.7	46931.1	63349.4	57236.2	57403.1	63988.9	74545.2	53707.6	47735.2	75198.4	63090	98987.9	64640.7	91202.3	56887.6	71419.4	85693.4	57994.3	33543.9	77106	62438.5	67067.5	43040.7	59973.3	43443.2	74804	59822.2	67387.6	82510.8	53605.8	67164.2	62335.4	47483.5	145249	50931	54901	59006.3
P36402	105889	53482.4	286390	181336	204191	206778	504221	365733	323570	531012	26849.2	201768	69822.7	157468	195442	211381	346251	194472	175932	194327	265825	331655	145739	188862	138814	257138	146803	161766	153837	35538.8	13663.3	126455	164619	433084	290995	191715	65074.1	698684	214570	216916	210146	217008	161620	781608	113197	232845	772553	60639.1	97137.4
O75420	NA	20620.4	NA	48320.3	25897.1	NA	20281.9	NA	16616.6	NA	NA	NA	NA	13717.4	55543.9	265334	26535.5	4618.13	542475	19035.3	265217	9996.23	11335	10176.2	29003.7	NA	NA	12249.2	NA	26629.2	NA	NA	7917.68	21143.8	17287.9	5776.26	186225	773100	NA	9490.84	40373.1	6719.8	31306	NA	44835.2	55574.8	24581.4	31500.7	34770.2
Q9NYZ3	NA	NA	NA	NA	57430.6	NA	NA	39358.2	NA	NA	NA	NA	NA	135382	29759.6	17428.2	42930.8	NA	43275.2	19536.2	NA	18051.1	NA	22444.3	NA	NA	NA	29949.1	NA	NA	NA	44176.6	44112	29132.3	55259.4	41044.3	NA	70471.1	NA	NA	NA	60504.2	48243.9	NA	35142.2	NA	NA	NA	14214.3
Q9H300	36453.5	25388.9	35764.3	NA	20523.2	18365.9	9500.85	25903.6	78260.2	40523.9	30256.9	58483.4	17998.5	32939.2	39831.5	35261.6	31515.4	20212	35153.6	42662.4	51388.8	27393.6	31320.4	45612.9	14661	45256.2	NA	23565.7	46975.9	40988	35644.2	25209	25998.9	23834.5	18470.1	6654.82	20478.4	28564.7	9602.21	49189.2	34276.2	31283.1	37704.6	76207.9	13164.6	NA	26244.3	21809.5	18220.5
Q16539	128767	203410	186308	202800	141818	167641	174630	162786	184670	90483.1	227545	218204	233405	222368	222854	242155	268589	134531	157084	183459	119989	113351	123393	137675	250019	96953.1	197568	167723	116088	162077	324505	150853	144571	167486	165642	167750	195256	188637	248118	174419	273808	147294	169574	131087	204813	295766	180191	157534	183378
Q96EV8	76138.6	53667.3	86605.4	64064.5	49792.6	42266.5	48613.3	39142.8	40509.2	39101.4	47467.4	42003.4	45143.4	51897.3	47918.9	47393.9	56756.4	44366.8	61717.1	63070.9	39084.7	40008.6	59372.8	45893.9	55568.4	31471.1	58640.6	48287.9	42353.4	46782.1	42933.1	49438.1	31754	41263.1	45322	46246.9	81213.8	59493.3	48082.5	50091.3	63085.5	50340.8	41426.8	47436.1	47235	75322	42385.2	50122.9	54348.9
Q9UBB4	119642	167695	161727	175832	253217	139774	209771	178450	206057	111887	160007	257192	78191.2	159558	178028	256624	197199	190624	188111	208106	103521	137991	170885	83267.5	158117	112467	291404	249983	101354	135728	111325	285763	264156	247903	199045	266232	105033	211842	139795	156305	119780	190224	207811	287752	172159	151777	198950	111546	112952
O15504	12479.9	29467.9	33878.8	12360.3	27025.8	17381.4	37954.5	26078	44905.9	31486.5	31407.9	43938.4	12757	27644.8	32055.5	37232.2	19875.9	24703.8	33665.4	32123.7	27080.1	31889	26185	45679.8	22590.3	56557.1	13662.3	28296.8	27321.3	25534.9	13617.7	31046.6	32960.1	28862.8	37728.9	24526.6	3827.49	33107	16967	69820.3	29402.4	30275.9	17927.9	30686.7	15546	27958.8	21259.6	22495.2	20659.1
P07148	93048.1	19815.4	NA	109647	16527.6	39493.7	38993.3	32655.3	NA	NA	NA	NA	NA	NA	29682.2	NA	40949.5	15652.6	NA	NA	62460.8	NA	NA	NA	NA	66134.8	NA	17220.1	65406	NA	NA	NA	NA	NA	NA	NA	NA	NA	NA	NA	NA	NA	56740.1	NA	NA	NA	91156.1	NA	NA
P47756	819694	883408	992554	1.20445e+06	730228	1018794	765025	845677	667048	558338	677138	475214	989888	712414	905209	608324	795134	903100	757509	989118	526946	565714	904646	573916	1110558	750292	1034785	762862	617557	748478	1.25251e+06	587860	714242	747813	610075	660730	1.24016e+06	879893	1.22685e+06	699515	801413	557801	805586	984351	783435	1415308	952709	646105	692822
P10515	402134	333247	564359	480242	477438	413713	321598	252247	570965	549461	554973	581942	309546	328508	573646	378278	376530	306314	512600	497350	477437	241454	261368	419862	383454	617628	256407	396454	653172	510923	340163	456305	271687	501515	483924	272938	591804	430140	372854	414357	446772	311911	503387	659723	284732	365534	475905	438097	260012
Q6PJ69	76280.5	119956	131361	106658	35396.1	77778.7	41266.4	55653.2	52579.9	22143	76829.4	64822.2	NA	66403.1	66708	76074.5	97624.9	48281.9	71362.6	91056.3	44540.1	41087	76415	699590	79258.7	30636	42959.4	28624.6	68264.6	246571	NA	63840.5	82990.9	57489.9	53043.7	73512.5	24639.1	61585.6	66146.6	94301.2	36423.9	80785.8	45337.9	75771.2	45187.4	185616	73336.6	43466.5	47551.1
Q9NRW7	81204.1	27671.8	40982.9	41520	42904.8	25318.4	45319.7	46034.4	53662.1	56688.9	37371.3	40805.7	36597.2	35635	40990.2	51701.6	44543.3	30656.1	40262.5	51849.4	41919.6	34196.1	25555.2	45718.6	42521.9	68287.3	42103.2	36824.4	37959.9	54070.7	65476.5	44172.4	33356	44190.9	50072.9	37490.1	51144.1	47366.6	41758	62475.3	43717.8	43370.9	28407.1	49778.6	30625.6	48174.1	37042.2	35787.1	37554.5
Q9H6R6	NA	NA	NA	NA	NA	NA	NA	NA	NA	NA	NA	NA	NA	16778.4	48000.2	NA	NA	14044.4	17826.2	41814.3	33135.2	18682.4	35471.4	28822	27565.5	45422.4	NA	20355.7	42762.5	13340.4	20178.1	NA	NA	13701.1	14348.4	NA	19650.4	25668.5	28643.3	44052.3	14953.2	23286.1	NA	NA	NA	NA	26752.6	NA	NA
Q9Y3I0	656538	565697	333478	536906	482734	315961	526515	561232	604894	522532	506082	614576	370094	731408	587429	521183	551632	516849	416957	669220	452765	432625	562578	387182	561527	416193	472270	401421	418179	478329	395246	461669	628093	650465	306146	510352	481105	690409	614017	516663	604379	487466	421142	485663	463190	489419	388495	546598	366774
O43913	76783.6	37521.5	38254.6	28000.3	39740.5	43495.7	51670.3	43999.8	47938	68866.2	41461.7	53476.3	36518.6	38281.5	50507.1	62656.7	53374.7	33863.1	45034.3	60030.2	71656.7	34704.8	42993.2	37678.6	46011.6	63303.8	32474.7	55986.6	30884.6	67396.9	22556.8	37797.8	43841.9	46462.7	45152.3	31171.4	37119.5	51420.6	44728	45537.2	39803.2	40927.6	40989.9	41500.8	40768.5	75510.4	42798.7	39385.4	51317
P41970	NA	34511.6	147055	110773	NA	107190	NA	NA	NA	NA	NA	NA	NA	56711.8	70042	79903.8	NA	27852.4	82984.8	56593	NA	37680.9	62223.5	109406	105569	NA	33972	81744.4	62408.9	NA	NA	NA	NA	NA	NA	NA	NA	NA	NA	57647.4	93475.6	51263.3	71229.2	65737.9	84302.6	50795	157471	47273.9	129911
Q8N755	40363.2	NA	79714.1	13163.3	23439.3	55318.2	37161	35278.9	65860.5	53277.5	62520.3	NA	75762.6	NA	26274.5	14269.2	17879.6	57185.8	55461.9	46724.1	57781	16595.4	49025.9	36256.4	35906.8	73252.3	25247.3	13041.1	60111.6	71931.5	76341.3	NA	NA	NA	NA	NA	116359	65748.2	65119.2	NA	37850.5	NA	NA	NA	NA	NA	21347.3	31557.1	41807.1
Q86Y79	23195.7	28381	NA	NA	30502.2	NA	14552.9	8069.74	39332.7	45070.8	34473	50067.8	NA	27769.6	42527.4	43707.4	35444	10777.7	11879	25138.5	63377.1	36482.8	21735.5	39044.2	20430.3	60318	15095.8	29662.3	21066.3	58179.1	16711.6	22225.7	19953.4	34421	25018	15464.9	46863.9	30092.3	20641.6	35371.1	105643	28884.5	14089.9	20805.5	25255.3	NA	31102.2	22821.9	24666.7
Q96PC5	41599.6	30192.2	41615.7	29388.3	33460.8	37897.8	35200.6	32596.4	37209.9	55506.2	32685.4	29526.6	110855	31155	55296.8	32243.5	24496.5	32981.2	46537.7	29989.3	40425.8	32588.2	34791.4	70167.5	34461.8	52256	28913.5	43427.2	51413	37622.6	62078.7	30743.4	47117.4	16533	34872.1	17901.4	55823.3	37070.1	40941.6	32631.3	35063.2	36558.9	50302.5	60021.1	37899.4	22285.9	37878.9	33554.3	31224.5
Q96HV5	32712.8	13937.4	NA	NA	50950.2	NA	39942.1	48690.9	24591.3	47316	60011.1	31619.5	NA	21922.5	16626.2	77235.7	45905.5	22508.4	NA	NA	85762.7	46821.3	16146	65757.5	26376.6	91005.5	31743.2	53332.4	34726.3	120128	28436.8	38935.3	61707.4	26232.3	59235.8	24842.5	18182.6	NA	24807.9	38313.9	67425.3	39893.2	14170.3	NA	15778.7	NA	NA	21355.4	54226.5
O43819	69428.6	29690.2	NA	43466	95128.4	36697.9	26569.6	21985.1	52315.4	51526.7	34760.7	79751.9	NA	52833.3	62689.7	53838.1	34612.1	28615.2	83271.2	66446.5	72440.9	51071.5	57558.7	62143.2	65611.3	52259.2	55753	56048.3	91325.5	54570.2	44185.1	37819.7	102973	58369.1	48959.1	48983.2	87671.4	NA	67288.1	NA	49457.3	35409.9	73870.7	68424.6	69892.6	NA	40490.8	NA	NA
Q9BYV8	NA	45372.8	59867.8	58860.9	34805.3	47242.7	39804.8	23385.2	22930.5	22602.5	53074.4	31686.1	NA	59571.5	57430.8	52115	26964.1	47144.6	37518.2	47440.2	33467.3	39504.1	49799.9	55881.7	40375.2	30163	44868.5	30035.7	19758.1	31455.7	34128.9	17576.2	45520	37076.2	36069.9	56553.7	36718.9	57062.5	40180.7	45688.5	26343.6	32828.2	37279.8	32393.6	51528.5	83695.6	38544.3	30603.1	30946.8
O75150	93630.8	91966.7	198200	130064	81784.8	124080	127427	101530	114389	118596	89510.8	112430	70959.6	102910	122345	100372	76252.5	116363	112424	140745	86204.7	78709.2	123296	104563	136041	80441.5	134241	138760	85388	98852.1	90143.3	89566.5	106793	127291	124785	130981	69167.3	174650	131888	95571.6	95262.9	77575.1	117884	123255	93543	200013	108098	99930.1	88541.1
P62310	822854	965273	1.24534e+06	1.46407e+06	655407	1.07262e+06	1.28599e+06	837675	898304	748629	901930	1.26824e+06	792048	1.14637e+06	1.02645e+06	812040	1.16136e+06	873322	1.17236e+06	1344446	672998	836595	1.07116e+06	856413	1091821	675848	1.11326e+06	815712	761578	989494	709279	863732	795565	1.28417e+06	738739	705332	919319	1.55078e+06	1.25982e+06	718569	996347	1.02792e+06	915657	973805	896210	915626	1053401	978321	1.10907e+06
P37840	66331.4	NA	317528	62809.6	46395.5	47061.8	89643.1	98470.7	114875	45087.8	85867.9	195379	53379.6	54778.6	NA	20235.5	89187.1	101379	34145.7	39475.3	161211	46034.9	35072.1	39483	74705.4	71089.8	NA	115574	58032.1	243368	208133	201511	NA	NA	NA	68914.8	249622	85788.2	192125	47608.9	60434.5	99412.5	98160.3	NA	45287.7	NA	270582	260359	42562.6
P61626	5.97958e+07	344429	1.19363e+06	969133	979215	816661	899481	1.54258e+06	7.82847e+06	2.28971e+06	530068	561927	6.03809e+07	620056	6.07252e+06	3.29835e+06	520818	832722	3.12724e+06	315359	5.50775e+06	5.84487e+06	1.52338e+06	213943	3.57723e+06	697098	264707	1.13621e+06	7.54657e+06	8.31222e+06	2.4523e+07	NA	NA	NA	20870	82392.7	3.10084e+07	2.04297e+06	5.20706e+07	3.22016e+07	644214	1.74339e+06	1.6809e+06	815178	4.72614e+06	219669	7.57303e+06	852961	1.69932e+07
Q96LW7	55972.4	83033.8	153583	55106.5	60228.4	86086.7	46137.9	21374.3	53598.9	50727.5	74325.3	142613	NA	97545.1	137794	74701.7	58655.5	59481	109286	97375.5	149242	104521	113405	47959.6	39745.8	111529	36184.4	38803.1	120519	58599.1	88616	22854	NA	29248.1	17293.3	24379.6	87254.6	148631	49185.9	73654.1	223401	35265.2	57575.8	50108.6	42547.5	75777.7	21214.2	99449.3	56202.6
Q9H0U4	486676	379130	770833	617308	631682	617493	560648	551078	630663	738158	519907	545972	567811	435747	551086	409169	476128	516766	642869	539693	564987	464733	506202	694356	498131	663369	468263	596096	493638	816967	1.01471e+06	624691	633836	552831	536884	585202	710972	726092	534484	681634	537366	569576	570148	694194	436734	710662	528601	463260	432016
Q9C000	NA	32505.9	NA	53839.3	392033	NA	NA	NA	NA	103879	392814	NA	NA	380564	56890	227785	223677	85822.8	99270.4	94898.5	254584	35891.2	58942.7	106505	89527.9	156614	294519	243635	71366.5	232095	79269.5	527381	725907	121951	259643	316315	130964	334268	29901.3	139934	319000	283542	NA	141225	34113	278266	NA	66299.2	160171
P20292	1.90327e+06	107183	275473	72390.1	46586.1	210976	610391	571333	510836	291386	82375.2	446916	1.50802e+06	115127	346095	124954	104332	263345	520842	583976	542793	159759	122914	89304.9	298822	123294	NA	55083.4	1.52073e+06	1.07795e+06	1.95289e+06	NA	NA	58615.4	NA	NA	969275	1.11488e+06	1.81794e+06	440030	708526	93486.8	370637	514866	274682	3.99849e+06	310395	136457	451935
Q01518	526313	522552	931154	753369	733396	849161	545057	631867	498544	270903	596498	290138	861099	469150	586359	408690	474250	716111	643834	972135	418446	433937	720058	371420	925322	568753	832641	604821	454244	665514	1.05374e+06	346826	401675	334853	317500	368066	876473	930016	1.21882e+06	500734	438663	370214	645607	735678	578354	1.26637e+06	661769	492410	492634
P25208	129839	217120	405573	190908	113396	296369	160263	229092	208877	168987	205702	120174	132987	176440	192245	199030	182706	240518	186084	240663	286872	147704	205129	307642	109076	99292.7	176780	146156	288338	167091	211825	115460	147167	169403	128134	109683	157308	350224	310039	71576.1	179631	149767	186101	164910	168982	269541	215809	159701	171542
Q5TFE4	96639.3	83386.3	100425	146334	63902.7	126424	82984	76345.4	58115.6	17105.5	67990.3	71489.2	107598	98772.4	62225.2	64560.5	116557	67353.7	36140.9	99409.1	60843.7	81524.3	57321	42661.5	68672.2	40567.5	130302	73430.8	73391.6	79282.3	64849.9	NA	87108.1	130069	128265	122819	112871	104778	88620.8	84351.8	61141.2	70365.2	79365.6	66004.2	103786	156723	84898.1	41418.7	141098
Q9Y289	NA	NA	NA	NA	NA	NA	NA	NA	NA	NA	NA	NA	NA	NA	NA	NA	NA	NA	20272	NA	NA	7339.98	5338.07	13257.7	NA	NA	NA	NA	NA	NA	NA	20550.1	55529.6	26550.8	18349.2	25531.7	9107.95	NA	NA	NA	NA	30476.8	NA	NA	17359.5	NA	NA	NA	4106.09
Q9NZC7	NA	NA	NA	NA	NA	NA	NA	NA	34473.3	NA	NA	52290.4	NA	23622.3	18006.1	19661.7	NA	25475.4	41212.6	NA	30020.4	23769.3	33858.2	30789.7	24131	8864.89	NA	NA	27797.3	NA	17609.3	28105.1	NA	24137.5	NA	NA	NA	68446.9	48027.5	NA	33968.2	NA	NA	NA	44673.1	NA	20518.6	21225.3	15399.6
Q96T88	394836	488973	662332	357674	417961	430552	145811	146295	386942	586329	254226	164905	65774.1	401729	426284	491343	333512	564646	536094	509280	352230	448245	445067	960272	462379	175800	116044	498978	166930	118533	25615.5	328842	608851	145301	484896	386301	95671.4	289934	101867	232523	592513	440280	360230	311375	665253	160248	153123	218868	822080
Q9HCI7	NA	57330.4	79400.2	66484	33698.9	38437.2	60141.2	65325.2	85514.4	154489	35228.2	51337.6	NA	47729.2	70502	59577.4	61795.8	83246.5	45667.6	69747.2	57016.5	58605.1	57131.9	117821	67000.6	103301	16275	NA	71671.6	NA	NA	51224	35261.5	79966.5	50941.2	32579.7	NA	139716	66146.5	22590.3	60665.9	32564.8	63051	81573.6	47597.3	48214.3	75849.8	80810.4	56334.7
Q9NUT2	NA	NA	NA	NA	10428.7	NA	9353.61	19671.3	42958.6	48740.5	23375.2	NA	14426.7	26495.1	20805.4	21988.7	NA	12927	34354.3	11628.8	37254.5	24199.9	29659.3	52494.1	NA	17105.9	NA	NA	45595.1	57502.8	29269	21992.1	18442.2	15730.4	7328.95	13907.9	65376.8	5452.49	19198.7	11625.2	23582.3	13340.1	64672.9	42979.7	12189	NA	20666.9	22054.4	11777.1
O75063	22379.1	16112.3	NA	25775.8	23965.2	18659.4	17039	23929.9	25685.8	22565.7	5416.63	14220.2	15163.6	10823.8	21904.6	16077.3	11832.4	13839.5	28969.6	16762.2	16929.1	15380.9	18980.5	26643.5	12045.6	25406.1	NA	13945.4	27926.5	32012.2	28902.9	20068.1	16385.4	15129.3	NA	NA	18790.6	23625	19865.3	23273.1	40477.7	24194.5	12862.6	NA	11783.7	NA	NA	17397.1	18423.8
Q12907	296960	110989	236089	164285	148986	239210	180535	228479	245879	365398	223626	148796	385722	114744	173912	199910	162437	133055	277270	137896	306917	175320	135184	227692	145220	533091	154823	183954	265086	346201	405281	165015	206088	174014	189944	119046	386405	290546	377492	170218	171626	157448	307143	334281	200715	295450	252587	134763	159816
O00264	177905	211323	309076	265719	214720	232434	324876	238994	359916	408296	235147	184722	160081	184709	253162	158623	189511	219858	387201	190118	225176	302554	244299	387582	181838	204979	89158.9	192791	343486	245713	316681	215040	186536	241873	227919	136394	442386	537898	545916	256648	390985	222504	273925	208209	180636	170996	179523	176089	290999
Q9H4L7	56926.7	24645.1	17696.6	31725.2	23989.5	19446.3	36329.1	40445.5	29471	24844.8	32381.4	27897.3	7164.08	25718.9	16428	25176	16899.5	23545.7	41043.1	18812.6	45958.6	34478.7	24328.7	20302.7	18559.7	17501	22657.7	15853.1	25162.3	30776.9	8758.72	34370.6	33343.2	45648.6	25994	44610.7	73617.2	53089.8	38508.4	29289.7	15247.2	36229.4	19439.6	15878.3	29079.1	9558.56	10086.3	29632.4	28741.9
Q6PIJ6	NA	32651.2	48915.1	44068.8	27072.1	56637.3	60534.5	38651.4	38685.9	67850.1	41313.5	24512.8	31912.4	37161.9	28495.9	34009.5	35151.4	43521	48683	67769	37561.7	46721.6	63331.9	34989.4	50052.7	49097.1	70907.6	23843.3	65225.3	44857.9	32332.7	26499.9	19612.9	45598.3	18429.1	26087	48334.2	54303.6	36273.9	26015.6	48140.9	36226.8	61488.8	42860.1	32409.6	71791.9	36561.8	58069.8	33529.1
P18077	1.29111e+06	1.08811e+06	1.04807e+06	832736	745555	722932	719414	911217	1.07876e+06	1.62452e+06	864494	1.09816e+06	1.02512e+06	902950	1.03581e+06	949511	863911	747024	1.03625e+06	1.42915e+06	937204	708615	1.08905e+06	633897	938421	711107	805188	1.04912e+06	741264	1.7499e+06	929986	1.79144e+06	1.36486e+06	906915	899928	1.77907e+06	1.3414e+06	971256	1154672	636381	801072	763622	1.03851e+06	1.55275e+06	1206838	1.76431e+06	1.21795e+06	1.02461e+06	691517
Q9NVJ2	340685	205449	156141	188020	189497	266378	133076	304121	287877	389816	264305	90073.4	628042	281556	271851	130514	136504	244134	402031	212792	336178	297934	143187	340491	163478	138731	123127	153811	176115	469192	811145	146381	150460	204797	254467	124763	367925	323200	280879	170238	373929	164392	301759	110966	202966	75676.9	280603	334610	154489
Q8N183	146450	NA	179636	99711.6	270883	79523.1	55571.8	109436	155453	196457	179837	218711	170836	109952	225106	185414	98084.5	89346.6	223382	90909	102153	127617	157744	147941	108994	288365	194358	221785	363213	164777	103876	206494	381560	149599	191186	116978	131831	NA	111792	123978	106584	228771	228837	154281	194100	158159	123676	106849	127579
Q7L2H7	143972	96140.2	124266	142536	195184	80990.2	190449	156088	108551	77939.9	133609	192504	121942	112174	114187	193225	190562	112792	116086	88851.9	123949	144989	91463	80023	124719	149883	214680	177324	103595	168340	109948	274226	253665	210136	174457	297107	96902.7	93465.6	117757	164345	132894	185811	100843	120122	108936	180404	54623.8	115715	108084
Q96GD0	148228	206698	203692	268584	214219	160127	235591	186854	138475	82549.8	227205	239481	81120.8	158598	156424	119043	164569	128480	167577	257551	141107	130917	165637	138304	145800	123362	333895	280623	121434	105924	63521.9	234449	200796	313791	270845	227592	133056	279722	187683	175148	153416	153235	190806	151453	182832	424735	133440	169064	167857
O76083	194921	NA	NA	332882	164321	NA	NA	266266	144263	226725	NA	NA	NA	332474	NA	NA	NA	56724	336003	599964	364227	784561	NA	66741.5	NA	NA	NA	243104	175506	801650	NA	NA	NA	61842.2	NA	NA	1.56922e+06	186381	268418	114506	161644	NA	NA	NA	242173	NA	580140	477851	NA
Q9H063	NA	46744.7	NA	48964.6	23058.4	41377.2	27396.2	22247.1	25563.8	14973.7	28063.5	29557.2	NA	32826.8	30146.2	30344.4	NA	29661.2	NA	27618.8	NA	NA	29484	NA	33530.4	17700	54038.8	29853.7	NA	NA	NA	16467	46037.7	19512.7	23855.7	25116.5	NA	NA	43673.2	NA	31511.8	23644	NA	NA	NA	NA	59746.5	40081.1	34990.7
Q00403	90748	147632	124212	131137	113971	110959	143150	114108	118238	144654	115077	118393	64592.9	117492	123228	116854	99837.9	142975	126256	148343	94138.1	113740	124526	125962	131185	92084.6	124362	117228	110346	102469	64330.6	91150	105596	126981	134471	145966	94176.9	192686	115346	108289	91074.5	98174.3	121212	128158	103410	170662	141670	113792	104808
Q8IWB1	123715	64678.2	144437	71222.6	79214.6	62248.9	50270.1	33794.9	34151.3	79265.7	138525	85536.2	175750	75046	86908.8	68765.9	53110.5	66919.9	84859.5	120071	208046	96521.7	62401.1	121568	56246.1	154451	57312.7	98876.5	126611	68398	119042	NA	24956.9	27217.1	24963	93760.7	95194.7	62683.7	92277.2	51893.1	146760	83562.5	96796.6	68018.3	79063.9	NA	112542	78136.4	60626
Q9Y6B6	424237	318560	451160	443878	603095	376598	286962	344677	290649	304188	283452	204919	345289	277398	339199	279000	325357	345839	427396	295444	284117	257879	383310	371003	333571	328216	274412	419806	234821	466742	623400	365954	432668	352409	335924	282369	606381	435059	509522	365386	387984	367524	456494	293631	443880	283453	407058	242805	319553
O15197	207183	NA	NA	NA	189730	NA	NA	NA	NA	243059	269053	NA	NA	223351	219358	NA	315537	169660	234591	221242	185349	241115	213144	184765	143961	129096	124780	NA	136154	262725	181383	287420	NA	317316	219497	137885	280562	145338	234453	NA	NA	171685	NA	NA	210291	NA	444556	NA	NA
P35611	264346	114045	290753	300145	160718	270760	135973	139346	245166	106943	151208	250495	244919	117715	137716	119545	157443	176125	154406	137109	241476	138832	243113	259334	301942	225807	310122	250507	156588	367495	243586	125484	122308	189372	147827	224073	367968	74808.7	170776	133991	143818	117558	237617	272211	137838	334292	199577	169390	159302
Q5SRE5	153078	113404	114691	101939	109646	145843	130052	120418	151175	186816	113484	144005	98279.4	89297.1	117643	152504	121415	113346	169797	118994	147106	123894	121456	144769	105003	159478	120341	121611	167993	161296	100753	120753	97345.2	109030	126289	114587	131259	133226	140602	109652	137122	99560.9	132419	144445	103713	187699	131331	111539	112588
Q96EE3	148419	91189.3	83518	82154.9	95281.8	87927.7	98327.6	84851.2	111923	149474	95269.5	92659	92268.8	91012.7	122074	127028	99833.4	97887.9	119529	83921.3	120870	101481	85129.4	140264	71077.8	138162	96438.6	93540.8	130991	136696	83862.2	120600	95128.2	86444.2	101648	100867	89864.3	87359.7	118882	89115	92715.8	94443.1	115404	123203	93723.8	92242.5	89581.9	101469	114247
P31943	1.37511e+06	2.28732e+06	2.40913e+06	2.08271e+06	1284006	1.90254e+06	2.2879e+06	1.99976e+06	2.36839e+06	2.88216e+06	1.91911e+06	2.41713e+06	1298790	2.33063e+06	2.10732e+06	2063099	1.46076e+06	2.32423e+06	1.89439e+06	2.7013e+06	1.64531e+06	1.91767e+06	2408631	3.85041e+06	2136248	1.96328e+06	1.52684e+06	2.11247e+06	1.80241e+06	1.6696e+06	1.54364e+06	2.18564e+06	1654314	2.37915e+06	2.16392e+06	1483354	1.26198e+06	3.58383e+06	1959581	1.71525e+06	1.82144e+06	1.63764e+06	1.88674e+06	2.24486e+06	2.0363e+06	937070	2.59573e+06	2.26653e+06	2.36167e+06
O14981	79327.9	50633.8	58974.1	45745.4	66303.6	61897.2	72796.1	64985.4	65563.2	50847.7	50197.1	65028.4	36090.7	58517.6	64323	74418.9	68561.5	54404.7	68454.4	57518.8	44461.8	50386.4	68587.3	32027.8	50751.8	41415.2	75247.1	75179.5	40911.5	47157.6	52786.7	95216.3	68296.3	67270.2	61467.6	81673.1	41415	68467.4	56010.7	55539.5	53252	53978.1	62806.4	53909.9	42135.1	111256	45833.6	53564.4	50903.4
Q9P0P8	91329.4	46500.9	122112	NA	49377.9	24721.9	105921	44881.8	58417.8	218987	66500.9	84843.6	48851.5	111398	57419.9	77845.7	49574	47632.4	121044	67909.3	119319	144350	105532	78705.6	63935.4	169168	70461.4	76215.9	119850	124966	71925.6	NA	64396.9	66426.8	90094.4	35987.1	81487.1	44055.8	51079.3	121189	80092.2	113499	96710.5	34702.3	43921.6	35391.8	153254	81690.3	114627
Q9H9B1	66833.4	87588.3	108686	117658	46642.5	86935.3	72338.1	56534.4	86526.2	104196	68660	89944.4	28216.5	75697.6	107817	91230.6	60020.2	77671.5	90543	104317	101116	92913.8	101586	180382	79758	105538	53568.5	79915.5	82243.1	53068.1	30072.6	48752	59612.5	25756.8	57751.1	54323.4	52824.9	102956	74939.2	71792.3	73532.7	53149.4	86793.3	96263.3	74508.2	135949	104821	61413.5	56936.8
Q9H6S0	37998.9	12595.9	NA	24818.5	22187.6	14576.2	21278.1	16535.7	25616.5	32633	7011.06	12306	NA	13974.7	12508.2	9987.33	34610.2	10977.8	NA	13591.6	NA	22820.7	15679.8	10998.5	21777.3	14418.1	21092.3	21353.8	13379.9	29381.8	27906.2	34650.1	NA	28273.8	28290.2	46063.6	43246.5	14755.9	16739.8	28479.2	14040.4	17730.1	27288.2	49462.1	14831.1	23754.6	37478.6	8566.83	17961.1
Q9H4I3	153158	100938	200067	160761	54417.8	127516	65755	68449	80728.2	89844.6	69613.4	63902.6	64547.5	126189	188663	134700	78054.4	135004	114037	113227	93116.7	95922.9	114126	164459	93473.8	156551	65170.8	138100	103919	73627.1	96578.2	50420.3	93471.1	63810.2	60540.9	34609	69615.8	70988.3	59659.2	77210.7	57718.4	76467.1	104075	69197.9	97383.2	112143	92691.1	69636.5	130067
Q12834	NA	NA	NA	NA	NA	NA	NA	NA	NA	NA	NA	NA	NA	NA	NA	4519.7	NA	NA	41258.5	21151.4	NA	22100.5	19256.7	38170	33695	NA	NA	62537.5	NA	86206.5	NA	NA	63985.6	55993.7	59043.4	41592	59442.1	NA	31815.8	29199.7	NA	52456.5	50637.4	39873.7	32955.3	NA	NA	NA	31613.4
Q75V66	189565	NA	NA	NA	NA	240872	NA	NA	NA	62747	NA	NA	140975	NA	249963	66894.8	NA	NA	282987	NA	124466	30425.9	NA	NA	NA	129004	NA	NA	172475	118126	NA	NA	NA	NA	NA	NA	340038	NA	75820.4	NA	NA	NA	NA	NA	NA	NA	NA	NA	NA
Q8NCF5	35902.2	60828.2	148031	94693.1	44751.1	96835.1	87369.5	79052.6	58624.4	56323.4	61494.6	56346.6	45763.8	60546.5	59707.3	61995.9	82261.9	71039.9	66148.6	69123.4	53228.3	67257.8	56526.2	60729.2	62921.9	34831.9	63759.5	89907.3	38452.1	84500.4	50441.7	63519.4	81817.7	80673.1	93299.1	94745.7	50819.8	160968	56896.7	63938.9	68708.2	93282.9	48833	77826.9	40624.1	54263.8	66359.3	61133.6	82820.3
Q9NWK9	NA	NA	NA	NA	NA	NA	44577.3	17266.3	NA	22852.7	NA	63225.5	NA	11851.1	NA	22551.5	NA	20022.9	23935.6	NA	NA	9134.31	19220.8	NA	NA	138785	60368.2	26666.6	NA	NA	NA	NA	33675.8	27025.2	28398.6	38683.7	NA	14113	41981.7	40206.1	10536.2	42348.4	23918.7	21147.8	29102.3	NA	NA	20985.9	NA
Q8TD19	91673.3	130800	150511	182678	124845	147347	78316.4	101840	98787.7	54679.1	116316	105522	154943	105367	133917	138575	144736	142467	176466	202275	89983.1	112687	158653	98931.5	180583	62315.5	139716	113544	140734	98397.2	86613.6	91071.3	128026	69128.1	112936	72227.5	112167	107554	106857	107926	223037	90153.2	96057.6	127922	110023	217033	150782	92799.8	106594
P52657	350322	228966	222748	234850	157682	179637	121084	236425	142557	54449.6	181073	134266	189793	177211	286927	174134	206179	188568	147397	201600	134556	123087	194887	141386	201319	74634.3	209193	224877	108884	181559	144972	109518	90094.1	193127	125944	103779	170219	321002	287508	130515	115012	85860.4	191092	179836	129670	423867	206660	170275	146316
Q9UQE7	224394	300211	390074	324964	185382	345434	255176	256684	263239	406882	246968	259146	206493	244763	324275	278651	228385	305486	272546	320107	310456	289107	286470	427251	268499	305680	196740	279049	402787	268472	207248	221911	224083	157834	144433	113959	260288	435457	350927	247406	258766	188383	299683	311761	241488	448128	345613	245011	231134
Q9P0W2	NA	25491.4	27305.9	28730.5	27341.5	24012.7	63144.5	43368.1	63189.5	45113.3	21409.9	NA	NA	24900.8	27858.3	44130.6	52209.5	39955.9	33964.6	37758.4	32614.7	28815.5	50511.3	41729.9	33131.7	26260.9	29534.2	46965.9	47021.3	21079.4	19053.5	33931.1	25501.5	31323.5	28860.3	29910.7	18616.2	42080.6	37919	34374.2	30700.3	27615.2	33284.5	33251.8	32066.8	NA	24948.1	40733.5	21994
Q92623	NA	43159.8	32386.7	40968.3	55533.2	49615.4	NA	6178.82	NA	NA	14432.5	27440.1	NA	NA	NA	NA	NA	NA	NA	NA	NA	NA	NA	NA	28414	5094.35	53418	NA	NA	NA	NA	25512.4	NA	21094.8	NA	NA	NA	NA	47900.4	NA	NA	NA	NA	26511.7	9703.77	NA	NA	NA	NA
Q6PD62	102523	83044.3	90441.7	80809.7	94189.7	81256.6	79449.8	93156.7	74911	161512	81781.9	67452.1	88340.6	81552.4	63059.1	94472	100221	69417.3	78743.4	83251	87249.7	77805.1	67495.9	134785	75633.2	102409	89976.8	122126	92193	103526	76804	107053	72429	120871	79362.6	86792.2	65945.6	112891	87378.6	129586	89807.4	98906	86581.9	60708.9	80984.4	63614.8	66439.5	82581.1	111388
Q96C36	66333.7	52768.6	57427.9	53372	117083	92934.3	36332.9	106595	152146	137897	53787.7	126447	81430.8	63815.1	108634	96673	57101.6	40578.5	81340.9	71115.3	136919	53476.4	43125	58887.6	51972.3	119103	70867	106602	119835	215740	86459.9	157663	294310	170014	148200	105893	135135	18694.8	55273.5	56618.5	46786.4	183630	115091	100372	130589	98776.8	56015.4	79330.1	55215.7
P57076	NA	56713.7	NA	90216.5	41022.3	72847.7	58032.3	20254.3	60731.8	NA	14501.5	45798.2	NA	37990.4	44923.8	45115.9	55172.7	26868.7	41398.2	53509.9	22320.4	74178.9	39863.2	39165.3	61582.2	4867.02	61292.8	68382.2	37609	NA	NA	54380.7	59864.3	59118.4	45326.2	98378.9	NA	39910.3	NA	140083	26946.9	83398.4	25043.9	34898	38659.7	44037.6	60185.4	34612.1	49360
Q53GL0	NA	44751	21771.8	19615.6	35839	20799.5	14756.9	15163.4	NA	17372.6	22729.9	7023.65	NA	NA	6422.5	13793	22481.8	30699.2	25758.9	29723.8	11969.9	20384.1	21659.3	19170.3	19142.2	31030.1	38486.9	31671.5	12930.3	10091	6866.36	NA	NA	NA	21648.6	NA	NA	19887.3	34556.8	24167.2	19034.5	21456.2	27517.8	17896.7	11840.5	NA	11287.9	24582.7	29827.6
Q9UHP3	NA	15461.7	34855.9	45152.3	26225.1	48483.9	16488.2	25801.4	23992.8	14669.4	NA	29612.5	NA	28114.1	NA	20534.9	18903.7	33828	42332.5	30006.3	25511.7	18084	28661.9	31814.6	28639.8	21284.3	39178.9	25448.3	25968.2	NA	38251.4	18294.7	26885.8	40366.6	27392.7	22330.7	22298.5	130094	16320.6	29469.8	48323.8	25072.1	24283.6	13321.7	29785.5	67250.1	25680.7	21238.7	28861.6
P62837	407172	363831	433649	620499	463679	534579	473062	537269	276132	188076	383725	386549	201865	455827	527125	423750	412309	551060	323618	356572	239107	398402	466011	320401	662579	215360	469638	283251	344470	321289	184806	407176	395329	301284	417597	400644	368501	626252	446318	358566	321572	273690	406334	494829	402737	812268	459164	347036	314383
Q15596	35886.8	34940.5	26859.2	45854.1	24370.5	26251	19458.9	16186.4	14772.1	37983.1	14970.2	15386	26182.8	20050	21186.3	24548.9	28499.4	28198.3	25688.2	26407.7	13460.6	19619.2	28473	24233.2	22501.7	14235.1	35623	35133.3	32218.7	13465.2	10280	34410.5	40632.1	NA	14130.7	39837.3	17897.8	25663.6	28396.2	30067.1	20189.4	30428.8	19899.3	18470.2	30542.5	45803.7	16779.9	18910.5	28375.5
Q96GM5	85093.1	84605.9	113365	106393	64259.9	110892	106463	97738.3	145769	147091	58338	102565	NA	85221.3	115784	110973	101571	85970.4	98331	102819	118693	77117.4	105306	150067	97376.8	81277.7	122491	142176	91699.8	60118.8	45317.5	100086	60058.2	125234	70570.7	92150.6	66799	125796	86619.3	69089.3	73993.8	75076.9	114958	128199	76070.4	119233	156721	65819.8	101389
Q13064	NA	NA	226836	207128	123421	255458	168230	108108	NA	1.07975e+06	111096	377721	152578	558951	371991	239412	315039	162949	636310	436334	322057	518798	478612	541926	374407	212201	415561	209808	370751	647235	210795	485952	225204	273966	516676	694422	749633	1.30421e+06	675854	16365	568116	648756	NA	NA	NA	NA	NA	NA	694685
Q00653	38962.7	62091.7	38184.1	26832.8	59937.3	28494.8	43730.3	27375.4	30179.7	NA	10303.5	NA	51079.6	24494.2	23743.2	20540.6	44377.2	16486.5	22009.6	15745.3	36933.1	15436	30140.5	28115.2	64400.5	34249.7	38485.3	42257.3	12451.9	42692.5	69077.7	84209.2	46314.4	61164.6	56763.6	36652.6	51692.4	21270.8	47874.2	96785.1	30168.9	33672	32499.6	47929	47511.2	18487.7	21456.9	22132.7	49264
Q9ULZ2	56051.5	57254.2	28712.2	32372.4	38033	20577.9	NA	NA	NA	NA	4098.24	NA	NA	10602	6188.12	1904.1	49069.7	89820	157996	21650.5	NA	23056.8	59406.4	13881.7	14991.3	33777.3	104841	73152.8	11645.1	13136.4	NA	NA	23164.4	NA	189715	NA	15068.6	NA	11699.2	26359.2	24181.9	8914.39	16158.8	58838.7	7993.92	NA	93621.2	195928	12826.7
O14974	127110	207820	214805	244004	108466	234503	198088	176170	149328	107942	125172	119853	111258	127092	159061	124800	136783	213361	180643	203736	97748.3	143276	199301	158559	218156	167475	364241	263083	175660	155798	115628	137871	131328	106664	119109	145144	175046	196926	159435	148027	139434	110722	204795	207611	148927	266268	202886	114738	153825
P46781	595549	1.01721e+06	863792	705781	1.10201e+06	856214	782674	1100162	909144	974186	1.11009e+06	910952	651631	921306	973404	830945	861228	770107	1049342	1.22896e+06	667708	717650	877782	537480	958415	597754	676750	854620	505516	1.35085e+06	954076	1.41889e+06	1.41901e+06	986532	1.11905e+06	1.30646e+06	983939	901700	899982	979186	901830	1.0837e+06	825767	1000995	1.23025e+06	818233	879821	982165	577166
P36954	63203.4	99820.7	76415.2	120196	83351.9	86739.4	165821	106188	146451	128052	126997	156820	80655	119714	136537	127459	62205.7	123896	118482	140714	106770	146824	122372	218326	124800	106931	103938	96175.5	124510	114186	61323.9	62543.9	114096	92167.9	114939	112611	90423.5	177044	109016	158002	97632.9	134610	59653.2	127752	71901.8	116943	113194	79894.9	135631
Q92599	NA	NA	NA	NA	26735.4	NA	NA	NA	21885.4	53082.6	NA	41226.8	14473.2	18917	25234.4	24140.4	45608.6	22969.8	69163.3	18160.2	31059.7	14241.7	36302.3	21630.3	41006.2	34516.8	NA	23726.9	16843.8	67495	26441.9	36862.9	NA	52799.3	43186.9	50185.5	32548	17338.1	18964.5	51340.1	19739.7	19664.7	33658.7	57381.6	NA	NA	NA	34669.5	16201
O60907	121964	119499	215987	116424	75941.6	111906	93215.1	112075	83342.9	88806.3	93408.4	80592.2	91497.8	117697	137370	116579	127732	85602.8	114384	78905.4	95061.1	75452.8	105765	80130.4	87861.1	77169.5	119879	72874.5	101165	91287.8	80745.9	166526	77561.6	80622.5	66173.5	219194	99769.5	129929	110786	74410.4	66658.4	60480.2	115025	152779	97591.3	169128	137233	106108	124698
Q9NRY2	23215.9	17537.7	16763.9	34029.8	24623.7	29977.2	53880.7	22370.2	40995	26314.9	39302.8	41683.9	21375	36109.1	34526.9	39432.1	33315.2	43471.9	29211.8	31565	29735.7	46186.1	41577	57176.2	28403.9	19142.7	32297.9	33061.4	17223.3	22208.3	16519.7	28495.3	24819.8	23307	33506.5	25294.2	6362.49	49332	25209.3	23803	28446.4	21507.8	21893.9	15089.1	22111.5	NA	20206.8	32707	26848.2
P35908	194897	526533	157785	NA	44329.1	79692.1	34034.3	75034.4	171397	69745.3	62243.8	46363.8	95625	58751.6	119383	118302	83287.6	61516.2	138930	124137	775949	38253.2	85519.6	168896	126135	234065	263865	85662.1	400358	60393.6	97375.6	29648.3	NA	28247.8	30657.6	440220	63288.1	290183	134853	137301	NA	44176.3	193837	34573.4	57952.7	NA	81394	63789.8	112720
Q7Z7F0	18679.8	29764.6	34244.2	50937.3	23251.6	NA	25166.3	18593.3	13856.6	4958.67	21569.2	26923.9	NA	28905.2	46395.2	23184.4	15489.7	27409.9	28790	19364.2	22823.2	25501.2	17974.5	30357.4	6359.26	26733.3	40177	30864.2	24969.5	13633.3	8595.59	16399.2	29940	31345.7	16601.9	19764.1	14208.8	37178.3	38049.1	11381.5	14263.6	22566.5	23298.2	45019.6	20905.3	61751.6	34953	11455	26053.3
Q9UHQ9	265895	110299	552488	217512	234896	162750	145484	118164	143580	147891	231613	146286	188334	108496	159297	112824	177726	168508	339539	187237	270468	143880	132160	285867	181814	257876	130274	332950	407660	396010	279071	138526	51777.6	104257	102877	48892.4	390920	165445	169126	204782	364245	123619	255465	116590	102206	219309	213069	206847	231866
P47755	208303	221982	498400	235035	234061	228044	318976	257117	227327	140585	225035	170516	262355	205221	221340	307044	299313	246936	235022	268246	204871	158640	255313	172102	375087	297687	363880	228414	271508	238617	465933	252183	261679	181491	115214	246515	244411	254483	334001	189056	270212	167337	224684	275348	241386	553909	302863	210258	220419
P21854	61063.2	54741.8	50461.7	49148.5	87024.6	67149.2	NA	NA	NA	NA	NA	NA	NA	56030.5	75838.4	37140.7	150412	42224.3	28424.6	37740.5	40545	NA	15637.4	147284	94196.3	38267.9	112264	159384	121078	33638.7	NA	27891.1	21067.9	NA	90693.6	35054.5	69443.7	NA	NA	38756.2	114519	27076.2	74360.7	101105	35881.9	76563.1	71483.7	38174.8	30828.6
Q6ICG6	15808.4	7075.29	NA	14412.5	17540.2	13357.9	10066.1	NA	51660.5	11586.6	14332.1	32920.4	114036	11228.9	5316.4	12198.2	4207.69	20501.7	30003.4	35030.5	17103.9	19783.4	15977.3	NA	10862.1	8876.01	26190.3	19152.5	12240.9	28624.7	73916.4	10191	22506.2	14856.5	5557.96	19568.1	36553.2	9066.9	31894.2	17487.3	18029.8	16247.7	13385.2	27089.5	9238.67	NA	10832.1	15601.7	7930.29
Q7KZ85	116733	104016	143887	127337	80811.9	127012	133293	115359	128895	169270	117126	109815	99720.7	110908	122571	109029	94548.7	116157	132911	136457	131871	124896	112175	179973	116996	118278	90558.5	102358	143608	133645	105668	79553.3	114943	142212	127130	91412.2	107465	179941	142866	118704	112856	105016	119035	129924	108015	131937	138203	104454	124440
Q14011	167325	394422	364224	427716	203501	380372	267027	225180	258003	247909	238661	184677	53557.1	442610	469109	432223	285529	288084	242142	301581	256359	287655	322123	533063	522020	158180	212654	471520	240592	141894	86300.3	172493	207171	104033	175878	128473	161536	208225	175260	264677	329258	159993	318092	285960	203708	699813	405786	139138	185294
Q9C0I1	NA	NA	38266.2	30948.5	22952.5	30162.2	23517.1	17979.1	25524.5	NA	21144.1	19706.7	18677.3	31375.3	25215.2	17201.6	27106.6	18136.1	19628.7	27645.2	24657.2	20711.3	20671	15777	21092.3	31352.3	58530.2	42457.2	30562.4	20561.5	32121.5	27135.8	22638	17918.7	20271.8	29688.9	22885.8	25494.4	20813.1	25584.4	28171.7	30568.8	28678.2	32558	14425.5	34702.3	23712.6	18226.5	24971.4
Q8N806	97328.2	142247	145981	152022	183670	117148	99231.1	148993	92946.6	105493	131669	123172	48807.3	131093	127127	146927	167895	123223	140979	151624	117285	97753.3	123484	79038.8	86578.9	91015.2	185767	190789	96470.6	79082.8	61545.9	126717	154832	156757	130535	152129	65134.2	214732	89687.8	113737	217801	135718	149330	109541	126599	190090	87699.4	104507	124529
Q8TEB1	31083.9	53002.8	30222.8	NA	20015.5	NA	31950.3	19735.4	55623.1	15061.3	12368.7	NA	8525.2	16481.7	18082.3	20734.4	20221.8	17248.9	15630.4	128574	26442.5	21491.2	16734.4	24082.2	25500.2	15787.7	35568.7	18534.4	17923.8	77725.5	32582.6	17822.2	24557.2	32347.5	17934.5	29071.7	35084.5	16841.3	35279.3	18116.1	36608.7	17105.8	19273.9	38625.4	25306.3	123398	29809.4	28548.2	21616.1
Q8NBT0	NA	60316.3	NA	NA	82297.8	111852	NA	NA	NA	73141.1	77575.1	NA	168263	71336.9	82885.9	62459.9	82623.4	71095.8	86048.4	89809.2	65496.1	86783.1	88854.4	44231.5	60245.2	46280.3	81277.7	118913	56202.9	145460	100345	90707.8	77370.3	109333	61326.5	52473.6	181100	112963	114322	107356	86741.5	92407.1	95746.1	33991.2	72731.8	NA	35621.8	88110	68619.2
Q8IWL3	44062.8	49686.3	81941	15232.1	40457.8	15470.5	32352.5	18490.1	40192.7	34724.5	35005.3	40603.5	NA	38010.4	38325.7	30158.5	NA	26746.5	58032.3	39341.9	57304.1	56150.1	31509.1	47270	40112.3	54488.3	33528.6	26464.9	57179	32313	20519	24731.9	26657.3	12334.4	30400	20038.4	57430.5	14922.4	28296.1	43359.6	84183.3	22780	24770.6	31361	33918.8	NA	31589.6	36644.6	43038.3
P17066	NA	NA	NA	NA	146403	NA	452575	153452	NA	NA	219152	234423	659688	302099	472633	NA	NA	251490	265125	282243	NA	561994	NA	547897	NA	NA	NA	NA	NA	910059	777735	NA	NA	330583	297726	NA	187620	374769	66473.4	1.10731e+06	175889	485849	100219	NA	60177.2	171587	212296	304745	510153
Q9BRD0	71965.2	102150	98570.5	128752	77375.8	71641.1	95406.7	89906.2	79939.5	190795	89277	85311.1	50585.5	99524.8	102795	86981.6	106241	81658.5	77923.7	115127	69153.4	83568.2	94680.9	125278	109101	81690.3	61602.3	99572.8	63269.5	51612.9	40371.6	69434.7	89812.6	142613	114031	71580.4	47287.5	182613	111774	103230	80561.9	68090.5	79435	115194	75860.6	93737.5	114625	75358.5	65406.6
P14649	330585	563479	521838	867667	304092	520589	410728	306035	424118	498675	410869	360370	963075	493299	561572	277425	301554	458082	414066	749875	313102	362126	483879	380788	387128	358835	408395	258479	567770	492352	809951	382553	270094	469385	409988	320480	1.19245e+06	625233	847269	515132	578235	337240	345456	509654	450676	598816	413636	359771	382472
P35222	38970.3	1488.94	295032	121105	8922.81	263687	9823.37	8332.82	11908.1	80327.5	14013.5	12916.1	144910	NA	NA	NA	31489.5	20278.6	5826.56	2291.47	37975	1493.87	NA	NA	NA	NA	NA	20258.5	NA	97937.8	NA	44566.8	25162.7	22141.7	NA	21878	97117.8	6299.55	3240.46	10326.7	NA	21658	23310.8	142468	NA	NA	160933	13610.7	NA
O75081	57891.8	32288.7	52394.3	92443.9	NA	69887.1	31767.1	NA	16737.7	55546.3	38991.9	27384.9	NA	34674.1	46462.9	78979.3	59080.8	34513.9	NA	45311.3	61969.3	53575.2	35705.9	78438	65835.3	NA	NA	21011.9	81525.9	NA	37928.3	NA	NA	23960.2	37479.8	NA	NA	19996.8	33254.8	34765.2	66062.4	36593.7	75264.1	NA	35796.4	NA	NA	53455.6	34803.5
P51116	114934	227228	378346	345900	223817	222573	279074	273757	225014	258790	221859	201687	146280	207009	260846	247578	223867	207728	168349	231961	175514	187222	228034	251388	285990	170449	160760	222320	156911	231456	211604	352519	373011	389632	336731	345825	127054	319123	173203	242228	226402	214749	199505	247046	229754	344110	172934	201929	186679
P54098	39057.6	38907.4	68474.2	62026.9	30538.7	47766.7	49763.4	26293.1	81468.1	57627.1	78721.6	79256.1	50194.8	46330.9	72772.9	66267.9	39876.9	34344.8	71249.5	74336.2	75898.5	51862.8	45947.8	75852.9	48336.8	75549.4	NA	20273	67145.4	42554	41383.9	62060.3	66761.9	69463.1	49994.9	39328.5	39019.1	54895.5	45990.5	67478.4	50810.1	55537.3	31127.9	57564.1	46537.4	62120	45274.1	46517	33128.2
P18206	519191	175216	611881	456464	666346	470745	244237	135926	311035	130630	278058	184156	1.16141e+06	291901	351475	301284	365764	312503	399819	485842	247463	286519	507355	170441	710067	484888	511929	546755	211572	620146	1.38343e+06	372195	166850	30456.2	128208	360118	1.46839e+06	165650	633680	213335	235964	167478	669598	327378	339179	508216	453738	248323	280954
Q9P2W1	NA	50462.1	56255.6	50601.5	NA	29979.2	32876.4	21355.7	30367.3	54857.1	13085.8	27944.7	NA	42431.5	53562.5	58878.5	63924.8	28546.7	35982.6	57370.8	42116.9	20736.5	32143.5	22743	39439.2	NA	NA	15137.6	NA	16142.9	NA	46386.4	48146.7	71853.5	70498.1	34949.7	NA	55762.5	21229.7	35371.2	28303.2	47909.7	38893.1	42557.7	61735.3	44989.9	30332.3	16365.5	45105
Q9UNM6	149238	159042	191382	203739	142715	196531	151289	166164	126481	94149	132541	131631	185251	129793	147581	126374	155302	137928	149550	138908	101708	107224	154001	123381	181752	100731	194155	170222	109738	172737	174442	211139	211823	191538	174519	223985	153058	180268	182218	141011	143029	137184	161226	184693	164535	279866	158025	122899	116891
Q9NX00	207857	101710	160715	35554.1	91391.3	116916	52692.6	39338.2	143470	181706	145365	82890.3	105710	60861.1	146090	92247.2	54354.1	78369.1	169250	96445.3	131539	79952.3	66981.1	145025	77816	149914	23196.4	66510.3	129376	93599.8	140939	63389.1	99276.1	106498	94790.4	44334.2	275324	109858	132325	47502.6	170736	50050.2	150399	153553	145746	38783.2	169053	99391.3	54012.6
Q9UI95	NA	NA	NA	NA	64344.9	NA	60970.6	62745.7	65903.1	136282	NA	59085.7	NA	NA	82426.1	80458.1	85472.4	109456	NA	55037.6	61688.1	45315.6	44874.6	52554.9	81693.4	43153.3	44894.5	58553.7	92999.9	NA	NA	142533	63918.3	62564.3	69251.4	71440.7	NA	108123	26322.5	67653.5	29756.3	82740.3	NA	90740.9	58992.9	NA	57082.5	42887.3	31393.6
Q9GZM5	53984.9	53158.1	74305.5	62281.2	57023.3	80339.7	61454.3	53472.3	93550.5	47510.4	39960.9	56364.1	30120.2	60338.2	59226.9	54382.1	55561	48732.8	75558.8	68616.3	59773.9	61488.6	69370.9	81145.8	65934.3	77246.6	32040.4	41821.3	47118.3	82183	93661.4	32682.5	54633.3	56458.7	54369.7	37696.9	74803.5	78240.1	53879	46847.4	53349.2	53108.9	69575	63793.5	63720.4	42684.6	80101.5	48391.8	61184.9
Q9Y6V7	34376.4	55405.6	51230.2	51632.8	57374.1	67983.4	66191.1	44290.6	72523.6	83229.1	60001.8	103849	19071.9	39228.1	41970.4	55724.5	65663	60744.2	80811.6	69636.7	31821.4	78696.3	83629.2	53445.7	51910.5	94451.6	93403.4	48060.4	30664.6	59754.2	12973.1	51170.1	79687.4	63674.6	104160	79874.6	53953.2	61281.5	38669.6	39973.3	48731.4	59402.4	57723.1	76677.9	61059.3	99871.2	43687.7	69356.2	42049.5
Q9NUQ9	429490	415739	504224	303154	441599	444226	543295	410545	337500	193127	380023	371487	512683	346840	396792	434008	407709	413146	374759	508688	252680	231227	430061	275997	721479	356047	533196	283565	416245	319695	599651	377633	893466	328446	318994	501346	441884	462446	618808	251933	416853	319263	378044	344784	526863	597716	427119	322699	324746
P13693	436217	355041	440085	375653	203932	413217	290926	318335	322442	160256	232828	240781	265459	565453	473044	398088	331048	368188	439911	369525	247199	236230	397637	295353	323061	163980	179128	218044	258966	252920	358179	325707	532141	325510	371735	415371	355880	356122	347982	186899	328848	287836	248398	421511	515194	349310	482240	395671	254524
O76075	NA	22288.8	NA	NA	7737.22	NA	44016.5	29107.3	NA	NA	38074.2	22798.6	NA	26900.2	28112.4	31862.5	19420.3	15200.6	NA	20206.7	NA	6058.15	39645.8	14679	13934.2	25824.3	30240.9	29991.6	NA	NA	NA	15600	21330.3	20343.7	15809.1	28786.6	NA	45533.7	63580.3	34011.1	30698.4	21171.8	29052.9	11919.3	16575.4	NA	17693.2	25380.2	23737.2
Q3MIT2	NA	NA	NA	NA	NA	NA	NA	21998.1	NA	NA	11398.4	NA	NA	9226.88	41619.8	11508.1	14553.3	9588.96	NA	10277	NA	NA	13902.1	NA	32963.4	39193.8	28368.9	21190.5	NA	NA	NA	14773.6	7393.04	NA	31491.3	12788.2	NA	15703.3	22046.6	20952.6	13963.5	72195	8012.1	21985.2	9537.15	NA	NA	13432.1	12300
P15880	880054	1596248	1.17951e+06	1718674	1.30909e+06	1.22293e+06	1.17943e+06	1.25162e+06	1.23165e+06	1.44597e+06	1.35045e+06	1.20069e+06	1.25948e+06	1.20486e+06	1.1804e+06	1.25226e+06	1.43194e+06	1029666	1.10311e+06	1.5212e+06	951173	1052016	1207313	775246	1.2699e+06	899620	1.05585e+06	1.21809e+06	819098	1873580	1.13883e+06	2.35012e+06	2.01615e+06	1.62136e+06	1.76903e+06	2.0677e+06	1.47437e+06	1.09893e+06	1.25205e+06	1.27343e+06	1.17113e+06	1323760	943646	1.95806e+06	1441881	2057036	1.48064e+06	1.1906e+06	862018
Q8NEF9	NA	7174.44	NA	29054.2	33460.3	28026.7	11094.7	NA	16089.2	42035	32826.2	22182.1	NA	33214.7	NA	18226	NA	20008.4	27262	25387.4	68727.1	8891.19	24390.6	29291.9	19369.6	32152.3	18515.9	NA	37191.2	NA	NA	NA	22655.9	23320	24612.2	12104	NA	NA	NA	NA	13678.7	27607.9	NA	48404.9	19901.3	NA	37971.5	20636.7	14567.4
P04114	180328	214663	55801	86431	57193.8	53044	58734.2	88310.1	21290.7	117070	27958.5	141767	97085.9	47667.1	84930.4	NA	47096.5	78714.5	93735.4	42598.2	200465	84430.8	17309.4	31548.2	76320.9	217048	42196.4	89394.6	222439	134094	79345.6	NA	23886.7	39832.3	54786.7	65688.8	290013	41258.6	56328	66280	146137	26063.1	88355.8	63712.4	22468	41580.4	263841	61308.6	55736.9
Q08752	134122	151524	214452	154143	133367	142966	148787	174360	29274	104726	127559	142068	101881	150416	123972	110086	137347	140311	134913	156995	65906.8	113209	156080	71831.5	109062	92825.6	117783	81308.2	60308.1	106906	109734	167872	186279	364952	244416	262396	128756	197551	186498	132334	131977	123702	105505	174408	159426	213297	97533.6	104184	90967.1
Q15013	NA	NA	NA	NA	NA	NA	47368	17773.2	15129.4	19185.8	41335.7	47349.6	NA	36690.9	39155.5	26381.8	19425.1	27565	19492.6	32029.5	35555.2	24234	19865.2	28709.7	25107.6	11503.5	46715.6	15932.3	14467.8	42407.7	27527.7	49923.2	39373.2	NA	46036.9	45627.4	17729.2	39660	16043.3	NA	46171.7	15606.1	12146	23414.5	NA	NA	20911.3	NA	NA
Q13588	42555.2	40986.2	32866	115728	39949.3	102600	71291.1	44606.8	32567.4	36128.7	34287.2	36475.2	NA	49463.1	51045.1	65782.7	40955.5	65454.3	56095.3	32989.6	47737	44123.1	53389.1	65765.2	129049	26475.9	26882.4	34064.7	59934.7	17227.2	NA	42941.2	41314.8	35675.2	88911.2	41101.9	42965.2	58314.4	55049	42008.3	68458.6	44187	54515.1	54796	53379.1	83540.9	37424.1	24931.4	68808.9
P61081	262549	297210	402100	404531	349603	329409	247930	263974	242135	163586	246615	309498	153784	280411	308944	260517	231914	282618	218180	304920	219220	199048	329891	271761	315859	193561	437985	295566	283968	199192	185364	289676	382386	250146	240100	274971	199253	403298	378730	194443	235482	209914	323198	313467	291985	479925	307967	238412	216298
P62380	38521.5	33671.1	22720.1	NA	18009.1	17768.2	44453.6	34053.3	70049.9	19277.2	44433.3	38535.4	19053.4	49112.9	30345.3	52060.1	44906.5	39495.5	28632.3	38762	25429.3	50529.8	27567.5	11718.8	18471.1	29634.3	39632.7	36514.8	12041.6	42755.8	17244.5	38979.1	NA	37882.8	40929.9	37966.3	27659.1	67296.6	42344.7	55024.9	21723.7	29866.9	35476.3	16627.2	20190.8	NA	22008.5	31766.8	31136.7
P61088	1383314	1.50168e+06	902050	1.42273e+06	1.20607e+06	1.60914e+06	1.35958e+06	1.28378e+06	1.22462e+06	637411	1.22103e+06	1.46498e+06	744606	1.35731e+06	1.24301e+06	929798	1.18383e+06	1.42376e+06	1.2266e+06	1.89869e+06	663111	1.10591e+06	1.3887e+06	740892	1.63187e+06	1.05002e+06	2.1289e+06	1.44287e+06	821088	914230	815058	1456762	1238034	1.37548e+06	1.47578e+06	1.36527e+06	1.21667e+06	1.47497e+06	1.37204e+06	1.10008e+06	1.12981e+06	988420	1.14398e+06	1691313	1.26808e+06	2.09834e+06	1.34491e+06	1.18553e+06	836921
Q9H1E3	409336	882925	872998	816230	296047	717195	377148	412515	454184	456582	412784	318619	163737	681017	754936	542259	457946	833633	502092	514935	375056	571990	523458	617738	579866	367189	484433	980130	510130	239612	196300	576336	344488	280213	205612	215133	414450	690191	439190	448428	755938	189035	581044	533583	421364	794725	850870	346386	395349
O43924	98555	80475.8	57344.8	57433.3	100333	76443.8	121285	104665	63413.5	45293.2	54470.2	76187.1	36703.9	61411.3	56296.2	101753	100698	64697.4	30285.2	66328	68543	54675	76440.1	61845.5	79781.4	49708.6	67385.5	85242.2	40647.6	43190.9	97542.7	119030	87284.8	114339	124319	127830	52504.2	69989.1	74999	95787.8	103329	67084.4	50823.2	55048.6	68134.3	37699	53910.5	59869.1	70050.5
O00189	NA	117839	36428.2	27625.1	41532	NA	45919.6	26108.8	NA	NA	NA	NA	NA	38650.9	25265.7	15432	NA	47998.4	92747.4	55557.2	39807.5	28568.3	127000	75560	42281.2	NA	39919.7	94456.8	49542.8	40813.7	86094.4	44189.5	38075.3	34898.6	71325.7	21816	78761.2	88362.3	48171.4	43300	61038.3	58421.2	40955.3	59381.1	33979.2	105129	36441.6	28938.5	43510.2
Q7Z614	14687.9	18865.5	265453	NA	18958.8	111679	11957.4	21688.5	15142.5	10669.9	24263.3	NA	NA	24700.9	8044.06	33669.2	70171	16988.1	NA	11408.8	17471.1	15909.4	27430.4	8428.25	7017.35	114616	42550.6	35742	NA	23270.7	55877.1	NA	13337.3	NA	7739.07	NA	43559.8	24492.1	23365.1	34238.6	28684.3	21561.9	9346.82	13922.3	NA	NA	NA	21162.4	18138.4
Q12778	37110.7	56531.4	60669.2	40043	31262.5	53043.6	22017.8	NA	NA	NA	NA	NA	NA	34951	40094.9	46984.6	38711.4	43219	26293	40119.2	39954.2	29846.8	38780.2	64872.6	70955	44324	36915.6	40818.6	44258.4	NA	NA	34410.9	43637.9	NA	103713	33353.5	NA	NA	NA	45219	63953.9	37272.7	25689.6	34035.3	41412.1	25024.5	62523.3	36882.3	53906.7
Q02241	NA	NA	NA	NA	27265.7	52871.4	12583.9	12501.3	21569.8	45395.1	9495.34	NA	NA	NA	21108.6	13227.7	33618.8	19141.3	64391.6	NA	10415.1	NA	5799.9	23960.2	34922.3	NA	NA	25080.2	NA	54217.6	NA	21335.1	50873.8	54496.1	31787.1	31092.9	22351.3	20846.3	13627.3	22424.6	10292.4	49954.7	20021.1	NA	28203.5	NA	NA	10433.2	29650.9
Q6NW34	NA	10321.4	64035	15293.1	NA	6934.41	32704.9	27178	20631.2	43379.6	29015	31111.4	NA	28441.4	42077.6	36499.5	26412.2	31850.8	23968.3	31053	30213.6	6670.17	40165.2	34875.2	35072.7	29212.5	22396.3	13317.5	23372.5	16775.5	NA	40512.5	50992.7	24392.2	37129.3	30222.5	NA	44345.2	30823.7	23553	21371.1	35882.5	32452.4	14669.1	28692.2	NA	21863.3	23431	24027.7
Q9UK12;Q9NZL3;Q9UJU3;Q9UK11;Q14590;Q02386	NA	NA	NA	NA	NA	NA	NA	NA	NA	NA	NA	NA	NA	NA	NA	22667.9	NA	NA	NA	NA	NA	26764.2	28269.5	47629.2	NA	NA	42138.6	37859.3	NA	NA	NA	15953.7	NA	NA	NA	NA	NA	84860.8	NA	42066.2	36573.1	27866.1	NA	NA	30373.9	NA	NA	42439.4	47593.4
Q14344	202689	145219	98967.4	56759.9	48341.2	110401	65395.5	63892.8	99359.8	119123	101061	77756.7	100697	85389	100553	78233.1	98442.8	109911	116438	196054	171168	81153.2	67342.7	137267	78449.8	135725	36266.1	57459.3	89437.7	103654	118860	62364.9	46782.8	51964.1	77751.6	41698.7	163675	83534.6	102233	137076	48579.4	60462.6	86955.5	82095.4	76472.3	130924	175229	89169.3	94111.3
Q9Y333	200110	149474	352806	104326	146547	292822	147571	172476	139461	98433.7	157152	118757	119903	175411	125487	234043	262125	135046	131272	184451	151692	93750.3	142322	159076	181315	215527	293348	240497	170231	154962	126051	188631	94337.8	103683	65632.6	200391	130591	194792	163405	110572	150299	190411	139899	176203	134703	296092	150407	132864	125587
Q14061	223247	191353	294612	110055	80427.4	147081	232338	539205	315942	531873	380689	398274	110552	244824	390137	175706	136194	210019	283061	201637	184572	218037	280878	352382	115621	180854	96064.9	79073.1	365943	301754	264466	49790.1	280131	414024	108698	113954	317252	321675	227949	83427.9	186408	103057	445667	345178	190267	255054	268848	122170	89046
P25788	280683	307655	352260	326997	278318	292240	208499	312848	219063	168722	187239	298082	299702	284366	281238	251551	347622	194107	201353	292910	136124	166985	228940	204184	304954	252478	491290	356805	197175	297726	231832	380400	297829	310145	240250	376301	303728	281920	316591	168441	270640	202106	247483	382006	241108	457688	275315	248737	217100
Q15293	175110	111517	225074	170285	211790	140065	123135	137541	183187	302942	238276	171726	94287.1	120843	154909	169747	206950	122140	281353	115066	149119	162747	130033	264384	148675	204330	224836	134439	167875	120488	125756	312784	255284	78714.4	172151	243582	221436	180723	118067	122863	109407	149324	217457	146764	142563	198078	177078	214768	156514
Q9UDY8	20023.6	32154.8	47566.1	54424.3	22798.6	47570.8	11677.5	NA	31676.7	NA	17479.3	20018.5	34502.8	23667	29812.4	27579.3	36242.3	26588.5	23794.7	36392.7	18607.7	14639.6	26753	20038.3	44244.7	17118.2	26770.7	14710.9	38300.9	NA	14158.3	56155.2	33649.6	NA	33636.7	63910.1	NA	31517.8	23243.2	24247.3	23875.8	25689.3	29529.2	34584.9	26144	70416.2	34881.2	14691.1	23649.1
P62495	311719	175484	253458	142509	367646	174343	204949	298586	180930	129578	195691	198976	241478	177578	164736	233043	287165	194053	219714	189098	137538	147037	227580	105767	272189	182120	253235	160655	159682	271328	295714	423685	433495	261505	278004	533803	225858	183329	243154	126127	242054	189009	156202	261223	304267	443844	211691	219201	141909
P51665	213297	190742	196144	173844	148855	178949	164205	187952	130834	113105	132820	141536	185456	136749	134656	140989	143729	172751	163260	164143	100043	127298	150241	138462	169579	120948	226164	173282	120355	154533	153616	233098	204194	223845	186888	264088	179268	201638	207423	146981	144039	159852	162891	177333	174646	178538	143086	160558	150623
P10909	48757.7	NA	27609.3	NA	40554.8	1549.48	NA	NA	23074.8	57769.1	NA	NA	48870	NA	18606.1	13079.2	65446.5	3828.87	33908.8	NA	9610.11	19287.4	10934.9	12358.2	51418	81969.4	4078.46	20202.1	5988.31	91387.3	281667	NA	NA	NA	NA	9739.26	117564	NA	41347.5	33239.8	30078.1	NA	14449.1	NA	NA	NA	NA	12462.7	22365.9
P63261	3.17421e+06	5.73349e+06	1.94407e+06	NA	204035	3.28117e+06	5.86195e+06	286068	6.22045e+06	8.38316e+06	8.03351e+06	7.40733e+06	3.95751e+06	1.83449e+06	4.29756e+06	2.07119e+06	1.1742e+06	5.89669e+06	1.85056e+06	4.92751e+06	981649	4.33531e+06	5.72924e+06	5.09796e+06	1.98886e+06	6.4934e+06	6286157	2.06279e+06	3.29878e+06	2.95029e+06	5.75848e+06	3.51792e+06	3.36983e+06	6.21691e+06	2.26869e+06	5.33497e+06	1.78347e+06	6.18581e+06	8.93248e+06	5.65301e+06	1885192	5.40472e+06	3.17193e+06	11462935	2.07428e+06	NA	5.77336e+06	1.71781e+06	2.43088e+06
Q14203	67365.6	73823.1	92069.4	101931	73092.6	68946.3	94046.3	107703	73991.9	51218.1	71271.3	79357.8	91020	52255.4	58587.2	48051.8	63576.4	70510.4	78448.1	81590.4	49348.9	62641.1	92015	76764.4	92515.1	60285.8	130078	101385	57218	87948.6	92903	70555.9	80070.9	129847	85879.8	81632.2	102840	120204	102491	80582.7	98616.1	63683.7	99117.4	85548.9	82203	153520	100304	67416.6	70301.1
P33993	300265	975283	570806	856205	500409	840459	820308	861344	860934	1.05135e+06	984047	1.1751e+06	512691	1.07572e+06	1.26397e+06	1.37612e+06	1.15942e+06	844125	884408	1.47005e+06	924858	496229	644804	606841	643058	421358	671392	699375	400430	770568	390463	806152	998247	939192	987315	787927	470680	1517570	808337	988742	993561	1.01952e+06	895063	449668	1.30246e+06	918638	711505	643148	868836
Q9HD67	NA	NA	NA	NA	NA	NA	NA	NA	NA	NA	NA	NA	NA	157377	60426.5	216472	180165	123385	98971.1	182464	182984	113132	82634.2	29647.8	115823	116958	311258	324966	170015	NA	38290.9	120164	91480.9	62844.4	77613.2	76394.1	NA	85904.7	NA	124054	NA	90428.8	NA	NA	NA	NA	NA	126505	NA
O00762	NA	NA	92989.5	136831	86889	55773.3	89047.3	66886	32900.2	28964.2	57496.3	45121.2	NA	67423.4	54173.7	53621.1	59014	31010.7	55081.9	57836.4	NA	50851.9	31376.5	79833.8	125092	NA	22717.4	99900.1	NA	95349.4	NA	NA	88143.8	46854.2	114893	141092	50920.4	141428	64692.3	40205.4	40552.9	106443	59061.4	89970.7	58327.2	NA	12479.7	63681.5	64149.8
Q9H9Y4	NA	NA	NA	NA	NA	NA	NA	NA	NA	NA	NA	NA	NA	NA	NA	NA	NA	NA	NA	40855.9	NA	102711	23928.6	NA	NA	NA	NA	NA	NA	NA	NA	NA	NA	29635.3	NA	NA	NA	NA	NA	NA	40345.5	19173.7	21414.7	49625.6	NA	NA	35884.2	20568.8	21542.3
Q9UL26	824097	664437	567611	561061	336691	753722	353912	327440	357039	279169	590022	176746	561083	500963	482754	777248	807792	209267	NA	355156	625391	230676	410739	757686	877422	521008	421313	464714	564115	352011	638566	246331	238950	245679	296266	829286	707402	496017	758821	570072	492176	358560	215956	591999	241522	816385	883609	476615	344119
Q16762	521173	374516	419205	231829	218878	256564	120336	84530	407613	78525.7	152229	339294	459216	177418	398292	354724	229601	164069	347837	293153	563467	289177	299730	355836	280711	351295	205760	248470	439558	661856	293635	177800	151365	28717.3	132123	221374	529150	128875	244018	266843	739674	257820	156568	336018	401993	84650.5	387824	261814	308814
P62253	103174	98566.7	129759	161121	61203.6	100934	92193	120543	80450.6	76159.7	61093.3	99465	27738.3	87721.7	88280.7	90219.2	106304	105592	94712	86949.1	54041.3	71645.4	77974.1	79321.7	124438	33495.7	66214.7	60657.8	51166.5	52692.2	45938.2	151956	155777	189338	154971	175220	62192.6	125558	107369	49460.7	79435.1	82449.2	46946.8	86724.5	84122.8	200722	68980.1	63060.1	72965.7
Q9UQ16	45662.4	74253.1	89748.7	92565.2	15707.1	44709	76561.2	87919	41170.5	44348.3	67805.7	64001.8	62867.5	64503.4	47978.7	57528	83886.5	62272.9	46538.7	75843	72576.6	38975	27553.6	45310.4	35023.4	78267.6	101477	73763.2	76759.9	62913.2	66300.4	124908	63665.3	82140.6	73168.4	69991	31158.8	75003.6	80498.3	100491	66797.4	80939.9	80956.1	NA	42688.3	20263.5	45269.5	37882.2	66206.5
Q9NRK6	76461.8	39480.3	43825.3	31002.1	53316.5	42174.9	22734.5	22015.2	64966.9	33159.3	43550.3	101328	55406.6	25251.2	41043.7	38428.2	27629	23917.9	71414.2	33661.5	112994	46283.5	32674.5	27125.4	24570.7	57900.1	8956.1	54317.9	68161.1	328730	73402.2	75054.7	39484.2	32971.8	24936.3	25069.1	134842	11474.6	61099.1	42448.9	76896.9	45591.1	53106.1	32571.9	31143	NA	29414	83159.5	29142.9
Q9Y5Y2	67867.9	187538	261163	136054	123787	235372	191902	166341	112208	81346.6	167750	210604	100232	169207	88059.2	166201	199821	201283	192666	285233	139600	147114	127902	112066	199411	127895	252906	163401	74546.4	164679	137819	122458	157759	239218	190329	182037	150831	230628	96191.8	147972	161264	161868	135852	107361	106593	288381	106151	120391	166848
Q13601	85934.9	298416	210808	194603	174032	185106	209486	205877	249337	295900	252552	202912	115305	221761	187854	216459	149250	148147	189411	299147	243557	252658	204173	317495	154407	295367	156097	169310	239368	173554	83003.6	204005	182198	231200	230802	112264	114592	290057	139116	176624	191500	160357	165648	216291	161042	364052	309563	178610	133346
Q8N371	39862.7	40925.3	40474.7	18310.3	NA	NA	37171.5	10159.9	19027.4	NA	24224.4	32385.8	NA	43445.8	37211.1	54673.5	43971.3	20776.4	31474.4	61117.6	14764.6	19063.4	26069.3	NA	27210.9	6617.73	32396.2	57258.1	21082.5	NA	7375.53	NA	17696.8	23060.6	17294.4	21898.5	NA	40150.7	16760.6	42992.7	11164.8	32438.8	18947.3	25857.4	36616.9	31241.7	21856.2	32479.7	34206.4
P53805	NA	NA	31191.6	63720.9	38026	40674.3	NA	NA	NA	NA	NA	NA	NA	65669	61345.2	49860.5	47533	41439.5	79492.3	66744.1	76035	6528.38	37980.6	20896.2	38222.5	NA	NA	29636.1	31396.6	NA	NA	NA	22473.8	20691	28111.4	21172.3	NA	NA	NA	58175.6	81443	36129.7	58593.8	41968.3	19949.7	69293.4	74241.6	25077.3	25100.7
Q92918	61789	68717.7	64139.8	76203	79476.4	56455.8	56523.7	61070.3	52375.9	18688.1	75804.6	72348.6	33762.1	77171.1	96430.9	78345.8	85821.2	63548.7	54161.3	95347.2	58762.7	48304.7	79615.7	53741.8	68874	59818.4	37493.1	66461.6	37535.7	54794.9	27780.6	53168.5	68222.2	77910.1	50799.1	41271.9	61499.8	46733.3	62365.8	74881.9	61803.3	53749.6	47050.3	83428.6	63173	17257.5	48835.9	46688	51989.6
P47985	668497	682558	1.18632e+06	474272	455123	678239	417700	511834	722102	1012877	836868	534712	650172	616314	757819	614894	402932	519236	642906	632475	902918	734663	507912	911456	576066	1.09765e+06	485836	667627	1.34997e+06	957938	801939	497058	474448	368503	410755	274872	1.05726e+06	556878	803407	607860	869247	447290	849239	830931	650954	415194	831577	694959	616261
P16401	14697752	28192493	39321365	31828525	7500386	42734149	27650910	19250889	19844795	29360977	18633984	15161709	23100518	21891254	37661085	18099759	10493499	21411385	25472110	33006459	28517859	28668653	20016896	33019531	17949356	17027540	7289852	10827598	35064654	42394731	22322349	9506995	9000976	14625229	14333829	5492927	32950456	40380583	31805486	26351603	17427715	13802403	22087724	26747777	14844923	23669223	40558453	16209887	22457878
Q96HR8	NA	NA	32080.1	41742.7	43663.9	NA	18377.6	19197.1	34558.1	28001.9	16189.3	38791.3	NA	39611.3	26522.6	50585.9	37911.9	29044	28356.9	43433.5	21334	45927.7	34330.5	17860	17821.7	24759	25085	29777.2	27943.6	24124.8	NA	30758.5	56968.7	30143.7	37049.6	54072	NA	25864.6	15306.3	60708.9	23076	32531.9	52249.7	36346.8	24471.5	41439	16011.5	21565.1	21918.6
Q99439	90462.2	17431.9	85778.8	81202.3	171025	105635	203579	241714	64050.2	43442.6	52991	11656.4	160400	45984.4	75466.5	62591.3	77928.3	46951.6	13485.6	87729.5	44753	20170.1	23027.3	97802.4	147902	131876	275130	170052	58974	110075	241598	58061.5	79069.2	160223	20439.6	2339.78	220184	91337.6	106912	63781.4	32753.1	53923.8	62229.4	280412	67041	327367	121378	24539.9	71105.4
Q9UKK6	28759.3	41629.7	NA	NA	31407.4	NA	20191.6	34283.3	30412.4	41211.9	35956.4	17050.3	NA	20193.9	39972.1	58613.1	52060.2	34660.9	26074.3	26055.7	37115.8	21533.7	11535.8	52057.2	63784	62855.8	53972.1	60765.6	42229.9	22629.9	NA	60837.1	41010	22007.9	15834.3	56893.2	NA	28465.1	17553.9	59632.2	27394.6	49018.6	6062.71	NA	21416.3	NA	NA	29317	35602.8
P16435	123473	62845.5	94636.3	58954	81250.7	113071	97860.2	66706.3	50680.9	106169	32218.2	53886.1	74981.7	45308.9	62438.9	48379.3	63265.2	71650.7	101792	65180	84196.6	90175.2	86878.3	117811	66101.5	56830.9	39059.3	67126.8	117327	109230	139122	79877.1	98196.2	69338.1	113238	63939.7	134724	40118	78986.6	82353.2	58320.7	71390.9	91408.3	59403.8	60237.4	136195	80266.5	55375.7	101289
P51608	188973	202786	650445	213379	64108	273231	261369	150382	152247	110614	184650	82561	95167.5	151186	197217	155420	142362	162413	104542	154348	273994	112007	127251	392478	366871	325787	105013	115060	721291	233962	60684.4	54520.9	61222.1	55781.9	59722.1	32645.3	341783	219027	256111	122534	487323	64973.3	184987	89548.6	88932.3	458712	259530	194808	146815
Q9BTW9	85391.8	33687.4	81991.7	73695.2	65640.8	78911.8	72507.5	98395.4	98465.9	35179.3	71648.6	56043.2	71331.6	63691.4	73641	78322.6	89774.9	55088.3	54363.5	61762.6	35657.9	55292.1	73966.4	29882.3	75398.8	45176.5	59457.3	77296.5	43202.1	79650.3	59067.5	110493	76050.8	136304	95647.8	121856	65428.4	89163.5	94392.2	56622.5	76252.9	48956.9	76122.6	90875.1	66653.6	236923	48786.3	65400.8	49529.9
Q96F44	26552.4	NA	NA	NA	63186.3	113135	NA	62574.9	NA	54475.2	78921.7	78436.6	NA	50013.3	48814.5	53693.5	56779.5	40996.7	59888.6	84588.6	NA	30961.4	38769.8	NA	69696.6	23600	46723.1	NA	NA	91928.6	64834.8	40812.3	37167.7	44563	61732.7	65222.6	197835	NA	51442.6	50586.3	69175.6	42968.5	51669.3	52122.4	59736.7	97520.5	164257	36002.9	39344.1
Q16763	30151.9	41027	NA	71885.1	139377	34166.9	65105	72717.2	53744.2	20684	39858.8	37798.3	NA	44405.3	31962.6	38440.4	45923.8	47165.2	72058	44477.4	28033.7	48212.1	43985.3	50782.7	84902.1	NA	NA	45902.7	24828.6	81556.8	NA	32741.3	176978	196216	156121	202716	20818.5	77682.7	51388.9	37186.3	23747.9	120574	47702.5	47068.5	116087	NA	54406.6	44594.7	38894
Q2M2I8	55454.6	67302.4	49518.4	56053.3	84731.7	65833.1	53554.7	28675.4	87343.4	60924.7	99296.8	94661.1	NA	63815.7	56760.2	71665.3	78430.3	77774.9	104126	144541	128959	54250.2	106519	30993.8	69484.5	77970.8	88760.6	80232.7	54418.6	43072.6	50860.2	59754.1	51623.9	64667.6	64504.8	60087.2	42695.2	41602.5	39922.5	62258	57116.8	49371.4	58923.7	104758	46808.7	122182	73102	69314.9	48621
Q58A45	NA	38234.8	125549	48130.9	29254.6	48175.7	43286	36500.3	32565.8	32764.2	50028.8	42553.7	NA	50737.6	60351.4	55542.9	50539	49605.3	59325.3	73080.7	52179.5	52669.8	96667	33313	47538.5	28335.3	35155.3	43312.7	77116.3	27229.6	24572.4	47993	63004.5	27047.7	40222.1	36665.1	32267.6	57557.2	46003.1	50733.9	48865.9	31908.2	47132.5	45247.3	56995.6	126566	49648.7	50307.3	28066.1
Q86Y91	165434	NA	NA	168215	70715.4	20059.8	122236	28596.1	45442.6	77905	NA	94065.6	NA	90911.8	110234	89448.8	37340.3	91662.3	236502	198191	48864.2	99080.7	393111	140308	396293	15640.9	111247	55115.7	28586.1	281118	488729	36426.5	58410.7	52056.1	49350.7	100238	34591.2	256374	139521	38143.2	NA	30764.8	54697.1	NA	37122.1	202055	35764.6	58087.4	83819
Q86Y56	27014.1	48888.5	77886.2	28006.1	55040.3	34960.4	48238.3	57061.3	66739.9	32844.4	44505.4	90121.6	31383.6	52999.1	51253.4	51472.3	63454.9	47489.7	75402.6	67169.9	22735.5	56631.1	63865.4	35359.4	47490.3	25406.2	17377	25849.3	24222.9	77147.1	29800.5	108654	119052	88719.7	78275.4	135823	39791	50283.1	35207.8	42967.4	32029.2	75177.5	31720.5	78576	79066.5	9301.86	32408.8	51405.8	28063.2
Q14257	44105.9	74854.9	153510	106092	41516.5	47757.1	89073.6	57081.2	109300	79725.3	65536.5	77684.9	NA	70844.1	85758.6	128394	63944.6	58556.7	110228	85915.1	117741	70854.6	71112.9	218746	104385	98135	80117.3	84298.5	86168.9	49353.2	52246.3	77360.7	35408.8	90595.7	48079.2	80200.9	35684.1	84748.1	38727.3	60219.1	84292.8	50420.7	79499.3	49857.2	48112.7	172336	49402.1	63796.7	67352.7
Q92797	98780.3	109535	135090	125464	83411.4	119432	111795	117141	110025	135335	105056	128504	80103.5	100160	101562	113505	92192.8	118073	114723	124958	90113.6	113614	121280	155134	105164	122581	114738	109940	115093	96588.8	78169.4	108777	107899	118203	121647	86435.2	79325.7	145857	114450	100614	104784	91527.2	116760	136270	97988.3	115776	119600	91745.6	107920
P27348	371434	408565	394616	538505	258470	400902	338989	413288	320517	261613	357115	331877	137080	392716	468288	423663	362835	323916	248375	423137	318953	223465	350298	319555	388994	376348	556572	439311	492625	155124	160467	438614	298345	464296	294953	563486	226844	464961	470359	185997	335573	205910	414363	615038	418269	626093	379701	284468	228450
Q86U42	660422	812887	1.17481e+06	957949	502238	791632	669987	629979	848936	987390	766341	666612	504956	746472	820718	806187	539409	761503	725037	818739	642478	665495	909232	1.34138e+06	771852	835485	929734	722540	831793	535104	581170	434249	665830	701749	695759	568195	615913	984861	840781	480115	774467	570917	785846	956066	721012	1147302	860024	668204	585047
P06340	33831.7	37877.2	93654.7	69563.5	NA	89301.1	NA	NA	14993.8	NA	NA	NA	34370.5	47054.1	55123.9	18388.8	NA	33103.7	42314.2	6785.97	NA	22370.1	43225.3	82598.2	152099	45291.7	NA	NA	73153	89426.9	NA	NA	NA	NA	17605.6	NA	110356	10250.1	NA	NA	NA	23809.1	35530	15146.4	111402	NA	32471.5	47789.5	109624
Q66K14	42837.7	57318.5	55987.3	39469.8	79139.6	59994.4	49720.8	66992.8	46138.5	35965.9	70963.9	56593.8	76932.6	57844	59307.9	57118.9	72867.8	47271.2	54510.1	56110.5	44196	34393.3	51990	35114.5	50148.8	54215	91049.4	80355.1	56070.7	30310.9	87599.4	60617	51094.9	53723.7	52809.5	54472.4	59629.3	54489.5	71825.4	48076	65658.1	46296.6	72537.3	67613.2	45628.2	101168	63297.2	54141.8	43442.9
Q13614	166531	NA	185891	123235	134945	166293	89832	25890.6	53290.9	191502	196181	63631.4	131706	109516	49017.5	116737	68989.5	108640	120152	116195	161032	149207	106627	84277.9	89763.9	129939	84010.9	55210.8	125082	181209	98373.6	74560.3	44578.1	118091	88317.7	123585	163310	187784	120109	64412	94074.4	102483	55833.3	NA	99770.8	NA	64523.1	101117	173131
P06454	1.87873e+06	1.8638e+06	1.82353e+06	1.52261e+06	638190	1.15033e+06	993365	954960	1.03784e+06	349884	653082	785085	445173	1.86553e+06	1.85402e+06	976407	540076	2.10364e+06	1.19209e+06	1.89464e+06	464409	855596	1.82337e+06	1.14182e+06	762888	667091	2.61792e+06	1.10236e+06	671659	657525	404990	736233	1.27328e+06	868689	608598	1.05308e+06	969647	1.78896e+06	1.6234e+06	370744	707137	410836	1.21111e+06	2041513	1.21282e+06	2.45456e+06	1.15599e+06	1.01769e+06	698020
Q15907	1.1745e+06	1.12184e+06	2.20356e+06	1.35667e+06	1.04076e+06	964833	959864	1263268	988493	1153138	1.02946e+06	906027	1.09002e+06	1074958	1.21572e+06	1.03709e+06	1.05023e+06	1.13386e+06	1555714	1.10773e+06	975742	1.10071e+06	1.28836e+06	1.42221e+06	1215335	1.34476e+06	1.01126e+06	1.09968e+06	967105	1.42257e+06	1.69997e+06	838296	843238	1.05742e+06	746229	740516	1.69292e+06	1481552	1.39882e+06	928302	934760	871204	1.12131e+06	1.74656e+06	1.02707e+06	2.03188e+06	1265453	932319	1.016e+06
Q86YB8	20550.8	NA	9583.14	23311	26644.9	10260.2	NA	NA	NA	14422.2	37395.8	NA	NA	24056.8	13306	32185	35828.7	10471.4	59600.1	8383.63	NA	12862.7	8806.19	72209.8	24555.7	24123.3	NA	11909.2	NA	23770.1	11017.9	42576.7	13058.1	31513.2	43928.7	33046.6	20958.2	NA	4155.8	62530	15143.3	15380.2	15341.5	NA	8003.87	NA	NA	28591.8	14995.1
Q86Y82	92479.5	56923.3	116970	102322	151872	84323.9	58088.1	63344.6	70550.8	44555.1	83986.5	77072.6	73868.6	72749.4	75718.8	51993.5	88019.7	66580.8	95818.2	66154.5	66295	78705.5	114827	122064	60308.3	108554	56003.7	101485	54082.7	72976	121145	63525	88704.4	122890	102898	53112.2	93381.1	48387.6	52356.1	78385.1	94157.1	65837.4	63858	73653.9	55487.2	91186	39165.3	76169	66348.3
Q9BY49	NA	NA	52586.9	33453.5	NA	96225.8	NA	221762	148002	45558.4	NA	50173.8	173507	NA	NA	NA	NA	NA	NA	NA	NA	NA	NA	56109.4	174851	235405	NA	161431	NA	93315.2	55539.6	NA	247477	34978.2	342146	NA	102912	NA	10123.2	33748.5	NA	NA	115322	NA	99819.8	NA	NA	79938.3	37311.5
Q641Q2	17702.9	19945.5	NA	NA	17145.2	22232.7	42541.1	14465.4	24322.3	13730.8	30329.4	24444.3	NA	24696.4	19258	28204	21252.7	27790.8	27992.5	30011.3	14622	21848	32638.7	22224.8	31217	20062	38525.6	22223.2	22547.1	NA	28125.1	17889	27852.3	15276	23968.1	25536.3	18507	24562.2	22824.6	32610.4	24247.1	17130.5	19937	30151.8	17016.2	NA	16543.4	21435.9	19351.2
Q96CP2	84619.7	96028.6	223808	121115	41855.9	146445	106579	79024.5	59753.2	48450.2	101709	98910.9	47694.6	76634.3	101731	64265.3	53819.9	66200.7	NA	73952.6	65170.2	61519.5	107550	138163	138167	41664	157209	86643.2	76065.1	51117.6	36566.4	43061	36486.7	106055	103551	75175.2	65436.8	178524	113996	68700.7	85771.8	51027.2	90354.6	103639	78117.2	128695	149783	51780.8	68341
P49902	190277	128262	181662	124320	145367	188353	126173	135362	94673.3	62179.6	153691	100973	216872	136331	152124	185026	228262	80478.5	77221.3	193990	119174	109967	126735	129733	151096	108505	133850	183433	95831.7	109268	157367	147222	162590	78831.4	147986	170339	147345	139910	156916	115685	91433.1	102720	164159	137735	174835	320135	143316	123925	133850
Q6NT76	36616.3	17654	NA	NA	24834.3	NA	17784.7	11748	21097.9	56219.6	16884.3	32749.2	NA	16390.2	18858.1	18030	14828.6	25113.6	NA	NA	8729.58	22152.6	17331.2	32083.6	30587.6	33497.2	57111.9	34457.9	14194	NA	NA	30290.4	NA	32668.3	13097.1	28374.6	NA	40798.7	15544.1	40054.9	20687.9	20935.5	16350.4	NA	10181.2	NA	36679.1	15258.9	26201.4
Q8TB03	48870	72274.2	93802.3	67499.4	61236.8	71645.5	72159.6	79139.4	51437	49496	42202.5	84073.1	109900	55502.1	71632.6	60383.9	58564.9	65880.1	84670.5	92559.7	54309.7	50023.8	66264.4	36264	96572	50480	60530.1	59974.6	68511.4	92057.6	121321	70083.6	87491.3	71468	60677.6	61352.8	95634.5	86509.9	94147.6	69635.4	117579	72759.5	62621.8	61327.2	64657.1	75732.4	84622.7	44608.3	65428.8
O60232	78370.9	125582	NA	116782	193057	23727.2	114505	191421	73572	NA	139046	114066	NA	91501.1	79499.8	79138.6	89927.8	93277.8	146596	113741	83204.3	115730	72970.4	66580.6	67113.1	43747.5	283533	213771	64800.6	226180	51930.7	200734	307308	283979	246281	255953	143581	81743.1	77742.1	205417	111229	245126	99959.5	35357.1	160162	18244.5	63295	100707	136993
O00442	169555	138028	100947	110785	220163	122550	144642	145648	100039	70469.9	150009	122826	75368.5	132860	96751.5	121079	132723	135045	90319.7	119216	75796.6	100772	120361	76084.3	140643	130250	302214	135953	66390.2	126304	146011	143715	92332.2	185230	162101	117303	127303	136151	152364	130025	111294	117215	97042.8	109934	78063.7	101470	104075	137426	148736
Q92478	NA	NA	NA	NA	NA	NA	NA	NA	58989.5	36541.7	NA	NA	NA	28101.7	54051.3	85263.3	30459.1	62214.1	NA	NA	NA	31816.5	86259.3	NA	NA	NA	NA	NA	NA	NA	NA	NA	122561	NA	NA	NA	NA	NA	NA	NA	NA	56511.9	NA	NA	65376.5	NA	NA	NA	NA
P12955	238304	251555	265335	358830	298340	316084	365266	384340	179437	110501	218070	254652	169696	334415	259551	230078	235164	293849	301316	414884	137548	291532	367386	100524	162338	151544	472247	383464	224502	187189	217098	232496	203366	132862	274973	294606	263364	345292	397006	225248	310550	180304	280437	192594	232743	492078	323130	203593	217181
Q01628	404580	48019.4	110977	66575.2	141149	134072	174732	139470	254488	157831	65231.4	534884	800725	323865	583933	377427	357186	97656.1	204354	190192	387660	138014	157684	111936	147235	192942	171127	240725	61550.5	116776	528049	108013	1.02769e+06	17857.2	77647.6	170515	348194	30459.4	193187	122574	203984	133161	129597	304889	169617	137336	178761	68335.4	100329
Q12857	168633	81099.3	106116	48063.8	101968	56690.5	99850.6	112018	228901	120577	131632	83901	140816	132143	182694	155705	85855.5	82431.7	152726	181835	161926	74846.1	78014.7	92086.1	59182.3	215554	54675.3	83397.6	214672	274233	70915.7	65830.4	40214.8	24554.4	68949.4	31360.4	248215	138187	157332	30915.5	49487.8	40557.2	117501	238839	78510.7	281158	225097	134671	43059.6
Q9NSU2	46064.2	59028.2	152222	NA	45130.2	NA	NA	22187	NA	21343.7	72546.4	40501.7	NA	106232	63716.4	72620	73043.9	10557.8	76223.1	64632.6	NA	60850.4	33265.5	23481.6	31266	59716	NA	64244.7	28021.7	92597.8	NA	NA	11099.8	24708.8	66923	61243.7	85887.1	10171.1	86857.4	17929	112041	86081.1	29649.1	NA	54266	NA	42642.3	31854.3	38595
P28324	NA	NA	NA	772628	35832.9	NA	60158.6	55788.5	NA	556211	824984	NA	NA	NA	247331	69223.6	NA	38854.1	584048	367004	896900	654965	576578	564622	300676	168516	58948.1	NA	465031	223825	52273.3	663853	489560	125776	670655	NA	165129	68020.9	56992.8	1.02991e+06	NA	NA	NA	107027	497688	NA	329762	NA	58251.5
P11172	135570	157100	119797	151787	137970	98596.2	118343	126733	79116.7	116605	155765	78627.2	78210.7	113600	114194	124337	138881	104773	137644	143827	116993	106731	126006	85398.7	116131	129152	90617	87543.1	88390.9	126694	86073.3	182389	204113	182654	194744	207715	112573	135612	107382	136607	94932.5	147383	126032	128820	155491	89559.2	87187.5	109148	97273.1
Q70UQ0	140130	NA	77968.8	52166.5	100274	53360.3	31517	35547	97812.6	48306.7	38184.4	51227.3	185959	45776.2	119180	51078.3	98372.6	40805.8	208912	68154.4	56950	85325.5	56727.6	84828.8	26469	135722	47099.4	51697.1	100386	118113	225237	52893.8	98747.1	73509.3	46539.3	21616.6	219277	33373.5	79788.9	50113.2	83536.8	68030.2	145844	83900.8	100038	43216.2	24833.9	67097.9	53309.7
Q9ULI0	1.67519e+06	939817	1.48284e+06	1.03249e+06	661622	1.61338e+06	1.41343e+06	1.23626e+06	1.14834e+06	1.50335e+06	1271114	1.16906e+06	1.14393e+06	873632	982897	1.27805e+06	1.09188e+06	984367	991002	1067617	1.31214e+06	1237444	942746	1.90842e+06	1.10008e+06	1.23973e+06	1.0343e+06	845452	1.32684e+06	1.48976e+06	1.1769e+06	1.20826e+06	706158	1028187	1.00901e+06	1.04799e+06	1.539e+06	1.92697e+06	1.5863e+06	1.13918e+06	1.06344e+06	912176	1366841	1.14021e+06	1.10932e+06	2.51858e+06	1347138	1.03651e+06	1280967
P07942	NA	NA	161992	51878.4	22619.2	NA	29916.7	NA	65375.8	55170.1	130186	23152.7	NA	55321.3	95346.5	105897	19524.2	71851.7	NA	33103.5	NA	70935	84001.7	31159.3	NA	NA	238473	53379.5	NA	17889.5	NA	NA	NA	NA	40897.2	37516.4	68467.1	36139.5	NA	NA	NA	NA	NA	NA	18126.5	191994	NA	46367.1	26854.1
P15121	1.10567e+06	1.27236e+06	892936	891571	542459	834496	588623	464681	459848	238064	540008	536831	263082	808004	766787	828786	1.09281e+06	411775	440229	859041	469945	418032	585442	487685	804226	458831	908436	556900	783859	282228	222594	1475759	681995	433734	790184	1.55378e+06	491701	497147	569213	665316	619692	503064	570756	648377	566002	3.66109e+06	834273	410145	428197
Q5TAQ9	76151.3	30864.3	NA	NA	44099.2	NA	53732.9	24715.7	71718.2	84268.4	43469.9	78637.5	39473.2	52740.5	34183.9	71617.4	75028.9	44257	39336.2	11105.1	46286.4	63298.4	37628	38487.2	58778.3	71941	114411	87815.8	39228.5	45677.1	35371.8	49786.2	58719.7	42976.4	40418.9	50176.2	61843.1	36700.3	60356.4	74603.5	53655.9	69681.7	58380.7	33435.1	63096.6	17054.9	47389.1	64786.8	63806.5
Q15833	235906	136477	189937	190333	168280	196923	150198	176129	143754	139821	137690	28521.5	337816	134860	158884	117058	135071	173273	161944	164437	85696.1	131702	172462	107885	196457	119626	138500	138252	118189	274214	551385	55003.7	67079.2	153734	139341	134535	493458	187260	306488	240941	169737	101418	108069	160373	120531	232757	145447	84308.1	142543
Q2TAY7	147980	174812	158016	162962	139937	177827	229032	180915	227916	271938	165623	153417	118087	151129	194962	234955	144397	140700	131540	170308	186741	163121	164352	265162	218144	219900	132951	162519	202925	233183	118174	170020	156406	208796	143043	149158	148683	193782	158917	128120	176606	158530	188572	231878	146956	184330	223296	160838	174576
Q9H6U6	NA	59486.4	NA	32128.5	30246.5	44745.4	30300.5	42367.3	21453.7	NA	38006.1	12323.5	7702.49	38049.2	45399	26127.5	36168.1	32704	42547	43752.2	NA	34059.5	56217.4	NA	50021.9	6789.71	NA	26630.6	24959.3	NA	57520.7	NA	NA	36504.1	36072.6	28907.9	NA	37404.8	51090.2	28652.6	41991.3	29918.7	30208.7	20314.6	29638.8	56535.2	35462.9	34330.7	33572.3
O95926	58187.4	105584	165091	119697	73787.6	112114	98736.8	86531.4	101435	110619	83241.4	85681.9	55978.8	121938	96464.5	129879	86392.3	93239.5	95315.1	129153	97817.1	114990	98940.4	128346	135699	106149	124957	100330	80569.3	65074.3	57110	62579.9	91896.8	83507.6	77181.8	84153.5	51445.1	132347	70126.6	66053.1	59844.6	62416.7	106736	119661	71054.5	116431	112158	98996.3	82533.8
P10321	476353	124235	115163	171115	939415	393053	194046	252944	289415	251588	442072	97731.7	750604	268668	323938	604253	641658	576392	364858	129856	395421	101927	174860	1.08314e+06	751208	364913	112974	148939	359363	246345	305814	312904	650904	61627.2	130968	223605	402576	93068.7	608368	279827	30214.4	423875	248040	384248	428178	302416	202002	213946	212725
Q8IXQ4	118466	241627	226203	215231	94029.3	207782	157558	147049	168165	153792	165247	127845	56311.7	231866	202011	237459	198942	194344	178957	217426	132863	116941	199954	208540	230203	129478	125053	105110	184489	57224.5	41241.5	92530.7	111929	142732	135688	94633.4	81199.3	267614	121200	88680.4	150174	93004.6	146176	172043	150628	358947	229608	118892	76903.6
Q9Y490	949876	874012	1018951	892980	1.61e+06	929375	872755	963506	870533	500002	708949	349732	1737911	842454	993367	720816	907401	594503	509773	939185	626867	488218	564205	538050	1.20946e+06	1.07247e+06	760964	656889	701356	1.93501e+06	3.49399e+06	881400	658681	810868	618408	842179	3.27787e+06	561658	1514331	1.07697e+06	1563355	553478	637110	955069	607658	2.44691e+06	827497	698799	579989
P49448	653135	444492	676445	398790	400223	526876	277537	293795	542241	726051	543350	756598	409923	491789	693245	585266	527893	387065	694335	541693	653804	491875	486451	577751	452263	901328	315879	332927	636425	468810	446853	417832	484671	264569	366927	251872	868415	302787	492977	424210	441950	368830	555828	496328	391927	707516	507778	414979	352890
P41223	105687	43317.4	NA	62859.7	65580.6	47579.9	76165.4	145304	33208.8	43497.2	71754.8	37158.8	24826.7	64874.1	32774.3	84564.9	74822	79702.1	67325.3	17765.5	78641.5	93072.1	30378	89047.1	21707.2	118847	67647.3	55125.3	68763.1	145700	39463.2	84972.5	41128.5	67542.2	102870	99435.7	35301.6	49081.3	36067	108287	81615.2	106619	30996.6	71122.2	30779.5	NA	27745.6	43025	84182.8
O75844	217866	129979	243155	147510	116131	217881	133536	137536	145121	228415	100271	95619.2	125562	135600	174336	146111	94113	129072	244226	136039	217677	135426	158441	276218	152814	232337	64430.7	129843	205901	177015	148095	111590	167045	67581.5	120123	85545.4	214510	155185	187155	86389.9	145015	107798	160868	182166	143757	189057	226612	123109	127354
P51398	89395.2	75726.1	110524	90743.8	92862.8	77478.5	61709.8	61553.1	146252	187652	79759	138240	74415.8	88859.1	116032	135831	76763.7	66976.6	129247	83675.8	114290	107645	86873.1	61218.4	82554.7	169249	47798.7	77921.9	112867	135387	90398.4	149819	159660	106782	94679	94150.6	119850	49827.8	85814.6	82157.6	92750.8	95427.9	82976.7	192512	90431.9	70520.1	107051	74011.9	59570.8
O60832	616723	596665	852264	409821	387504	486302	351257	320621	648953	742237	618632	720056	315926	620152	637893	619929	418712	396632	543370	644627	709861	545478	533178	686955	451613	860359	397758	533150	1.12084e+06	436404	258835	494256	424752	291728	400549	318146	443807	356827	412345	401711	532042	343063	652120	586782	359650	1.23411e+06	555496	520230	413854
P16885	457212	429264	586616	538470	225122	694051	85723.7	161262	140425	155480	259562	NA	499792	302804	254005	274219	550581	516851	255376	583780	340601	318643	560135	289262	462596	441349	570263	591859	343314	250975	423531	136956	557740	52481.6	406461	306329	350396	61008.3	197429	158360	278506	228193	396284	444025	338307	518297	410646	164831	253916
P40121	127002	600368	730598	487634	65045.5	1.03757e+06	979651	968742	271932	184036	812281	500334	309174	594887	675102	524274	183870	650661	313805	454999	569892	311172	615500	431459	349941	200423	334455	273516	591581	277402	707246	25125.8	116868	417254	28059.5	285024	501454	1.87138e+06	1.48884e+06	438926	348236	130298	349862	303503	300727	3.13137e+06	876702	168292	408874
Q13885	2576287	6413420	12268312	6126675	4925024	6674882	6433812	6730973	6003073	3203333	3141448	7293302	2311489	4557883	3438570	2781106	2577045	5495865	3516316	6722912	4815607	5483313	3951173	3023014	5349312	4766600	7293945	5121370	2449502	7371917	3404452	4908085	6285692	9280037	7350365	8134490	3532075	10611641	3983068	4641635	2201512	5981384	6015820	4997900	3641692	9062305	3495511	3734629	5244860
Q9H6P5	NA	13980.7	NA	NA	NA	14503	8226.52	18559.3	8651.95	43503.4	25069.8	13549.4	9244.8	10885.1	NA	9676.11	21462.4	21277.4	5540.94	11668.8	NA	NA	19402	11356.5	NA	NA	NA	NA	24319.9	NA	NA	NA	NA	NA	NA	NA	NA	15312.1	NA	NA	30849.7	5210.85	16207.1	NA	13584.6	NA	5422.05	17340.3	14698.5
O00400	2.47167e+06	612981	1.73869e+06	786506	592868	991351	697854	769485	1.25392e+06	1389943	850187	899600	310778	1.63914e+06	1.29358e+06	1.24717e+06	971617	1.08851e+06	1.39244e+06	2.30714e+06	1.10193e+06	1.37262e+06	1.19713e+06	1.12937e+06	1.23752e+06	900766	1.24306e+06	1.93941e+06	1.73755e+06	367760	1.12529e+06	940006	778211	489804	710596	1.17341e+06	1011522	2.82763e+06	586143	NA	803147	708035	1235837	1.07543e+06	1.14939e+06	NA	1.0737e+06	930460	1.03186e+06
P62269	881065	1.45788e+06	1.11604e+06	1.14141e+06	1.2255e+06	925917	1.03068e+06	1.17377e+06	1.1397e+06	949308	1.06139e+06	1.45042e+06	1.1672e+06	1.08868e+06	1.23689e+06	1.08314e+06	1.02518e+06	923139	1.24224e+06	1.4376e+06	950937	919889	1195311	714697	1.16124e+06	762350	908719	958680	747996	1.52304e+06	1.01994e+06	1.74079e+06	1.57746e+06	1.44315e+06	1.5337e+06	1.74342e+06	1.27866e+06	1.07231e+06	1207747	1.2914e+06	870965	1.19778e+06	1.10282e+06	1533056	1.22546e+06	1.89478e+06	999090	1.09129e+06	834242
Q9Y3T6	NA	26160.3	16389.8	21678.5	13435.3	NA	16096.2	8525.52	36501.1	NA	NA	79369.6	NA	27640.5	30972.6	32276.5	34229.1	23562.6	26739.2	28987.5	19929.2	38321.5	25299.9	7487.83	15320.7	10373.4	NA	6825.92	39096.8	19548.8	NA	30043.1	10592.4	60784.4	20106.2	43540.5	27482.9	29318.9	33744.4	36732.7	38068.1	27432.3	20074	NA	19265.7	3211.81	13769.6	35140.6	28987.8
Q9H8E8	NA	8597.44	NA	NA	NA	NA	NA	NA	NA	NA	20772.6	26275.7	NA	17160.8	24903.7	21510.2	NA	12691.7	10183	22259.5	6977.01	21716.5	14280.9	15105.6	20118.8	12531.1	NA	15929.2	9475.88	NA	NA	16667.7	10995.4	24818.6	20753.9	16553.9	NA	16261.3	NA	17890.1	21929.6	30745.3	15562.7	NA	12837.3	NA	6303.77	20099	23771
Q14353	22064.8	49141.6	133381	272225	54531.8	12436	102372	58818.6	98722.9	49923.1	62553.9	166852	NA	61620	48708.3	79767.7	90491.8	103453	130130	123394	30654.6	59098	67653.7	145238	93658.6	63106.7	191775	116152	10387.7	22986.9	26057.4	90069.7	168897	170923	237604	232642	39248.2	108753	31975.1	63880.9	65553.7	162667	91793.3	106342	92766.2	18155.2	18470.9	61292.1	70824.5
Q53GS9	109627	112596	153492	116921	69696.8	137357	125942	115390	129593	152359	114074	124289	88296.5	106122	112460	117503	94696.2	120404	118856	155155	133407	100424	114050	180550	116394	128617	112750	127340	118958	116412	86239.4	120694	118860	124178	95971.6	113364	85861.8	182608	113028	95888.6	106818	94927.4	146814	132206	122558	75229.7	142865	114481	121219
Q6PII3	43567.5	58120.8	73719.9	96789.9	NA	38621.4	49628.8	37316.4	53237.8	7254.45	52852	46936.3	NA	124871	34391.8	26857.7	49067.1	44450.7	108860	89044.6	39008.6	82882.9	40476.2	71396.3	59566.1	32497.3	34457.1	35100.7	29123.3	198206	NA	21581.2	25529.4	48536.8	30518.7	25403.6	42454.6	161668	57194.7	113945	92034.5	79736.7	48742.7	43726.7	44014.6	38642.7	49509.8	34154.6	45823.1
Q11201	NA	NA	NA	NA	26365.7	17788	NA	NA	NA	NA	13412.5	17019.6	NA	16902.7	11060.2	17590.5	NA	16779.9	24127.2	15554.2	30583.4	54705.9	18483.5	14012.5	2980.86	21737.8	11278.4	17830.6	31919.1	13845.2	17371.7	NA	39500.8	NA	7346.42	NA	NA	NA	19068.1	NA	NA	NA	11419	16522.3	23680.3	NA	NA	NA	NA
Q8WWH5	92757	85479.8	133925	64509.6	68991.3	98374.5	73128.8	43144	62905.4	37265.2	53506.2	47341.9	NA	60923.4	83654.7	70339.4	77780.4	45831.4	92285.6	69029.9	37343.5	58313.3	77208.9	46850.5	62340.7	48504.8	186053	186656	85951.5	49100.3	NA	59839.3	73920.4	61657.5	66379.2	61809.8	NA	62264.8	56112.1	57391.5	51009.5	59914.5	96480.2	84785.1	51428	186862	64491.9	51717.7	61486
Q9NZW5	108431	111360	NA	NA	50964.9	14174	NA	13887.9	59883.2	66248.3	NA	NA	NA	NA	NA	NA	NA	31088.1	115284	NA	NA	36727.5	35882.4	26680.1	48016.1	65638.9	57468	74107.1	31407.7	39059.2	17283.9	224199	157467	39231.2	81805.9	104440	65597.4	45508.4	15689.1	41476.6	NA	77880.2	63619.8	114724	70638.4	NA	39693.3	NA	40511.8
Q92685	66294.3	14518.9	15890.2	NA	26141.7	37381.8	20685.3	23198.5	36669	40244.9	38352	25611.8	66211.1	14915.2	24526.4	27159.5	33273.5	15685	44310.4	36085.6	38982	7029.77	28267.4	33278.8	8678.17	58484.4	NA	NA	33606.5	41986.1	64579.2	34589.2	46483.6	41087.5	15719.7	NA	83734.1	15642	66665.9	NA	18228.4	2863.18	33335.7	NA	35192.9	NA	39892.2	31396.1	13249.3
P69849;Q5JPE7	NA	38277	23917.9	36117.6	22772.8	14413.3	10201.2	14809.9	29645.1	NA	25051.7	18799.6	NA	10169.6	47389.8	NA	NA	13771.9	28283.9	18981	NA	16377.5	22202.3	25123.1	17240.9	43598.3	NA	54172	37090.7	24563.7	NA	9520.56	60113	19590.1	17064.7	8653.37	NA	18670.6	NA	NA	17042.8	19528.1	11344.1	28864.9	21085	NA	29687.6	14197.7	18829
Q96C01	162982	106753	256484	151839	90197.7	137003	157133	133357	270494	241170	197793	372249	106965	137406	249281	177145	127552	85835.2	136312	85541.9	90599.2	131703	125815	183115	109721	199025	98296.1	54100	170310	147709	192466	196544	216567	353039	258026	157410	189619	207305	226135	142914	179135	138693	183378	183682	174273	408432	81751	115713	110186
O00505	100569	153624	180235	220114	119072	155599	79908.6	127038	102718	117052	90547.1	74420.5	88530.2	118485	136832	126400	107055	133281	144237	120420	64624.4	118921	138485	117998	182178	96518.2	65756	76988.4	68350.4	144697	106134	173421	247506	175432	159390	186354	101102	126655	101860	75366.3	88588.9	121420	95745.6	151729	149805	184676	144497	122143	74188.5
O94851	NA	NA	NA	NA	NA	NA	NA	NA	NA	NA	NA	NA	NA	NA	24136.7	18179.1	NA	27879.2	15704.5	75209.8	24122.2	15972.3	31411.6	24057.1	20759	9727.05	19541	34015	27465.1	48274.2	NA	33963.2	44024.2	29867.7	53269.5	20340.5	24069.2	15027.9	20274.8	16406.3	25103.9	15195.8	26016.1	29639.2	16813	NA	NA	22245.2	17038.6
Q9Y6G9	88230.1	99682.3	147184	132518	115219	147504	129013	138160	116296	85777.4	122967	112496	66300.7	91216.9	115301	93387.8	113256	120398	136577	123000	70196.6	92457.3	136988	85472.1	140776	88123	187443	151207	90604.6	126665	112472	163024	131019	93634.1	127365	146854	109074	141334	113226	90965.4	112481	89630.4	127519	117844	114450	200512	104177	110988	90593
Q9UFF9	NA	NA	NA	49836.8	8551.98	19421.3	13956	37981	NA	NA	10285.4	10994.2	NA	15933	25792	19492.3	32506.6	32464.6	16333.4	19585.1	20330.3	16827.9	35263.1	18203.7	19683.1	12988.4	NA	9119.7	NA	11045.4	NA	NA	57307.2	21746.3	34440.8	22086	NA	26696.1	36475.5	12618.4	18911.5	21912.1	NA	27211.6	25567.3	25370.5	NA	13371.4	10112.9
Q9UNK0	115384	76331.4	124739	66511.8	105994	81239.9	56274.2	79015.9	67507.4	121232	62839.9	60519.1	87005.6	74030.1	115698	77961.3	67516.2	69196.5	90619.1	61011.2	61221.1	85039.9	90245.8	91953.6	108599	116081	58156.3	59334.8	116409	103973	89834	69113.1	88362.9	64789.4	111604	77258.8	148470	97968.8	77896.7	79691.5	88465.8	81752	65614.3	106966	82242.6	81639.8	75345.4	64906.2	72214.1
Q9UMY4	227872	329434	269536	382847	260002	249874	226770	211006	184810	99311.8	244873	163870	149192	296877	258297	197035	290215	162057	206301	367939	114880	176690	216884	163741	285480	122775	256623	312360	305208	180628	173509	190845	187575	188156	200308	161744	210981	386735	267762	193906	373139	167862	226540	216243	228820	706099	172932	197941	203393
Q9Y613	23182	NA	NA	31685.9	16039.8	38947.8	45714.9	23508.5	36094.7	13320.1	17030.2	45762.3	48232.2	13443.8	17534.8	11150.6	21222.5	19275.4	42665.4	38974.8	27243.6	28524.7	30314.5	24310.6	28645	30528.1	17677.4	8940.08	28205.1	52560.4	94122.8	15360.8	42731.6	23949.8	26419.4	67087	100951	36499.3	70421.4	27042.3	135964	28899.6	19519.9	32912	29217.1	NA	22854.2	23222.9	14919.9
Q8N8N7	78428.2	105714	NA	262814	42299.2	39638.3	104706	50199.9	73075	NA	28625	87628.5	NA	109411	74441.6	57404.6	59860.8	91950	197453	125021	56385.6	61813.9	65274.3	126582	84441.1	45169.1	132266	76576.1	88342.2	NA	10819.9	42007.6	73716.9	55628.1	70762.3	30580.9	65273.6	83326.9	74701.6	64978.8	173401	45126.1	67206.2	54578	62894.7	446902	96483.6	60521.9	58738.6
Q8N9F7	NA	NA	NA	NA	NA	15259.4	11069.4	9159.34	31061.2	16371.5	25606	NA	NA	11875.9	NA	18555.6	NA	NA	23749.5	NA	NA	17500	7435.95	21245.9	16691.7	NA	NA	NA	27041.7	30754.4	12992.5	NA	NA	2720.11	24041.8	NA	16135.6	18569.4	13979.3	21174.3	23390.8	NA	NA	9596.19	6823.74	NA	6552.55	15259.3	23821.5
Q9Y320	161077	126658	90710.1	138407	25306.1	58800.1	114090	83264.9	154490	103579	83729.9	186069	76025.4	81766.7	89914	155204	33132.2	124578	135059	106145	146282	87021.1	99394.1	109839	180064	111593	70660.3	112962	63172.3	172164	109263	57554.9	184003	136854	110292	81951.2	142683	105066	127257	84091.9	92261.9	65535.6	107978	152824	143192	NA	145540	95848	43375.1
P0DPD7	NA	NA	NA	NA	NA	NA	NA	NA	NA	NA	NA	NA	NA	24456.6	44161.8	13420	18733.6	19296.4	55606.9	NA	NA	13335.1	26062.3	NA	NA	NA	NA	NA	NA	NA	NA	33571.3	18705.4	45110.6	50072.9	19183.1	NA	NA	NA	47606.2	NA	26775.7	NA	59929.7	11519.7	NA	NA	16813.8	13975.7
P42771	NA	34885.8	42330.2	NA	143188	35755.4	13630.2	NA	NA	NA	13844.8	NA	NA	NA	NA	NA	NA	NA	NA	15060.1	NA	NA	NA	NA	NA	NA	NA	NA	NA	NA	NA	NA	NA	NA	NA	NA	NA	NA	NA	43804.9	16263.5	7291.38	NA	NA	11407.9	NA	15535.4	213255	27140.9
Q99735	1.64106e+06	2.77633e+06	253045	255194	265987	240394	1.04778e+06	1.00994e+06	568567	2.78659e+06	1.27742e+06	343063	709901	1.30896e+06	841486	1.16931e+06	1.49775e+06	947303	2.48041e+06	1712702	630134	1.42331e+06	1.31233e+06	339360	1.30533e+06	960703	NA	429602	669087	1.79801e+06	1.43583e+06	NA	2.18976e+06	NA	NA	NA	774289	NA	951933	847992	547693	433295	885882	1.79854e+06	847831	NA	1.51827e+06	564605	354731
Q15370	202005	261280	312587	333232	194317	315388	165856	216155	149022	181025	169015	215420	184792	185925	225418	180913	205526	217877	231866	150265	120740	185262	216135	194158	223252	177268	266414	237829	161967	197797	174337	269006	310984	369214	229469	333337	234474	267971	213100	173954	225021	147807	205048	256750	240615	442709	257211	175582	145554
Q9NPE3	243816	253187	299147	199937	160206	164527	156053	151622	241012	371987	223510	310168	174585	213466	229224	288173	214417	156336	226471	194819	381544	245808	233234	308780	220833	288101	169760	262652	471690	225840	151956	215419	166449	165213	202798	157097	190460	164851	177850	232068	235029	169560	262480	257268	141263	473727	211444	236747	239048
Q9NRG9	148354	122381	145544	141156	219256	98892.2	151626	148633	184114	267218	161908	173303	101888	109915	173567	161036	117803	127340	270703	123077	212522	176776	106457	171255	117181	242347	92867.8	153362	198379	193034	112324	193615	131747	146207	169782	114428	168315	184710	118669	161598	152016	191188	169609	194373	130514	103229	141857	133802	146381
Q9BV38	377892	375358	333119	305322	195558	314334	228451	199299	305871	402338	335574	225630	155852	224758	286539	257105	174278	256420	296376	366731	381682	304120	314094	584949	322035	180919	175532	243021	369682	264606	189381	273744	204185	162464	251240	202073	308178	286565	385940	213658	312593	169120	313548	323943	268798	576986	397414	262982	205158
Q13425	52740.6	26500.5	NA	39707.4	53994.7	48757.3	109293	25994.9	54589.6	43473.8	32523.7	28223.5	45986.8	7050.9	61854.9	25100.9	55233.2	13608.9	46155	27674.2	62768.1	56059.7	7517.36	45435.2	30411.8	65951.1	37580	37858.4	47959.3	71993.6	46756.4	85139.1	36809	54814.2	67090.4	64235.5	104460	72207.3	45739.6	52583	15599.7	64103.2	63575.4	35459.7	44135	NA	57958	NA	50539.5
O14965	NA	NA	NA	NA	44911.4	NA	9746.4	NA	12146.8	10695.7	NA	10198.2	NA	NA	9290.55	824.718	NA	NA	NA	NA	NA	NA	1689.89	NA	9390.8	NA	NA	12077.4	NA	44922	NA	12885.7	31887.6	34526.5	31526.9	31588	NA	NA	12936.1	15742.5	NA	27451.7	4868.23	NA	20930.9	NA	NA	NA	NA
Q8IWT0	NA	93539.3	NA	49602.4	13828.4	9007.03	NA	10667.4	NA	NA	NA	NA	12906	11108.1	8249.22	32721.6	62274.5	7860.28	9781.64	8510.72	9677.05	NA	11571.9	NA	28543.2	16982	39633.4	50916.2	13193	28613.9	28350.1	24940.8	27490.8	NA	1935.57	27837.8	14743.1	13446.2	13496.4	23850	NA	28668.2	11880	NA	10303.1	NA	7561.4	13396.5	21097
P30679	113493	222072	135774	124133	41574.3	63357.9	160747	132549	149723	105670	246034	187250	53759.9	268589	215141	247481	258758	98197.3	113368	163057	154299	127282	95630.8	82430.3	59191.5	299090	39846.1	106921	133194	51478.5	76773.6	75698.4	113726	136000	122264	39213	120905	256231	83149.6	99326.1	54797.7	180282	95039.2	93247.5	108710	37473.5	84269.2	223959	118295
Q9NXC5	41031.6	32336.9	12849.3	23053.9	27264.8	27301.9	27144.2	29352.3	31472.5	37459.7	47789.6	28624.5	27411.5	33586.7	33892.2	28637.6	32716	30347.3	31442.8	46255.9	20749.1	26307	35456.2	34660.6	28697.2	49427.2	20606.2	20490.8	35467.2	41639.5	24000.9	30973.7	21208.5	17208	31904.3	28374.9	38653.5	15843.2	33823.5	34071.8	41461.6	25922	23064.8	28823.9	23770.2	NA	18385.6	34426.1	24473
Q9BUL8	263511	365202	455501	394699	289425	465115	474040	390915	330107	229064	317748	285481	237923	330621	270608	282272	330654	361791	273702	470718	239669	248137	334658	258123	511660	300594	302586	252274	226513	395325	377764	331843	341890	327765	381812	400291	443108	475097	444339	281704	339144	262191	302039	408804	308147	532877	320919	284463	314625
Q15397	51367.4	57160	74250.3	53490.3	71793.1	49051	41544.8	47533.2	57120.4	115062	83881.6	51560.6	34468.6	54109.3	46828.8	55903.8	41122.5	34757.1	38028.5	60080.9	39724.6	49131.7	34279.6	101693	55485.8	46968.9	74308.5	60827.3	52065.8	73374.4	29986	96770.6	113487	92449.2	92625.8	101032	54758.6	48820.3	59140.4	48869.5	47958.1	48168.2	53275.8	72956.6	40336.1	142046	63867.2	56993.6	40242.2
P05089	223234	34118.9	25498.5	NA	NA	26438.2	NA	14806.3	26330.9	23444.6	NA	NA	181692	8839.8	49192.2	24418.2	NA	10376.6	38757.1	33801	98610.4	32818.3	NA	21852.1	54854.2	46825.7	17215.1	23286.1	17138.2	23694.6	417836	NA	NA	NA	NA	44914.7	39249.3	35203.1	32568.2	90694.4	NA	10157.6	249463	16521.1	20503.1	75818.8	27630	13085.2	28036
P61326	202995	157823	299687	189968	141232	456255	234513	120777	265659	383613	133265	182038	234418	226757	220483	341968	209629	207735	257205	353338	175745	299670	255261	164310	349589	296563	192155	256542	237227	167515	115110	200898	181264	175869	230588	140994	156718	339562	269005	153975	199958	192062	226270	233465	197039	423724	222888	163305	195149
P51948	24114.4	33638.2	47113.1	47509.6	32833.7	59120.8	30242.2	21772	44826.2	20233	51380.1	38459.6	NA	41378.6	48784.2	36753.3	NA	32395.9	38414.7	44426.2	39397	30356.2	44256.2	44206.2	36567.9	25540	63006.3	23986.2	24949.9	38333.9	28364.9	12119.5	41407	59680	43355.8	37351	40933.9	42810.1	37569.3	13217.6	40496.9	29431.5	49205	40876.7	35606.9	40809.2	37436	26607.4	27344.5
Q7LBC6	64000.9	91615.9	126462	128632	65808.7	95943.6	86565.8	77231.5	85449	75374.4	75102.1	97171.9	69253.3	83162.4	101905	85287.6	82829	99369.7	102042	117363	68367.8	90276.5	99283.3	110543	84449.4	72342.9	100089	58784.3	92150.2	63010.2	54809.6	101249	87198.8	63134.8	92825.3	87597.5	66504.2	132338	69230.4	77028.7	74944.1	65616.8	76632.8	97034.7	85482.7	182868	95245.5	71052.4	76572
Q96A26	200857	102369	209700	58583.6	156300	83031.7	91082.4	235304	150862	94334.1	189985	212308	155842	107593	133748	124918	72748.9	95773.2	180769	137417	107121	113425	125814	202898	89861.3	278556	71493.3	98148.1	155982	179663	153471	560805	201906	315645	234683	100090	174775	112951	133552	165018	97548.2	198788	109341	204614	170588	NA	148151	153728	125352
Q12830	37710.7	44327	69836	51478.5	21997.6	50542.3	52221.3	46693.2	55255.5	84465.2	38064.2	43485.1	32344.1	41472.3	57610.2	54994.3	34884.9	36389.7	48684.8	45594.5	52166.3	48110.1	51687.1	79864.6	48225.7	49603.8	21193.4	38117.2	50369.6	44147	25010	45075.5	39010.9	34400.7	35588.3	34296.6	39315.7	76613.3	48922.3	42297.9	39750.2	33217.3	49997.7	53836.2	38731.8	94732.8	53992	35971.3	39953.3
Q14318	212817	226490	248292	272649	184890	233125	214109	209471	360588	419055	234837	270479	123425	254902	323113	354477	216973	158576	228443	293726	336146	249752	215645	355776	226379	241186	134020	245902	253705	516664	190184	155472	224114	273313	197777	152309	246799	266339	215237	183871	331623	237495	282223	287322	250020	130774	314574	198640	228883
Q02952	81708.6	210706	225916	223420	126684	172742	NA	NA	62810.4	67610.8	NA	19412.4	NA	34647.5	125331	73779.9	49130.7	125680	156677	29838.6	86815.4	133663	168946	229896	183980	68907.4	161337	92282.3	94746.6	53065.3	115281	307561	675042	85301.1	83309.6	454975	121784	129980	373228	135179	7699.68	147039	92276.9	223826	219488	92862.2	79036	67781.7	128745
O14662	44056.4	26070.6	5359.99	66684.3	31445.7	20959.3	20236.8	39624.3	21502.8	37935.3	16396.4	15095.2	NA	36904.4	26225.3	33462.5	36996.2	14477.1	18114.1	15519.3	36620.7	28501.3	8166.36	46908.9	12920	57335.4	19851.2	10862.4	33335	43786.2	21832.9	34443.7	12578.6	48911.8	69466.8	22364.1	36726.2	22806.6	13711.2	48234.2	40332.6	35576	19234.2	NA	9772.26	NA	11682.4	12191.3	29382.7
P49593	220344	328780	627954	623962	336707	535800	149049	170658	199716	131424	330535	159791	250817	643739	617460	636862	463580	334043	317876	582476	445273	271076	403055	204762	334280	111816	563450	440767	366195	137618	239398	124608	536353	125717	190253	177616	174412	116319	162238	303609	349030	294047	290797	191214	249140	1.07541e+06	656135	225182	189943
Q96IZ5	NA	6545.49	NA	NA	12924.4	NA	NA	10801.8	NA	NA	7418.52	NA	NA	NA	7338.93	9673.39	17692.5	7199.24	8506.37	8689.81	NA	NA	7196.17	11361.6	12389.5	5750.27	NA	NA	9454.01	NA	NA	NA	NA	NA	12875.1	7268.53	NA	11457.2	8920.95	11334.9	9495.89	8147.23	NA	NA	6685.93	NA	NA	7785.37	NA
P86790;P86791	63290.5	62263.3	NA	119785	69245.9	65993.6	72658.1	64919.9	62951.7	37234.9	82172.7	51601.3	104032	62947	55532.8	68598.3	89978.2	56904.8	71572.1	74917.1	44939.5	49756.2	63464.8	61273.6	76643.3	67643.9	83373.4	95392.1	49156.6	97335.9	79285.9	38943.4	90911	74513.4	88684.5	92524.6	105491	75072.7	82740.6	93369.6	65562.8	71166.1	70168.3	60926.5	74997.9	122902	41772.3	70898.8	60267.2
Q5TYX0;A6NGN4;A3QJZ7;Q5VWM5;O60813;Q5VT98;Q5VXH4;O60810	3475843	1.18929e+06	3.9631e+06	3.32097e+06	580348	NA	711085	1.08819e+06	2.68197e+06	3.7266e+06	2.48355e+06	444528	3.64043e+06	3.63039e+06	2.64901e+06	1.45187e+06	2.27169e+06	2.58141e+06	2.15778e+06	2.29386e+06	3654549	4.69762e+06	1.78918e+06	949872	1.93392e+06	2.30127e+06	889674	1.0221e+06	680119	2.92558e+06	450046	1951811	344313	2.09001e+06	1.19175e+06	685808	3.6999e+06	2.20617e+06	4.46341e+06	1.41093e+06	1.53953e+06	1444023	1.77463e+06	3550782	2.13023e+06	917263	4.52191e+06	1.97266e+06	1.99587e+06
Q9NUW8	50554.9	44758.4	49743.2	103388	55081	39679	46568.1	71435.6	50351.7	48156.9	68531.4	39951.5	26368.6	59555.4	57906.3	57768.7	75261.4	57465	45085.7	67833.5	38363.4	49126.6	59696.1	45948.1	60411.8	26241.6	60539.5	54233.1	39218.7	43587.2	30711.1	78858.8	61899.3	58626.5	31423.1	55999.3	36638.3	108148	71542.9	49100.2	58224.8	50942.4	37666.1	68567.5	49022.7	89460.4	35852.1	46662.5	40322.4
Q96I59	148200	87367.6	190074	127331	138025	131276	75268.6	73247.9	126991	149491	152875	149069	61554.9	115192	101516	148797	107800	117749	216505	153181	146496	170600	141959	142336	61849.9	86325.3	142328	223008	153546	100479	66396.8	90869.6	145018	71584.4	114239	121937	104713	75091.3	83656.9	104445	89855.2	123798	165070	108037	115187	73006.3	144591	113077	125990
Q9UK76	69160.8	143150	252427	178784	161310	165885	445989	443329	208924	149144	241358	247686	72643.8	109840	116960	156293	219511	226334	137779	197507	129845	121683	205712	189563	347902	161609	325506	175765	123885	72714.3	99370.1	412071	279742	484951	231028	627541	84852	501234	165596	125141	101266	183375	164799	241157	195539	448022	170189	116263	226419
Q5JS37	53879.3	17607.8	NA	27575.8	21951.4	36152.8	25885.3	14475.5	38967.5	19028	23534	32625.6	39345.8	NA	NA	NA	NA	13296.1	37439.4	NA	NA	24687.3	26289	NA	NA	NA	NA	NA	6690.91	36286.9	48783.8	NA	NA	NA	NA	NA	53663.2	NA	46600.7	45608.4	22684.5	10634.7	57590.3	NA	NA	NA	NA	26376.4	41438.7
Q05823	51618.3	22950.2	48803	8447.35	13297.7	5983.37	21241.8	23426.9	17159.8	11472	18222.6	NA	22389.1	17650.9	17442.2	7272.36	19787.5	30261.3	19050.2	24281	11060.8	30005.4	24116.1	20268.7	8270.84	33883.1	17421.1	NA	12013.2	59347.6	35361.6	27378.5	8616.01	11660.5	30354	16944.4	26422.6	18712.8	20644.6	50926	26343.7	21838.5	6643.4	14161.3	10766.3	17528.7	14360.7	13451.4	26433.7
Q9UPW5	37445.1	6029.8	5950.02	NA	23326.2	7671.43	14448.2	20380.2	8229.54	5367.29	24262	11762.6	25832.7	14441.7	5545.54	17689	21250.1	11619.3	11196.7	17446.8	5398.29	17885.8	19907.7	7255.5	7230.08	8119.63	15605.9	34184.5	3642.69	19396.3	53684.8	12290.9	2412.68	19445.7	21530.3	16937.5	16344.2	17242.6	22119.2	7716.86	30585	4979.12	7478.83	12328.9	5909.46	NA	7013.74	16388.5	16083.2
Q15554	242953	247870	337611	332759	138886	339573	140455	137128	132054	182342	130320	140129	88848.6	309242	232074	241804	153161	226063	187492	252119	271635	177777	166603	280495	162919	191446	379908	261862	230537	128291	84274.3	124575	110096	127291	173051	106143	81243.2	149389	130300	169292	227632	134862	166654	91932.6	107957	310166	243109	165507	257349
P35270	168476	NA	611017	76557.6	NA	NA	396308	NA	NA	NA	NA	NA	NA	302874	160939	143037	197739	253431	166266	237356	262359	565386	326640	290910	204836	101669	243596	309968	230105	189859	88732.5	140779	127036	359230	374722	272318	56962.1	810218	269181	155442	155628	186135	199387	NA	182163	NA	NA	135182	179518
P26599	841603	1.57574e+06	1.53868e+06	1.56592e+06	1.22328e+06	1.25124e+06	1.88726e+06	1.35872e+06	1.47215e+06	1.28021e+06	1.72661e+06	1.67043e+06	832814	1.42759e+06	1.32096e+06	1355845	1.13718e+06	1.74085e+06	1.18392e+06	1.68101e+06	1.16575e+06	1.21972e+06	1.70709e+06	2.50627e+06	1569002	1149299	1.58653e+06	1.37988e+06	981713	1.02812e+06	1.10662e+06	1.67314e+06	1.28677e+06	1.37293e+06	1.58921e+06	1.4418e+06	819653	2.03055e+06	1.63509e+06	1.65079e+06	1.05498e+06	1.20377e+06	1.34947e+06	1.86998e+06	1.24055e+06	1.09145e+06	1446485	1.3476e+06	1.5902e+06
P15924	NA	204390	170996	50527.6	NA	83006.8	NA	60381.8	NA	263088	40473.9	NA	170830	126380	71915.6	89154.9	348182	105652	127950	106097	272347	602864	NA	72319.9	141079	119501	62154.9	66919.7	127585	79422.7	NA	119209	65083	516645	108872	161878	86111.2	190344	103110	135845	NA	NA	814436	106452	32810.8	187347	115935	67806.5	60399.4
P31629	NA	NA	NA	NA	36217.5	NA	10705	NA	7113.93	NA	NA	NA	NA	7585.67	18906.4	11592.6	11846.6	10223.2	12366.1	17112.7	NA	12317.9	5983.54	NA	167587	33953.8	36445.1	46097.4	7889.4	NA	NA	11672.3	10056.4	NA	18265.7	11682.1	NA	NA	NA	43944.1	23623.5	13817.1	20171.1	50474.3	17544	NA	8593.91	14315.4	5294.26
Q9H307	134063	173358	243013	209201	134476	201582	163696	185198	186474	317812	155260	181971	91826.7	163253	200063	188036	122252	166212	196651	200217	213542	191785	189601	399423	170939	191775	108102	182698	233707	134998	106397	141150	198822	201710	177414	117458	127015	236512	147633	144060	136996	141110	197847	214372	171888	220641	235080	132062	151693
Q9P0U4	64315	95703.9	99804.7	104510	40956.7	92879.1	78573.4	62437.4	62797.2	70792.1	72333.4	74457.5	35134.5	83605.5	85267.5	73664.2	66304.4	70824.4	78353.1	100108	85569.2	54161.2	72681.2	110084	73960.7	62591.6	61242	57013.7	86980.5	64208.5	45943.8	47957.3	52384.8	53430.5	51845.2	37567.7	44264.5	115746	103258	60239.9	67783.4	48146.1	80983	76021.3	65040.1	127852	113123	67774.3	66037.3
Q8IWV8	41897.6	NA	NA	19679.6	15249.6	NA	48865.4	15183.4	26449.4	NA	23664.6	28846.3	NA	29830.1	36221.3	28812.6	43788.1	30823	24506.8	24821.2	NA	26255.1	30754.7	27108.4	31120.8	13520.7	25825.7	28165.9	13718.4	21027.2	36993	23577.5	43479.1	58163.5	28770	54001.2	24089.3	27728.5	20028.8	29424.8	19815.6	28062.5	28682.2	39028.4	22470.9	48126.5	22393.5	26591.2	29384.7
Q9H008	57180.8	94419.7	69237.2	204036	35994.2	179155	148686	37199.2	86180	NA	69284.6	105752	NA	63672.4	39623.2	61135.7	58969.6	68987.1	45686.7	72673.5	168209	68762.3	87862.6	78124.3	143937	99016.2	178854	126280	27150.2	145835	78707.4	12755.4	46564.5	40935.5	51174.8	NA	152042	115503	162000	45726.5	86520.2	79993.5	127588	53225.4	225704	108228	127131	63705.4	72778.4
P67812	560653	231743	262461	79544.9	208183	197993	290613	356071	180092	419618	335285	162919	381889	204385	241883	317756	272810	218509	311313	156381	530886	243985	158111	300462	258166	590004	136000	213899	523126	571028	566166	203775	163309	115723	132995	120391	393870	239822	367066	332470	539708	216271	236960	134008	254162	109463	232849	193385	345741
Q8N4H5	348622	358287	333025	318949	229713	304868	223772	246679	590193	407298	290549	328545	247050	211997	409776	266791	173403	207023	484927	322193	439882	331470	342257	421034	234412	507244	183206	334736	358107	428168	283329	302996	237978	307784	247748	171031	471495	291444	278388	371822	200276	269829	394467	510434	286159	261382	359838	260325	242030
Q7Z434	118713	296847	321096	301478	120046	231682	208133	189033	233714	200509	243906	258507	82253.9	213699	283830	230278	210434	143949	203851	201066	216368	150827	221502	387598	249185	347213	210590	190599	419522	180834	131601	112358	196125	150646	176140	115157	154916	333998	116767	132207	202685	103631	223841	282680	195652	404039	243533	278831	146835
Q13158	78602.2	23368.8	NA	21092.2	21878.6	10568.4	41743.2	24800.1	11367	50513.9	21137	21884.1	27237.5	36346	13771	31408	37995.3	40159.6	15521.5	16204.3	25119.8	14291.8	21923.2	22034.5	NA	NA	65026.7	78777.4	19588.9	28291	28110	52566.9	36130.3	46652.4	23019.3	33184.3	36057.4	56541.3	57309.5	42849.2	20909.5	16042.1	17618.1	NA	23077.6	149329	59596	23736.5	36518.1
Q92619	211058	246843	402723	278959	247276	300876	323396	289522	211609	156461	312966	137196	389890	312772	296466	236112	238666	371692	282455	365512	253350	203865	306600	185964	310025	185605	357055	226662	315793	242972	430314	157622	209688	168314	157622	137552	336164	240470	392142	256132	339537	193176	213207	256069	211122	403609	195496	233057	238169
Q9Y679	35885.9	33909.7	22956.6	40131.6	56481.8	38241.3	50444.6	33455.8	58223.6	41515.9	46680	78454.8	94669.6	33559.7	33250.7	23749	29007.4	40922.6	79996.3	37754.7	52510.4	40199	50811.7	57629.8	33664.3	41574.5	12967.1	35968.2	44287.2	95459	86523.8	38362.7	107667	56187.3	67601.7	35242.1	50648.7	64466.4	57328.7	47642.6	30126.5	63708.6	39858.4	70384.6	56156.9	NA	19080.5	36094.9	37566
Q969E4	186104	134741	154126	212033	47146.6	136716	190233	73518.1	52719.9	NA	95998.4	93032	45118.8	141290	113309	77151.1	69643.9	85963.1	86351.1	155872	NA	91534.9	105496	149285	128232	48600.4	36681.6	37555.8	257296	95606.3	54557.8	245869	NA	NA	NA	78988	199966	279812	161814	129784	265497	60488.5	119759	65596.2	61190.8	560193	NA	54009.4	147314
P46821	NA	59985.8	110549	45464.9	NA	33691.1	127393	136097	53927.9	34828.1	134645	191620	NA	148232	119980	87103.9	51924.8	NA	NA	NA	53600.1	NA	42993.7	63467.7	38778.5	NA	61287.3	6271.83	NA	25727.8	50591.2	149004	NA	257610	34045.1	174565	24412.8	278014	NA	106997	44973.8	53788	90864.6	NA	NA	NA	NA	61095.3	NA
Q6ZRQ5	15082.1	NA	NA	NA	13503.6	16745.7	16257.5	23470.6	13639	27385	NA	24909.7	13100.6	25022.5	22324.6	26938.9	23904.9	15525.6	25116.6	27765	14716.4	19166.1	15695.2	12887.1	16297.7	NA	11971.1	22923.1	NA	26280.4	NA	9245.69	14661.8	22126.9	25029.8	17857.1	NA	29944.2	15132.3	17524.5	21832.2	20785.7	30116	18571	28943.7	NA	18458.4	12500	21955.9
Q9BTZ2	130415	152684	606295	246394	117793	293432	111609	74434.2	135234	199742	252082	256419	186420	173151	281724	180709	138890	175219	327667	82739.8	139170	187970	192673	257756	148715	278938	224545	301203	858991	217926	177108	63312.2	83233	116434	75273.4	94044.2	350877	135136	174918	181580	597138	126685	225777	240772	109173	311157	140384	127944	150019
Q96D46	60542.8	74083.1	86113.1	52738.9	89894.3	69822.6	39044.9	63909.2	69450.4	41755.3	49342.1	99917	28789.5	76813.7	72328.4	68966.6	56049.5	54760.8	88643.6	81245.6	48987.8	49287.5	63239.1	46179	59748.5	46926.3	33567.9	33881.5	46129.7	44233.4	41685.2	72035.9	146276	43177.7	114864	90731.9	64353.2	67741	72767.5	55523.5	30617.6	49863.2	46468.1	86126.7	74097.5	105730	81612.8	42123.2	39075.1
P14735	177639	75806.7	88047.6	84050	218749	84582.1	108463	134453	126029	77355.5	84884.2	134819	113893	102711	107237	111827	130489	80877.4	132854	99948.9	74416.4	95631.9	99051.8	82825.9	98106.9	93291.8	125026	119772	74116.6	149204	181055	238039	195167	148926	177375	300537	119678	116312	125277	119766	81081.3	130915	170885	138846	116003	203735	82367.1	77793.6	75423.4
Q9UEG4	NA	24124.7	36700.2	25304.4	NA	46858.9	28752.1	10407.7	22877.2	18240.5	21872.8	30449.3	NA	11450.4	12787.1	19840.5	19215.4	17561.4	15755.6	20413.4	4782.85	19156.2	18165.7	33240.8	19032.5	26654.2	14770.2	28270.9	42011.7	NA	NA	84844.5	NA	132449	18240.7	19150.8	228401	62046.6	30370.6	33521.2	23166.5	18804.6	11918.5	43827.1	20277.7	NA	35103	23713.8	31414.7
Q5T7W0	166910	38392.6	74186.8	110137	19764.3	68171.3	NA	NA	61301	NA	49648.8	NA	NA	36700.4	89530.7	70977	74601.9	66271.9	69230.6	98446.2	60293.3	70282.9	77296.4	105268	74273.9	57035.5	64879.1	97282	55028.6	11105.2	100048	100808	144110	1.00424e+06	65852.9	79022.7	3465.51	NA	34975.4	54244.8	217879	50058.6	95788.3	46288.3	57614.1	107202	104386	66826.6	81787.2
Q969F1	NA	NA	NA	NA	NA	NA	NA	10717.4	NA	43288.3	NA	NA	NA	NA	NA	19570.1	NA	17524.9	NA	NA	NA	NA	23190.4	27433.3	22320.2	NA	26641.2	29302.7	NA	NA	NA	NA	36958	12870.4	13984.9	25774.9	NA	NA	NA	16500.6	21342.7	26049.4	NA	NA	18900.6	NA	NA	24967	18536.9
P11441	117376	151535	237654	208950	144419	158201	181113	130577	122840	88745.9	118041	158657	160756	160931	163939	129340	108248	137165	164061	177491	114228	105941	145586	157614	155690	78124.6	107243	121986	109257	158874	111862	139090	212294	239989	160284	156409	156233	209197	172933	167365	164048	132890	138437	125250	156423	163574	181673	127133	144833
P78362	78961.8	75102.9	128147	117750	71593.1	94651	104383	116905	83277.7	77867.3	39946.7	98934.2	145843	65070.4	80626.6	82208.2	82152.2	51791.4	62887.5	84487.4	55630.7	59397.8	104754	97983.4	108617	55083.3	44863.7	55072.5	39810.6	99162.9	93641.3	127138	158902	184300	99077.3	126444	86309.1	212121	168302	103159	119367	93655.4	68656	86671.6	132860	138311	121203	41864.6	55203
Q86YQ8	NA	NA	NA	NA	NA	NA	NA	NA	NA	NA	NA	NA	NA	45849.2	28529.1	28636.3	NA	37434.1	32955.3	54619.3	22735.2	22477.1	45291.5	13774.7	21471.5	23227.9	50855.7	46020.7	26184.5	39669.2	76529	24737.5	31519.8	46519.6	21070.5	15616	29441.9	44396.1	62269.2	20405	53969.1	49009.9	NA	NA	23062.3	NA	NA	37730.3	43024.7
P48643	284396	322645	250410	299316	507697	280152	278334	382779	235290	227790	361272	306941	266490	272148	258681	265848	306077	321514	309346	380810	216855	267423	274771	155685	218831	271018	405630	293660	243834	323046	252035	540511	530762	621778	511603	658043	295638	320191	280915	469090	216913	398016	238902	348740	427434	405409	202347	264454	257915
Q9Y4G6	284552	260932	266867	360901	448283	296453	202603	177694	184635	211797	226005	249398	182086	235486	199336	147695	271599	193964	309018	283922	159409	206688	244722	206040	293657	132702	296177	274488	118968	292511	194087	461096	334055	380887	325267	279879	400986	247692	226305	180072	225476	275426	321806	318054	358660	222123	289641	238640	218912
O94874	184554	147669	185046	147262	165362	178090	243706	205848	191819	298894	177873	167749	162928	187845	184463	212679	182569	187280	179238	195595	153282	152057	217862	223318	211760	226884	162551	225385	119600	229088	174229	91536.9	155202	190064	175811	79811	165204	244845	207679	174482	192935	135222	199999	202207	140790	234598	195097	187152	170072
Q9UJA5	64165	62324.8	26237.2	62547.6	42967.5	40404.7	67256.1	62383.9	60821.7	52581.9	63205.8	75062.4	52650	59957.3	45976	49944.9	49891	59663.8	57414.8	59599.4	43605.6	61750.3	57061	30219.7	47124.6	53069.9	83198.8	72148.8	31840.2	56184.5	42026.1	64014.4	96249.9	94444.2	74654.9	60510.5	34278.8	66660.8	56704.4	67510.9	30272.3	55082.4	40628.4	59696.7	54166.1	102712	48567.6	46542.2	49684.3
P23368	438941	261097	319686	177265	339880	215356	291770	273264	425054	478616	302636	329113	573435	248330	447298	378944	336578	193633	408925	239770	377102	278574	275627	388786	286018	403998	145332	158923	590408	394025	515799	310913	326773	395807	337186	281712	499825	240144	356438	371472	221850	288357	480475	320983	290661	334169	322602	241233	240534
O60493	583912	454280	596326	506016	375515	475634	312460	325530	292436	252344	456517	266721	391698	414659	457036	357621	515925	409968	608862	525715	260291	356036	441608	176798	323630	236953	512484	597087	342147	557734	611183	193306	393081	331076	275838	296884	542292	418846	416434	337644	355362	315678	459153	371677	344786	556501	378944	363031	293753
P68036	377320	362811	490187	552602	532195	467713	351606	484471	316257	190328	363380	307637	223604	434558	278289	319992	249877	410119	383460	498922	196007	304697	345221	362993	300942	260769	583430	504534	221539	254233	395450	464519	632544	460254	482236	560125	437761	494024	442613	389873	348503	310824	342554	488291	371100	739471	403090	244791	312680
Q8TCA0	20525.7	10378.5	NA	NA	16188.4	13645.5	84427.1	42260.3	57099.6	35945.5	35192	88377.6	21321.3	NA	NA	8440.68	NA	18388.7	48160.9	26650.6	NA	14476.1	20372.2	24034.5	26830.7	15851	34529.3	NA	NA	26007.8	21887.5	61936.3	45569	67307.8	49169.3	70732.4	38221.1	101932	46111.6	19512.7	18614.7	34006.7	NA	79960.1	43144.2	57897.1	39879.9	30253.3	13832.5
Q9Y2F5	NA	NA	NA	NA	NA	NA	98642.4	834927	NA	NA	140937	NA	NA	683111	1.02346e+06	428988	335289	1.15615e+06	737978	375630	1.54408e+06	609483	478545	1.06409e+06	472333	677757	875880	386205	609953	653076	2.13381e+06	508391	489627	75208.4	336304	389325	6.01347e+06	1.00895e+06	684957	520317	2.21775e+06	590900	784402	NA	669802	NA	NA	352762	506536
Q9Y3C7	NA	37274.8	35652.5	29641.3	13434.3	23838.1	22417.7	18954.7	34003.8	42076.4	8873.38	20423.8	14575.5	18928.6	29548.6	26930.8	13706.1	22988	27430.9	25370.3	18873	15541.6	23233.1	31547.9	19489.2	17237.2	40845.6	23893.7	28589.3	38162.4	15314.3	14385.5	30044.8	37337.9	19559.1	25428.7	21686.9	49662.3	32772.2	33475.9	20855.4	31837.4	26603.2	27301.4	21472.5	50929.9	29888.5	18219.5	16205.4
O00767	NA	NA	NA	NA	NA	NA	NA	85394.1	115828	NA	NA	24259	NA	NA	NA	NA	NA	NA	NA	NA	54758.3	NA	NA	NA	NA	NA	NA	NA	NA	58642.5	NA	176138	40796.4	94955.8	84189.2	120999	201813	91201.1	NA	NA	NA	75786.1	NA	NA	91955.3	NA	NA	NA	NA
Q5TBB1	69853.1	175813	150637	128695	121378	127465	181136	153212	122251	100481	157389	128831	47824.3	174515	170308	161493	152895	161207	107790	175468	105400	100773	168950	89014.9	114345	75754.4	152399	107717	72325.5	86093.5	53251.9	116651	80434	180480	102389	131066	75888.5	298396	124446	111248	116029	90720.6	107233	166987	104863	167743	173462	94752	74525
Q96K76	76009.1	100091	89130	72163.1	90621.3	53570.6	122426	110748	92926.4	49657.7	72472.4	85721	87270.2	71157.8	66733.7	72093.4	85300.5	93859.8	80249.4	70347.7	44054.8	73795.4	101498	54394.1	94810.2	59808.2	134882	105177	75739.1	83085.5	100275	96088.9	81382.7	95735.2	67177	116523	78914.6	126929	141206	82197.1	86773.2	69895.6	93476.9	98767.2	59527.4	127938	69605.3	68455.5	67576.1
P21980	224611	NA	105256	30608.1	111832	37974.6	9061.66	24603.8	11426.1	42294.9	14267.9	NA	33096.6	29792.8	24289.6	29886.4	199029	NA	38052.2	13043.7	41477.3	17193.5	166062	NA	NA	22449.6	NA	52627.2	12343.6	267898	12192.4	NA	NA	NA	NA	NA	155580	NA	29392.2	76199.6	32826.1	28583.5	39497.5	78938.5	28448.5	NA	25847.2	131504	15274.9
Q15788	NA	19745.6	NA	NA	NA	NA	30906.1	28676.3	NA	NA	NA	NA	NA	23581.9	26503.1	23380.9	22618.9	20629.3	27297.1	19306	NA	NA	24646.8	13413.1	16344.7	22885.4	34291.6	28102.7	15401.4	17746.1	20991.7	17404	NA	13236.6	16931.2	22276.7	7150.04	35097.8	30129.1	35605.7	23064.9	25114	23780.9	10704.2	NA	NA	23629.8	18622.4	23525.9
Q92613	NA	NA	29625.8	NA	NA	13718.8	27004.8	NA	26606	58209.6	NA	18188.3	NA	NA	26900.2	32658.1	461336	17904.3	29448.5	NA	NA	NA	27479.8	27120.2	12279.8	NA	NA	48944.6	14106.9	NA	NA	33884	26587.6	36074	33912.2	15847.8	NA	33848.4	NA	38055.1	36053	24414	32591	17198.8	19414.7	NA	38761.2	25141.5	20795.2
Q5VV42	NA	32599.6	NA	30377.7	49298.8	29025.2	56559.7	43130.8	60598.1	90252.5	40680.4	61867	NA	41989.1	53943.1	58373.8	31809.3	41487.8	63915.3	55227.2	39682.7	53091.2	46621.6	58940.5	38817.3	47598.5	17295.6	43942.1	26145.6	73676.4	33177.2	31162.6	54984.6	82395.2	65494.1	42551	46151.6	80867.6	37632.4	56869.2	36279.5	60482.7	50892.9	45077.8	45714.4	NA	33730.7	39949.3	44339.2
Q7Z4Q2	22583.7	37509.5	17040.8	33050.5	53534.7	37327.4	66207.4	73054.3	64454.6	49518.7	57064.3	87284.7	17804	63270.3	39676.5	52889.5	43859.9	35337.4	64637.8	57624.2	20662.5	50578.7	30290.7	18940.7	26475.3	24627.4	90844.1	69570.1	27266.1	50363.4	45680.7	86374.8	57396.8	97540.9	97428	115380	20807.6	71886.5	39253.3	82339.5	64684.3	64344.6	35287.1	21786.8	35537.3	22067.3	32496.4	47661.1	48503.4
O15091	43818.4	NA	NA	8350.52	20233.5	9715.91	18654.5	15010.3	18205.8	16498.1	4008.5	22152.9	31118.7	15244.8	18867.9	20315.2	10486.8	12961.9	32116.4	22231.7	20122.7	25814.1	17166.6	23229.8	9587.56	24052.1	2361.01	11215.9	26104.9	41215.5	22470	36159.1	38617	25659.8	20186.9	20992.4	20985.4	6556.72	8538.72	33291.5	18215	31658.9	7722.06	25345.3	15267.6	NA	9207.72	9309.41	17009.7
O00232	301146	174947	179545	199779	195472	196959	207957	239822	144570	163978	169354	146766	226517	166886	160187	200541	210566	167110	203179	176627	151842	146830	182789	137722	214230	144985	283746	227353	153302	244582	227702	272904	224555	233284	200784	327533	202082	225287	222818	174746	175910	187115	189299	184991	213416	348577	181906	176763	206872
O94913	50959.7	59659.1	76506.4	60906.8	64013	62837.5	92727.8	66429.6	69960.9	84619.6	65633.4	97862.4	98566.6	57773.1	63171.1	59979.6	78250.8	81352.9	66855.3	78353.2	53624.9	65322.6	91129.4	100439	72638.5	74147.4	83660	77994.6	57081.4	51296.8	45954.2	56788.3	72993.1	83463.4	69394.5	62256.3	54039.3	94635	71045.1	68441.5	62010.8	65940.1	72197.4	96727.6	57132.9	72323.7	80857.4	62441.8	64974.6
Q5T653	49794.3	56070.9	79284.2	72895.5	48879.7	47240.4	64824.8	42351.3	107685	100541	71340.2	120918	38572.6	81987.6	81452	77344.7	55264.9	61205.5	107755	75446.1	109155	74457.6	38777.1	82448.1	64019.6	74909.9	37391.8	49658.8	101018	100242	71929.6	59012.8	64934.7	40736.1	39320.4	49824.9	52422.5	52570.7	42961.5	50116.9	46702	56613.4	59908.8	103041	67907.4	139850	89324.9	31682.8	54861.3
Q8NCG7	152451	118167	330077	228017	133258	269605	74587	58693.3	96390.6	54416.4	99832.6	61225.9	232782	102795	89791.1	100343	120151	143255	295909	150524	189636	216730	310553	260885	163401	205876	126512	142856	159646	81523.6	177981	136201	224286	27736.5	139656	105394	87036.5	39280.5	82115.4	96811.5	118817	113974	137616	437615	146814	110015	93714.6	77171.3	140433
P23381	72143.1	34559.7	57260.4	35405.7	145077	47210.3	62850.7	130150	86667.3	102475	65870.2	69865.4	84908.7	47866.2	46464.5	46851.9	78699.6	58388.8	65682.1	73404.4	50449.2	62294.2	65935.8	23161.3	46938.2	74232	123797	83957.1	51507.3	103479	177670	83421.9	159613	79407.8	141565	68053.6	130779	65113.4	96263.6	86086.4	81603.6	121584	51844.6	75353.4	78774.8	96793.9	22810.1	59708.4	72163.7
Q6L8Q7	190189	160199	163757	316639	193494	140103	186178	192626	191308	199656	206888	187613	214209	167584	239416	215658	212605	165655	209259	217450	166833	153873	186402	120989	201138	172319	240611	183863	134314	210299	168283	210251	220825	213622	237784	228908	218736	156962	172317	159783	156213	206665	183624	212056	197514	221000	189278	163316	130327
Q93050	92050	NA	NA	NA	13181.2	NA	NA	6685.03	9519.75	9875.2	NA	NA	58424.1	NA	NA	NA	29048.1	NA	11648.8	NA	15721.7	4995.34	NA	NA	NA	NA	NA	541.265	1035.72	54398	52381.6	NA	NA	38634.8	NA	NA	34526.5	NA	25491.2	58249	10425.2	11195.2	18373.6	NA	NA	NA	NA	18220.2	22474.9
Q15650	29406.7	36795.8	91023.1	51391.1	64162	50255.5	39507.6	53565.3	46441.3	44560.1	52042.6	48533.6	29744	57953.2	52607.5	40601	66059.8	47419.6	53137.4	59190.4	23133.9	41983.5	63670.4	23306.4	48890.7	32954.8	33142.1	38398.9	22152.8	37587.4	47244.4	46532.5	37424.9	37358.5	43968.8	49542.5	39597.3	63088.5	42950.5	38759.2	53190.8	27883.1	38685.2	58556.9	50406.9	29814.5	37994.8	46599	34180.8
Q8TCY9	NA	NA	NA	NA	164514	NA	124392	87433.8	NA	NA	116838	NA	NA	1.67607e+06	403756	773209	844667	361177	NA	77955.8	3.05743e+06	144045	1.06401e+06	NA	471776	477769	575811	850581	2.43956e+06	NA	511617	1.42062e+06	1.4728e+06	608033	1.40502e+06	1081022	3.69123e+06	157279	2.86083e+06	799790	210763	1.35919e+06	237059	511130	796457	NA	NA	982940	651445
P22352	314997	60744.3	NA	NA	60835.8	NA	NA	NA	NA	NA	NA	NA	102699	1.26934e+06	89398.1	320135	138708	35839	173954	197987	89121.3	955888	98920.4	573916	29598	294552	613528	398254	38829.4	171107	87717.3	77503.3	154905	82202.8	113241	58961.1	263417	114238	35868.8	315943	648140	343442	10320.1	NA	19483.7	NA	NA	114569	253893
P0DP02;P01772	156144	NA	NA	NA	NA	NA	NA	NA	NA	36876.1	NA	NA	NA	NA	72817.4	NA	NA	79269.8	91336.9	NA	18903.9	29454.7	43107.7	46746.6	62621.8	NA	NA	NA	NA	51799.2	71217.9	NA	NA	NA	NA	NA	213342	NA	24076.8	NA	NA	NA	NA	NA	NA	NA	NA	NA	NA
P49821	387239	286748	311569	215461	139358	350391	194970	199612	217105	483097	315171	132292	232627	262890	362028	258917	157078	238990	243557	328952	413176	301503	190589	351974	214727	433340	136446	195344	482431	364026	303651	81312.5	172614	146978	140060	138268	442451	164303	299035	240106	410621	202141	217525	223191	328408	96922.1	506793	285177	249729
Q9NPD3	212062	245204	172730	249680	161380	129206	199470	212010	187079	333153	242398	264466	176764	234275	263536	225834	263486	166260	220102	178891	140172	152534	193628	249755	171166	144219	122906	214403	159261	228109	157805	335756	266077	315200	237894	140820	206697	271960	271114	215891	166539	203976	159637	237519	188580	298543	171850	189392	194255
Q8WXF7	NA	54674.6	10523.3	NA	23926.8	3792.99	27779.5	32703.6	27485.1	NA	13676.1	24531.4	NA	NA	NA	11203.4	NA	NA	NA	NA	21769.5	NA	NA	NA	12085.3	18094.7	NA	28319.2	NA	12900.6	12850.2	NA	NA	NA	NA	NA	17001	59796.4	52551.2	NA	10036.7	NA	33991.8	NA	NA	NA	NA	9894.54	NA
P56192	236764	259373	244585	279621	438507	326342	319210	284036	260382	214142	291221	341368	165592	251368	242854	237360	280539	268637	297678	300477	200678	225143	309954	255809	284589	184299	384725	367392	183982	288345	237860	527103	547985	461846	448202	414583	217944	237427	231337	240130	265557	385313	268892	315582	359453	282874	201170	250355	240346
Q96B54	126417	289081	230067	520427	102559	208991	149314	185299	126562	159559	127469	76288.5	41452.4	233500	244125	194998	55675.3	165375	161020	219829	116012	141307	242680	271973	167605	40543.2	191021	211982	160950	92261	44472.6	55185	132289	145759	94012	113479	94567.6	393876	157456	41879.4	102724	57006.3	185157	289778	198502	253664	333505	99075.8	112268
Q9UPN9	43523.5	44211.4	69932.8	56464.6	39043.8	77948.2	92773.6	63443.6	58081.3	61619.4	52533.2	67615.2	63559.7	45965.1	64398.7	59672.3	63295.1	59907.6	63247.5	46538.6	45251.9	38852.6	63962.7	45416.2	59237.1	37277.7	66639.6	64270.8	59255.5	57522.8	52083.2	80305.6	76411.7	68710.3	57611.4	73482.1	32544.6	75536.4	75096.8	66461.8	55197	62461.7	63871.8	54913.3	57573.7	94545.3	35507	52782.4	58474.5
P36578	880381	1.68605e+06	1.61871e+06	1.72175e+06	1.87168e+06	1.22597e+06	1.39183e+06	1.55255e+06	1.7313e+06	1.78272e+06	1.8838e+06	1.83136e+06	920706	1.66058e+06	1349193	1.20612e+06	1.32639e+06	1.45453e+06	1.41666e+06	2.23353e+06	1.16148e+06	1.44816e+06	1.46706e+06	1.36612e+06	1436189	1.23886e+06	1.04305e+06	1.2797e+06	1.03309e+06	1.69942e+06	1.35331e+06	2.90007e+06	2.32672e+06	2181726	2.66737e+06	2.48104e+06	1.24558e+06	1.58452e+06	1.41362e+06	1.40547e+06	1.51424e+06	1.84809e+06	1.26774e+06	2.10446e+06	1.64981e+06	2.32743e+06	1.26401e+06	1.67124e+06	1004915
P50336	60567.4	42563.1	109504	92915.7	65249.6	110995	53175.4	67555.9	112957	81622.4	80130.5	106109	52486	59873	87351.2	74267.7	48121.2	42028.1	81697.8	57318.4	157737	77243	62083.7	107611	54925.1	61883.8	48242.4	97247.3	136789	459383	54122.3	43334.1	54865.1	19476.5	54330.8	41282.4	145073	45108.4	75505.1	66590.2	63641.4	46463.1	111834	54500.8	53549.3	74148.4	130244	87593.1	86720.2
Q3SY69	59430.7	NA	NA	NA	11309.5	NA	NA	NA	NA	NA	NA	NA	NA	NA	30881.5	15131.4	30842.5	NA	NA	NA	13104.8	NA	NA	NA	11404.8	NA	NA	23884.6	NA	70295.9	NA	NA	NA	NA	NA	NA	44683.6	NA	10060.3	NA	NA	17124	41620.2	NA	NA	NA	NA	NA	5957.01
Q53H47	46487.9	41240.8	52010	49532.8	16487.8	52419.6	77295	38566.4	62287.5	34860.3	38864.6	52547.2	24221.5	56195.2	57941.4	41811.9	32759.1	37597.3	28758.5	43195.9	29050.1	43944.9	52130.9	51956.9	57114.9	23633.8	28185.2	32007.7	43673.4	37035.6	NA	60374	23026.3	28010.3	28811.9	39749.3	NA	99536.3	80681.3	50465.4	44752.2	26010.9	44066	52302.7	27787.3	93987.9	40250.3	47068.2	26560.5
P05109	1.84533e+07	114429	52817.5	176592	320579	2.5151e+06	376630	354267	2.94293e+06	878209	343784	174290	2.83591e+07	297927	2.43395e+06	700074	199030	314891	2.39027e+06	161520	1.14297e+06	2.49732e+06	303699	42999.8	2.42938e+06	211787	173102	468777	923287	2.67824e+06	2.1192e+07	NA	NA	NA	6956.51	73478.9	1.7906e+07	1.29534e+06	9.47607e+06	1.40323e+07	201370	439233	581480	824575	2.47171e+06	219117	1.69122e+06	463998	5.56775e+06
B0I1T2	61254.3	89178.6	262397	148076	42397.1	211747	515727	470430	452154	412419	649946	250395	156199	182190	141204	155471	189383	203946	64614.2	115968	320839	145045	181726	413505	310379	252384	39267.7	29817.1	168585	231079	351969	249394	137863	507843	25360.9	48558	303290	1.30936e+06	700726	272838	355416	149278	99851.5	148280	212480	28664.5	181844	44923.7	847551
Q5HYJ3	57795	91690.2	18180.3	87300.9	38522.3	100504	69385.4	15264.1	58506.2	47644	78112.1	58050.5	NA	58658.2	94190.4	76519.4	65439.2	71902	45946.8	76226.7	71547.7	47135.8	78668.9	52162.2	74109.8	43913.8	35865.8	75389.9	72469.7	20952.8	NA	40518.1	34498.1	25322.9	46982.1	45571.7	42861.7	93424.8	85241.5	58956	41093.1	33582	63862.6	89106.1	47793.6	171192	97706.6	52893.7	55225.7
Q96GG9	30960	65464	60045.7	20762.4	38365.7	38630	72446.6	64216.4	40873.2	36183.7	56602.2	49945.2	51054.5	35902.2	38331.9	51480.6	70625.8	55897.9	34101.2	51251.8	37621.7	31651.4	34723.5	35136.6	66333.1	39193.8	33482.6	32268.4	28772.6	52433.4	46871.2	89827.8	56607.2	60812.9	62889.8	73839.3	43523.5	66402.9	45674	85709.9	47655.3	45976.2	37555.8	27174.3	47121.7	28348.2	30275.9	47791.1	49167.6
P20963	NA	NA	NA	NA	NA	19533.8	35661.5	48899.9	39389.5	119402	11989.2	12626.8	NA	NA	NA	NA	NA	12537.6	NA	NA	13177.2	NA	19659.6	21543.1	104803	66257.5	7479.08	NA	17891	39700.3	NA	NA	NA	115753	NA	NA	21585.2	32086.5	28474.1	NA	NA	NA	NA	NA	NA	NA	NA	13071.4	19284.2
Q9H479	41450.5	NA	NA	NA	29089.5	55224.6	NA	12859.8	19917.2	NA	11862.3	NA	32153.5	11284.2	NA	26112.2	7037.45	7749.16	15494.5	NA	23672.5	21195.8	NA	NA	NA	21449.8	47670.1	47830.4	18742.1	174517	66237.7	NA	NA	NA	NA	NA	69826.6	4255.12	26086.5	80217.6	10793.9	22072.4	56543.5	NA	NA	NA	22614.6	66879.5	39820.5
P07711	NA	59630.4	NA	252834	71116.9	91288.3	NA	55992	52495	NA	NA	NA	NA	NA	61702.2	14141.3	135083	NA	182616	NA	47659.1	NA	NA	91350	101346	NA	NA	NA	NA	69056.3	134873	NA	NA	NA	NA	NA	70943.7	NA	115306	87191.5	NA	NA	NA	NA	32011.9	NA	NA	59657.9	42796.9
Q9BWE0	NA	43451.6	24829.9	47401.2	13739.3	31999.1	21767.3	10481.8	40820	23924	39876.9	67561.9	NA	41390	51642.9	36295.1	53369.9	39027.9	30234.7	33325.2	15835	17718.2	47496.3	25792.5	23521.6	18745.5	15775	15003.7	12720.1	41516.4	45331.2	24746.8	58884.7	38322.1	39434.4	39706.1	NA	14792.3	42232.6	29874	22055.6	31077.1	18311.2	39598.8	31927.1	73414.6	41270.9	23938.8	12617.5
Q92995	14103.9	54948.6	NA	70485.1	42194.6	35548	39657.9	22996.5	46347.4	NA	44816.8	43082.1	NA	55429.1	73781.5	44151	46499.2	52317.2	68254.6	55766.6	11922.8	40256	38725.7	27185.1	23335.9	11547	21733.2	28449.4	21559.6	40238.9	24027.3	102665	92740.1	72565.2	89707.7	98582.9	14687.3	59855.9	21961.5	40359.3	38674.6	46474.2	36541.1	54346.7	34034.5	112420	24417.9	27566.2	16707.4
Q9UP83	34817.1	40854.2	26833.6	89894.5	40709.1	53033.6	42249.2	61699	43664.5	47366	47242.8	51551.9	46213.6	39105.2	51491.4	44565.9	57355.4	54918.4	54478.4	54481.5	35252.1	41426.3	61201.8	54658.3	53725.9	31545.5	33936.6	25748	16326.6	56264.4	56781.2	38557.3	40860	60104.8	48791.4	54991.7	40587.2	64920.3	47612.3	52800.7	45047.4	36351.7	41338.7	55326.3	33682.6	117029	62382.7	35326.2	30922.1
O75151	259666	232079	310009	234353	114974	245430	268462	183629	213076	344259	124952	161990	173107	203368	241526	248663	241061	191314	178421	221127	259045	208929	187558	444430	192706	289953	162486	209355	312426	168010	145096	156929	86237.2	140988	73760.3	92641.2	176987	297901	207983	231601	277966	157091	221316	206549	184166	224558	446446	143846	213701
P11274	83592.1	170638	170823	142481	147781	115674	89052.4	94646.2	66744.3	38553.8	96153.1	57860.8	162943	167510	154021	149820	130567	127781	119669	174915	96228.5	114194	133152	82189.6	96534.4	102775	226401	183531	62146.8	49828.7	72379.2	42745.4	120237	70373.5	112613	77573.4	51275.7	103643	74168.3	107983	52097.6	87241	84786.7	166706	78583	197582	131133	116755	86733.6
Q9UBX8	NA	NA	NA	12154.9	7782.98	21461.4	4734.59	9439.8	8093.84	NA	21992.9	15230.6	NA	15241.4	NA	22998.4	NA	16981.7	19827.8	23308.2	17640.6	NA	8979.11	7619.69	NA	NA	16806.7	NA	14721.8	NA	NA	35515.2	41581	9504.59	11465	53810.4	NA	NA	26759.6	NA	NA	3969.66	NA	NA	24028.1	NA	NA	NA	NA
Q9BW19	29682.4	34176.1	34279.9	95374.5	95574.1	33009.9	65643.7	41161.1	76022.5	39329.8	25911.8	54962.3	50362.2	38696	47748.8	39731.7	62825.4	40075.6	61867.8	45683	26257.5	44129.3	44501	86609.4	89180.5	11155.1	8474.23	60335	16939.7	63393.2	NA	82797.9	55362.2	64772.2	78059.7	66762.8	41809.8	84267	46532.8	51178.4	30191.1	49817.2	69742.9	58764.3	50795	60772.1	46966.8	27244.4	49932.9
Q86VX9	NA	237490	NA	366081	NA	NA	347309	NA	457662	156919	NA	297230	NA	388521	91092.3	504789	650274	166600	56474.4	28480.5	229484	347195	150614	86937.9	315941	523789	1.10026e+06	822708	424473	NA	NA	856176	352619	102276	209705	554376	519670	19753.9	298090	331090	479132	325489	326574	275742	452664	171480	368915	438660	198451
P61619	344210	189117	378654	202425	162825	261836	212138	240207	403770	409215	246949	369063	366442	198118	278378	309555	259345	201438	353018	184721	541287	224001	293905	369747	260858	337554	106105	198112	386037	441056	573634	265479	269866	160924	143774	150530	484738	240910	399903	182629	168405	156096	469153	423416	307489	281271	447298	215566	170468
Q14141	274471	571603	659952	463089	273167	495815	652460	483336	366329	281675	431787	466446	170942	368243	562733	508548	611782	526001	267888	497672	376104	254551	456563	276568	884712	591662	670412	456526	467498	240818	247274	424703	195471	395430	290723	431161	225786	551773	493640	283778	470333	269158	370551	726927	357057	461047	559047	365793	334058
Q9Y2U8	168596	122316	271418	194900	76643.3	209676	124813	90237.2	153821	158367	100638	126192	124399	152176	214456	155024	130312	135044	160389	132977	178542	153104	157722	314944	134375	190640	72446.9	131497	180429	123457	89921	94393.6	236136	77880.4	121436	72055.3	132462	149708	119309	115998	109683	200507	159989	167034	183299	68592.5	116030	99630.3	121900
O43143	641914	593936	744239	725619	456427	711474	724551	709474	620759	951220	567830	554336	397464	585557	744391	740963	677295	649708	636260	641324	609349	513662	641941	777925	675199	609197	455966	447648	615002	597766	401122	781232	594734	697696	609149	849376	490204	939834	800793	612450	414843	546699	598055	760438	627038	893708	711806	505019	588544
Q9H2V7	78661.1	33075.1	72477.7	50866.2	20605.1	56618	61775.1	21681.2	80899.4	72471.2	29437.2	28608.4	125900	46037.9	88876.4	47404.6	33297.1	29945.2	69731.9	26803.9	25612.5	48762	61485.9	40419.9	32142.1	29571	26785.8	50729.2	78763.5	91261.9	141162	25838.8	62263.8	44473.4	42583	27356.5	160639	31564.7	42122.2	53495	36326.5	29666.5	50201.6	89157.8	35637.9	122088	56958.7	25967.8	22598.7
Q9HC35	133199	58706.2	99891.1	99321.4	114697	92619	150431	93959.4	112059	95412.1	27584.1	89734.3	191603	34065.8	36477.9	32314	95625.6	131087	96053.1	95918.6	40102.1	83781.9	103781	61525.4	179439	120304	301606	138467	58873.8	130908	111237	164149	104893	57774.7	94209.2	127570	176603	98069.4	153424	78905.9	89439.2	75469.5	148006	87850.8	114043	74071.8	54311.5	75298.4	93025.9
Q6UWZ7	NA	36743.5	NA	10074	NA	52294.8	13603.7	16205	14872.8	31792.6	25962.8	NA	NA	41407.7	30128.8	34348.2	35925.8	21752	20483.4	23870.9	17348.5	29970.4	29170.1	20005.7	NA	20998.3	13924.9	69453.6	63072.4	11085.9	NA	6314.84	16608.7	7588.28	9168.53	13467.9	31097.7	23486.8	33683.9	11905.7	22683.7	12232.7	21305	15159.5	12188.9	97317.1	37409.9	22953.2	13655.4
Q15836	127785	111601	219586	126176	154341	111085	89648.7	97085.1	161392	168954	91275.5	75562.6	155359	90801.9	145626	132237	156007	87099.4	156560	86097.1	133767	93389.3	148799	114511	128575	151352	119625	148792	166054	183890	233088	115086	112977	92977.9	66713.2	81636.3	220967	81869.6	131581	75331.5	138844	82121.6	141565	123984	114401	272460	123092	138232	89285
Q15345	NA	36241.8	NA	29056.7	14490	27192.4	5638.28	24364.7	21465.6	42723.1	15108.4	42928.1	NA	22515.7	43576.7	45551.9	45081.8	26429.2	28767	13721.4	4862.09	15295.3	24974.3	35129.9	23629.8	25801.3	25201.9	19648.2	36739	NA	NA	75766	49062.7	NA	13570.4	40669.9	NA	28139.8	21418.9	25600	30711.3	17806.1	19110.5	18575	26572.4	NA	NA	18936.5	31804.8
Q15746	65180.5	28028.9	79693.2	83042.1	47524.3	41217.2	102857	NA	NA	100244	NA	NA	NA	41878.3	49770.3	39457.1	50118.2	15432.8	179100	71393.9	38056.9	92139.6	35102.3	76289.5	102245	67196.1	64840.5	33289.3	56836	69222.3	117674	79105	NA	NA	133728	32752.7	172009	NA	43631.8	119713	33427.8	40660.7	62599.8	124437	40692.8	153085	96120.8	33565.7	27658.8
Q8NAT1	NA	NA	10298.8	NA	19572.1	25589.5	16964.2	58646.5	NA	18967.3	47182.7	NA	NA	NA	NA	3845.92	NA	NA	NA	NA	25120.6	12663.3	12693	14804.9	33897.3	NA	NA	10776.8	NA	46384.3	NA	NA	NA	39372.1	5697	7430.11	27331.6	36041.2	39657.5	NA	NA	NA	NA	NA	NA	NA	NA	NA	NA
Q8NEZ4	NA	577695	NA	1.06919e+06	31006.3	76455.8	42502.5	293355	2.45415e+06	NA	33875.3	57016.4	105140	182394	NA	66500.8	119282	53389.7	NA	NA	1.35942e+06	424515	11738.6	64564.7	100719	37026.9	NA	197451	43239.3	867676	NA	NA	196828	527392	NA	188470	3.43986e+06	626562	589916	376419	123364	136350	270076	NA	376421	NA	427324	303212	178302
O95229	NA	18650.4	NA	51530.4	16063.3	NA	33660.4	35730.1	25814	26636.2	NA	NA	NA	NA	NA	15342.4	NA	19838.3	39053.5	27092.4	18765.1	26392.6	23846.3	32917.5	25189.8	NA	NA	24550.8	NA	40225.5	NA	21675.3	62286.7	69283.6	61558	39904.3	NA	42685.9	28924.9	23212.4	14430.2	38432.3	55583.2	NA	44564.7	NA	NA	29396.4	NA
Q9Y2Q9	138040	102983	187999	119808	140113	101486	105235	90269.5	178355	351385	110637	209764	122878	149304	167257	139567	88487.3	122559	213737	134112	154658	206713	153438	99998.2	59640.6	194906	34686.8	80826.6	136885	207498	121541	186121	277534	187133	192488	111157	276956	88096.8	115456	89601.5	145424	224887	104080	175660	208581	97436.6	126072	137511	137133
P14317	191257	630308	663105	588935	320042	556726	605704	592256	489188	292556	540762	470606	283855	522814	491566	317987	444862	598905	599751	1.01383e+06	336479	452295	658360	474554	751621	434073	480963	304416	457260	467852	558583	183758	460400	335622	220686	322340	574412	721192	415164	431249	511421	292376	431024	610290	428129	1.10984e+06	484826	327092	333798
Q9UEE9	148398	169531	167593	187792	122613	225665	249701	217237	155527	113225	158275	150412	78827.4	134916	170211	155420	121519	187405	209644	194038	107764	146117	193825	183287	184374	108256	262928	173861	128994	97683.5	78524.5	126250	222184	244255	167056	225183	75021.6	277460	191013	117292	106802	123032	170438	163766	164307	295166	294376	106012	144947
P02042	4.81114e+06	474139	847834	366324	199759	521083	2.6408e+06	399662	408018	757258	197127	204151	567219	446032	362166	260511	414115	606629	646017	1.54595e+06	2.65673e+06	1.68808e+06	234537	125754	173216	69717.5	182023	3.17724e+06	1.06897e+06	2.32161e+06	NA	NA	NA	NA	NA	NA	982492	49865.1	1.58082e+06	1.15667e+06	1.49745e+06	627256	1.82054e+06	45263.7	996706	727551	922739	3.75734e+06	466085
O95470	41545.3	53182.9	57042.8	33176.1	45297.4	34006.9	41587.7	39357.4	60833.9	53556.6	80618.7	63340.6	57911.6	22160.3	44819.2	31334.6	46917.2	30967.5	47519.6	25731.1	55429.7	39411.6	49751.3	44656.7	28888.7	123182	37361.6	62120.3	28557.9	48397	88518.5	46451.5	39422.4	54257.3	52444	27163.6	100195	63582	53083.2	38253.7	36394.7	38818.5	46230.8	76512.6	36316.4	674579	74951.4	21821.1	42787
P48729	91732.8	65984.6	64513.2	57503.6	82554.3	86117.6	89930	101850	71524.9	121689	77720	71950.5	66323.7	74409.3	64420.6	84729.5	84988.5	75860.9	83978.1	110771	79833.3	90771.6	79149.1	72447.2	66132.3	62010.8	73660.8	79491	83526.5	130766	96390.2	70973.6	64547.3	75891.7	66576.9	87559.2	97626.7	126570	93148.4	70854.5	86069.8	73183.6	66959.6	92428.2	79418.1	98810.3	93190	90661	85049.4
P50749	106254	87129.3	130138	185208	53143	140039	83652.1	59054.5	74761.6	44260.8	134261	56927.6	213860	115699	93693.8	58590.4	93761.8	76932.7	61203.9	152359	35622.9	62750	102857	80788.2	172720	125687	156038	94498.8	74587.2	135513	270807	52734.2	159774	42777.4	71580.1	80371.6	177643	87922.8	108223	81853.4	67641.8	76444.6	81475.5	216432	109539	144675	55664	64622.7	76829.1
O95359	NA	2.03564e+06	2.10788e+06	2.23185e+06	2.30911e+06	1.47698e+06	1.60926e+06	3.96359e+06	1.15502e+06	NA	1.47082e+06	1.883e+06	749707	2.37242e+06	1.99842e+06	1.38334e+06	1.62519e+06	1.58227e+06	1792790	2.00374e+06	980988	1.20764e+06	1.74684e+06	878768	1536557	1.01657e+06	2.22516e+06	2.10019e+06	854049	1.38042e+06	808287	3.16552e+06	2.67539e+06	2.35969e+06	2.82457e+06	3.22972e+06	1.61153e+06	1.73119e+06	1.35256e+06	1.41133e+06	1.05248e+06	1.68315e+06	1.979e+06	2.78997e+06	1.78354e+06	2.67546e+06	1.55938e+06	1.43146e+06	1.39969e+06
Q8IYT2	NA	NA	NA	NA	NA	NA	NA	NA	NA	NA	NA	NA	NA	NA	NA	77683.5	65401.7	NA	NA	NA	NA	NA	40955.1	NA	19331.7	NA	NA	112372	NA	59980.1	NA	18327.7	920.577	1938.19	1220.2	144102	NA	NA	NA	NA	NA	NA	NA	12036.9	NA	NA	41826	NA	25194.4
Q96JK2	179445	35593.5	NA	231789	NA	NA	NA	192689	NA	45319.5	NA	NA	NA	52877.9	173539	207437	108382	70030.7	314336	182353	3.4567e+06	481070	131036	297079	605547	351144	161307	244762	1.15013e+06	175347	181066	144134	68825.6	46883.5	50778.1	183233	1.1584e+06	75387.9	116945	278559	182695	121280	538866	NA	136369	650975	NA	171057	87733
Q96KG9	68060	54807.4	101059	76398.3	88028.9	55495.3	59430.8	53257.1	64199.3	47825.7	66934	64241.9	71976.6	57571.5	63566.1	61811.2	79979.5	62908.8	73421.3	88946.6	55922.1	57881.9	84034.8	64282.8	69339.8	33126.7	44986.8	75709.8	64138.7	68345.4	68549.3	77723.5	76911	57094.3	65094.3	62438.2	77977.9	67318.5	66416.3	64765.9	72258.9	57987.5	62187.3	80219.1	64887.7	109008	68515.7	52822.3	55078.1
Q14999	NA	NA	NA	NA	NA	NA	NA	NA	NA	NA	NA	NA	NA	192803	122962	94592.5	313117	149385	221550	269492	85978.2	28057	62958.5	89764.4	100942	190802	487509	298524	102369	73911	49490	140672	38039.3	216917	251898	95957.7	320186	118659	360802	NA	139586	114458	NA	NA	129549	NA	NA	121944	209680
Q9UKD2	236144	255226	235472	212394	255455	181281	220902	176144	236188	347360	235433	295186	115493	222181	282403	309249	209655	236616	234623	290004	184554	198720	286644	230546	208014	214920	216293	263278	201927	271780	112213	363662	423734	198732	268068	347621	187932	181333	207918	195707	169883	258602	246260	261733	271517	242756	264010	267230	156409
P63244	1.05805e+06	1.17413e+06	869550	1.15014e+06	1.38459e+06	948159	979644	1.15015e+06	945603	1.47735e+06	1.26924e+06	998185	859524	864051	1.1335e+06	1.50014e+06	1.40085e+06	1.01272e+06	874273	883517	809643	803376	1.10539e+06	686568	1.2145e+06	873182	1.3013e+06	1310048	841381	1.03003e+06	872740	2.15934e+06	2.11899e+06	1.37302e+06	1.73387e+06	2.03494e+06	1.03518e+06	812361	1.08493e+06	1.05938e+06	1.11499e+06	1.32052e+06	1.05569e+06	1.55834e+06	1.57657e+06	1.31402e+06	949983	1.3288e+06	846689
Q9UQ35	364412	687351	731836	723126	473923	602693	745265	624840	574627	705794	530214	822051	260733	633645	707216	616334	493398	655952	645926	656414	456310	625378	777086	924890	531992	565038	422624	612004	619889	532058	334394	601627	845075	836534	713146	544498	302454	951858	356943	524296	367534	569479	620002	791282	548358	793588	518749	530163	513611
Q9BZZ5	471550	711466	781023	716332	693654	726330	748645	645383	623787	743292	623643	578101	327491	661866	746543	750090	642618	743494	666640	900341	524308	562860	817902	658733	726356	506337	825486	735247	502731	547302	378558	499319	687030	452623	685824	525075	489210	915803	574858	483873	661002	492147	721901	677136	754779	633150	817140	628400	530119
Q96HR3	42472	44734.7	37241.8	56810	41200	46885.6	64503.3	50869.4	46036.6	31567.7	62914.1	60232.3	26981.2	29013.9	43141.7	40938.6	47625.4	51613	48512	40604.8	34433.1	33932.7	48034.3	65629.1	40922.7	37825.7	58469.3	41522.5	34488.3	46828	29270.1	33086.5	69440.9	101305	81294.5	57795.2	27669.2	53674.4	43347.3	29330.6	45297.5	35923.4	38825.1	50337.6	47667	55617.8	41666.4	39539.8	40615.7
Q70IA6	91415	153481	134317	195094	162569	144658	189319	136648	118705	89754.2	95956.4	113967	75576.5	147584	164194	105408	137312	114127	111215	147088	72981.4	120708	141804	54812.2	178664	77886.1	228330	163323	106098	104413	129634	110376	81763.5	141027	86015.9	92114.3	176009	187795	181287	82974.2	159768	88913.2	157633	115592	93475.6	306414	124281	104718	96791.2
Q8NBZ0	NA	38150.6	65511.9	44410.6	NA	34517.2	82681.8	44986.2	64449.2	88460.7	57475.2	79227.7	NA	51293.6	79526.2	49094.6	42874.7	59272.7	80170.4	96197.5	54867.4	78640.7	93008.9	63907.9	42255.8	56482.5	34649	37888.4	68314.6	14385.9	39076.1	NA	55064.5	56904.4	59108.7	21163.5	NA	101083	51651.5	57814.3	75102.1	64821	42398.3	75967.1	45762.6	NA	69833.2	48084.3	45931.2
Q12797	NA	NA	NA	20367.1	37194.1	NA	20128.6	21379.6	61785.2	33905.8	72726	71995.8	54247.6	NA	NA	NA	45241.1	17808.6	67572.8	103217	NA	39564.5	43084.9	11155.2	NA	NA	21508.8	NA	32975	35603	59193.2	66303.2	NA	NA	NA	24147.6	84181.9	NA	16787.4	53126.6	63846.4	22086.1	28976.3	NA	NA	72705.6	NA	26132.9	29894.9
Q9NP72	221381	173981	461556	170631	317446	267686	178132	189892	249518	285872	179685	144159	192373	119740	252395	224001	224378	184358	227316	185946	271620	218491	198475	322674	217164	245205	107671	165349	182553	375764	366501	147882	201655	231732	224618	169593	342491	227123	192908	246335	179014	178502	254269	236023	223586	144598	388205	153426	274404
Q9UHY1	96772.2	124523	146050	150537	107924	184554	95605	98919	54744.8	48579.2	104870	62929.8	79949.4	125300	100880	133610	98199.1	133040	121023	146600	94006	100442	109515	87777.1	108045	109545	112763	68076.3	82784.1	90901.6	60730.9	139712	121910	59568.2	127626	149215	64592.2	99632.4	66615.9	156124	124973	81779.6	80821	106593	70206.9	203930	127587	62166.5	71940.3
O75317;P62068	37514.2	23050.1	27497.2	8449.17	28310.1	34206.3	22248.3	15907.9	25342.7	NA	24160	22510.2	15004	24680.8	14154.5	19273.4	24912.6	24179.6	24391.5	16172.4	19297.6	NA	13588.3	29158.6	30671.2	11465.6	NA	16226.1	27094.4	42527.6	20244.3	33335.2	21329.2	19065.6	19294.7	25084.8	41762.8	19194.8	23000.4	NA	40295.5	23528.6	14396.4	NA	21029.1	NA	NA	25167.8	26970.1
Q13472	32887	16498.8	NA	41131.2	39027.5	24652.5	38396	41895.1	36788.4	48698.1	47777	40661.7	54906.8	39706.3	47660.8	53503.7	47169.9	36999.7	45596	36742.1	50390.2	54021.6	31832.4	38976.8	23317.9	58051.2	14097.9	18592.2	27356.3	63363.4	24343.8	55292.8	29272.5	37601.3	59659.2	46788.2	49198.3	66879.5	41819.7	53568.1	59092.3	48722.6	22703.5	25854.6	33691.7	62575.3	20544.5	32817.6	40253
O15234	NA	NA	41032.8	31595.2	18098.6	28465.4	30837.4	19104	NA	12592.7	13897.8	26988.3	NA	25253.4	28000.2	27738.3	29163.8	23308.6	12065.9	36232.9	19918.2	18438.8	35007	21002.9	25314.6	16595.4	18945.8	21883.5	14564.2	NA	NA	33504.2	49527.8	27655.7	30575.7	26847.1	NA	32080.1	NA	13108.5	18657.4	19545.6	26577.8	35047.4	24811.7	59648.4	29579.2	20198.3	22320.9
P31948	2.08408e+06	2.47006e+06	2.93954e+06	3.36986e+06	2.82557e+06	3.05727e+06	1.6483e+06	2.01773e+06	1640894	1.53028e+06	1.88281e+06	1.87994e+06	968411	1.84607e+06	2.12032e+06	1.73551e+06	2082667	2.0775e+06	2.40816e+06	1432467	958572	1.59311e+06	1.85936e+06	2.17749e+06	2.32659e+06	1.54274e+06	3.38118e+06	2142360	1.715e+06	1.58147e+06	1.43947e+06	2.64975e+06	3.62138e+06	4.78601e+06	3.13948e+06	4.16245e+06	1.89022e+06	2.18214e+06	2257629	1.63409e+06	1697975	1.62423e+06	2.14567e+06	2729586	2.39993e+06	4.61011e+06	2.2441e+06	1.76123e+06	1.46651e+06
P51572	238892	216038	773803	252294	212408	357272	225062	194026	267981	370933	284569	244904	259604	213274	350142	238062	205269	251280	410356	205608	437948	264749	271219	454290	215973	482719	248142	252108	746361	286664	352719	143128	250551	177192	148612	136286	570729	273220	325121	301337	457922	247608	399332	203911	178021	413288	268844	234897	246531
Q13185	1.02593e+06	1336963	1.34845e+06	1.16787e+06	847839	1.01791e+06	1.64094e+06	1.24069e+06	1.27949e+06	2.31501e+06	1.13565e+06	1272740	924386	1.52889e+06	1.56387e+06	1.55983e+06	772424	1.30845e+06	1.25014e+06	1.35058e+06	1.33796e+06	1.36221e+06	1.282e+06	1.88836e+06	1.7363e+06	987197	672277	839818	1133424	1.03751e+06	755051	856061	1.30939e+06	940644	977083	919525	913374	2.09312e+06	1711063	1.05295e+06	960964	1.0036e+06	1.0521e+06	1.08315e+06	1.38748e+06	719570	2.07479e+06	1.27468e+06	1.2208e+06
Q96LD8	NA	NA	NA	NA	NA	NA	14127.5	4693.78	7939.16	2867.8	9551.25	11133.6	NA	8424.2	NA	NA	NA	4422.5	NA	NA	NA	11591.9	6138.38	NA	5115.43	NA	NA	NA	NA	9938.9	NA	7671.55	NA	9167.01	9490.13	13681.3	3727.37	12878	5548.64	18469.6	3645.9	5993.62	NA	NA	NA	NA	NA	NA	NA
O75368	410767	469929	630167	311301	465368	439595	358059	437323	390578	154754	598869	273359	347724	533556	413199	440272	343085	542472	379059	519912	248471	326406	507350	267383	497230	274945	757455	740259	611176	301040	447756	241986	310666	202172	186026	204718	418372	430477	667167	218998	996735	229421	415909	391187	354595	889688	254128	377271	338597
Q13586	214793	218168	602945	186210	193846	268572	358025	316190	166954	406042	200940	328110	210050	259131	272031	237604	291787	247018	307028	209425	240224	226994	192653	313794	326068	399514	195752	234551	222577	361412	396820	425767	118563	321787	75044.9	54628.9	392047	489322	319964	310590	231416	193764	290203	120180	176403	439503	283534	316003	202942
Q86Y34	99395.7	NA	NA	NA	NA	NA	NA	8693.31	NA	13394.9	NA	NA	93406.9	NA	22018.5	NA	NA	NA	41813.7	NA	21007.9	5088.47	NA	NA	20462.9	NA	NA	NA	8517.11	35201.7	108362	NA	NA	NA	NA	NA	56538.4	NA	46569.8	52571.9	NA	NA	NA	NA	NA	NA	NA	NA	12734.4
Q96AX2	31689.6	40936.9	NA	60857.7	8958.49	8328.59	48620	29369.5	45876.6	22116.1	67857.4	35028.5	60627.5	33630.3	40001.7	19616.9	21619.5	35310	26766.2	47496.8	49403.5	NA	29771.3	23400.2	56712.9	12922.1	22185.7	19220.4	21223.7	30556.3	62703.8	6309.37	12295.8	25633.7	10460.2	NA	57065.5	97829.8	54157.6	9368.94	45711.8	27419.9	57046.4	34872.6	28298.3	86075.7	43508.6	16806.7	21795.8
Q8IWJ2	19537.6	NA	30495.2	29335.6	18887.7	34422.2	20499.4	17451	26342.7	11878.5	18023.2	25406.3	9216.21	16991.7	12783.8	15928.6	15780.7	19773.9	25005.1	27583.1	22815.1	14521.6	20679.9	25043	25222.7	19068.1	15780.1	16209.7	14313.1	33503.8	43260.2	9979.43	17563.9	29619.4	20522.7	21689.1	40945.7	25668.7	19672.2	11360.5	26447.1	17098	20052	22734.1	19024.4	17473	28029.2	17459.6	16438
O75564	NA	18509.2	NA	NA	NA	NA	18673.6	NA	13948.2	74249.8	14417.4	17845.8	NA	20928.6	NA	28367.5	NA	14514.8	16888.3	25921.8	18726.2	8220.5	23130.6	32426.8	12401.9	10582.7	NA	NA	5810.17	NA	NA	NA	9795.7	15053.9	15812	NA	NA	37223.8	NA	21641	NA	21500.5	NA	NA	23885.2	NA	NA	NA	9616.12
A0AV96	NA	NA	NA	NA	NA	NA	NA	8617.78	12469.8	NA	12146.5	NA	18176	39184.6	8223.92	28415.9	NA	10763.1	24500.1	4676.27	NA	NA	16493.8	NA	NA	NA	10154.4	NA	14279.5	NA	32800.1	NA	16711.8	NA	17734.3	NA	7242.17	NA	13923.4	23534.4	24243.9	8138.02	22265.8	NA	NA	15208.7	NA	5961.24	12976.1
O43639	64289.2	37737.3	71541	53102.9	38684.3	37570.3	34781.1	59903.2	35934.5	11771.2	30862.6	44267.8	39733.2	39170.7	30936.2	26579.9	40984.6	48937.3	58377.9	45209.9	20427.5	30867.4	40086.1	20155.8	50795.1	35509	38177.7	36197.9	39341.9	38793.2	85484.9	53730.7	38759.8	51484.6	13624	43856.2	81009.8	64893.5	48941.3	21240.5	50839.2	28768.7	47669.8	35628.3	39392.1	NA	17932.6	51014.4	33536
Q96A49	54570.4	37581.8	73020.8	46522	81627.8	66764.4	54233.9	48376.5	51112.9	18144.3	21229.5	44834.5	NA	37046.1	67550.1	74498.4	100905	38189.6	49143.2	42534.7	28038.1	35287.1	47270.9	46626.3	49085.3	39827	53187	75804	37174.9	54339.4	27830.6	70867.3	97963.5	54393.7	64643.4	50577.2	31924.7	46893.8	36776.4	44742.8	46942.9	50700.1	55127.3	58904.3	33124.8	87264.4	63616.5	25358.5	48029
Q13838	1.06277e+06	1.39729e+06	1.12302e+06	982863	1.15623e+06	1.3141e+06	1.3334e+06	1.49329e+06	1.20051e+06	1.67509e+06	1.35852e+06	970761	625467	1.48338e+06	1.22701e+06	1.30841e+06	1.19879e+06	1.4805e+06	1.22338e+06	1.52713e+06	1016711	1.00264e+06	1.1542e+06	1.85531e+06	1.29898e+06	1.3887e+06	1.35583e+06	1.62572e+06	1273522	880687	813731	1.51282e+06	1.0706e+06	1.06967e+06	1.13745e+06	1.20291e+06	665255	1.78855e+06	1.26096e+06	832912	1.40887e+06	1.08921e+06	1.3815e+06	941880	1.1758e+06	1.15414e+06	1.40144e+06	1.24316e+06	1.21775e+06
Q99961	112263	114924	175265	189937	158018	153996	138581	120240	105872	66776.7	143512	127993	74706	103828	113202	81771.2	121600	83640.6	134219	107531	102613	75220.6	80719	116785	179917	73868.8	145846	138209	112704	174823	187797	186494	158859	132954	72309.3	121427	189915	175478	145136	87238.3	128292	92514.3	164777	118113	131877	191233	178806	97837.5	83905.9
Q96DI7	241762	194873	260361	219687	144425	234669	249512	215640	240431	408428	232396	232107	184553	198061	222226	339892	259650	182059	178186	228137	286698	183736	204714	301876	249744	308972	195532	297624	300360	201074	148251	263948	262289	195851	182697	231119	154856	268681	212550	204386	192428	198959	227261	225056	221380	187213	270688	215459	239240
Q9UBW5	105643	22956.3	NA	NA	33563.6	NA	162901	92458.2	57491	72773	98898.2	74312.7	219390	NA	56238.5	NA	NA	41494.3	83226.3	NA	26217	81942.4	62489	37061.3	130510	107373	35111.1	17444.8	42290.1	170487	399591	NA	NA	79551.4	NA	NA	144762	395371	305067	145649	NA	31404	40323.9	75130	33814.3	116742	31219.2	91455.8	121020
Q92734	199919	204893	282078	163002	186445	201376	241572	217143	246051	109560	186980	331774	252591	197609	216967	193351	234708	202132	204857	213118	126489	143392	210531	139986	229558	136077	205705	165455	117855	197308	224945	437892	368122	252933	263268	358277	233070	463873	250890	144059	166570	146921	204790	409435	256256	333916	207745	191354	126792
Q5TKA1	25260.7	57292.5	60018.4	NA	31099.1	45294.4	65653.7	29149.5	54516.6	50049.6	7555.48	45199.1	NA	49222.4	22617.9	57008.9	42945.4	49030.1	24152.9	53103	36248.6	45123.5	56830.9	36520.1	35144.4	31384.9	114191	69887	27297.3	35894.9	25894.6	47975.9	36583.9	50243.8	58559.9	33166.8	20708.3	99333.2	49785.7	66416.3	68853.4	37548.5	31350.5	54024.3	29804.5	12726.4	46002.1	31817.3	37149
Q99943	79134.8	86152.1	56916.2	22197.8	71083.4	116255	121036	128260	118167	62710.7	152648	111833	119767	52453.5	58105.3	77774.9	NA	55371.7	79050.1	100065	181799	83240.4	55902.2	140781	67373.2	161475	102013	165406	108233	154370	110325	NA	48038.5	62938.6	NA	NA	96234.2	112634	87056.3	139576	89341.8	79561.2	118441	117445	50378.7	78237.2	88527.3	60467.6	100436
Q8WV22	69654.9	62575.9	54610.4	99782.3	30376.9	83150.2	49997	25292.8	35786	84993.2	42619.5	48941.6	43687.8	64740.4	56825.2	71122.2	32648	81520.8	61508.6	67440.8	50671.9	107690	71181.8	98292	25265.2	74010.4	56015.6	38825.3	63940.3	52828.5	19571	36516.2	44992.1	79294.4	76008.9	53732.7	43348.3	65759	37540.4	96678.4	88987	61384.2	42187.9	33078.2	37359.2	NA	16879.3	47568.1	52206.8
P82675	63520.7	42109	89908.3	87074.7	56428.4	54741.7	45023.8	62516.5	87269.2	121543	74121.3	83368.9	58272.2	55093.6	68412.1	78190.1	92680.6	52603.9	74552.6	38610.5	82670.2	68060.2	62898.1	52430.1	72474.1	116702	39417.5	74623.9	80743.4	71781.1	50417.7	142441	63631.1	60330.7	54029	73002.3	80185	44939.5	57231.5	77738	68477.4	66884.6	70149.3	130005	54693.7	49101.6	88496.2	46314	56956.7
Q99611	90991.8	120694	152998	149731	58004.3	126798	98910.1	84786	58238.6	44987.7	100891	91677	104209	122535	101284	61222.6	80197.5	84725.5	71910	118801	62972.6	80673.8	85995.1	71714.8	100152	60000.6	131734	95313.2	61074.7	87164.5	67628.7	58924.5	69398.8	83903.6	106074	57223.9	125190	150316	120915	81174.4	105833	67101.7	93193.7	84027.1	71926.9	180604	142785	68903.1	73136.3
Q9BPX3	62426.4	44879.4	52625.9	65288.9	83172.7	55113.9	101372	120718	94407.2	113711	45807.7	48053.8	63464.5	62812.5	61691.4	90441.7	119101	86604	69150.9	72517.9	55358.3	62916.6	79919.8	42961.6	61316.8	39436.9	39174.3	91585.9	39460.2	110889	79411.1	153857	102558	102658	108753	198971	52262	104498	63447.2	78484.4	44997.2	79982.3	75422.1	135915	89853.3	84222.3	50852.9	41453.6	46703.7
P60900	580617	475493	423589	475612	552588	380933	363090	483160	270666	347947	404930	427434	362531	433077	468503	462654	499358	348870	334115	426372	259822	269882	362920	320108	467870	482896	834518	574884	386148	463049	397496	572201	466225	486921	385980	620159	406627	444906	517407	479910	610228	443806	330898	378096	447830	615063	300829	429464	469323
O94921	NA	18598.7	46747.8	48733.1	23955.9	30244.1	NA	NA	NA	NA	NA	NA	NA	43271.9	40791.4	28652.7	47073.9	36599.1	47067.4	30752.1	NA	35268.3	49969.8	16428.9	16913.2	23975.7	29780.6	42869.5	40806.4	NA	12435.3	22272.5	10959.9	NA	32334.5	22178.9	NA	NA	NA	35753.5	35712.5	29239.7	29571.6	35472.5	32262.2	132082	15239.9	NA	41146.1
Q969H0	729291	425975	NA	587505	231473	608506	350916	225860	592387	838250	571199	601582	326609	277184	740565	725970	376252	233708	3.94462e+06	NA	626388	270534	284532	353735	493023	696628	365414	546853	889674	NA	253495	480102	430413	105663	344206	231857	576944	NA	510988	400486	540086	305807	706951	724000	400315	961575	774360	413338	397543
Q9Y653	NA	NA	NA	6092.91	5893.28	12475.4	22990.5	20864.4	20620.5	45822	24889.6	40216.7	6584.01	11584.8	9650.18	25385.4	11798.7	NA	NA	88942.4	24090.1	NA	1220.98	20311.4	18612.5	6989.59	NA	13362.3	7820.42	NA	NA	NA	NA	15107.3	NA	NA	29058.4	34014.3	NA	10364.1	24704.3	6853.46	NA	NA	4467.78	NA	NA	NA	9135.64
Q9NVK5	122168	50452.1	104494	64033.1	33646.2	81690.6	95122.7	69288.4	81192.9	107547	82505.3	70728.8	57563.4	68023.5	68433.9	36966.1	57181.9	92310.7	85012.9	95697.9	83968.1	89859.3	90969.2	74088.7	54142.7	82518.7	64372.5	68169	103229	71214.5	87089.4	44649.2	50755.9	78816.9	34124.4	28110.7	77287.7	118971	132438	92093.5	83845.7	48933.9	98991.8	75972.8	70382.6	46030	70643	41948.6	116183
P13716	240646	99450.5	63254.9	91729.3	178794	123245	72112.2	151012	96810.1	43311	133796	94217.6	187227	121623	89383.3	105874	132015	119436	83834	171563	137537	132373	109350	76935.5	72048.7	127646	217710	165947	130043	430840	126613	39033.4	28384.6	57653.1	122177	59135.5	190251	128221	172224	184231	310194	107674	106276	52291.4	77067.3	230953	116660	196407	98649.5
Q14683	584565	748138	1.05674e+06	753999	443243	882558	670574	653188	666242	996574	608142	676062	500030	656948	822174	711619	552653	727527	690260	778955	812662	766924	739208	1.10584e+06	691532	755130	485064	615052	1.03488e+06	671664	508560	555591	534670	407190	358434	315117	647650	1.06983e+06	838928	679206	614374	464838	843112	757915	607996	973294	1.04042e+06	621306	608984
P62314	687289	627744	688435	249591	537372	517888	785285	688428	579555	881334	587441	531734	536241	478602	490503	969739	584878	711058	535133	565423	595143	500413	555766	776954	701263	791684	1.00512e+06	985192	547102	655052	411521	726305	660791	532113	415753	583272	391293	702500	429445	817905	307866	685972	585878	365403	766590	506615	628182	656320	818994
Q0ZGT2	NA	118032	51390.9	62911.7	208336	221891	24404.8	112945	86492.7	NA	278243	93918.4	57006.4	114352	99175.6	108026	130980	95121.9	102461	169389	35278.2	75022	57841.3	57915.9	102907	136247	97996.3	144675	35630.2	59481.6	196286	544746	233179	117130	92237.2	128160	186629	51632.2	75387.6	35297.3	127517	71700.7	54492	194639	111510	143424	NA	65749.4	20555.9
P28331	539957	480517	888335	656503	230100	638613	415100	341659	484250	824674	523517	313606	521820	491035	684719	492490	340227	457687	436011	733579	821697	541991	459169	680019	521635	851548	258202	428056	987817	754270	660503	139144	325930	289616	269200	267434	780455	318878	551561	451565	830051	349697	518378	736767	495267	260282	1204779	533090	393764
Q9C0K0	NA	NA	NA	NA	NA	NA	95561.9	47722.9	64089.9	306544	54311.2	106996	42401.2	NA	NA	NA	NA	NA	NA	NA	NA	NA	NA	NA	77663.3	30182.1	NA	NA	33726.6	36086.8	NA	65707.4	NA	102347	NA	27661.1	39267.5	163980	136509	39444.3	NA	NA	NA	NA	NA	NA	89223.2	NA	81668.5
Q6KC79	79081	116909	173223	133868	81359.4	118059	128851	107619	118655	209747	104345	108668	91858.5	113482	121492	118903	102947	123206	116967	139917	125894	119205	126335	179505	121334	167905	75606.6	126449	177026	101101	84938.4	92240.2	90172.4	73706.6	57704.5	50603.4	89365.2	166855	120692	105260	107746	86006.2	146675	128280	89950.7	182103	133657	106549	97991.9
Q9HAB3	NA	NA	NA	38415.2	194284	32360.9	24730.5	27033	37136.3	NA	39138.2	67685.7	52146.9	41304.5	NA	10082.2	52029	16958.1	22593.8	NA	NA	NA	35027.2	52376.8	NA	NA	NA	35449.4	36014.8	NA	54737	94040.7	235862	NA	39983.7	NA	97771.7	NA	39177.7	NA	NA	54977.9	NA	NA	72626.4	NA	NA	NA	14263.3
Q9Y6G5	23107.1	26129.6	35605.8	81913.8	48247	35281.3	37647.6	25490.6	38922.1	24988.5	47290.4	53995.3	64985.1	45786.4	37403.1	39320.6	44551	33914	59295	58158.3	15877	33059.5	43783.7	30790.1	46254.8	15362.6	35287.5	25517.6	33508.3	48817.4	93171.9	35676.4	48096.7	57045.8	22131.8	38334.2	48740.1	65474.8	58231.4	39980.6	38666	72544.2	32676.1	29350.9	34709.4	24931.5	14379.8	28655.5	18458.8
P42338	264878	187974	662223	569824	631676	385737	146287	208577	166679	41901.8	648130	105909	402128	412310	118996	356767	348184	444246	707221	706381	333624	251056	280121	385058	134989	243954	390834	186047	235824	375255	335686	126280	441324	204435	108913	438081	270223	134205	450455	191580	344359	227854	411771	900720	309200	189680	614124	254346	310876
P54922	NA	NA	NA	NA	NA	NA	NA	12936	25871.5	NA	59340	25336.1	NA	43814.9	23147.2	29852.4	50928.3	17043.6	28943.6	NA	NA	NA	NA	NA	NA	6125.15	NA	NA	10153.8	30758.4	53661.1	NA	NA	NA	NA	NA	26870.6	NA	12808.8	59460.5	35495.5	53584.5	6280.67	13225	NA	NA	NA	35041.8	17952.5
P42574	244905	219309	232970	429355	182682	317909	398732	377259	401426	170853	288525	821910	255076	207352	280121	230654	342629	337281	336570	189336	140325	267943	342361	275292	375053	273490	201622	261820	140902	309756	303846	436109	364446	374610	265496	410902	337130	585834	834132	260654	173201	199453	289700	460933	324653	368306	322301	206218	251337
Q96FQ6	146257	72930.8	NA	24467.7	11115.6	NA	NA	NA	NA	NA	NA	NA	NA	95468.6	88906.8	61176.1	68234.3	15169	153185	55044.5	77805.6	47111.8	94765.3	NA	NA	80253.2	NA	NA	256078	NA	NA	NA	60714.6	NA	11761.3	8150.68	10191.7	NA	NA	29967.2	207814	20471	53498.2	151594	18849.2	387626	106689	103957	13691.3
Q13445	104586	38513.1	23379.1	10964.8	35455.9	67146.4	52840.6	41930.2	48344.6	68117.1	45954.5	49991.6	46365.6	42448.3	44288.1	45354.6	NA	31523	63693.8	48459.4	93172.2	51225.2	39259.1	105172	26835.8	76129.4	15380.3	21273.3	68044.8	99394.9	76833.2	35055.3	24123.2	43098.8	33223.7	16375.9	92451.4	35162.6	64006.9	48267.7	88268.6	57360.4	32042.8	10441.6	47882.8	NA	32993	40464.1	76476
Q9NZ08	420349	246041	195976	287530	283325	317865	536798	343739	474658	716912	506130	241751	206704	293368	398364	464284	367870	259318	422418	375795	446028	413202	349984	600297	323393	698154	198965	117620	384047	419445	347349	323288	144524	231461	257735	179164	421642	238400	266419	481562	387069	206012	294382	143972	253208	471736	347371	295134	341266
Q8N5M9	116297	75255.8	87220.8	80364.5	34206.2	107880	46327.7	71318.2	56246.8	204816	66417.5	53737.5	31885.5	59502.8	88161.8	91439.4	33294.1	71628.8	103315	54420.9	125961	67721.4	90098.9	123606	29677.2	92764.1	43281.5	172593	139445	100263	111761	90082.8	68574.4	37192.9	17474.3	53456.9	113467	47028.3	93273.9	66142	54940.2	33026.9	104693	76954.1	55630.1	104671	94082.8	86778.4	46797.3
Q69YL0	41094.9	NA	NA	50233.4	36294.9	44480.2	NA	NA	10943.7	60250.4	11765	53607.3	NA	32707	43428	33803	NA	26875	71731.4	24680.9	36738.3	26627.6	6612.26	38834.8	NA	62483.1	NA	NA	21750.6	43250.6	NA	74283.2	57500.4	32733.5	85522.2	22387	NA	20582.8	NA	20331.1	46817	80904.7	NA	NA	11921.9	NA	NA	12663.6	36466.4
Q92688	682794	1.12156e+06	1.26901e+06	1.32722e+06	1.22248e+06	1434343	1.0756e+06	1.52741e+06	1.02005e+06	889725	1.28625e+06	1148583	519728	977754	753153	657910	832453	1.3392e+06	742769	1.60532e+06	910172	991739	1.25705e+06	931144	1.62884e+06	717986	1.34912e+06	1.48397e+06	846641	1.16378e+06	971832	994445	813213	1.23814e+06	868491	971488	1.22306e+06	2.50011e+06	1.63893e+06	1.03562e+06	1.55965e+06	830839	1.36179e+06	858667	1.24687e+06	1.13333e+06	1.31011e+06	1.20332e+06	933223
Q9ULC3	NA	NA	NA	NA	NA	NA	NA	NA	NA	NA	NA	NA	NA	NA	NA	NA	NA	14106.6	35731.7	NA	NA	NA	9586.59	30841.6	17467.1	NA	NA	26154.9	NA	45110.6	NA	NA	32291	66969.3	36004.3	14660.4	21439.3	19074.2	6262.43	21410.9	NA	NA	NA	NA	13672.1	NA	NA	17068.5	39837
Q14571	142250	86249	36250.8	74969	103544	77343.9	93040.6	79087	213463	97792.2	201877	192497	131097	92791	85488.8	70457.7	70633.4	60799.3	147121	53837.5	165976	94587.9	65564.8	102289	58816.5	128767	103258	100640	134032	162221	163628	55929.7	141084	96820.3	129421	119201	145805	110319	129271	105914	114741	66929.5	124001	190232	53932.7	79058.3	81292.5	66441.8	75736
P12829	97691	NA	64485.9	50748.4	24195.7	72828.4	NA	10937.9	30583.1	34521.7	24290.4	NA	131934	NA	22558.2	22542.5	NA	NA	27052.6	NA	77021.5	36898.5	NA	NA	NA	NA	NA	65062.6	60002.3	198496	NA	6435.14	NA	8670.34	NA	20919	77181.9	NA	43570.9	78992.2	20276	19565.1	63203.2	44517.7	27746.5	NA	63696	132430	51126
Q3KRA9	NA	NA	NA	NA	NA	NA	NA	NA	NA	NA	NA	NA	NA	54634.3	64959	125460	168064	75552.3	NA	23064.5	114665	NA	59372.2	43186.5	138389	167634	178622	154109	141401	NA	NA	288673	23205	45350.5	87049.5	276164	NA	NA	53811.7	11169.9	131435	55604.6	NA	NA	NA	NA	NA	NA	119180
Q15723	NA	170292	120987	100634	60333.7	70468.3	171006	101778	158243	305930	87316.5	193098	NA	141088	106130	86636.5	275414	136877	169974	169425	75083.4	191517	130409	146122	98153.8	55718.5	133321	88410.1	145223	116861	84648.6	129969	108303	172362	142812	113702	182494	226984	60183	267557	135256	124502	102057	138201	132271	NA	84229.9	104621	95321.2
P56381;Q5VTU8	716744	506046	560594	517190	202507	501251	168332	289420	349840	702215	500160	395936	244042	338408	910335	532646	244952	346726	374103	351095	704119	404006	476614	690992	216383	580875	282749	320668	848419	437176	604901	195832	175040	213117	107502	228155	545448	202999	573870	160475	179424	204886	554902	694751	287955	504472	795079	369699	273305
Q8N4N3	NA	16054.8	NA	NA	NA	23522	NA	NA	NA	NA	NA	NA	NA	NA	NA	8838.04	30473.7	9844.03	NA	NA	7510.36	NA	12759.2	23838.9	41276.2	9363.67	26231.1	22687.7	NA	NA	NA	NA	NA	NA	18338.4	5922.59	NA	NA	16241.5	13981.7	27973.1	13845.4	17636.2	20282.7	24025	NA	27989.6	15684.8	16429
Q9BV86	55886	37375.7	NA	19900.1	72093.1	31244.5	67079.2	35450.7	18052.3	36790.5	67802.1	79960.1	17631.1	34922	27268.6	41107.1	33043.3	34938.5	31553.9	31850	29124.1	37535.9	34260.3	24452.3	19172.2	30785.9	90758.1	68873.8	24908	50896.5	32362.5	131053	40712.7	128811	96923.8	112196	37481.8	50875.4	28657.3	57198.9	90475.2	71017	43695.3	46664.4	40158.3	81439.3	29864	28986.6	40973.9
Q5J8M3	60113.4	54777.5	67246.6	111079	51721.3	67128.1	68005.1	50167.6	72942.7	100634	68885.2	75994.9	27353	60387.7	75548.6	78458.1	58751.9	49919.3	59329.9	49022	101854	68085.7	68637.8	70879.5	64008.1	93873.5	24834.7	79118.3	80153.8	45646	67463.5	50747	90093.4	102154	60729.5	31516.9	50477	54639	62872.5	35104.6	91002.2	57579.5	76884.1	83609.2	58897.6	NA	65497.5	52922.2	41352
P09960	621691	412366	237689	393620	319655	356006	290155	419280	421299	367073	372451	352148	1.05409e+06	431023	401714	437463	453610	328483	315051	480468	286434	303209	402375	208826	642734	349243	1.06666e+06	480392	430038	400043	824495	492861	321845	235807	420063	400486	598523	300682	534191	357337	615565	287659	415768	471120	310213	960407	318554	624007	323717
Q9NX62	135606	59557.8	226737	66882.1	52598.7	94466.5	50481.6	62778.2	58677.5	149619	55705.7	32849.3	46479	51712.9	77119.3	123454	97833.1	45892	63412.3	70944.7	108086	49184	71749.9	128934	124407	92774.4	29389.8	92849.9	128526	62079.1	63601.7	65194.2	66446.6	37657.2	21427	80281.9	81811.2	91742.3	89282.6	210588	81039.9	56436.7	83322.3	41317.5	83382.6	NA	90958.2	57566.2	50827.8
P62857	653248	1.81853e+06	1.86595e+06	1.73036e+06	1.48906e+06	1.36097e+06	1.61936e+06	1.54478e+06	1.64406e+06	1.53845e+06	1.64776e+06	2.13783e+06	899928	1.72367e+06	1.75526e+06	1.3227e+06	1.3311e+06	1.59292e+06	1.65841e+06	2.63276e+06	1.063e+06	1.20736e+06	1.78773e+06	1.27564e+06	1.99419e+06	942744	947667	1.29007e+06	918989	2.00706e+06	1.13806e+06	2.02453e+06	2.26293e+06	2.1828e+06	2.35496e+06	2.11679e+06	1.08151e+06	2.14973e+06	2.0238e+06	870413	1.53048e+06	1.48933e+06	1.43773e+06	2.16497e+06	1677276	2.89581e+06	1.575e+06	1.74092e+06	894812
P42696	115076	127793	178282	147924	122465	136020	85163.1	84091.9	127776	182087	136182	122981	62377.1	117890	138098	139492	119687	102658	110392	139225	114730	114194	127205	209221	131726	159498	102221	116694	89578.5	80373.4	33580.1	147940	184720	107479	158034	112405	104829	126728	110648	121386	98661.1	94711.9	130089	151885	116882	159971	168757	105202	79289.9
Q9H7B4	NA	17912.7	NA	37027.4	52810.6	38148.7	54260.9	74657.2	28708	14644.4	29879.5	75796.6	NA	46571.1	18743.6	48517.9	51055.8	39043.8	39990.5	41565.4	18405.8	52759.1	43878.9	24342.6	40586.9	19110.2	40948.8	45196.3	12578.3	23830.4	20620.5	106543	30514.9	115883	61994.5	71971.1	27657.5	62357.1	27138.1	61743.3	35022.5	41737.5	43037.8	66152.6	34484.4	54961.7	58602.9	21689.9	39092.4
O14828	92751.5	188195	229173	196679	262706	123988	143666	105184	163662	167933	181508	128892	87901.7	145417	189062	128283	127638	162885	265367	196960	122490	175056	242360	222915	115673	182926	140815	191877	155458	90950.5	77118.4	144933	375371	213396	156314	174549	142727	121105	88370.4	118895	163830	168806	165404	189453	157402	280492	159128	102126	100899
P60673	NA	NA	NA	NA	NA	NA	NA	NA	NA	NA	NA	NA	NA	NA	92184.9	80035.6	80520.9	122917	78802.4	NA	117700	NA	85882.5	60863.5	88494.7	79814	228135	105015	107745	115309	97175.3	109424	141180	41750.3	30682.3	136674	190957	143227	213085	NA	NA	53306.8	140750	95190.6	103681	NA	137759	70747.2	53520.3
Q86WR7	NA	43370.6	NA	NA	NA	NA	NA	NA	NA	NA	24201.5	NA	NA	NA	NA	21423.5	NA	NA	37186.6	37984.9	NA	NA	NA	NA	NA	NA	NA	NA	NA	NA	NA	NA	31125.9	NA	27622.2	22541.5	NA	NA	NA	34783.7	18392.7	32982.6	NA	21908.3	29079.9	NA	23836.3	19630.9	NA
Q9Y3D6	190063	178577	265482	195135	132429	220680	173189	87333.6	146216	162581	226929	255418	107886	269291	184561	104236	117998	184057	140732	125257	215689	322666	220243	177904	156222	190851	63939.2	75360.6	230934	482784	191962	157979	110555	133477	179247	97266.2	239379	173538	139777	208474	302262	132054	110710	197778	86769.9	51400.3	117419	151272	149128
P21127	214404	213273	265484	279818	148024	283308	263407	222826	210358	318832	201291	185766	170976	273422	266233	329652	279815	214949	206568	289581	227107	178717	231673	254321	264834	207589	120180	221774	208935	221537	196183	178613	165954	198771	215217	142305	182846	322993	250956	195313	185238	206487	218932	216976	220362	260211	315734	199839	216771
Q8IVB5	NA	6403.89	NA	NA	29514.6	NA	23390.9	28059.6	NA	NA	44653.3	18848.1	NA	14508.7	14966.9	20941.1	28109.1	25619.7	NA	24842.3	NA	10777.5	13632.9	24106	9207.49	10827.4	39481.4	32017	NA	8055.46	NA	41219	18710.8	21451.7	43861.9	26063.6	5311.28	30640.6	12853.9	53338.6	17877.9	24111.2	13438.7	NA	16532	78765.3	NA	17472	13969.4
Q5SY16	75587.9	66579.7	61139.8	53687	56144.3	50315.9	62832.9	54773.6	71699.5	73140.3	78106.2	49026.6	32231.8	54698.7	62241.5	62053	62386.8	54647.5	60048.5	91502.1	75930.9	58907.8	55718.8	62370.9	64795.2	61706.5	54205.6	70352.4	75518	57261.6	41145.6	84414.3	70224.4	45386.5	68625.7	54351.8	37419.4	60422.9	55436.6	77204	65151.9	53868.4	53425.6	51399.5	49548.8	84358.2	51002.2	62087.5	47580.3
O14966	64691.9	NA	37792.1	NA	41427.5	55515.1	74415.4	130821	37582	21519	17919	45944.4	48122.3	NA	12659.8	NA	NA	51923.2	45387.7	42065.1	46763.8	NA	78612	91138.4	55807.6	102140	9517.04	55154.2	37116.6	74069.9	47234.6	53615.2	77550.9	24493.3	28120	22253.9	163602	66293.7	37394.6	NA	NA	262167	34068.6	37076.9	37178.1	NA	38412.6	37269.3	27665.8
Q9H1K1	27226.3	NA	26145.2	52031.7	20210.8	NA	15665.1	26634.5	50204.1	45188.8	43040.1	47028.8	23154.7	28571.2	27716.4	44036.4	34377.6	14157.9	38416.1	23613.1	41919.1	18309.4	19037.6	17376.5	35009.5	58793.6	41982.8	38629.1	99985.2	52609.8	35761.7	25591.7	47438.8	45273.8	45944.4	22500.6	54758.4	16055	23601.1	66957.7	48901.5	32633.5	46862.2	26852	24398.8	67439.2	30359	29443.5	34678.8
Q96JZ2	NA	10360.6	NA	5333.77	62093.7	17540.9	NA	35583.4	NA	NA	111520	52270.9	NA	74756.8	108644	103211	77335.3	43752.3	5337.52	109641	18196.3	14792.2	42913.6	NA	NA	29363.5	137918	19712.6	NA	NA	NA	NA	49854.5	NA	12961.9	NA	NA	NA	25748.4	25105.6	52665.9	46392.6	22515.2	66333.9	31404.4	NA	9216.17	52470.1	11826.2
Q9UGP8	126104	47697.6	80804.5	56751	126765	59548.6	65763.2	64804.6	104439	116297	46609.7	82435.8	109306	49410.5	87028.6	114866	80412.2	52904	105459	74379.6	152180	70721	75295.1	65523.1	52025.6	110322	62515.6	133592	101345	65131.2	151740	58032.1	104521	38994.5	78790.4	52409.3	84314.5	80882.2	113207	59816	72169.4	82459.6	126989	118614	87711	50340	87810.4	60428.8	97751.2
Q7Z3U7	39189.2	21000.9	34360.8	41824.5	29522.5	29794.6	32894.3	29472.6	21821.6	11701	27179.4	28209.8	49974	23596.4	21679.4	23858.4	36500.6	29014.9	29946.6	28038.8	17259.3	24832.2	21822.6	13475.4	26490.8	19590	38329.4	45374.3	21798.5	41108.4	51730.5	36800	18151.4	30094.3	28372.9	38655.9	41063.8	41940.4	37954.9	29258.7	34210.5	20709.6	29621.5	31257.4	20733.2	53519.6	21867.8	24199.4	28844.1
P38117	560522	506408	1.09047e+06	614335	546347	525567	428642	495747	781353	893073	595572	1.05991e+06	639673	605110	859811	609014	458797	483883	999346	639194	867284	644428	659964	788030	533925	822038	403943	389663	755861	1.09618e+06	711988	463432	498745	451594	500585	348317	1.22342e+06	557390	720906	617202	811286	529149	656567	984352	559946	432537	603821	463187	544335
Q00059	343298	589468	761570	558723	516626	619756	275226	339060	506932	731274	540337	438454	210225	436618	706930	462526	360011	466142	714086	619189	746838	565618	497615	865618	426671	615538	292372	384877	914751	352317	267152	476994	428604	270133	252111	250244	493576	341951	430380	359597	429546	304015	643635	440605	458416	481953	624441	435444	408741
P30043	424102	91941.8	120026	148638	576009	269858	69869.8	245638	284776	164671	289301	118159	341291	189108	117814	136179	186405	180357	277989	232928	302787	322819	135950	98184.3	111384	143949	211597	411112	236515	1.29739e+06	319196	90369	104672	98836.2	232899	111093	819545	90712.4	431853	458713	397725	172838	363126	76716.3	215948	228946	168652	683726	176379
O43293	NA	NA	11007.6	NA	39295.1	NA	NA	NA	NA	NA	NA	NA	NA	30666	26035.1	17176.8	15421.7	21288.9	32186.3	32322.5	NA	21199.9	40633.2	16720.8	23429.4	NA	24259.1	33397.8	22043	NA	NA	25447.4	21745.9	13417.4	20173.9	15349.7	120190	19173.2	21494.1	12206.1	31625	22869.6	30015.8	23318.3	24412.6	45759.7	20760	14756.2	28023.7
P28074	305209	NA	NA	NA	69202.5	NA	61916.3	99539.5	61899.5	37487.3	26190.4	101663	42620.3	16821.5	NA	28007.7	14726	7238.64	NA	23653.6	45822	19486.2	26528.1	NA	23526.7	NA	100975	128312	51978.6	221632	61804.1	219184	229428	171417	119147	475740	53557.8	178282	92864.1	57370.5	14686.6	172259	155777	32603.4	183910	316436	20778.4	75142.3	56257.7
Q6ZVM7	49460.9	NA	274317	NA	NA	238296	219313	NA	211351	NA	NA	211892	17699.9	50669	NA	67474.1	NA	322608	338787	NA	NA	NA	13176	281962	47489.8	NA	NA	NA	164146	NA	94315	145261	NA	NA	79304.8	NA	27617	NA	23912.2	83715.5	126492	149755	50965.2	NA	369589	115344	47156.7	32027.3	39462.4
Q9BZK3	NA	NA	147942	151329	126093	68750.9	108092	105112	107557	143431	125288	198783	81063.4	124159	NA	NA	NA	NA	225148	214665	NA	151768	NA	NA	NA	101645	NA	NA	NA	154982	NA	71396.3	NA	37480.7	NA	NA	54395.4	224027	NA	NA	NA	NA	NA	NA	NA	NA	NA	23418.6	NA
Q9UL46	621199	877211	1.17648e+06	972395	1.13156e+06	1.1307e+06	650839	720158	443555	449192	764397	719938	488911	924186	828223	683018	737386	1.19175e+06	1.01383e+06	906849	520458	745188	981219	791662	1.05299e+06	1.06566e+06	1.92747e+06	934900	532578	540520	539007	677616	794973	623139	739700	722573	704618	498902	658813	738518	1.53132e+06	579039	651933	1.10186e+06	911577	1.40991e+06	652251	637700	706891
P50613	51220.3	58629.4	65217.1	52433.6	63153.2	65441.2	62738.8	51213.4	57970.8	33984.8	73134.7	62186.7	28991.5	58625	62881.6	61605.8	39387.2	43462.7	57397.1	63019	57917.5	51315.9	59851	70901.9	48180	40405.1	100334	77451.7	36036.5	58305.1	41133.4	36796.1	57766.4	66626.3	48697.2	55609.2	48380.9	59999.6	53332.6	50984.7	45289.4	44870.5	63984.2	63960.3	47592.4	48993.3	71845.4	55524.7	36820.4
Q9BYZ2	NA	NA	NA	NA	NA	NA	NA	NA	NA	NA	NA	NA	NA	393296	363547	246517	322740	333207	333560	731561	196832	269339	322682	NA	NA	NA	372962	321369	NA	100887	177370	NA	140517	399890	327273	613304	266417	706245	392258	NA	NA	260644	NA	NA	354343	NA	NA	NA	NA
Q8NCD3	NA	NA	NA	NA	18604.1	NA	11391.7	NA	9435	6324.99	NA	12795	NA	NA	NA	NA	NA	NA	NA	NA	NA	NA	NA	NA	7817.57	NA	NA	NA	NA	NA	NA	NA	13906.7	17692.9	17829.6	10055.3	NA	NA	NA	NA	NA	18458.3	NA	NA	7707.88	NA	NA	6493.12	7032.31
Q96AZ6	162638	187878	305558	178689	52056	124413	108192	77457.4	32772.2	47610.3	42856.8	25306.5	40921.4	182054	167918	104966	116628	190260	51804.6	134224	103300	79073.8	104482	124284	193226	266225	134582	30741.1	90049.3	110055	23516.7	50388.1	NA	10467.2	10767.5	NA	87687.9	28868.2	29610.5	73001.7	249652	30727.9	34187.5	233936	82953	68502.4	153816	64134	51085.1
Q9H9B4	449091	328745	1.87122e+06	974723	646839	1.82988e+06	376055	414477	1.22212e+06	1.14179e+06	317041	1.48908e+06	510411	419941	816599	589993	395301	459527	1.13269e+06	583791	1.39608e+06	619122	592926	2.82863e+06	1.2322e+06	2.79023e+06	323879	294929	1083361	838075	508860	837488	231222	840376	827557	278605	645023	514070	461451	783219	794342	747642	1.03664e+06	42343.5	1.17538e+06	645802	1.60631e+06	584350	1.26031e+06
Q9Y6M1	37909.1	NA	NA	65264.7	91708.4	NA	NA	102076	128928	NA	70918.6	149498	123271	NA	NA	NA	NA	NA	NA	67398.7	NA	NA	NA	NA	126970	NA	NA	NA	NA	140162	106678	NA	74421.7	NA	NA	NA	112823	NA	89139.8	104414	NA	74370.2	NA	NA	74620.7	NA	NA	126304	23519.7
Q96G21	126858	160226	194394	98182.1	130170	150565	69604.7	111039	149170	168633	152290	131303	NA	130735	144965	145822	103750	105146	165488	146710	151458	166071	136433	130641	112794	200806	93458.4	114364	154177	106560	47524.1	189678	221963	141523	150857	138143	122058	104995	128686	118398	88556	146782	162793	157920	129011	142178	169774	141610	101957
P30414	45520.3	37080.1	39652.1	53050	42397.4	55595.3	47630.8	22186.6	46746.9	52008.1	46206	53742.6	NA	50790.5	43791.6	58110.2	38019.6	40136.2	39803.2	49398.3	41173.9	56299.4	60907.9	48496.5	45543.4	39289	46729.9	46660.8	35224.3	29396.6	22979.9	37922.2	35865	34787.7	43114.3	29937.3	NA	61565	33743.2	32391.4	44110.6	37860.9	42402.9	53536.7	39601.3	46358.4	68716.3	35776.6	38680.3
O00154	202801	79112.6	224096	83582.7	1.07809e+06	102280	355695	405947	527733	377295	176400	1.10849e+06	170634	193291	300770	315944	464588	359441	358743	80733.6	50419.6	275134	352501	171403	174684	190646	646724	420541	51782.5	217870	211962	1.29873e+06	1.11546e+06	1.85567e+06	678695	1.51691e+06	118946	407720	281928	435762	67674.6	1.13649e+06	302043	221330	654454	152008	NA	294789	315325
Q9NUA8	25576.5	20025.3	64521.2	41686.4	12353.7	19913	25967.6	26417.5	34168.6	19475.1	30295.4	46832.3	NA	25981.8	48925.1	26149.5	21705.7	35209.5	35723.7	44532.8	27363.1	31573.5	23525.9	57968.2	45854.9	33891.1	NA	14212.1	36444.9	28732.5	NA	25067.2	17839.9	29203.7	36289.4	15428.6	17192.2	42668.5	19993.8	13936.7	24350.3	20052	20756.9	33891.7	21094.9	NA	36172.3	37986.5	35703.8
Q96SB8	57423.1	61356.2	82534.6	83039.9	47487.5	89236.6	59267.8	40372.9	52108.8	71947.4	57461.3	76342.8	55804.6	63976.4	71238.3	57185.8	45780.9	86806.7	60921.4	77829.2	70239.7	81689.1	88673.5	106093	49412.4	100170	70686.7	49538	82773.6	60460.7	34743.7	48975.8	50210.4	50386	55797.5	48498.9	49259.9	55960.7	63603.1	58018.8	107717	50198.9	60664.3	93341.8	49349.8	65879.8	54620.4	61767.5	53794.3
P52888	120827	146811	137965	141620	132103	111816	111120	96213.1	96126.7	56966.5	117061	121150	58614.1	141323	122755	130759	135746	119532	88163.5	134860	77345.1	104098	120086	83623.2	135334	83672.6	174241	140338	88441.7	71946.9	55583.2	207717	147200	125395	80670.4	109127	77812.8	122049	100810	105785	113464	123811	91388.7	110984	112924	118225	88755.9	98306.4	112309
Q9Y4B4	67353.4	34868	NA	12600.3	51114.8	18801.7	82994	73348.8	32026.2	19415.1	63071.3	NA	NA	32616.9	22801.4	40751.2	37578.9	47158.1	41363.1	103054	327728	43650.7	37962.6	49938.7	161647	35888.3	41541.1	31017.3	57695.4	NA	NA	41159.8	38466.9	51576.9	74669.6	93882.6	NA	53171.3	21828.6	61987.9	56159	63217.8	NA	21113.5	31304.3	NA	33924.1	41239.9	39669.7
O43633	144553	163174	249707	177526	116623	178961	137151	153138	145199	156860	100987	131733	108004	164827	174283	139744	121035	152314	203563	167313	112793	112101	148696	119724	140090	120685	166517	157373	137227	199162	262741	97008.4	152326	151351	106782	105832	185286	244658	150796	141110	122891	103309	159323	118015	152809	232221	165382	133958	135387
Q01196	77829.8	246999	375657	243177	124464	224993	316271	329048	273412	367698	221513	254043	95162.1	256125	332204	341394	215505	226802	224371	299820	284302	206904	241731	352391	267507	249465	136698	189271	331639	78058.8	87084.4	215158	202902	265169	168094	165312	72857.6	526940	130826	163579	230180	163689	196865	292027	202025	233723	460378	213338	192115
Q9NZM3	40858	38623.2	57234.8	79335.4	41710.4	60969.4	52411.8	42576.1	44442.4	29462.4	44628.7	34769.7	56896.3	44874.3	61956.3	47420.6	53910.9	56929.7	50124.6	58276.6	42942.7	45510.4	62771.8	48851.9	63122	46098.2	60210.2	42999.6	40613.1	46914	65623.8	38776.7	76800.9	33678.4	42485.6	26968.2	60756.2	51894.4	47653.9	62325.2	51242.6	46724	45416.8	49662.8	53227.8	55170.9	43984.5	30666.2	46167.4
Q9BQI0	NA	NA	NA	NA	NA	NA	19740.4	25068.4	NA	NA	16417.5	NA	NA	NA	NA	NA	NA	NA	136094	28201.2	NA	18710.4	9768.08	15568.6	34792.7	18349.5	NA	15601.6	NA	NA	NA	NA	NA	11448	NA	11860.8	NA	NA	NA	31492.3	49125.3	13079.3	NA	NA	NA	NA	NA	70772.4	NA
P21589	144144	58374.6	688523	104040	187564	452709	NA	NA	NA	NA	NA	NA	NA	130650	61205.1	59070.6	281205	286546	523600	110836	NA	197324	317731	141609	114588	680514	542448	601750	615600	136357	NA	87692	42505	NA	NA	50275.5	240991	264655	222490	132360	169127	173226	358942	168894	75476.6	4.15184e+06	289125	120028	192338
P30533	45191.4	NA	15817.8	15797.1	24146	11576.6	30770.1	23175.5	33949.3	30587.3	28354.7	30551.3	87894.6	21338.1	29848.9	22370.1	28812.4	12224.5	34328.9	16903.4	33189	22455.5	14369.9	22842.7	15523.8	41553.7	16008.8	16700.1	28594.5	45571.2	118646	12814.1	19342.8	45113.8	20229.6	21626	74489.1	29488.6	45049.9	27115.2	26984	53718.2	28522.2	19110.1	21618.1	91530.4	24571.6	16114.9	26943.4
Q15361	NA	NA	NA	23804.2	32711.6	NA	19633.3	10498.2	27258.2	89915.8	NA	18257.3	NA	31769.1	NA	24915.3	16727.2	11104.2	NA	35385.5	6779.2	26762.1	44976.7	42275	9173.59	30384.9	16610.6	24930	3185	NA	584698	32180.9	41220	33780.7	36079.9	24549	95938.2	24711.3	NA	NA	20760.3	32639	30005.5	66455.3	31025.1	NA	37652.7	NA	NA
Q96CS3	126706	88645.7	140290	99434.7	138207	141418	116223	98197.7	135071	203980	82910.2	106776	60211.5	78332.3	131283	118898	79233.4	105650	146754	94219.9	154364	116847	102016	192839	115447	303900	115035	166172	209378	124900	108315	97536.7	116514	112895	94424.1	52210.5	67577.4	108332	65536.5	80652.6	130060	106069	184602	116327	89932.8	92562.2	157393	111342	127665
Q92636	NA	5469.89	NA	NA	13235.1	NA	29351.2	32576.5	3530.45	NA	10247.5	11453.3	NA	NA	NA	NA	NA	5738.85	NA	10113.6	9879.52	NA	3334.75	NA	10658.8	13067.8	7859.96	9555.22	5193.83	NA	40259.1	34241.5	77118.2	29168	45273.2	36992.2	3464.37	10027.3	7690.01	19099.4	NA	30039.9	4703.7	NA	25413.9	91069.9	NA	7034.95	7747.35
Q5T4S7	131688	111547	130268	126113	139577	127754	137914	113974	105190	59959	117090	123241	165418	94385.9	100209	95383.8	121649	105286	118276	126047	84848.6	92231.4	120821	92938.3	126200	78154	196770	168722	83385.4	180685	150837	166144	145551	157096	125399	154168	132320	137544	137531	102307	118001	97778.6	135296	126206	120477	203911	106056	110651	113716
Q9UI09	104453	94356.3	160256	208425	56945.6	180867	132756	76831.6	143591	180981	132523	88747.1	141351	138540	157546	123361	74688.9	117599	110816	167545	217367	147152	113621	158282	126302	208893	60460.1	107832	232557	190527	171782	36201.2	90321.3	62250.9	52142.9	60303.1	194266	83040	138880	73829.9	247887	100533	104764	161175	145766	43334.2	252534	155789	97932.7
Q99538	NA	NA	129156	75666.5	155214	108419	46147.9	92420.9	91739.2	248087	16477.2	NA	NA	114659	30078.8	27634.8	110953	110275	184360	131143	128115	69482.8	124376	148030	134385	159694	26390.8	49811.9	202951	143738	157066	NA	38009	103974	NA	25915.1	134553	106077	47427	138664	105581	82169.9	85536.4	97091.3	28326.8	191910	77339.9	39935	100505
Q8WUX9	26235.5	34206.5	63454.2	39180	48966.3	43883.2	80505.2	53995.5	27695	34293.9	50189.8	32683.1	153694	38179.8	42640.4	35926.6	33632.3	39036.5	40777	42959.1	94877.3	70420.8	40590	36641.9	77440	36560.8	49554.1	30196.3	54943.1	48691.3	57775.9	46073.5	36119.8	61767	43060.3	69082.5	276600	53113.7	43823	123635	46486.3	51459	53656.5	45879.8	29333.8	62501.8	31474	30229.3	57197.2
Q6P444	33458.5	4452.09	NA	3954.35	9958.24	7973.42	6703.76	4780.06	18027.2	43967	6134	5426.65	18640.6	NA	NA	39691.4	17609.2	NA	3608.29	NA	29524.2	NA	NA	NA	2015.23	29722.4	29030.3	6109.98	18222.8	11500.2	NA	9273.8	22272.2	NA	12503.4	18931.3	NA	NA	NA	4477	9090.59	17630.8	10551.9	NA	NA	NA	NA	112853	4769.13
Q92604	46400.7	35478.3	20942.2	35021.6	18853.9	31011.4	32362.7	19660	35157	18187.6	22008.8	NA	100316	14745.7	28283.9	24289	26492	23493.9	32585.7	15220.2	41237.1	28023	16359.3	49749.5	44965.4	37075.3	NA	23221.6	44296.9	33201.3	119389	29311.5	18396.2	17219	20573.7	10572.9	44192.7	27034	54619.1	40167.7	52655.5	25513.5	24330.6	33047.8	22655.4	NA	37871.9	14776.8	30115.6
O43678	273079	365139	849114	464648	186852	491676	337912	246136	450312	514686	410588	285644	278606	354233	621051	368937	277690	329474	316836	572675	593111	375903	340212	471088	447282	635016	188874	291810	742994	479511	459808	100556	278313	264998	223624	149126	655474	263975	310927	260916	629773	269236	400587	528604	377192	178311	867275	341149	266721
O95626	NA	NA	NA	NA	NA	NA	NA	NA	NA	NA	NA	NA	NA	19937.9	2.16429e+06	1.96205e+06	1665668	55596.2	NA	NA	NA	1.50965e+06	2.19828e+06	281778	156818	58542.2	1.76403e+06	1.22923e+06	38234.9	NA	NA	1630285	NA	1.46417e+06	1.50386e+06	1.53671e+06	1.05708e+06	37252.8	NA	767687	725183	570223	505740	1.02254e+06	809544	1.36263e+06	893279	757792	563171
Q9UFN0	251236	49433.4	147290	71496.6	181858	148221	72192.3	110772	142398	169960	254864	96775.1	170318	129360	178556	293692	162854	117006	118436	133525	300440	121594	84545.5	148459	82255.1	298283	244066	215973	248931	198021	131051	63588.7	50113.1	44442.1	61640.5	56897.7	170541	119270	142891	144778	354670	137552	180279	105868	71584.4	69212.5	167519	162940	110790
P27105	2.6772e+06	113070	465659	331500	831097	651989	276890	350047	848001	328746	191933	78161.4	5.85462e+06	178318	752790	287817	495248	197509	1.02822e+06	249886	1.61093e+06	458360	192431	159787	808222	1.01852e+06	113503	572868	828023	3.17302e+06	7.24329e+06	220995	231313	162176	NA	82013.5	3.17244e+06	136009	2.06144e+06	3.94935e+06	829904	421870	912403	198413	553092	128888	516566	739073	903131
Q9BUA3	NA	62349.2	72113	59892.3	61853.9	61833	50056.6	31509.5	31308.8	30061.7	22604.8	26391.9	NA	28231.8	33486.5	38141.8	32592.6	31821.9	31546.7	70739	29459.1	40062.3	30416.7	49348.7	52684.8	28259.8	42342.8	42118.4	24398.9	NA	NA	77296.2	35559.5	82990.8	58011.8	52319.2	NA	62850.7	NA	49555.5	83207.5	56198	42390.3	34532.6	42545	39390.7	22956.7	31708.3	43117
Q9UJJ9	NA	NA	NA	NA	NA	NA	NA	NA	29794.8	43165.1	24211.9	31471.7	NA	17997.3	21462.1	NA	NA	NA	42001.2	NA	NA	NA	NA	NA	NA	39353.9	NA	NA	NA	NA	32182.6	NA	29148.2	23454.3	23404	NA	30502.2	25510.7	NA	NA	NA	14817	NA	18106.9	24304.3	NA	38000.9	NA	NA
P15923	76758.6	104907	104848	116200	83201.3	93655.4	66803.5	67640.5	57780.4	57288	69866.9	61935.4	18503.8	91677.2	106370	106944	117894	95870.4	66056.4	64465.8	50499.8	63892.5	93190.6	157987	66179.3	116084	68100.8	52570.2	44097	56740.9	NA	81045.5	159528	54989	131586	136124	45553.1	71686.1	61036.2	68849.3	25302.1	85087.2	50711	137337	83516.2	131475	127906	66963.3	81143.6
Q8NI22	42504.1	NA	192266	NA	32026.9	18669.5	NA	24695.4	44628	58117.7	57894.3	158645	142479	58356.5	40503.3	55059.1	59654	52679.5	83448.4	62604.6	68895.6	7556.64	72359.3	103411	55104.4	95704.2	101576	63417.4	76900	68611.2	80710.4	57593.1	81678.8	3492.53	56198.1	55061	218363	93798.8	59580.9	NA	40701.3	NA	59523.3	58878	98580	45622.6	63531.7	71879.7	14750
Q8NBI5	179699	90335.9	141800	84919.9	203140	257989	26462.2	92940.6	99725.5	115036	57387.9	50086.2	172414	150987	60028.3	111471	194617	97864	200227	77532.9	184818	147513	75379.8	179680	100214	100320	40093.6	144536	326795	334177	91691	130289	274659	61157.5	159216	151455	202514	18961.7	87628.2	76846.9	74205.1	206187	208299	NA	48661	NA	NA	90409.5	100322
Q9H9A5	68349.8	51277.6	84818	72091.7	55483.6	67656.1	62093	64877.3	56941.3	41052.4	79405.3	59395.1	NA	53125.8	50280.6	73477.8	62982.5	57826.8	61443.4	76134	60084.1	50589.6	58992.6	62159.5	92183.5	74314.3	58837.8	64547.9	70390.2	53915	39157.8	78969.2	77212.6	63785.3	60024.6	93554.4	65477.6	71151.7	69587.6	73472	73338.3	53592.7	60718.6	76942.7	54191.6	74949.8	64512	52898.2	51873.9
O15498	113972	101770	166063	175068	86169.6	121717	86650.6	99652	69442.4	47155.8	78306.2	69023.7	85572.9	90849.3	82976.1	79166.6	93130.2	111532	80604.6	92928.6	93427.2	69161.4	104372	86970.6	116604	64847.8	121980	65319.9	58058.7	85997	126869	109711	92133	128894	98789	132262	107462	123931	113603	55849	87281.3	62330	84955.6	126794	88778.4	156267	128784	81047.5	79844.4
P60520	120180	90303.3	156091	214288	222685	244176	53608.6	104776	120767	74305.7	79853.5	83920.3	119097	78580.9	112034	77586.2	113496	91755.2	125933	105663	112858	113026	83879.2	74005.8	128684	57501.4	114281	216590	51917.3	129735	149812	113428	236001	305993	215016	204645	109296	69578.8	100061	53677.8	135961	84906.3	154696	135134	143103	222746	173887	89342.1	61832.9
Q8WUY8	33181.2	14265.2	56016.2	NA	54456.5	84290.3	26226.5	74712.3	108423	159635	57549.8	28763	NA	16111.9	28996.1	56201.7	23629.9	24469.1	32893.9	51059	13072.6	14663	133521	96467.6	40410.6	57578.3	71871.3	53324.8	NA	20810.4	NA	86487.8	38186.3	42509.6	75916.4	NA	NA	113779	117057	53700	NA	63349.7	25869.3	NA	NA	NA	NA	20085.6	55642.3
Q00534	40104.7	132414	147998	263589	126424	100528	207409	333995	270157	124609	303740	378136	49069.3	184069	143787	255541	236760	193002	224352	176581	125519	133045	153266	153953	205118	154891	261220	185319	42457.2	108148	73558.3	20873	173582	423229	169933	175489	54952.7	447064	217887	117198	93882	168165	110786	460389	157587	200059	55325.6	130600	133359
O00399	97669.6	43176.6	NA	162516	59591.8	56832.8	69901.6	76746.3	61286.2	NA	52169.1	70611.1	113683	61744.8	NA	62675	NA	82274.8	84087.4	NA	47450.7	27116.2	153743	77453.5	93516.8	52397.9	66800.6	81659.5	77109.6	49697.3	80760.1	44668.2	178909	67307.6	222094	70649.6	93328.4	65429.2	273942	77202.8	65910	120398	302145	88204.2	65995.8	113248	95315.6	48703.9	62068.4
P51587	NA	NA	NA	NA	NA	NA	NA	NA	NA	NA	NA	NA	NA	534950	404362	235529	NA	489218	568506	NA	NA	47790.3	696372	130686	663651	NA	430025	NA	NA	589134	1.21631e+06	469277	481514	280528	418907	305071	565307	NA	907158	807191	NA	NA	NA	NA	NA	NA	NA	626442	281392
Q6PJG2	32651.6	69682.6	87671.1	61118.4	23387.2	59875.3	39853.8	40434.9	48201.5	44374	55913.8	51037	37122.7	48984.8	69450	53489.7	42207.1	50702	41998.5	62734	55274.2	44617.9	63838	96653.2	44334.2	57709.8	55326.5	64422.7	120799	34139.7	32204.3	29441.4	35226.8	31649.8	34412.3	27403.6	34198.6	64848.8	36449.1	45892.4	66590.2	30340.6	48339.3	54059.3	37717	124519	60386.4	40270.1	47053.6
O15226	59344.1	103792	117793	115060	95527.3	107232	93210.6	67263.6	126846	174646	84665.2	140255	122547	88280.6	154343	118776	100343	78398.5	117607	130808	73752.4	90486.7	118386	127141	91577.2	85744.7	64503.4	92347.5	98336.7	168162	74058.1	113295	165378	118024	160229	100247	118720	127410	105729	62533.9	104618	98995.4	134307	138626	114554	158796	117653	77116.9	76943
Q5R3F8	NA	NA	15192.3	NA	NA	9275.72	NA	NA	4853.22	NA	NA	NA	NA	40965.6	47154	44310.2	59132	19470.4	13094.4	15139.7	27492.7	21495.4	22015.4	15671.7	7813.06	1808.55	NA	NA	4557.66	NA	NA	13784	14150.2	NA	28540.8	13501.6	NA	NA	NA	33490.8	28373.3	27775.3	6638.45	43765.9	8744.95	82522.7	17155.1	13091.7	19127.4
Q8WUA4	135183	98569.7	132817	182059	55863.8	166143	133263	87152.9	138642	125792	103365	96997.7	98096.6	112930	149561	123024	109309	113322	120782	157585	102335	109045	145102	205717	104939	101887	82251.4	62808.1	98408.6	74923.4	94918	81041.9	149229	119286	121959	93576.5	88121.8	175864	162237	71980.9	109089	99611.3	88179.4	132647	120873	180133	140511	103511	92638.4
Q9NUV9	390454	800731	689818	674975	316982	677315	276937	426191	357650	186385	156542	83658.1	293510	495488	403090	358267	366146	609275	396688	422852	357614	409377	484874	539536	752997	417702	282607	201769	279306	424141	343888	1.04793e+06	158182	264511	NA	780908	620879	35056.6	273873	351163	433095	129137	263221	603399	246803	1.70557e+06	696584	303898	319543
O94888	90837.1	174318	179214	172562	108096	130773	128124	134159	126033	103492	146298	147293	59266.7	124853	122447	99466.2	127278	155249	157695	176237	83535	96101	148548	155252	150353	96307.9	133499	118326	138666	90459.4	64000.2	148739	139866	136993	148535	151042	86323.3	261467	114706	116155	121525	80056.5	136296	104380	123054	247035	97007.1	137828	109934
Q9H0R3	NA	25784.2	NA	NA	18327.1	NA	27836.8	36389.7	19420.2	53028.5	12590.1	35502.7	NA	26858	22237.5	24000	NA	23503.9	17498.8	NA	54213.8	NA	20481.9	14019.3	27084.6	51470.9	NA	30428.1	35945.1	54173.2	35895.6	25380.1	21194.1	NA	11700.4	NA	NA	27843.2	27346	NA	25261.3	NA	17302.2	NA	15830.4	NA	13207.3	17171.1	43117.6
Q8NFZ5	16211.9	NA	NA	NA	NA	NA	9435.26	18324.3	NA	2718.74	NA	17901.6	NA	13619.6	7465.51	8733.28	NA	9119.83	17633	23473.1	9218.96	NA	16189.7	4230.98	13551.5	5586.32	NA	NA	13187	15013.9	51163.4	NA	NA	NA	NA	NA	20525.5	NA	9108.95	28194.7	38454.4	8559.23	NA	NA	5833.11	NA	NA	15444.1	13668.9
Q14181	11766.3	79283.7	NA	71186.3	72444.3	24479	96445	42301.4	72459.3	19845.1	23646.1	140803	77538.9	65378.6	82501.1	76594.1	93833.3	43086.3	30393.7	46889.2	4195.56	79606.7	43034	8981.76	27442	28821.6	40064.8	50988.7	32627.8	71215	30465.2	82546.2	93898.3	89532.8	76705.6	77328.7	91750.8	71914	36893	34607.7	57965.5	70530.7	20357.9	63418.2	56379.9	NA	23248.5	50675.5	60434
Q8WVJ2	NA	119880	216677	147184	123545	91283.6	154083	124042	136159	87536.8	111500	172442	41865.4	126335	127405	136488	146403	110490	98808.8	113566	48582.5	108478	147169	82911.4	109319	102130	173281	145913	92563.9	74842.8	59577.7	124762	162142	317341	156357	124225	58908.8	183877	97571.2	91666.1	82556.9	110946	145853	166109	113581	349761	101349	77268.2	83083
Q68CQ7	17834.6	11373.9	11233.2	13825.7	15259.7	27022.7	39256.6	24318.5	41037.2	12385.1	NA	31273	17858.7	13892.8	NA	7114.05	10161.7	7470.34	NA	17607.7	25511.5	24816.6	17802.6	28123.6	16858.1	36225.9	11265.2	23813.5	8214.56	43021.4	12814	NA	13467.9	16872.3	16226.4	15128.6	47632.3	33023.9	28291.9	22181.3	40354.8	16457.3	48661.1	6537.43	9846.6	NA	20410.8	14737.2	22886.8
P48960	72174.1	23682.8	105225	72496.4	60442.7	69739.7	14951.7	27385.3	67096.4	29327.9	58571.4	27594.2	127922	97430.9	77474.3	132262	92012.6	41056.9	72966.9	38064.6	80034.7	48272.5	20740.6	84717.3	45986.9	80665.1	30844.2	31280.4	105388	47599.4	125696	57372.7	40615.2	22478.5	30671.5	15345.5	69772.4	13795.1	64600.8	68358.1	85496.9	64390.8	47729.6	25517.9	28885.5	89593.7	68267.2	22838.8	36210.3
O75879	NA	50429.7	87408	90176.8	44071.2	69467.8	105189	29888.3	110322	72358.6	49872.1	83399.9	NA	43760.3	73156.6	70571.7	40783.7	49032.4	94724	73257.6	83747.3	52697.8	61121.5	63853.8	32624.9	109998	58652.3	66325.3	112858	NA	42646.8	42632.4	106669	79780.1	56831.1	64541.4	75091.6	34257.4	47423.8	51125.6	42577.4	70437.1	79478.6	71970.8	70000.1	NA	38596.4	52931.6	48564.8
iRT-Kit_WR_i	4.06865e+06	1.64474e+07	3.70184e+06	3.09301e+06	5.42382e+06	8.25707e+06	2.99765e+06	1.48157e+06	1.99454e+06	2.40323e+06	1.45985e+07	1.36263e+06	1.48662e+06	783433	3.18638e+06	5.24761e+06	9048694	1.80063e+06	2.33451e+06	2.50702e+06	9.50582e+06	1.1628e+06	1810638	3371301	7.90213e+06	7.17056e+06	2.72087e+07	5.31994e+06	6.32698e+06	3.13731e+06	2283724	3.0739e+06	5.10499e+06	2.13543e+06	1.8699e+06	2.12781e+07	1.41076e+06	1.51968e+06	1.55949e+06	1.32317e+06	1973743	3.0725e+06	5758664	2.38011e+06	4.42964e+06	2.82276e+07	7.77685e+06	3.42156e+06	4.90108e+06
Q8N543	39627.8	NA	NA	NA	44873.5	6756.54	29576.3	17672.9	8891.14	38393.1	21440.1	NA	NA	11593.8	7501.08	24246.3	41058.6	25179.7	29945.1	31401.8	6866.28	20949.2	19976.1	25127.8	24196.8	9896.86	33630.3	32998.6	13243.8	23276	NA	60061.3	63041.3	41092.2	47057.3	68528	NA	26591.6	11446.5	22205.4	14352.1	38863.1	55650.1	38099.4	36886.3	NA	NA	15501.5	18866.7
Q6YP21	52893.8	88027.6	195529	151178	121265	132970	113850	111095	181161	120194	134248	134803	134888	115619	178413	155883	132034	78812.4	66761.8	129969	134476	146859	156235	86226.3	141713	151469	69561.1	82018.1	135725	125487	96247.3	228750	129433	160706	164408	104571	211400	105041	107323	133181	173214	145207	118330	114916	148922	122300	145980	115370	157153
Q9UKV3	351403	532492	694181	645287	381731	584592	487844	512022	432482	779066	462349	539000	260356	443863	537006	532510	374266	508977	469976	534333	559936	561898	540635	940769	499474	651279	369297	546756	731184	391553	286359	390850	349215	514374	440529	291955	354037	688659	456050	433134	469509	345049	536410	625138	434062	711640	716110	413463	435533
P50851	70612.4	153000	62985	107016	76713.6	51953.3	126105	121328	89288.7	41266.5	106329	135939	108762	85934.6	78458	70712.6	85582.7	94651.8	119163	78486.1	44815	72830.7	119094	45372.3	114088	102379	37204	34164.3	100525	162876	155112	100740	91273	91119.7	113934	83093.9	166689	153088	118206	95742	68544.8	70616.5	87103.8	115631	75421.3	338286	58871.3	69072.2	65971.7
Q9Y5S1	NA	45801.7	NA	15247.2	NA	26105	34950.5	28838.9	34409	53357.2	23124.4	28034.5	63887.4	NA	21808	29321.3	NA	21653.5	41612.6	NA	26190.5	23484.9	67362.2	NA	39986.7	34647.4	NA	16694.6	25013.5	35560.2	80178.7	NA	39001	21340.8	NA	NA	29250.4	46938.2	40211.3	23262.5	26775.4	16085.8	38822.8	30261.6	NA	NA	45966.6	NA	32489.4
Q9Y2J2	187956	166279	NA	NA	66143.3	60973.9	59855.9	22042.5	118682	179521	NA	51574	NA	64507.5	45298.8	41493.2	130336	151172	126572	82915	166672	92916.4	81793.7	139701	60769.6	104177	39021.6	95918.7	92392.4	154676	35785.9	239287	127749	55549.2	109938	142709	166897	114395	51632.6	69058.3	79263.4	79705.6	141282	95571.3	92395.9	298392	74813.9	107394	88800.4
Q9BU89	NA	NA	NA	NA	61862	15040	41739.4	61642.7	25946.6	NA	36742.9	40898.1	NA	36714.4	25367.4	32756.1	42183.9	30822.5	28563.3	27407.9	24239.4	32074.7	42820.1	19740.1	18055.6	NA	33744.7	44591.8	16601.9	57565.7	31602.8	64126.1	83649.5	118014	76489.1	90680.6	18949.5	51359.7	26047.6	39279.6	28841.4	92141.2	26047.4	NA	33198.6	NA	NA	28448.9	35042.8
Q8NHM5	38495	60833.6	32573.9	47616.4	24349.2	63211.3	76857.7	65266.7	57335.4	58616.9	64928.4	73361.6	27459.9	47291.5	43959.7	48067.8	78349	47650.2	48191.4	75102.4	58500.2	66804.6	57204.8	107288	41873.6	82125.5	27042.6	52961.1	92245.7	35412.2	23225	93575.9	34539.4	38546.3	35565.9	35492.8	23859.4	84456.9	51528.5	58513.2	86458.1	33210	51541.6	47027.3	51172.6	39905.3	79471.4	50728.4	52994
P36915	109418	175462	221897	242705	237087	270299	227557	214037	180608	89660.9	125361	192382	89852.7	128152	156188	138386	179813	171025	152527	203598	138011	133616	191888	153613	274643	125283	223576	231856	112627	102437	69725.5	189237	186364	336897	235061	205316	127798	274990	195129	168127	189959	130082	197501	229426	168537	390230	195110	107888	161499
Q15942	241663	121321	226773	274506	326340	299539	212399	287201	272808	112087	417034	53284	777860	213553	204585	114945	242612	255827	158687	294915	288083	236565	467618	192983	361171	367034	256508	200103	285391	389316	1.4129e+06	106106	28110.3	74772.9	22745.6	115203	807544	133141	594517	244843	244555	126636	228310	341130	130780	1.58254e+06	47220.2	165485	200566
P01619	NA	NA	NA	NA	109013	48798.6	NA	NA	NA	166921	NA	NA	NA	NA	215483	NA	39507.3	25393	115782	NA	52928.6	73918.7	65497.6	NA	NA	27339.6	NA	NA	45187.1	115533	12999.4	NA	NA	NA	NA	NA	49772	NA	NA	NA	NA	NA	NA	NA	NA	NA	NA	NA	27137.8
Q96NW4	NA	NA	NA	16571.3	19858	NA	30007.7	13295.5	19938.5	NA	NA	16350.1	NA	12807	NA	19366.7	23450.3	15366.6	42853.4	18128.2	NA	25050	23867	NA	10075.4	29588.2	NA	17980.4	5940.15	31577.6	24258	24360.8	32060.4	15382.1	20985.5	30671.5	18173.8	16006.1	30109.6	28364.2	14850.6	38204	11948.7	21201.9	14168.9	NA	11481.8	19463.1	21014.3
A0AVT1	224164	231031	247548	258715	168293	231960	241106	193991	166354	98577	194065	155384	141410	213830	156053	200210	271755	286474	247541	252303	117471	169754	268773	154667	272564	179958	173529	127275	190006	149254	152146	171219	161304	200280	180451	194132	184344	219813	224528	190257	182460	134990	190379	207846	173692	417178	216311	189395	165286
Q9Y4B5	NA	195476	NA	NA	NA	NA	NA	1147632	NA	NA	NA	NA	NA	2.16165e+07	NA	256221	NA	204001	1.93651e+07	NA	474256	3.40543e+06	NA	1.44962e+07	211749	189201	324299	480632	NA	789691	NA	1.20339e+06	695520	251907	306859	1.31674e+06	2.33826e+06	240299	2.329e+07	398578	2.6375e+06	1221124	3104275	3.70724e+06	541760	NA	1.0189e+06	501373	488504
Q9H944	60264.2	76329.2	162220	113661	46923	126980	96121.7	84901.8	85154.9	63603.7	59751.9	88282	47706.3	61919.5	107415	72315	75803	99030.3	56888.2	78280.3	77190	69852.3	96344.7	92717.4	90830.7	37906.1	89102.5	91496	59866.9	83251.9	52304.3	91420.4	112834	119352	134178	95833.2	49619.4	121001	72892.8	110975	62614.2	74250.1	79276.7	86251.8	80597.8	160314	87811.6	46464.3	66194.9
P46779	900486	1.91761e+06	1.37129e+06	1.13255e+06	1.48393e+06	1.27635e+06	1.25003e+06	1.59177e+06	1.34807e+06	1.54292e+06	1658600	1.44416e+06	922466	1.53517e+06	1.43281e+06	1018167	1.0495e+06	1.27232e+06	1.41435e+06	1.77382e+06	1078570	1.24552e+06	1.35364e+06	1.15233e+06	1.18175e+06	1.06716e+06	998417	1.02178e+06	860157	1.67617e+06	1.17312e+06	2.33867e+06	1.55752e+06	1.74066e+06	1.70274e+06	2.32665e+06	1.78557e+06	1.14464e+06	1.45122e+06	1.2056e+06	1.12398e+06	1.35118e+06	1.05672e+06	1487516	1.46759e+06	2.35699e+06	1.10177e+06	1.30827e+06	952894
Q86VZ1	17641.4	NA	26943	NA	43172.7	85521.1	16414.1	NA	NA	25980.8	41745.2	NA	51508.4	46326.3	42600.2	91227.6	127505	14076.3	NA	41448.8	57592.1	16708.5	21721.2	48979.6	76464.5	67549.5	13242.4	NA	86307.4	20568.5	18356.4	NA	28070.7	34104.2	34449.4	NA	NA	NA	16898	21984	223181	19010.4	51426.4	27865.7	61537.8	44912.4	39828.6	43217.4	23226.7
Q8TF46	NA	NA	NA	22815.4	7446.88	19846.2	7100.98	14618.6	NA	NA	6277.77	5802.8	NA	7671.78	53087.7	9966.59	12539.6	11908.2	11583.2	9741.1	6555.99	7550.19	10314.4	6128.72	NA	7338.08	15043.5	14857.8	6302.7	16602.1	5548.34	18174.3	24692.8	7764.34	15842.7	7743.76	NA	23895.6	9391.1	9841.14	12183	12847.6	8167.33	11137.7	8841.72	22587.4	NA	9218.21	10548.6
Q8TF64	NA	NA	NA	NA	NA	NA	NA	NA	NA	NA	NA	NA	NA	41117.2	27079.4	24622.8	59515.9	NA	NA	NA	NA	15149.5	18675	33732.1	9087.03	48420.8	25958.7	76832.8	NA	NA	24240.5	33829.8	100606	91149.8	51528.7	73551.8	NA	61052	20040.5	NA	43996.6	15271.8	27290.3	NA	30681.3	NA	36669.6	46043.2	15841
P25815	1.06089e+06	NA	64926.5	10490.7	35509.5	286108	73247.9	35211.2	254437	173408	79228.2	6592.27	364448	35843.7	218191	88787.5	NA	NA	115867	NA	85637.8	81748.9	74149.6	NA	428839	NA	4341.26	39192	145237	358030	1.04609e+06	NA	NA	NA	NA	NA	558098	40694.7	25151.5	249368	NA	15817.5	43159.5	NA	94534.6	NA	67042.3	NA	113437
Q6DKI7	NA	NA	NA	NA	NA	NA	NA	NA	NA	NA	NA	NA	NA	18097.7	24799.6	25332.6	NA	NA	NA	NA	16407	65342.7	14078.8	72688.6	47545.9	39728.5	8860.88	NA	NA	NA	NA	NA	NA	39556.3	NA	NA	15470.2	NA	7925.31	7433.61	NA	NA	NA	NA	42222.7	NA	96464.6	NA	NA
Q12986	NA	NA	NA	NA	47833.7	NA	NA	80417.3	NA	NA	NA	NA	NA	NA	59853.3	40567.3	57468.9	180180	NA	361968	388838	310936	420755	NA	102135	38531	NA	43601.1	23961.3	65818.9	29114.8	103015	51441.5	63836.4	69521.6	82388.8	NA	NA	409477	340147	103295	104761	NA	76671.6	8971.26	NA	106739	67443.1	43230.2
Q9H939	67166.3	NA	NA	NA	62118.6	NA	NA	14683.4	36918.2	11207.6	48716.3	NA	116066	24165.5	38757.6	22558.1	31586.4	9696.45	46771.2	20544.3	33047.1	11063.3	12551	NA	53191.4	37800.3	79652.2	79913.1	40270.5	74408.7	221510	NA	NA	NA	NA	NA	90952.8	22416.5	61889.3	46393.1	33669	90241.3	97906.1	NA	14314.2	54327.6	20235.9	33949.9	43994
P22897	NA	NA	NA	NA	53362.6	NA	NA	NA	NA	NA	48190.1	NA	NA	NA	NA	NA	97849.9	32825.1	125311	NA	45355.6	41663.5	19657.7	NA	NA	NA	NA	NA	94780.3	42368	NA	NA	NA	NA	NA	NA	81535.6	NA	70851	56090.8	71436.6	19051.8	37177.7	NA	NA	129817	NA	63657.6	51405.9
Q9ULH7	NA	35864.1	69488.1	47005.3	NA	47884.6	21658.8	20336	13094	NA	21247.1	20304.5	NA	38344.5	25281.9	29246.4	47547.1	19193.8	27742.5	30550.6	12912.1	18237.1	31735.8	34549.3	60372.5	NA	18022.1	27656.2	NA	NA	NA	49948	15423.1	35533.7	48932.2	42272.7	NA	59385.9	17072.7	75676.4	39634.7	26692.8	35644	21768.1	33431	38655.8	33712.6	19853.7	35047.9
P02786	326030	54706.4	27048.2	104483	214894	193018	82254.5	238126	433215	267311	113747	227216	276622	68542.9	78270.6	116305	62582.2	80307.2	162129	102172	615902	196845	67854.5	44529.3	51855.1	60317	13287.5	289766	377579	1.95209e+06	78494.5	414663	304283	286239	213714	273980	676911	113124	334192	261018	126793	232213	214239	32613.3	224665	50596.4	224084	1.23668e+06	103424
Q8NCH0	NA	NA	NA	44653.2	NA	NA	28261.3	18012.7	26481.4	222554	54317	50008.6	43334.7	87025.1	40395	32602.5	18581.2	20922.9	87568.2	58906.3	39896.2	105700	25844.6	230865	57514.8	90398.7	NA	101672	12382.3	228022	48041.7	81565	25687.2	108164	27060.4	NA	906098	201978	104126	1.19924e+06	30662.9	16428.3	51135.7	66016.7	NA	NA	NA	32149.6	NA
Q12874	112516	134229	155717	133663	103601	134805	113526	129867	141484	163793	116333	127673	77935.7	129853	145330	126194	91743.9	122465	128894	159047	116110	117693	131179	175002	119432	106449	118861	114857	107409	106836	96107.1	99161.8	127790	154417	126402	109235	93414.1	184192	131917	82298.6	111679	98758.7	136286	159150	129413	108134	148235	113360	114334
P09429	3612130	6229023	3276192	2904842	2285618	3900675	4262327	4172491	3532862	2333514	3562527	2082357	1388966	4965020	5157165	3213475	2264178	5727789	3779917	4820102	2315551	4033264	4269418	2736562	3192501	2096839	2316710	1268460	2862748	2164962	1363979	2010376	2885959	2904938	3263755	2808087	2404611	6255283	3656112	3652847	3186357	2396119	2903564	3910181	4797306	3390373	7141601	4518448	3020174
P21796	920414	850818	1.49308e+06	498369	849152	801645	482459	475073	1.34998e+06	1.35752e+06	560620	1.06797e+06	408098	617768	1.12141e+06	1.225e+06	756153	727518	893831	1552078	1.84817e+06	769487	859204	760102	485108	2.32419e+06	455722	837731	1.77541e+06	441631	606105	985562	720388	635638	931914	500920	583113	363560	389384	721058	526090	837677	608879	1.60466e+06	842402	485932	2.31348e+06	641484	530428
P14868	882987	996313	800463	877967	822326	1.12651e+06	878482	762774	933172	530618	786462	1352920	700783	764305	807909	775883	1.02108e+06	893590	964643	1.1596e+06	671424	808079	1.1424e+06	541957	865178	624276	1.23301e+06	832193	467444	842677	691931	1.60244e+06	1.50961e+06	1.09454e+06	1224984	1.17483e+06	789319	760028	829891	681821	563447	819986	811963	1.35883e+06	1.17059e+06	1.02302e+06	1.07982e+06	851018	637519
P49773	817066	599503	641916	865013	1.61631e+06	558624	633903	988683	897144	321527	1.23283e+06	1.1335e+06	526774	803049	755641	648928	828158	769530	785975	523015	394721	625221	806860	442463	562543	691882	1.28713e+06	678604	633835	517546	456773	1521962	814369	1.88103e+06	780510	1.01064e+06	1.03431e+06	919828	1.27595e+06	892348	621928	569560	865923	678013	598139	3.06208e+06	702026	486308	636119
Q9Y287	NA	NA	NA	NA	42506.3	NA	18782.5	19010.3	48811	NA	24030.7	30821.9	NA	14877.5	24412.6	8386.7	7430.33	9311.13	NA	NA	51067.9	NA	30418.1	73363.2	NA	17194.9	5470.53	5511.5	31861.3	35978.8	79401.7	22468.5	16306.1	26189.3	18031.1	30563.4	31301.9	NA	31262.9	NA	22949	NA	NA	NA	19285.8	NA	NA	NA	NA
A3KN83	64535.2	95416.9	79202.1	73475.1	58335.7	52992.8	84267.8	79332.1	60923.6	48503.4	72494.2	78013.2	46980.2	52609	56027.5	55426.5	69543.9	67749.1	68721.4	89277.4	58667.3	56543.6	73442.6	53349.5	60551.5	59668.8	109358	94233.1	45749.3	70885.6	58756.3	74083.1	99888.4	76343.8	83599.8	125899	48851	104612	58688	69959	48772	67735.3	72206.1	77432.2	67434.1	168012	58236.8	61952.2	52555.8
Q9Y3A2	NA	51311.1	34616.6	54895.3	24267.5	19043.3	29333.8	33271.2	36503.3	91344.4	48023.7	37685.2	NA	33851.7	25181.8	58663.7	43593.4	38291.3	42326.8	42228.5	49605.9	40494.8	44950.9	48311.8	31784	75183.5	20378.9	37858.3	64203.2	32576.6	17313.6	76493	74393.3	32813.7	38473.1	33698.6	23130	25699.5	34215.7	49049.6	27070.5	34941.3	40286.9	52633.9	38018.2	NA	26376.9	40970	29607.2
A6NNZ2	NA	NA	NA	768118	1.00275e+06	229841	2011545	3.13298e+06	1.86866e+06	1.06954e+06	1.88443e+06	1.67213e+06	NA	2.01673e+06	1.77136e+06	865755	1.15044e+06	1.64791e+06	461344	NA	661515	1779335	1882986	2.34613e+06	609934	473489	1.12654e+06	1.40165e+06	734708	NA	954134	1.79009e+06	1.26334e+06	3.29049e+06	3.21905e+06	1.22497e+06	825960	3.03343e+06	2.19379e+06	1053330	1.9659e+06	793847	2106742	1.34813e+06	2.23618e+06	496003	1.77502e+06	1.02514e+06	792325
P69892	1.41857e+06	223408	69550.8	1.41691e+06	486435	731320	768776	155179	233011	297198	208511	NA	1.16948e+06	103020	408636	505276	460220	282129	331329	2.33137e+06	4.94651e+06	808531	76572.1	NA	91589.8	120591	40268	1.34357e+06	1.01525e+06	1.17301e+06	NA	NA	378513	NA	NA	NA	353700	79732.7	3.20577e+06	516557	1.52237e+06	1.23559e+06	1.4907e+06	29439.3	886514	192326	221800	3.09995e+06	222950
Q92925	123331	154944	212758	190056	105085	165104	154585	145521	128788	238904	161577	135355	105031	139902	182829	177760	144660	163829	149670	169640	151410	138924	171282	247382	153324	179972	162391	180995	160933	114914	106922	106987	124292	76382.5	109686	105287	135997	207958	187408	151591	149642	115442	166940	170920	134465	257171	152082	129430	140858
Q9GZX9	NA	NA	NA	NA	20774.7	NA	15118.9	21114	NA	NA	33142.5	NA	NA	23209.9	20247.8	22233.9	11764.2	5029.54	15218.3	NA	NA	NA	NA	35127.1	23345.8	12799	14545.2	19706.5	NA	42835.4	21060.8	NA	NA	19657	23487.6	NA	NA	44316.3	10759.9	NA	33367.7	21947	NA	NA	14149	NA	NA	13475.5	NA
Q9NVX2	80967.6	81961.2	107965	85183.9	71881.8	76766.8	90657.7	84637.4	97124.6	72405.6	105859	132482	27704.5	80213.2	93326.2	115459	92065.6	75471.2	74138.2	94003.4	74024.6	71601.2	93929	59701.4	50877.9	64591.4	78661.7	54067.7	61879.2	100486	33298.1	139663	204356	120946	95936.1	131574	70246.7	76665.4	76475.9	63343.6	49215.8	78469.3	80490.6	130149	84595.9	155384	98693.4	73445.4	55551.7
Q9ULJ3	NA	NA	NA	377079	23881.5	34788.4	26534.2	125052	111060	NA	37183.2	97241.9	NA	215172	132981	53183.5	60968.7	141043	513312	63420.8	38144.5	136558	45622.6	73163.4	56870.1	396230	42367	52935.4	104564	261320	76212.6	118246	48284.4	45037.9	68655.3	34409.9	452673	99633	23575	NA	NA	NA	351874	NA	NA	NA	NA	321585	30799.5
O95999	46181.8	73907.3	93486.4	76869	65282.2	68543	46425.8	50889.8	44971.2	61759.3	52334.3	38925.1	24012.6	61689.3	60516.4	45588.1	59275.8	58107.6	54883.1	81346.9	73422.5	69630.4	74088.3	32344.1	86938.3	24063.1	69719.4	50024.6	50338.8	45978.7	60606.6	63493	57216.9	48287.7	73286.2	51810.8	58770.3	63864.1	55095.6	69036.8	76497	34310.2	55597.3	69836.3	67963.8	73450.8	60516.3	46710.6	40611
P10606	1.206e+06	1.21756e+06	1.05508e+06	935549	383441	859372	898740	645494	1.15166e+06	1.50607e+06	842312	864982	1.35887e+06	1.10836e+06	1.31064e+06	779342	637274	793795	941451	1303301	1.14593e+06	1.52029e+06	997935	998669	654240	1.39011e+06	440362	687866	1.40219e+06	1.46283e+06	1.5664e+06	441804	413128	405889	418844	388108	2.08874e+06	977911	1366428	1.27317e+06	1.28674e+06	715978	936069	1.78223e+06	790228	439049	2.18819e+06	741764	544694
Q9UKT9	NA	8772.35	NA	25028	47457.7	35507.4	25572.9	58649.1	53760.5	79949.7	NA	NA	NA	21969.6	38810.7	25377.9	26630	118388	209463	56170.4	35570.6	49273	80867.5	33306.1	40048	72178.8	24624	55623.8	62818.1	35369.5	NA	32394.1	31046.5	2510.76	NA	NA	32560	NA	NA	47010.7	6332.62	23109.7	48125.8	45317.9	32208	42699.1	105865	52211.1	22355.7
Q86W50	71909.5	79137.6	137637	116766	41913	96982.4	87318.4	75436.6	81313.7	90243.1	74432.7	80382	38765.5	80432.9	84448.5	73679.6	90272.1	80339.2	72022.4	127371	60101.8	69487	102817	78812.5	91186.2	44344.8	75856.1	45554.6	55524.5	63625	28550	86647	105844	108758	87359.1	109335	54566.3	102725	79997.1	99856.2	49254.6	73573.5	63433.9	93549	82412.1	157369	126944	70883.6	76079.6
Q96FK6	40074.8	40965	NA	22432.3	52447	48278.8	48251.1	37899.9	70373.8	63422.2	56210.4	73356.1	NA	46616.3	60479.1	62222.4	48851.3	32308.7	24651.2	67898.1	41488.1	42838.9	47198.8	48638.3	60347.9	61842.2	48627.7	41431.2	50838.4	54354.6	19996.5	52474.9	66393.7	47758.6	51454.5	33790.4	45391.6	66388.2	58182.7	70954.9	47080.1	37472	41598.1	32098	54342.5	89235.4	34879	45266.8	46626.4
P08174	NA	NA	NA	NA	61200.9	31918.4	NA	NA	79080.1	NA	NA	NA	299204	NA	NA	NA	NA	NA	NA	NA	NA	NA	NA	NA	97572	104185	86142.8	88139.4	45413.7	96900.9	11879.2	NA	NA	NA	85877.7	NA	257295	NA	120611	93215.3	72754.6	24527.2	124450	NA	NA	NA	NA	39996.3	90993.7
Q9P270	49305.5	84257.1	123693	108879	48606.9	120715	99551.8	77922.7	68990.2	48563.9	50457.6	52081.6	59666.4	85415	112486	65663.5	74625.2	77694	70441.7	62563.7	39019.6	59597.8	118490	106253	79968.1	32938.8	49986.3	41875.7	87496.5	59238.6	51325.7	58572.2	53459.9	76038.5	59616.7	58249.2	52684.3	127340	76338.3	68211.4	53107.4	47926.9	74272.4	57283.8	54967	192895	73809.4	57089.3	70842.7
P28715	14962.8	30854.7	44397.9	46946.5	18478.1	35719.6	29888.6	39878.4	32833.3	23037.8	36874.1	27755.5	NA	36879.9	29442.2	31556.1	34917.4	30719.6	24813.8	43257.4	28907.2	30406.2	41084.4	27547.3	29112	23319.5	23770.1	20773.5	27249.6	24145.1	17247.1	18175.2	23208	45446.3	26283.4	23946.9	21638	57138	33137.8	31605.2	33168.5	18888.4	25726.1	38706.8	23411.6	53326.8	21298.1	23680.9	16563.9
P25098	695268	673644	995656	1003601	776481	907403	451950	477521	351676	289355	639826	442747	575531	741452	721963	846852	758193	861171	647221	1.16111e+06	478671	609414	856822	721886	925961	535128	1.1141e+06	852559	492940	343521	569418	374655	803890	451470	652407	562627	363517	361263	462290	676677	804778	530894	630113	808984	594959	1423069	828744	430415	486161
Q15643	29131.1	7213.48	12130.8	18686.3	26788.9	17246.7	20320.3	20498.9	17351.2	29253.4	9178.75	16229.8	NA	13340	16008.5	20286.4	9428.43	16481.9	21290	11829.3	15025.1	18453	15933.5	22499.6	19233	20992.8	9353.14	20275.5	17090.7	27819.7	27830.4	13932.6	28976.6	24741.1	16458.7	12772.6	19428.7	14183.2	25656.7	17013.5	20551.6	18136.4	12176.5	26009.4	12843.8	NA	13755.3	13728.1	16003.8
P63172	NA	9153.85	NA	15122.4	43680.8	NA	17410.3	63601.3	25143.6	25674.7	33188.4	18527.6	27764.8	11351.8	13215	12511.6	19955.8	35267.6	31476.3	24066.3	NA	57396.9	30248.8	NA	15329.8	36973.7	41688.9	33323.1	NA	35552.5	36089.8	36545.3	27729.7	21368.8	47131.3	51614.3	32291.1	32105.1	9052.38	55924.3	16674.5	27234.2	39258.2	31667	14961.7	NA	NA	28446.2	24423.6
Q8IWZ8	63048.2	63159.6	92059.4	90324.4	51330.3	81148	70561.9	74862.1	65531	94688.7	60016.8	69572.4	53607.5	69513.1	69252.9	76391.3	88212.1	69903.2	69129.1	88062.5	69248.8	66693.5	68422.1	92178	75617.1	73670	52857.5	100159	72112.6	54097.9	42583.9	56486	71862.5	60803	71337	55909.1	59479	95477.6	56813.8	59868.7	77525.9	71189.9	72408.5	85966.2	58759.8	68608.8	87632.3	60496.1	65335.9
Q9NZT1	323621	185912	271693	18177.6	54036.2	167273	NA	63107.8	190544	46109.7	34383.1	27281.4	18685.7	134992	103072	38817.6	78502	65548.1	81961.7	537370	323517	47485.4	72120.8	208919	224566	54232.8	139113	67440.7	89846.6	88042.9	52472.1	NA	NA	12148.3	29511.4	172409	73681.3	165390	65771.2	57605.6	48299.1	15039.7	1.68371e+06	108014	51652.7	368503	111026	34895	26566
P11940	870316	1.12312e+06	1.16586e+06	1.16437e+06	1.4014e+06	837587	1.20897e+06	1.25655e+06	1.24286e+06	1.03748e+06	1.0076e+06	1624695	714814	1.05743e+06	1075180	1.06093e+06	1.11445e+06	1.05766e+06	1.08191e+06	1.20526e+06	796661	940502	1.16909e+06	808192	1.07652e+06	666816	1075394	1.23645e+06	713906	1.12253e+06	1.1803e+06	1.80216e+06	2.25454e+06	1.50639e+06	1.46153e+06	1.93936e+06	998031	1.36886e+06	1.00924e+06	933534	977872	1.55738e+06	1.0298e+06	1.3269e+06	1489981	1.33712e+06	794246	978212	900265
O95445	336438	263557	205797	192777	42878.4	177720	76129.1	78226.4	18528.2	149707	38745.8	NA	110018	22436.8	77057.5	NA	NA	130774	131355	NA	164268	74933.7	NA	NA	NA	197117	NA	NA	169618	46206.5	NA	NA	NA	23966.3	NA	NA	248525	NA	61033.8	106162	NA	25701.8	94658.9	NA	7530.97	NA	318663	70749	78203.1
Q5VUA4	39168.4	21301.3	11560	64855.6	22236.8	27609.8	28598	11710.8	32704.3	NA	9557.43	30564.1	29345.4	14033	NA	14399	19617.7	15756.6	28188.2	30188.3	15229.4	21780.3	29214.1	47984.7	29842.2	23952	77489.6	47316.2	26351.8	31280.5	14382.9	67784.1	11498.8	22011.2	25648.5	20810.7	38442	19592	12652.5	35338.1	37684.3	25081.3	40605	23454.3	13371.4	54560.6	11252.6	10588.6	30308.4
Q9BYG3	34506.5	79197.3	63649.3	35980.9	61373.6	46815.8	60038.5	55559.4	72968.6	102268	86123.6	69968.6	34850.3	46788.7	62609	80119.5	52373	68440.9	61048.2	63291.5	62768.7	56048	89544.3	83623.4	69995.8	93349.4	57253.6	67489.2	65493	54871.2	32062.9	81161.2	99289.3	66154.1	99360.9	96408.4	32935.9	44613.3	37623.6	44859.1	50975.3	70883.7	70392.3	70277.8	66270.6	42611.2	68081.7	79560.2	43651.9
P43243	1.14394e+06	1.30451e+06	1.43778e+06	1.40238e+06	941774	1.11238e+06	1.18399e+06	1.27979e+06	1.29671e+06	1.79684e+06	1164620	1.19031e+06	616415	1.33224e+06	1.26534e+06	1.15171e+06	930081	1.25516e+06	1.19364e+06	1.40371e+06	972698	1155672	1.24006e+06	2.41966e+06	1.27836e+06	1.34183e+06	981573	911626	1.23898e+06	874217	709249	1.30015e+06	1.02762e+06	1.28937e+06	1.24996e+06	982854	708095	1.78756e+06	1147842	1.13833e+06	967501	872814	1.02575e+06	1.42302e+06	1.07942e+06	1.48724e+06	1.37906e+06	1.12008e+06	1.23516e+06
P43304	115879	47487.9	126276	78593.9	108723	94083.8	137763	143247	163172	189478	251217	242750	288827	94233.4	142085	116797	122202	125743	206419	75994.3	185420	154882	110082	152664	86183.9	193621	63157.5	115506	219048	250210	352173	177558	62081	NA	66385.1	49791.1	311180	164252	206270	280081	234446	124896	165706	122805	93101.9	106840	121600	85284	149815
Q9ULD4	20928	20380.6	50401.3	87308.8	28644.1	37362.8	43059.3	24839	16227.6	82000.5	59184.4	48118.7	23639.7	34844.8	29990.2	39574.7	29698	39170.7	29078.9	42611.1	60704.9	38341.2	47233.4	88285.4	47857.1	36499.6	36468.6	34487.6	51820.2	NA	18639.5	31940.8	32368.7	45334.5	41145.4	20629.3	21519	36560.8	27351.1	28984.5	40731.7	18954.2	67013.1	60471.2	26321.6	NA	84474	19311.9	44259.8
Q9Y3X0	37338.5	81376.8	106960	79147.7	90883.9	80909.9	106908	65163.8	101719	72592.5	57391.4	91331.4	NA	69126.6	74626.4	66524.1	89726.2	69157.6	82135	116337	49325.2	77829.2	82386.2	66799.8	110704	67499.9	81215.3	120163	44855.7	69886.9	59696.8	60701.8	74758	66216.9	96708.5	72492.9	92900.4	133754	63274.7	66981.6	68528.9	67236.7	83678.6	73759.1	70058.4	109558	78011.2	78262.4	46144.4
Q9H0C8	107551	207405	213472	248770	145724	196345	222048	197095	152200	121208	172591	175186	75198.5	213903	203419	199575	171040	181118	148826	214847	120684	153595	193555	137514	169749	114276	304618	249967	111274	136234	90938	186214	125704	245304	154287	231803	92201.1	224754	155165	169005	184894	150289	227512	172061	160540	259379	155105	121350	196417
Q9Y6R4	48797.4	40826.4	97911.1	32892.5	31478.8	12704.5	41309.1	30955.8	31664.2	NA	29780.4	35163.3	26165.2	31160.8	42973.1	20095.2	28278.3	32673.8	31428.3	36075.9	18517.8	43453.2	44158.9	15746.8	28678.5	13565.4	42962.3	34549.2	19828.8	24337.1	32813	33815.4	35803.7	46047.3	40831.6	52254.6	34800.4	69681.4	58833.6	43378.8	21856.2	38998.1	30848.2	31584.1	30573.7	61199	20822.9	30432.4	26194.6
P12544	50862.1	NA	NA	20220.8	5313.93	NA	15982.7	74845.2	22828.1	56534.4	NA	NA	18322.3	10742.1	15890	7440.4	7018.78	30942.5	NA	NA	37860	NA	15838.6	25718.2	21956.3	135267	16689.6	9426.47	32708.6	133402	17885	291876	NA	9904.7	NA	7289.94	75566.6	NA	NA	31523.3	31308.1	9450.21	33315	NA	NA	NA	34836	20056.6	40601.3
Q9NYI0	NA	NA	66903	53798.4	13508.2	40606.1	NA	NA	NA	NA	NA	NA	NA	34219	35390.2	35593.7	NA	17042.5	21121.6	25378.4	94086.2	20877.1	43672.4	54215.8	34737.3	NA	42090.6	62286	64073.1	NA	NA	63875.7	NA	NA	NA	39674.6	NA	NA	NA	NA	54792.6	38529.8	56543.4	29663.1	22532.6	132201	NA	21496.6	43711.1
ENSBTAP00000032840	121713	91693.9	101655	75453.3	11078.6	76376.5	58572.1	75965	NA	55687.7	16089.1	NA	38417.9	36221.7	46493.5	NA	NA	47991.8	112425	NA	133818	58990	NA	NA	41336.3	119319	NA	29093.1	141908	NA	NA	NA	NA	34507.2	NA	11048.3	98706.3	56443.8	NA	32478.4	NA	NA	37375.9	NA	NA	NA	168680	32887.3	29384.4
P54198	56916	26533.6	39475.2	22511.1	16492.9	32068.8	48406.3	27944	44194.1	43621.7	28607.9	54880.2	46368.7	29783.5	23839.9	38672.8	26598.9	27006.5	31958.8	34567.5	34779.8	31965.5	31407.2	47498.2	29613.5	38435.5	21532.3	30736.2	42292.4	63664.5	38666.4	26548.4	40085.1	42030.8	20049.4	24784.9	58544.7	89244.3	30865.9	16827.7	39718.7	32036.3	26479.7	39596.7	28186.8	NA	30472.1	36462.2	32607.3
Q8WVD3	53823.3	51345.9	232706	NA	36256.9	NA	32633.4	30055.2	45611.1	23220.1	171173	30825.2	NA	NA	429819	54835.7	93401.6	NA	91496.4	89843.6	NA	NA	554191	17761.9	42553.3	23808.7	25081.8	146705	NA	NA	NA	57370.3	76833.4	56984.5	36668.1	47945.2	NA	127312	NA	63102.8	45154.9	44544.7	63000.6	20332.6	111040	NA	57934	NA	67912.3
P38398	NA	NA	NA	14978	9673.92	11987.8	NA	6871.2	8625.82	57225.2	7440.56	7466.22	NA	16114.8	17139.8	18551.6	25333.1	10697	26623.9	24333.9	14738.7	20690.5	10340.4	7833.21	13100.3	NA	1187.06	7876.28	NA	NA	NA	19451.7	19773.1	22721.7	20037.2	16712.6	NA	12505.4	2505.38	14464.8	12045.9	22622	19769.2	NA	10611.2	NA	8210.49	9383.4	17835.8
Q99618	NA	NA	NA	NA	201497	NA	NA	NA	NA	NA	NA	35195.1	NA	297182	356448	39985.3	42773.3	121695	142984	NA	NA	262344	29011.7	40090.1	64596.5	NA	NA	27859.2	NA	NA	NA	NA	72324.1	77257.6	111577	38946.8	NA	40022.2	NA	NA	120763	97062.7	23119.8	NA	40322.4	NA	374316	29169.9	NA
Q5T280	45815.6	47627.8	69305.6	213400	57977.6	80054.3	60648.6	59065.3	57848.8	73472	65245.1	81268.4	32507.9	47630.8	77006.3	60256.1	46380.4	51888.4	64472	92595.9	60749.6	72565.3	68446.9	115495	68355.1	49468.3	32971.1	34699.1	28454.3	77070.6	24682.6	56175.4	54598.7	84275.3	122188	55937.5	50587.7	79526.2	64326.1	95660.9	65862.3	43118.2	39869.4	97612.5	48990.7	54675.3	92249.1	72120.2	40186.2
Q5GLZ8	49399.3	40122.2	51931.6	49310.8	41230.2	42921.5	46716.8	30986.4	31854.5	NA	34428.6	48058.8	71867.3	43916.7	37555.2	46076.5	46005.4	35084.2	26521.6	43470.8	24953.2	48685.2	51735.1	36970.4	57120.8	37209.4	58940.1	54491.8	46757.4	48185	54895.1	42985.4	30622.5	25330.8	26442.2	37320.2	61079.5	60710.6	56791.3	38231.3	42050.4	32254	44517.6	45667.5	33958.1	83138.6	46752.8	31343.7	40124.4
[truncated: 6,194 more rows]
[truncated: 7 more columns]
