# Supplementary material for: Targetable lesions and proteomes predict therapy sensitivity through disease evolution in pediatric acute lymphoblastic leukemia
Source: Nat Commun. 2023 Nov 21;14:7161. doi: 10.1038/s41467-023-42701-9 (PMC10663560; doi:10.1038/s41467-023-42701-9)
Supplement: Supplementary file 10 — Supplementary Data 7 [file 41467_2023_42701_MOESM10_ESM.xlsx]

## Sheet: 7.Full Cohort-filt_imp
Supplementary Data S7 Full proteome cohort protein intensities post-batch correction, filtured and imputed
PG.ProteinGroups	BALL41_R1	BALL11_Dx	BALL12_Dx	BALL13_Dx	BALL14_Dx	BALL15_Dx	TALL02_Dx	TALL03_Dx	TALL04_Dx	TALL05_Dx	TALL06_Dx	TALL07_Dx	TALL08_Dx	BALL01_R2	BALL01_R3	BALL01_R4	BALL01_R5P	BALL02_Dx	BALL02_R2	BALL06_Dx	BALL06_R2	BALL04_Dx	BALL04_R1	BALL05_Dx	BALL05_R1	BALL08_R1	BALL07_Dx	BALL07_R1	BALL09_R1	BMSC01	BMSC02	CL_697	CL_BV173	CL_Jurkat	CL_Nalm6	CL_RS411	BM01	TALL01_Dx	TALL01_R	BALL16_Dx	BALL17_Dx	BALL18_Dx	BALL19_Dx	BALL20_Dx	BALL21_Dx	BALL22_Dx	BALL23_Dx	BALL24_R1	BALL25_Dx
Q96H20	95216.6	142803	73524.9	95958.3	40828.9	84276.5	71807.3	87211	98812.3	49624.1	86087.2	109833	111523	85579.7	94541.9	85859.8	122081	70504.1	99535.5	100992	72851.8	50738.1	99587.3	38356	128884	57217.7	41401.3	56139.7	46238.8	109048	81968.1	68252.3	109888	150837	60037.9	59310.8	128254	97162.6	105062	54470.9	61467.6	61593.9	104046	141264	93857.6	139073	97705	74569.5	47332.8
P14209	35204.8	59513.8	279163	137917	89764	378313	225821	271942	807382	298408	483053	496206	132791	700239	1.06085e+06	1.06879e+06	646584	163699	241238	162539	418002	172855	243900	329113	238135	215341	85882.7	94328.7	548779	74223.9	44282.7	66564.4	91295	181177	52360.3	151963	208796	484386	127639	146978	209643	146166	199730	175710	147196	304667	502777	191990	131710
Q9BRX9	1985.62	8468.79	376.386	721.809	14243.8	659.842	18223.2	622.575	808.978	30878.6	563.64	583.89	727.685	525.519	3672.22	15369	18802.5	7233.79	976.908	8656.26	14984.1	628.426	6455.73	17166.3	860.91	24505	475.11	19060.1	770.551	5146.09	598.515	575.353	16837.7	30691.7	18770.4	615.217	835.378	18667.2	610.727	738.446	11542.1	16515.2	8678.25	660.63	18726.6	467.349	749.063	29016.7	29971.3
O43491	206080	363154	150513	121784	173232	154424	103391	92719.3	95544.3	109930	799.094	103487	39623.1	63986.2	75032.5	64574.7	166519	271791	238614	69267.8	41718.9	114789	130574	90498	74529.5	186378	111730	163840	139400	106946	43162.8	356637	267564	71034.7	227660	317033	172315	180304	98899.8	60758.7	124561	112993	150111	176767	138679	63354.4	78966.2	69740.4	133101
P12259	224238	184486	352351	162354	6664.65	1058.42	96506	94374.8	157102	554913	133044	59849.2	41671.3	15747.9	551868	88634.6	45677.4	101595	184632	532.46	564293	182872	74037.8	66236.5	887.843	45415.4	27840.4	27254.4	572204	199465	294191	32244.3	104684	221140	89461.9	820.559	78013.3	83297.8	104472	46677.4	731.054	88449.2	54049.9	604.652	119807	742.102	25117.8	731.607	985.15
Q96ME7	297591	412022	424181	342313	80453.8	371427	286020	204095	337034	298196	321211	130184	129321	308412	311611	302576	186378	261041	276594	316912	363822	261580	290075	607557	263343	374463	82375.3	709345	439938	126507	87664.7	194551	90247.8	197772	126258	118403	222312	272410	178464	237067	188111	115299	259006	310746	173571	473192	289641	266963	227445
Q9Y241	188837	1100	338780	350.433	992.05	927.567	837.123	186963	353614	567094	950.356	285345	537.72	105127	346326	222295	99741.6	162819	277752	236757	289718	229079	305428	380068	259580	347398	122614	252470	314998	768002	344954	218635	339824	244424	238824	129256	514923	203785	275644	270786	159764	230589	382451	387584	290068	101904	459401	187642	166464
Q9NPI6	123395	47783.8	46650.2	40235.1	40151.7	43357.6	59529	54958.9	44761.1	52735.1	44851.2	64040.8	26925.4	49686.8	55478.8	56734.5	49559.9	48367.4	51466.3	48078.6	36341.5	55002.1	51794.7	48693.2	34185.5	35244.4	51017.8	52723.3	33612.1	56817.1	22306.4	66454	40382.6	86603.1	103737	57427.2	37015.5	80069.9	32356.7	66972.2	41859	44644.7	35069.8	65058.3	35344.6	102126	54152.1	38181.1	43724.8
Q96EY8	61565	39276.7	763.09	31480.6	37540.7	58369.1	59818.3	76410.9	94522.8	95722.3	74671.6	180936	41297.1	82518.5	141208	101826	51163.6	58319.9	100208	54652.4	78969	53419.6	58955.2	36511.5	24374.8	88774.4	29465.7	35486.3	105963	86600.8	56312.8	71813.5	61660.1	72337.8	58100.4	40402.6	104662	69963.5	67870.6	48097.6	105274	66718.5	59631.3	65316.1	75603.9	54110.1	18868.1	53873.4	42866.7
Q9NX70	31787.1	26711	27437.8	51385.4	41337	35954.1	42042.7	44382.3	37092.4	14246.5	45177.2	46363.8	598.235	29932.5	38055.6	32266.1	27915.2	42141.3	37059.8	48059.5	30980.1	31972.5	32690.4	66148.5	29825.7	24247.5	40795.6	32361.6	25551	22894.2	13779	23254.7	41425.6	77571.7	59937.7	35688.3	17529.1	54379.9	36714.9	41241.1	39734.9	43118.1	17338.3	24612.2	32077.3	66891.5	28043.9	33686.1	38470.4
Q9HCE7	985.289	27239.1	655.207	30070.8	400.214	569.228	647.573	64530.2	415.454	48553.1	49394	47427	631.824	515.347	906.212	16722.6	57534	616.062	1336.47	527.133	586.078	17296	52252.2	14597.9	43759	560.614	750.592	14580.6	17336	27229.6	77203.1	77103.3	657.568	14938.8	28932.8	809.504	34842.2	21904.5	65859.3	22050.6	48772.9	21166.9	53209	59543.6	44433	72677.5	64873.1	58607.5	51997.4
Q9BPX6	83749.3	42835.4	23945.6	38131.7	29908.8	58648.7	39065	24457.8	48040	41393	22733.5	52108.4	125316	36766.2	48809.1	39649.8	63356	22372	56007.5	40866.7	57170.3	41917.2	31149.9	60115	28178.6	49107.1	13655.8	37755.6	73565.4	76596.1	106090	39060.3	31462.2	33286.7	41359.4	10898.8	60235	40866.9	89577.7	72761.5	52441.4	46774.7	57372.4	39715.3	31686.4	23473	37540.4	32209.1	48724.4
Q8TEP8	32168	33676.6	22997.7	38274.8	21415.8	35610.8	26479.8	7357.6	26635.4	26377	26247.7	25711.8	35480.5	21020	689.472	16443.7	20584.5	26036.5	31187.6	35265.2	26789.2	34600.4	29196.8	45554.3	15116.3	7499.14	18316.6	34915.8	37705.1	34858.2	9761.07	30692.5	27200.3	25844.2	21832.7	733.003	47818.5	35631	23774.1	28258.6	23622.1	25708	34582.8	21102.5	22217.1	663.103	24953.4	23487.7	28334.3
P45984	111600	38873.1	145932	45984.7	50782.7	45059.6	523.854	58533.3	1350.51	643.966	52669.3	543.641	632.578	71316.6	73383.2	63889.3	72335.6	58408.7	70612.5	57976.5	35085.3	47754.4	59005.7	26684.9	92663.2	43327.2	55143.1	54991.8	55561.7	796.29	32179.3	55538.2	49618	68862.8	63234.8	9090.8	51743.8	130550	84637.1	90394.3	92295.9	49242.4	70142.1	42608	58987.6	173316	70585.3	53687.5	68618.4
Q09161	306782	289891	357969	328180	315735	315671	375587	335441	290943	337275	237953	291064	155088	212036	206455	275540	207604	322464	172494	374241	293121	259519	299154	294383	325844	344197	407750	394746	220398	315278	246670	400192	174316	372125	338440	390265	253290	420263	317924	190085	377283	186486	268254	367999	242775	403001	367746	285800	244042
Q9UPY3	6830.64	20549.5	489.433	21473.9	18570.2	534.476	16086.4	26894.6	22936.5	14145.6	7585.31	15938	33947.5	19022.5	25115.2	16819	28000.7	20672.1	20075.8	21024.9	8236.23	16914.7	26589.6	4679.29	16541.7	15803.8	5890.78	10075.5	16198.4	14481.8	52725.6	20343.6	26602	14675	16858.1	19746.2	24146.7	28309	19630.4	18426.5	16445.2	9485.44	6504.05	28696.2	21485.4	747.826	59169.9	14043.1	12699.8
Q9H2K0	1221.48	10155.7	87065.7	92320.4	28081.7	34840.6	426.415	32857.2	57659.5	25432.9	30063.3	28123.1	24036.5	41059.2	51762.1	43593.5	1021.32	32643.9	31401.5	33873.5	61268.9	12163.5	28181.6	42479.1	4834.79	80783.2	581.105	22960.6	60078.5	627.279	32857.7	24034.5	27310.9	20589.9	9281.28	548.795	986.391	6172.81	10110.3	35992.9	32321.4	37238.6	28484.6	27418.9	10679.4	851.726	29199.9	32006.9	28705.7
Q14696	268641	185058	366976	254246	163033	196013	117252	206611	219023	361669	255820	159952	210068	175217	216696	234757	216084	188286	387450	174265	326237	226603	169668	358910	227665	365188	188555	127940	207098	169252	274383	200092	171211	140889	148149	229379	283014	184069	246851	223066	201724	160655	215104	229806	209530	403475	274676	174171	179348
Q8TCG5	792.746	578.835	772.761	385.176	1025.62	418.556	864.887	969.082	389.361	591.067	831.211	504.117	1059.76	93324.5	12594.9	36008.2	38325.9	41326.2	77946.3	12399.1	73195.9	43773.7	8617.9	91815.8	446.058	147774	41224	17162.1	47987.3	83251.4	22237.3	4546.83	6152.82	56762.4	25382.9	13042.1	52722.5	78394.3	45296.4	48867.2	758.356	18559.6	908.466	1126.82	5216.95	539.411	972.29	13812	86257.9
Q9HCI6	1860	8430000	6000000	9480000	870000	1010	563	8700000	4900000	745	760	414	495	4650000	6420000	3870000	3870000	4640000	3110000	5280000	3390000	4270000	5670000	6450000	5360000	3890000	4620000	5200000	3180000	3320000	2670000	5380000	1740000	5730000	3860000	2700000	3830000	8560000	6450000	3970000	3210000	2500000	5720000	6080000	2840000	16100000	574	3140000	4120000
Q9HB21	646.911	103099	50794.4	474.103	81596.9	814.258	85384.3	84970.2	31296.8	644.644	111440	64227.9	74577	66400.8	28457.4	423.048	774.347	31275.6	139447	31920.3	16263.7	39097.4	56598.8	95704.7	68335.8	108905	66401.8	77597.8	231461	115995	58368.2	88068.4	28610.7	51497	148596	104572	90473.4	69369.6	64658.5	43482	35685.4	38369.5	37687.3	698.727	582.217	672.258	1035.14	118473	45512.8
P78537	39714.3	51934.6	76691.1	75044.3	51176.2	63052.2	62932.6	64668.3	70031.3	69890.7	61445.4	57270	133550	74522.6	65619.3	49692.4	60406.6	59653.8	87335.4	80582.7	54328.1	98983.5	63625	64394.5	60553.6	42833	60347.6	60818.6	52929.6	94149.5	77206	28540.4	55879.6	55949.3	81475.5	48378.3	104803	93811.7	67463.1	72271.6	108588	50691.9	66806.8	59890.5	51247.9	81250.6	62195.1	52507.2	57500.2
P14384	107715	17881.5	402.786	497.205	25346.3	665.154	590.831	498.232	314.096	633.358	735.314	733.207	21119.5	406.145	793.666	552.585	38925	18107.1	87149.1	17757.2	500.242	28926.4	18206.3	12619.3	16095.7	50849.6	28668.6	64271.3	27083.7	39988.3	546.503	477.68	392.5	714.749	29803.8	8882.19	84691.4	775.757	7738.88	40831.3	14788.8	13021.6	38987.1	50826.8	967.133	1085.61	711.053	635.436	25686.6
Q06210	119310	41124.5	147440	146853	157620	244688	79098.9	75862.9	93324.7	52927.3	41236.2	162066	72241.5	61163.4	74363.2	76448.1	143178	87611.4	83490.4	43071.7	33267.6	74009.8	104184	52384.4	136202	50093	199099	137268	38097.1	83496.1	124882	248758	182509	271930	176600	222404	95378	107081	83281.3	98961.4	42776.3	153280	139142	157300	203623	47123.1	85073.1	51880.3	156460
Q9ULK4	31963.9	26300.7	23612.4	24120.6	28992.7	33196	48378	41597.7	33629.1	41424	34052.3	36464.6	36006.5	29573	21501.2	41929	34459.9	30591	31707.8	41457.9	31334.6	31837.5	31588.8	25738.2	27168.2	42491.3	48715.3	40120.9	30423.2	44900.2	29873.8	28256.7	22282.8	31366.8	31359.3	36066.5	28121.5	53992.9	39085.7	25878.2	31667.2	20985.1	42906.3	33721.6	33266.7	34898.6	32754.3	34404.8	37639.1
P62899	209227	858432	691076	595986	659614	524844	566473	653123	708862	787882	700036	803626	465126	689249	574293	535021	523601	611508	624259	928807	492717	573561	680567	547479	612672	437736	438281	555327	375439	819896	435493	1.13966e+06	935400	815424	1.06108e+06	1.13572e+06	287979	658450	371905	741046	526098	634874	575750	998770	676764	907797	601824	615578	313444
Q99459	280067	430236	561101	530555	360271	423839	485057	398359	497035	527004	417497	522092	278530	427134	440430	486132	341643	380880	413413	524692	433340	446476	428986	631079	424344	526454	395949	526858	485218	378878	268066	377515	431768	478582	447648	371059	236479	592173	328028	370404	401111	379696	518452	521862	362877	462024	432863	374629	396657
P52735	549.894	16631.1	639.38	411.658	621.005	5120.23	11748.8	24510.9	535.034	614.933	557.761	892.311	592.017	840.34	540.716	797.583	616.137	10801	678.383	18926.3	1666.56	734.493	13270.7	18292.6	23036.3	1784.62	21110.5	29214.2	4162.44	548.763	5864.34	26552.3	27241.8	10235.6	586.459	31297.2	18676.5	16178.3	10879.4	4548.04	469.081	14959.2	15128	652.864	17547.9	35594.5	528.241	10755.6	12889.3
Q58FF6	31548.5	96593.5	39860.3	1240.77	175060	183824	94866.2	137440	87550.7	75878.1	235671	74744.2	1147.33	127336	107942	137210	93619.8	114048	55897.4	79226.2	62337.2	105412	61562.3	137731	20265.3	142699	270559	111256	90986.3	88965.9	82496.2	281828	293618	425063	429193	455341	31678.2	56033.8	49862.5	236532	95973.3	286229	67114.7	52716.1	90418.5	77655.4	25794.5	86444.3	102474
Q15287	470847	410576	332594	428278	360908	454866	499060	437299	372043	855048	407692	587813	304096	509126	507098	567347	431190	456175	511426	537476	513600	620368	399347	696091	343576	545494	354944	682680	565274	436425	265373	490242	492130	452891	497101	282374	264905	650700	413880	326514	502628	512337	393689	566792	349990	376056	561565	402414	512389
Q9HAD4	453.475	1008.43	329.823	885.815	21307.1	922.713	1292.37	927.833	15321.3	451.274	17996.1	18345.9	981.788	23880	770.29	18181.4	25428.9	18286.1	664.763	558.851	18631.5	793.464	24668	770.487	10270.3	25376.4	816.413	5962.99	13726.9	1152.49	21988.1	20539.6	5924.22	2783.3	30227	531.944	740.249	560.202	49292.9	55468.4	15177.7	28491.6	14483	695.864	7153.74	501.822	10448.4	18606.7	603.958
Q96B49	73820.4	106626	334.894	32236.8	51087.3	51518.7	137571	48381.6	297681	135731	82302.4	148062	72408.3	44713.4	182327	50348.8	577.775	110272	113433	210266	69138.1	97319.3	198072	225325	74546.9	93898.2	451.874	63653.8	58048.3	68806.1	80041.3	545.299	2178.71	63231.7	101233	701.431	77972	98910.1	84432.7	71974.4	73856.2	97054	119326	322731	69259	51511.5	113718	135443	69925.2
Q92796	356.241	21483.3	61731.6	66844.5	20149.1	41596.6	41500	25487.1	18313.1	44329.7	641.026	504.023	635.641	47815.5	26427	36942.4	41464.3	40128.4	35965.7	45196.5	24386.2	20026.8	54339.8	47077.5	29740.9	32227.6	23562.4	608.88	38033	60958.7	380.094	40788.3	469.637	23878.9	44410.1	57598.3	803.47	54226.2	25282	29421.8	60698.2	21731.9	28591.8	850.224	24423.3	86105.5	32451.2	55704.1	43395
Q96H22	814.497	9217.34	24605.3	16473.2	9320.73	14023.2	31684.6	9397.31	17402.4	59556.3	12755	18734.1	641.419	15419.2	27815.4	18796.9	22080.8	18845.4	13359.8	21067.9	33520.4	11204.2	17970.2	34354.1	11996	5829.54	571.414	6012.9	13590.2	32680.2	7124.18	7826.18	9509.4	20576	18384.7	896.439	11562	34939.8	12481.7	17823.6	21812.4	16325.8	15004.5	16355.6	19878.6	547.466	25948.4	8942.37	25263
Q9NQ88	71751.6	69349.3	95869.5	65038.1	38107.1	65838.7	53740.3	76516.2	51569.7	18589	43960.6	66158.7	54778.4	63919.4	21986	18921.4	63660.1	60886.8	40838.7	47282.9	17337.1	70377.6	81129.2	29751.4	70382.7	65087.8	152087	83255.7	17905.8	33840.1	62649.2	100554	106427	98994	140838	109066	50009.8	34374.5	65086.8	100052	45251	93763.2	40021.2	84784.1	71960.7	41038.1	14650.9	35488.9	48797
L0R6Q1	188931	193548	369927	127599	285616	281049	183350	202682	292535	388083	343234	214612	217816	225241	292985	260916	203157	273961	410070	301466	495032	218791	138488	328406	213632	503899	139886	99111.6	429144	360680	278506	25766.2	192749	239939	149084	33730.2	381479	258884	291870	174721	431627	178342	223308	183783	186148	236764	456829	203248	176059
P27708	205562	307454	338734	328808	321761	303648	210853	258540	274606	164105	360221	564188	230229	262985	271530	255968	286914	268709	419799	381727	172749	249148	315266	183541	293224	155117	361507	185348	137140	294031	224839	568504	599094	623073	543934	517505	232725	296053	263986	300102	181050	345524	200966	382377	386419	397962	339767	240842	212752
Q96DE5	364.788	1322.94	519.679	835.74	16455.6	1075.77	24846.3	27923.9	28135.5	30194.2	795.219	18305.6	638.986	25160.2	9484.85	17006.4	30654.8	22766.4	32444.6	30007.8	8395.09	30402	12331.3	28481.4	5616.8	33204.6	19323.9	13154.2	18549.4	55264.5	6268.54	37008.3	32944.5	37524.1	26124.3	24340	767.415	18250	424.64	25459.4	27250.4	26284.2	752.338	14399.4	13371.5	67725.1	29151.4	15356.3	20685.8
Q96FW1	424136	491851	804562	557281	343008	597979	298879	388787	362906	279086	372921	250105	303261	360614	406768	425120	421362	400986	335493	474610	256184	223293	422447	262801	554996	273782	810500	495101	355629	283226	410549	507755	387395	783.987	365183	652932	358537	495101	536191	189889	424213	279593	421386	533670	399481	732613	468680	354032	316098
Q9NPY3	421810	609.121	920.088	820.878	23823	657.478	665.619	45536.1	724.391	343.804	669.809	522.454	199007	776.211	33186.1	19421.2	155346	842.709	245281	919.55	506.319	671.224	10210.3	95375.6	720.684	461.653	594.286	617.31	649.51	74086.2	142842	567.11	336.938	314.079	521.854	335595	267250	149573	46556.7	483.497	590.539	1214.5	669.832	463.893	707.29	672.154	50115.4	19974.3	114278
Q9BV40	201058	269197	507000	225883	71303.3	289857	107122	139240	226204	226820	270454	189762	307849	197178	322016	141327	125118	207785	293880	233807	183542	262387	333459	318835	246420	325264	200510	138116	158520	258776	443355	738.155	608.717	495.046	552.839	51625.2	378256	143515	235698	215370	112507	88109.4	258239	396474	168495	331798	233822	200662	179018
O43451	147852	549.733	888.159	583.932	812.176	285.243	850.382	14801.3	13341.8	7889.12	1063.18	603.13	90309.5	605.358	26638.5	8947.81	720.177	948.845	17097.3	604.389	16203.5	17025.7	803.927	565.79	636.851	799.814	486.09	512.299	19738.9	40478.4	89987.8	622.37	376.269	1099.88	703.225	430.596	43772.9	600.307	46949.1	69345.6	4158.7	595.225	585.208	518.301	579.563	1151.72	717.148	645.902	12293
O75884	90061.1	83272.7	946.375	166884	82126.1	88634.7	84400	52608.1	73644.3	32679.2	125872	116858	43178	78934.3	107251	100238	116546	46460.8	55879.8	68148.1	704.059	34128.5	77881.9	88263.2	96414.5	12781	155633	119652	69679.6	46309.8	27636.2	77602.7	33182.6	66685	79193.1	62520.6	95400.3	91479.8	136689	62972.2	74870.5	73542.5	97055.8	81122.9	69858.9	237340	168716	43187.1	95203.8
Q9Y6A5	42839.4	28301.9	33794.8	43815.2	73848.6	34779.1	34746.5	46660.6	29223.2	16242.5	73155.8	26098.9	52034.8	38472.1	49287.4	38030	48410.8	37409.6	41390.5	52715.3	33392	36590.4	39173.9	32459.4	74369.8	12072	12692.8	23370.7	30757.9	49422.3	54028.1	18637.1	50424.7	67517.9	67631.3	57729.2	53358.7	48485.7	62441.3	64540.1	30027.1	35091.5	29101.2	30998.9	42802.4	104864	29501.1	37562.9	22714.4
O75586	29402	27413.2	70597	971.556	24916.9	15437.4	30423.8	31694	29920.2	44204	23650.4	52604.3	295.805	21888.9	22154	29923.3	31476.6	33802.4	30007.8	27391.8	46116.8	27099.9	22910.1	43143.4	24092.2	58355.2	52192.4	35360.1	24531.5	26699.7	8093.86	30195.7	32683.3	39350.6	25424	34091.2	19925.9	50671.1	30931.3	6062.78	16142.7	19736.4	15737.2	27932.9	20597.5	1784.35	28696.3	40187	25282.5
P68366	695030	213897	732833	686939	1.36173e+06	349602	847284	532252	491920	346834	279971	658546	1.98458e+06	527428	556150	610257	1.0688e+06	496309	433301	701769	729791	495632	318917	265830	799380	1.29978e+06	1.26098e+06	1.57093e+06	384318	1.07427e+06	1.51138e+06	2.13737e+06	442170	185753	420015	743581	1.34092e+06	70647.8	627265	1.33165e+06	485863	1.00023e+06	791973	455999	273024	1.10938e+06	442489	288142	1150731
Q9NYR9	281.421	21036.8	780.14	485.961	38771.6	784.848	18737.5	58090.7	24416.5	984.99	10707.7	28876.2	49570.9	34850.1	8581.76	15361	17126.5	26769.4	22587.2	37375.9	19108.7	23022.2	20916.4	25342.9	9974.43	605	34982.9	12152.4	10996.5	41214.5	68856.7	11948.4	15737.3	65336.7	47208.6	19910.2	4543.98	60617	25659.1	64027.6	45358.7	30089.9	13434.1	11302.5	14943.9	761.562	3511.78	36048.7	32339.1
Q969R5	716.92	43964.1	135013	41015.6	572.406	43290.7	57023.4	17167.5	61310.3	74299.3	24178.6	57345	1232.98	50565.9	55441.3	46079.6	13668	42348.7	60488.4	79773.8	48180	81324	60109	64150.5	22172.2	58872.2	25739.1	34368.3	52590.2	55089.5	37245.3	19269.5	28890.2	50402.7	30873.4	34297.4	21995.5	97013.9	56266.8	99755.7	41052.6	37611	50147.3	60855.2	37094	41599.4	48447.3	48466.7	45184.3
Q08211	2185627	2175448	2734812	2337772	1843596	2265230	2187236	2247105	2216118	3160030	2140133	2036104	1373955	2052022	2052326	2527669	1860054	2339723	2124104	2304762	2432927	2103996	2134579	3775930	2251425	2395016	1930538	2794083	2465248	2116678	1497086	2440059	1747651	2008528	1810988	1911129	1715539	2783410	2048509	1892559	1972909	1705239	2591452	2429705	1971581	2325576	2600601	2152369	2343091
Q3MHD2	66141.5	174058	140800	105371	131810	127489	108408	143609	117286	84047.3	91885.2	104994	765.571	120300	111921	171104	156790	120937	134555	138172	98520.4	98250.9	114178	119499	164768	78287.7	150021	169143	77019.2	124037	65941.5	191332	194635	177477	104457	213389	62210.5	127894	119645	99287.3	98505.1	83305.3	139252	118249	178975	215983	106547	119116	85374.9
Q86V21	519.284	424093	1005.5	684.971	913.657	402.521	93587.4	48558	105854	1134.5	520.649	91464.8	61416.4	290533	53712.3	45181.5	128872	71935.9	108614	129932	156534	48718.3	115258	154626	1138.06	18479.2	64342.7	114335	119727	78951.7	97411.2	260525	52246	79222.4	86002.5	292593	63357.5	135594	102717	150327	148421	57960.5	94283.7	96791.5	69184.7	29940.4	582.012	21814.9	84886.5
Q96KB5	409659	330132	1.60391e+06	153647	295870	134927	422918	260676	404790	124640	1.38374e+06	423500	1.12298e+06	520217	393897	96475.4	169397	294548	337755	493540	169668	319168	344904	445131	262928	183616	159044	291792	202581	532679	1.19066e+06	412746	455527	856424	550043	814860	1.47601e+06	648976	915450	561882	447735	519927	300746	580168	352470	606.878	70345.7	245843	287083
Q02818	229861	100280	352328	277344	126938	237512	71924.9	92158.5	97847.8	132624	72210.4	58756.6	239912	114126	150447	131153	105117	123693	206009	195696	217036	141595	148835	469660	216310	241994	70884.8	92539.1	297505	132129	204637	81103.6	130495	529.035	125763	79000.5	234025	31480	111028	120728	132017	78755.4	186121	120867	152412	299822	322069	87046.2	154034
Q969R8	708.158	8258.77	652.941	614.616	914.717	353.31	966.866	12585.2	644.44	1154.46	1103.25	340.944	736.927	7683.04	822.015	18337.4	17247.6	530.636	4973.86	21376.7	15675.8	622.464	731.183	1012.46	13734.9	10165.9	7091.56	25422.8	433.163	541.417	6130.75	595.276	842.717	20788.1	14782.3	5797.9	1154.43	23674.3	15806.5	5457.98	746.869	654.036	751.428	616.243	14405	516.342	1042.62	10855.4	5071.15
Q8WUD1	40435.2	39430.7	27023.2	46611.5	43964.4	30415.5	31972.6	17009.8	26249.8	19805.6	4404.69	26449	579.164	18589.8	39669	25293.4	26883.5	16353.7	26090.2	10146.5	36140.4	12178.2	21779.4	67944.7	30609.3	40132.9	20609.6	35998.3	74412.9	10352.4	11379.4	23644.8	24037.5	48486.1	36029.5	22478	8310.76	11320	16297.3	22904.7	51992.9	23724.3	23607.4	37993.6	12705.5	66253.3	10490.1	18150.2	37920.2
Q9H0R4	264098	231566	145973	86470.2	241263	123540	158015	165442	101318	68355.8	253037	123923	137284	189395	133986	162655	178944	172826	156004	239092	149354	146752	152165	81811.2	113749	205857	459848	219527	217798	165914	83660.6	196947	117597	92503.6	112071	86256.7	149506	187582	167974	224531	231135	153101	134447	85607	124198	486298	126253	95141.5	171367
P30040	1.25409e+06	776768	1.00567e+06	733847	570935	748389	576160	541888	707026	697510	660416	430365	1.74519e+06	522214	703507	682686	598105	713453	1.28561e+06	495442	789400	781013	614580	1.091e+06	630129	1.52617e+06	993646	527122	635518	788324	1.49505e+06	286865	893114	378590	929746	614548	1.16207e+06	579717	1.02161e+06	892784	649389	623370	566315	1.0516e+06	646238	812266	465369	691884	570310
Q9P013	98998.3	194783	160301	280960	120530	182919	177334	151699	158631	221182	158179	228516	122932	153690	199766	197644	186325	147997	121788	170911	165333	145143	194395	285166	173460	210121	228352	228860	169500	122731	105130	159102	182989	166784	187846	188906	71962.5	209196	134713	194260	139236	169785	227801	205254	120651	290901	165223	141738	162952
Q96GD4	409.762	31649.1	16407.2	42021.9	69366.2	19690.7	34186.3	29536.2	46735.4	82019.2	23060.9	31446.4	18983.4	29448.6	35822.6	36241.9	58306.3	23713.5	45479	37718.7	28101.9	39555.6	23176.8	61034.3	33659.8	11011.9	570.967	25506.9	16078.4	76398.2	2642.27	40734.8	71183.2	68902.3	69954.8	49611.1	47719.8	48510.2	29889.3	25346.4	29074.8	65975.7	42504.3	36000.5	69441.8	748.929	9125.42	25688.4	32323.7
Q8TDJ6	211162	770.177	596.729	531.917	578.138	454.776	428.969	51072.8	652.173	592.706	601.176	328.632	89405	268155	661.704	52564.5	40344.8	269082	535.56	344125	286865	776.107	295141	480535	91980.5	205242	521.098	663.907	690.807	304642	103508	532.878	640.173	73553.8	112349	234734	614.278	569372	68519.8	30312.1	220495	570.677	554.796	505.246	117902	609.231	202956	492.884	111189
Q96GJ1	503.838	94234.8	538.39	387.904	32937.1	11007.3	954.526	43195.7	34391.3	57085.5	15755.6	21390.8	659.493	638.699	16858.1	29599.1	57371.5	12923.2	54579.8	28953.2	12158.3	11018	69903.7	9695.22	162240	4459.3	53133.3	94919.5	466.329	170252	177867	37595.9	10387	8634.51	593.965	63602.3	362.131	50105.6	68291.5	76487.6	70223.1	29367.2	420.732	562.001	664.781	1192.01	868.816	45342.8	802.49
P06396	855946	210859	795427	789351	726405	1.96085e+06	84137	195917	283944	342786	221367	718.541	2.2278e+06	896760	541454	303528	866837	495131	675239	789353	772563	632400	405016	389539	709510	1.13105e+06	1.4521e+06	1.30389e+06	719704	630950	1.54609e+06	71231.7	64715.8	17130.8	40527.6	167826	1.16783e+06	55369.2	784256	652788	848410	417850	825408	1.06442e+06	221447	9.57441e+06	935023	268442	289988
Q9BRR8	482.243	29609.6	15173.7	64984	24927.9	24156.8	31753.1	25656	31022.6	33677.7	22569.8	24127.3	10709.7	18935.8	24513	23943.7	35095.9	19795	28697.1	42061.6	41167.1	19172	20165.5	30956.8	37470.3	31184.6	22043.2	34515.8	26263.6	11720	4189.13	21288.2	32395.7	26439.3	33913.2	18992.7	711.891	38343.8	19483.5	28908.7	14302	28520.3	32658.6	22241.6	20189.7	54223.1	29014.3	23145.9	26887.5
O75818	64817.6	610.499	884.159	689.097	40857.7	35751.9	22509.9	18801.6	40829.4	21544.2	32295.4	10823.9	600.103	32099.7	24560	44243.9	35523.4	24642.7	32155.8	24284.6	13683.9	23377.4	56635.7	18715.9	28982.7	1067.18	45153	41599.1	23014	11953.2	8881.38	50707.3	27834.1	20943.3	25169.8	41394.4	78242.3	12331.2	12421.2	91389.1	27882.5	16968.3	40011.6	42505.9	31841.3	15511.5	21611	36958	24668.1
Q9HC52	78963.9	113068	180173	126629	45302.6	162517	103151	75596.2	105390	75102.6	107095	90988.6	395.781	99252.9	123402	105878	66182.9	76773.6	93202.3	116301	129606	88341.2	92775.3	192254	102299	124882	48053.4	74081.2	144558	58278.2	63420.7	67255.8	48846.3	77357.4	59394.3	157136	119528	146916	73280.7	59201.9	68927.8	59743.4	146026	108121	84937.2	108166	147940	86040.6	105084
Q8WU39	1.72082e+06	621796	432394	664688	429833	817832	886949	554206	1.85421e+06	1.40814e+06	731678	985679	304648	887254	1.09341e+06	1.17943e+06	762553	1.07411e+06	732330	400173	1.03638e+06	1.24226e+06	865129	1.24844e+06	724954	2172867	2.19819e+06	495406	1.47907e+06	448491	170960	437940	572774	647903	831410	638439	730013	615046	100920	1232276	520220	788536	592540	911716	684189	973528	665936	677781	1.66431e+06
Q9NVZ3	110309	163164	218703	246069	153041	156985	213595	186517	154303	111541	98483.1	144074	92094.3	134601	103540	137098	173147	175627	158003	179787	150854	94003.8	159694	119356	197627	170375	383308	301149	130174	176818	120279	118617	138241	125985	142791	105205	114377	198099	177631	100901	172897	110942	178658	209789	130213	202026	225059	144012	147243
Q86TN4	582.727	62384.2	41633.6	32227.2	36210.7	45379.8	15597.9	50357	39513.2	19834.8	10228.9	40207.9	1013.9	3759.45	604.326	463.465	18942.7	21301.4	32575.6	998.939	606.84	12794.3	7735.98	54715.6	25914.8	25942.2	69763.5	12793.4	620.212	756.753	658.874	36861.5	35358.2	59033.6	49561.2	24698.6	14634.6	41945.9	780.376	33000.9	17431.3	24354.7	18671.6	58246.3	19320.9	127918	24940.6	22140.2	26984.2
P37268	36636.9	40122.5	42563.8	46938.8	66041.5	54981.5	66938.2	70642.5	232330	188268	76075.2	379542	100660	76837.4	97272.9	58897.9	47453.7	92153.7	179372	74090.5	117004	90419.5	170933	62958.2	19764.9	100696	46882.4	43571.1	50604.7	51832.6	85693.7	144267	157728	506278	45258.2	93262.7	65526.2	136549	55757.7	81937.3	48310.1	122770	38405.3	154181	102893	423.379	21220.3	83865.6	61606.6
Q9H9E3	33083.3	38181.8	37394.4	68269.1	28793.5	56017.7	28573.5	42691.2	48763.1	24162	33202.4	38025.7	29532.9	36818	38446.5	43119.6	40644.9	35622.1	28891.2	36934	32134.7	22281.1	46282.1	46454.4	42920.3	30762.1	26107.8	47797.3	8664.62	34682.8	34510.2	30618.5	50443.8	39940	45333.3	45150	26155.5	36109.5	68370.1	43791	48383	25291.8	34543.2	39607.4	30939	97233.3	40348.5	28619.3	26083
P42025	160626	199482	248118	237657	197544	198409	250404	218550	264213	106583	244199	237222	390317	123574	197405	129473	172937	221914	278595	209236	135182	186679	267465	242040	242256	197650	456419	287116	187466	234149	223202	184625	134000	308889	198735	150892	297401	293151	316658	214249	311154	138089	263328	227402	193596	523328	272130	179390	184642
Q9H0H0	43640	43603.8	94127.4	56306.2	31041.8	40144.8	64180.5	47890.3	98002.5	51244.5	47231	89469.9	41815.2	51029.4	52734.4	49029.4	57289.6	37774.6	51102.3	55608.9	42554.6	48534.1	40113.5	79942.2	53218.3	39834.2	48219.2	53971.4	27958.2	56593.5	34314.4	48578.7	47624.8	60243.8	64517.4	57241.5	30221.8	57886.4	41745.3	35380.1	43050.4	46261	41395.5	52659.9	34654.7	90872	45212.8	35886.8	47256.8
Q9H410	59148.2	70356	124933	67470.5	27437.8	67581.5	45481.9	52631.2	56405.6	53649.4	41807	47222.8	31212.2	57879.3	77637.8	68875.1	53331.7	46018.6	53116.6	80737.4	77229.7	46297.7	51679.7	102123	66773.5	40200.7	17404.4	48896.2	59316	28604.9	31039.8	40345.4	38898.2	51444.9	43648.5	26967.4	13646.3	75996.1	59883.2	56904.9	71314.7	32156	52282.5	61682.2	48224.1	67061.7	77558.9	46599.5	47599.7
P30050	434898	640060	533290	703535	547028	547142	351069	435180	541921	648185	660077	526320	354632	444511	498348	479857	373283	471860	429605	719528	428633	436639	575177	409904	380857	414375	386709	378169	370829	631220	517256	831811	756534	650856	735454	837524	638733	402811	542892	342771	422757	549282	501432	732005	532490	738269	466384	524880	353172
Q6NXT6	165266	135417	273423	166613	76785.8	116380	59467.7	53340.2	65252.4	114308	136542	71847.4	95003.1	138530	203185	190428	140308	115423	152596	105137	174798	127501	136749	169587	137667	149783	53625.7	98488.8	206945	68010.2	75245.2	29018.8	74451.2	71546	94286.2	13715.8	67326.1	79787	72943	72356.4	70091.5	55223.3	103919	72105.8	71081.5	162933	236094	86229.3	100184
P49863	77471.6	985.408	765.619	37172.9	41322	24554.7	42533.9	83081.2	131906	230883	51103.3	547.839	58452.9	12362.7	548.314	18808.6	53109.1	72119.4	630.183	92807.6	64116.2	771.188	34461.9	88630	100657	554082	77683.7	65892.6	36017.9	313146	571.769	631.455	613.585	841.782	951.892	714.543	136906	482.626	29850.8	70307	45432.5	32231.3	157467	36089.4	55761.6	870.58	92683.9	199171	157400
Q14188	23950.7	7445.47	659.36	537.616	982.056	1132.54	6300.25	5303.85	5663.35	3841.41	7084.22	4194	560.924	2773.55	3694.18	12573.2	7335.05	1394.35	1046.13	4016.72	1599.69	732.962	15139.1	2365.06	3831.69	9168.98	2198.89	3724.52	849.37	526.424	695.034	819.413	947.588	13689.1	14144.1	598.383	801.374	37991.8	1485.87	27380.9	11131.8	5465.12	4146.41	3271.72	846.13	543.317	4706.59	3897.09	6459.87
Q9BZD4	637.482	684.694	339.376	41895.2	48849.2	11585.4	25917.1	43096.5	23830.7	42207.9	385.313	589.596	641.375	32945.3	25870.4	23674.6	22286.4	33576.2	37015.9	39921	57745.6	27756.3	41051.3	43530.1	44675.2	17296.6	17007.4	67395.5	47156.8	52324	59003.3	22366.6	51857.4	29233.9	27890.1	70672.7	55263.4	66932.5	49125.6	14653	14541.4	38322.8	50804.2	51261.8	46461.2	122970	595.412	28102.4	33895.8
Q9H845	287906	161935	232713	164178	125462	180796	126274	150246	313325	327419	126284	250831	264257	172819	281644	240401	166305	151249	262057	205705	263109	189087	185032	247336	167402	272306	64936.4	126806	280731	337762	300861	182779	145038	157449	114432	116717	331978	182597	215320	143716	298716	117965	286871	279505	206142	139450	180926	160682	107063
Q9UKV5	659.262	1082.56	368.846	639.596	41545.1	675.879	40364.9	63111.4	50977.1	116087	21803	43548	325.193	68026.1	77563.6	65064.5	715.805	41934.4	51995.2	57310.4	42569.2	54790.2	49186.8	111125	58774.8	79218.3	19379.5	922.766	54687.2	56510.6	32038.6	486.662	98186.1	95276.8	49270.1	31045	801.779	75109.8	20279.1	40683.9	63173.5	56604.6	37702.4	740.302	56893.4	41313.5	50529.8	15867	35417.5
Q99836	63778.7	47791.2	55229.2	52485.2	37900	43361.8	56291.3	55149.3	27918.3	18181.1	31680.1	45002.7	44535.6	41615.8	54344.5	33162.1	33499.8	46253.7	38998.6	51181.1	19243.1	31644.9	48540.5	35403.5	67458	31733.6	55746.4	25022.4	27120.6	35439.1	61628.4	44698.1	39056.6	50150.1	48327.8	49556.9	49422.6	49613.8	56341.2	50949.1	47034.4	41911.6	33987.9	29440.8	41882.9	80590.4	33795.4	36051.4	46386.7
Q99447	110245	61843.3	75746.5	30380.9	90815.2	765.401	50532.5	55886.8	55101.7	66973.8	64746.7	69955.2	112313	68856.6	53216.1	52291.5	53722.3	44368.1	78499.9	68972.4	85423.3	61296.5	78388.9	36410.7	55059.1	118033	152626	95382.3	34517.7	63138.7	48073.6	100429	109226	65925.8	77304.7	128728	63991.1	44244.2	67716.5	45827.9	80183.5	63658.5	56702.5	87368.8	56037.3	176297	51211.6	72479.2	48105.7
P23193	116509	191789	199256	226321	180287	177618	201487	157245	150206	153388	146544	217674	67241.6	190965	217612	187459	195927	186194	195090	243975	125109	144704	190737	120828	183809	105853	186503	208282	165820	126514	61294.7	121558	373619	127395	191143	206259	113648	233846	145332	152788	102560	203589	176930	200009	189720	244406	202374	125553	121388
Q8WUH2	26827.4	23128.3	13168.3	23753.4	23697.1	26258.9	24325.2	23393.7	19921.7	7381.28	29033.3	20515.6	46875.6	22971.9	19767.7	25567.3	26757.3	17536.6	39922.8	22852.4	11875.7	26379.3	28475.3	17476.9	26311.5	11775.9	23851.7	14807.4	11643.3	36664.3	33733.5	13105.5	19629.8	20236.2	20782.7	20018	33594.3	23270.4	28838.3	26847.2	24657.9	23840.2	17369.3	17026.8	20100.2	22448	7996.41	26337.4	21557.2
O95685	421.3	10880.3	32190.8	51079.3	31647.7	25131.9	39801.7	23416.1	803.941	657.002	23391.6	1126.96	73037.7	800.981	752.226	1203.54	550.678	836.898	604.167	768.333	723.724	512.251	774.59	619.626	17654.5	515.587	781.22	694.685	1094.12	959.838	29097.4	843.095	1115.98	488.178	1094.37	21878.4	696.424	24043.3	555.715	13420.2	35559.8	12789.6	632.153	40633.7	681.709	60461.1	20173	22890.1	14000.4
P22415	74923.1	19543.4	62473.4	94234.1	31392.9	38390.3	48589.7	30320.3	43861.2	57267.6	34764.4	33019	39845.2	31282.4	39566.3	65232.4	50410.7	45373.3	24005.7	48289.2	83854.1	37361.1	29344.9	56139.7	31813.6	66180.3	53747.5	52470.6	66468.6	24767.8	23923.7	47506.7	32439.8	29627.9	37083.2	40594.7	17890.1	43803.6	59094.3	39448.2	52230	42112.7	18407.8	13916.5	26786.5	583.709	30180.4	42175.2	55509.1
O60218	250813	533555	164532	275746	121794	229041	247606	69303.4	181992	37459.3	132454	163276	103122	222538	160070	189052	402194	91726	112346	266090	75085.8	126322	110473	33558.4	222382	110168	130631	222620	146541	38538.8	488.274	567071	196932	143176	296939	352283	148612	126492	118197	302724	334705	184388	138504	106023	144519	416280	159552	75085.7	74252
P46736	60000.8	41543.8	41528.7	46379.2	40968.7	53218.3	53321.5	40442.1	48085.7	47488.3	64448.5	39283.1	129956	65254.7	58488	67039.2	54501.8	47751.7	66716.8	62396.4	29268	46350.8	63396.9	28435.4	47091.7	48937.3	80629.1	31038.4	82492.1	56878.9	66345.9	32200.5	56169.7	47897.4	38093.9	52630.8	64477.5	45993.1	74350.4	62428.9	61967.8	41633.4	45786.7	64011	34055.2	138728	48014.6	54376.9	49855.6
Q8NDB2	441.038	49570.8	170690	109066	45823.8	52718.7	490.776	962.631	864.53	1032.79	454.004	734.9	874.693	158233	201955	149277	95927.6	156318	106479	188116	87235.8	79803.3	162915	71577.7	73053.7	68665.7	106621	59218	67358.4	586.235	856.413	781.18	30415.8	78476.9	39741	30766.5	57886.3	75975.9	684.633	62603.1	84820.3	47260	84761.8	187772	52829.5	190512	139986	54501.9	70905.6
Q96SN8	14136.8	13258.6	14178.5	26346.4	23181.7	7978.94	17243.7	24824.6	20903.1	26719.2	8249.73	17781.2	644.735	14740.1	25507.6	16778.2	11308.5	14599.1	10942.5	24225.1	19897.3	9036.53	16126.8	38887.3	26630.2	15732.5	392.56	17899.5	676.246	26878.5	471.263	18588	869.677	24615.7	17912.5	13308.4	7379.87	33397.2	14723.7	19244.6	33703.9	19112.9	17856	14810.6	20888.2	21066.1	9535.68	13494.7	15502.2
Q13426	234555	222896	154303	196233	101154	144709	115843	108095	94734.7	97397.1	64772.7	83256.9	79637.4	178517	202863	152341	179320	117958	84076.4	139736	113478	98138.4	178835	93672.6	151462	70022.4	143786	82437.4	55748	99870.5	105744	87116.4	183340	109961	155826	133645	84220.7	166979	110151	91248	79168	83741	115611	195475	124276	141034	217704	122848	85836.4
Q9Y2A7	237999	467790	488927	570789	266485	369803	197390	252932	195800	102316	311147	143598	321132	282048	352444	207186	329086	256786	279459	357300	222854	222972	254044	215439	473096	200121	438782	174003	158707	266058	421678	368539	188393	133361	301854	207793	58359.7	238283	384141	223302	165243	94608.5	110138	637.385	186524	488.126	892.32	613.782	162809
Q9Y6X3	62802.5	73512.2	45046.9	36188.8	38969	56323	62414.6	49690.9	56977.6	54376.9	55501.5	33453.1	35871.1	47877.4	34464.8	50506.9	44254.1	47142.7	41345.8	49751.9	72759.2	62326.4	50591.9	53551.2	44099.4	101707	47899	63648.5	102295	55193.3	33150.4	49706.2	30630.1	27016	21197.6	34194.9	74685.1	57759.1	54027.1	25591.1	50281	32168.1	49712.3	66913.4	37759.2	99444.7	51452	37387.2	45957.8
O94927	49413.4	53216.1	60444.1	80806.5	86189.4	47536.3	56392.6	58857.3	57642.9	33662.7	44737.6	41622.3	15335.3	47503.3	60792.4	46100.8	57292.1	13915.6	62522.7	74223.4	42054.6	11933.8	51205.9	52457.7	23044.7	122290	31927.1	39940.5	560.837	70858.8	38931.7	31301.9	77241.9	90571	77630.8	70987.3	40931.6	76466.2	48404.2	36869.5	84828.4	55381.4	54703.7	60858.3	77950.5	72627.9	55521.2	42476.4	58329.6
O00461	722.353	722.762	658.123	27247	41638.1	915.139	383.115	589.965	19175.6	575.895	492.873	594.831	34173.2	5499.22	778.49	792.41	538.735	21115.7	42708.7	25579.9	759.881	31079.5	24333.2	12290.3	22106.4	62876.7	794.79	617.918	26474.1	34861.5	27973.5	29547.6	36299	611.285	35439.3	25255.5	48000.1	365.057	23374.6	9301.95	17754	21152	596.576	32165.5	22190.3	478.462	27761.8	20256.3	56675.9
P49750	197071	261879	309694	256854	139117	258921	196938	213033	252827	286341	201189	284347	109284	258559	307254	277668	186946	225308	246899	265647	234894	221464	254094	433623	259258	206120	146136	233781	305513	139616	126570	172513	188811	169496	170759	126597	130473	316131	212806	217016	270347	155680	223284	251482	191792	307050	288424	177957	222528
Q14165	147672	85696.7	124793	56687.9	67585.1	84544.2	126965	119509	127961	164877	166397	125026	160179	102295	161152	121554	80632.4	86110.2	157683	98922	175524	101612	103121	138823	83254.6	159107	55163.4	85486.2	141652	151435	209282	83132.9	71815.1	96191.6	72447.2	51216.1	204905	124057	185006	121201	158434	94981.8	127786	110495	118897	80254.4	104229	76691.4	93520.8
Q9H0W9	137837	217118	172062	221966	186962	212787	202079	127427	166275	53710.1	260887	228728	104218	247862	176453	114015	109911	243487	243297	284426	88186	129413	146990	143208	251651	141474	242753	109824	92113.4	78182.4	152445	109272	132447	143574	190364	117158	137253	226574	219727	230257	134038	101762	93850.8	164801	113752	379992	167626	200991	126158
Q5PSV4	22105.3	522.922	12491.1	52072.1	22340.8	46648	682.581	17446.7	24756.9	17498.4	353.554	30146.2	37683.2	22782.2	19817.7	19852	679.979	13712.7	610.403	21867.5	553.611	28904.4	12398.7	26393.6	35031	34483.5	20466.4	32820.3	34555.3	693.227	646.304	12423	649.069	8439.29	852.369	11562.3	730.526	959.007	697.201	640.313	50374.5	8112.51	9283.34	547.456	26434.6	44508.3	14990.7	22683.4	26102.3
Q75N03	672.479	86616.4	193856	137578	83014.8	99837.3	114572	55799.8	101916	119116	49871.1	165681	840.754	107080	114530	94825.9	52065.2	124556	141842	166029	103186	131843	144913	182025	91977.6	114536	91303.3	38151.3	104207	141376	62140.5	51125.2	53071.9	112749	102014	79379.4	27234.8	186361	34138.7	55573.4	112176	86294.2	83646.4	193379	85973.2	132381	105464	118340	97526.1
Q6UVJ0	433.85	459.258	870.813	570.128	960.89	666.829	526.387	430.744	993.558	501.024	962.709	965.315	841.133	67204.7	57403.4	15342.2	14768	645.701	839.355	547.849	689.501	737.927	734.97	965.775	40167.4	15974.8	489.692	25969.2	102480	62922.5	39948.6	7911.43	20592.9	31757.2	23835	22964.8	859.041	24287.2	508.629	824.28	6064.83	63675.9	590.366	551.195	17575	485.388	493.483	3936.86	12387.8
O43805	47157	1258.8	153214	81318.1	114892	72488.6	89934.7	91498.4	109852	41882.4	80283.7	121338	742.44	73641.7	120815	81892.7	91067.8	112445	93779.8	63976.4	44208.5	55906.8	70937.8	58517.3	63911.4	69032.5	47270.5	82397.3	52274.4	90735.5	72089	54680.1	107145	176610	68830.5	65639.1	85384.7	158459	121603	85629.1	194151	87689.6	47672.4	93814.3	72393.9	116376	133886	43818	54980.2
Q8WXD5	560.561	25949.6	24506.3	42062.6	58204.2	50688.7	32122.3	38455	37744.6	59291.3	41543.1	38715.9	644.391	32474.2	34055.8	35610.6	31054.8	24923.1	36319.1	39595.1	529.922	15217.6	33852.9	52468.6	28906.6	544.879	52311.6	54324.9	9617.86	17395.1	483.495	35096.2	73185.3	40135.3	45362	54741.9	19313.4	37167.1	38949	45682.4	24968.9	43651	46475.6	42839.9	38284.8	450.276	14762.8	27992.4	37338.8
Q15118	85689.5	112752	183089	95278.4	63361.6	127613	72721.5	60662.9	35409	62526.3	146552	470.74	79154	80446.3	133420	119492	89174.8	77813.6	118106	119044	103567	80732.5	53045.7	125871	106316	121812	68024.5	50279.1	148951	157810	71582.8	203616	63898.9	90826.2	73666.4	33015.7	128127	70080.8	61126.2	83423.5	107619	92183.5	147188	78868.1	105611	35793.8	88396.5	102317	103326
Q4KMQ1	322.456	507.851	667.997	636.19	570513	510.929	658.878	1023.07	411.953	598.494	572.064	64295.2	626.241	891.81	636.545	10283.7	1.87139e+06	721.803	657.385	550.463	549.303	480978	601.717	724.666	749.439	684.465	1.07692e+06	55879.2	731.13	1089.43	301703	3.05527e+06	74405.6	554107	442416	1.69076e+06	667129	496.151	815.861	118843	1.06979e+06	214796	304770	603.716	359917	736.632	675.02	643127	176507
P46063	584386	563924	569357	449101	329998	560835	441038	470631	429762	490594	352414	493670	184722	533690	513259	651994	719484	434436	296994	554460	505902	257259	491754	393875	615428	471306	929454	678038	379988	391406	301940	392848	363413	164689	399139	420320	404075	498370	417574	336369	550556	333777	495194	352180	412536	799463	745759	379576	442138
P61513	75866	150475	198101	177765	146213	92174.5	190572	170367	118599	194950	155138	144780	81761.5	106619	183180	126281	118357	139988	184464	215479	151094	81952.6	188401	166693	115413	102407	123756	120643	144416	167654	105250	256659	210603	173997	128209	281999	96770.6	196733	114731	87637.4	89741.5	139233	173462	162087	172281	308607	146104	167434	120368
O75448	32549	63416	78457.5	65274.1	41851.3	47422.3	58596.2	54569.2	39428.7	45340.9	49268.1	42259.2	50682.6	43176.3	40711	50988.6	55807.6	52248.9	44608.6	67354.1	39851.3	42783.3	41777.7	71833.5	39259.7	58613.3	67938.8	56081.6	35804.5	72276.2	37452.2	33748.6	36076.2	50334.1	40849	40280.9	39706.9	80806.9	54632.5	69055.2	66467.3	44675.9	40042.9	52687.4	37714.4	52932.2	44296.1	39487.8	46401.9
P43378	24952.4	23758.5	27804.6	32790.5	15020.4	8335.06	34452.8	30874.7	20638.5	34540.2	28816.7	25285.7	29687.4	21673.2	19902.1	23338.6	44240.6	22053.5	30670.6	13850.7	19316.7	26874.4	30399.6	21437	24160.5	19246.3	3810.49	13325.7	16598	28707.4	33075.6	35815	16100	24707.2	22283.3	39231.4	41785.6	41562.3	28673.1	27481.7	35469.1	21681.3	17664.8	36052	19299.9	85158.2	34215.6	14246	22418.7
Q9H6R7	1771.2	10625.3	299.484	495.827	371.152	703.074	460.608	778.135	445.612	480.382	414.006	22848.3	508.317	753.536	870.789	531.399	523.933	607.687	791.047	13089.5	835.902	554.355	695.736	8152.77	21331.3	395.859	751.004	721.246	899.791	733.221	617.757	3900.69	20516.2	19703.7	29117.7	27469.9	455.555	24578.4	612.213	6653.78	832.398	22118.7	745.025	14446.1	9557.8	322.237	655.348	623.303	851.347
Q96HQ2	598.003	21328.1	38366.2	35534.8	22417.3	20904.3	46367.3	11657	38429.2	24234.3	43483.6	69012.2	547.743	51610.5	54103.5	29759.7	22935.9	20100	28563.8	41622.4	772.511	32921.7	35956.3	6171.28	22629.4	24470.9	40193.8	55873.9	19961.2	9930.75	43925.7	45427.9	39037.5	34883.8	32358	14300.1	19350.3	56199	34568.7	67444.8	29996	50886.4	24280.7	34239.5	13235.7	794.933	39232.8	17966.2	31030
Q8WX92	129645	167339	234208	188906	141902	205473	164161	144825	138488	113441	144637	136967	90896.5	179242	177221	187512	177360	144826	120475	198346	123771	117370	153437	135047	198014	124201	227729	211994	97224.2	109190	73702.6	129941	167570	145539	159671	156610	125805	182067	150869	123515	139312	110841	179292	172746	135480	316949	180377	118619	124885
P11177	396322	493343	568708	411716	319743	427833	321836	294064	695060	733176	686488	680994	426830	482067	759985	581924	373064	324815	586303	624366	641078	352446	362124	532697	435441	840318	396992	506137	840100	655411	422680	532165	395884	170417	427174	290317	592713	388633	417450	358826	679202	393048	676738	532693	363640	491800	574378	467277	398231
P14625	2.13721e+06	654206	1.10732e+06	776047	893931	1.16506e+06	647983	936305	1.45337e+06	1.47253e+06	728561	733774	2.08412e+06	663247	965051	945531	812360	806594	2.24246e+06	555009	1.09302e+06	882220	800496	1.50077e+06	923978	1267986	887327	691306	1.13267e+06	1499688	2.8355e+06	878972	1356384	807538	909101	1.03284e+06	2.78598e+06	709217	1.41742e+06	1.00664e+06	481533	998352	1.40545e+06	913003	1.17748e+06	1.73049e+06	927628	873496	881903
P24844	64878.3	510.768	599.271	260.586	33757.3	621.687	591.352	400.429	669.703	432.229	872.178	858.042	103345	12403.4	37524.5	29291.1	51593	843.073	18664.1	587.242	10063.1	669.603	731.472	30309.5	127489	143204	18844.7	7655.73	16119.3	146105	215142	1074.2	757	718.334	925.737	654.921	513579	625.325	177541	146120	120791	639.088	460.493	552.925	728.101	856.153	414.98	20894	58812.9
P98194	28716.9	578.316	5286.55	27387.3	27507.9	25893.9	26089.3	26198.5	16103.6	31273.3	24761	23076.7	34243.8	5917.82	18335.6	22783.9	23771.6	725.33	8289.97	590.785	7662.64	27992.5	18394	19463.5	16338	38981.6	819.157	52472.6	18896.5	42011.6	54487.4	14594	19213.9	19275.5	460.886	21841	41697.5	21198.6	33640.4	12172.1	23907.1	26455.8	23657.1	19120.9	19995.7	1255.77	579.483	15695.6	10615.8
Q53R41	807.867	6306.75	735.779	877.653	507.779	505.85	491.653	11704.8	10246.7	8800.96	707.523	18111.8	670.38	10494.2	649.406	8939.61	2993.54	738.887	5640.26	8167.11	854.918	13457.4	12171	3799.93	5084.32	12203	1082.16	537.825	9253.22	15044.8	4012.06	16436.9	18491.9	5011.81	16586.2	9677.33	521.567	1046.39	3216.53	6697.49	13278.9	16356.2	678.107	485.647	8573.14	417.048	648.348	8089.65	2343.57
P35580	468647	462068	614752	1.06048e+06	688951	1073486	795533	770223	1.01756e+06	623202	587965	1.1193e+06	1009911	558739	461852	464120	681194	682485	491629	501965	354760	454111	349581	945429	1.07042e+06	635650	1.04482e+06	871025	498692	1.04557e+06	1.27875e+06	1224606	849596	1.08601e+06	846020	1.20397e+06	1.15111e+06	955825	1120294	797176	727271	598963	699709	1.23434e+06	851304	1.71754e+06	706566	415013	654307
Q8N2W9	550651	446344	594680	379584	240360	507390	354911	353721	579681	148171	335296	414927	427544	369204	492356	380396	145338	301307	351341	340993	597383	381392	406741	459966	442775	635075	351377	281227	571056	669596	483334	257547	197516	321058	165170	336085	715562	436085	414779	323472	373024	269988	482905	310079	252167	617838	380782	276683	329014
Q9UGR2	10615.8	27981.3	45216.5	15364.1	60395.4	34177.9	46446.4	53051.4	30619.4	26417.8	84028.3	38299.7	13592.8	44142.9	23891.7	33402.2	32470.6	34910.8	49261.9	46481.2	20888.5	34880.4	29986.1	35866.4	36399.9	19612.2	33553.9	46161.1	17240	27126.5	17004.6	69653.7	69574.8	49889.5	45448.2	160808	14602.3	47609.6	27845.4	36518.5	71070.2	73674.6	23673.2	40797.5	29427.1	35177.2	18684.8	25207.8	105929
P0DN76;Q01081	133561	206898	185937	328737	151624	208833	153764	182791	160947	294484	175517	140596	76397.9	173329	193404	200952	118484	177012	103330	173105	155077	176472	211228	323175	156661	203213	137884	146320	159158	82395.9	119692	170879	128644	185652	215477	160845	82768.3	242234	186245	154074	142308	113691	158297	228180	159703	290152	203274	117862	147832
Q9NP97	73326.7	153679	161499	147805	221364	136207	254466	162004	182363	92674.9	163343	233782	85730.9	136205	152543	112979	106924	157671	166931	145808	66310.1	130717	144469	191807	116014	132697	248529	121537	109959	180666	156831	193993	149304	313940	325952	201627	156884	203743	136948	226221	208656	204681	84053.9	95371.9	128124	204229	60402.2	167469	178933
Q9Y2H0	26179.8	31043	746.942	35664.3	17163.4	39565.5	56762.6	35410.6	9861.93	1581.53	33630.9	947.43	11775.5	30223.9	32948.8	37831.9	42912.8	16219.9	810.546	39278.9	16335.1	789.498	16878.9	23726.1	38626.8	21209.1	46821.6	32747	20229.6	69740.6	32149.8	52359.1	28131	15083.5	27707.4	37106.1	70191.2	24452.1	34718.8	58223	49163.8	30109.3	16819.5	27082.5	22521.3	938.482	14559.9	34502.1	37433.3
A0JLT2	23595.3	948.897	511.829	499.905	947.451	975.546	71432.5	33316.9	76950.5	34273.2	780.465	50023.2	668.835	29792.8	964.746	861.89	657.933	68797.2	47669.7	55742.5	561.848	87442.8	16066.8	58477.5	5341.01	868.476	120780	56898.1	831.777	711.825	31357.5	83271.5	64760.1	55827.3	75408.1	51691.3	27508.4	47777.9	31047.3	63537.7	59070.7	32763.2	693.987	795.673	14708	579.725	703.69	49921.9	66555.8
O43426	460.86	946.176	538.621	420.2	19075.1	44162.7	11221.3	17754.5	56187.1	521.266	8164	408.025	988.839	543.923	706.633	10098.2	24524.7	624.808	528.946	620.184	522.25	542.734	2133.73	975.815	35540.4	34396	16849.5	15143.9	457.218	22834.5	30284.1	709.945	424.57	7078.29	18307	12452	28166.4	709.009	26522.9	22867.2	16635.6	19613.5	8937.27	7736.89	26508.9	632.554	34354.5	7351.94	19631.1
Q9NTZ6	263466	402535	425253	456714	258526	395617	315638	329212	289483	243505	335512	256629	212096	402262	351632	326421	304347	272760	258756	391797	216813	212922	281332	311032	393566	246515	501443	378225	319773	271202	222166	326883	309470	340705	287843	340128	250836	562918	353906	230747	357024	231612	355173	319374	303343	491308	381312	291614	262100
Q6ZWT7	54764.2	618.39	534.745	728.866	730.491	907.615	465.512	11604.9	403.126	529.926	870.296	17200.5	101934	823.967	608.335	20589.4	555.258	696.457	634.461	874.537	60543.4	748.665	987.21	1083.06	650.324	751.333	588.306	28965.4	33429.9	16470.4	48255.5	15724.6	1708.62	681.695	644.903	3974.01	70899.7	829.745	9908.46	68720.7	615.677	586.309	699.215	630.779	1460.99	536.016	612.058	6166.72	591.661
Q9NQS1	654.507	14865.9	18729	1188.78	19362.2	11730.3	2470.8	18898.8	15923.8	11741.6	37117.5	27519.4	9648.55	3684.69	739.683	6617.5	759.441	9480.43	18983.9	19706.6	689.415	590.236	19761.4	636.911	5808.49	14627	4591.18	13274	5056.07	11706.8	38208.1	42296.4	35505.8	37981.6	5664.16	32997.8	4645.05	19387.7	16165.8	19567	33245.8	30791.2	8416.99	8084.59	13831	4490.24	597.58	14280.5	6431.62
Q8IWX8	147061	162985	223121	194705	108266	182577	137476	144458	162655	225059	144023	148120	103868	146833	185637	178202	139838	153950	173590	190460	146840	160218	175525	277092	152683	158272	93014.6	128450	166734	134134	96271.4	145273	161826	163274	172984	136961	112444	197986	142637	137350	141396	134929	174623	164102	164112	155226	182020	147945	140125
Q9H3P7	88533.9	87036.2	115951	131984	79864.9	115939	110633	82932.6	92560.6	91888.1	60883.7	69010.4	63557.5	69708.7	95665.8	87114.8	77523.3	84589.5	84518.1	94288.6	64623.3	62136.2	107378	105266	117243	77488.9	57172.2	115414	41883.2	79591.7	100986	117053	117818	106243	100412	63294.9	101684	129100	100420	69455	77575.1	75139	98373.3	110904	84507.4	144051	109930	63396.5	76073.9
P12236	418811	786870	1.19915e+06	204532	639533	657953	588489	490702	1.01834e+06	1.23861e+06	598218	765560	529955	556977	1.69083e+06	1.22602e+06	824411	281394	378454	494156	1.0856e+06	616897	768546	820469	944475	1.29799e+06	240073	505556	1.23569e+06	789118	713584	887325	258401	348236	644259	383708	683101	440258	509332	897800	1.28013e+06	498386	706142	928069	509079	319798	536514	523060	465482
P22570	118627	125458	248429	250966	97229.7	277406	167209	152769	281619	261365	276365	442270	162226	261203	300249	245285	241606	143162	243369	185378	253414	184788	183599	374556	222228	219425	59459.8	107555	188121	119999	240086	148732	97350.4	146864	269918	167500	197457	156465	213764	233350	384052	128075	220321	301133	150212	115498	186664	205645	191828
Q9BXT2	1.4575e+06	641611	892817	856394	641999	1.15992e+06	712234	548098	589588	808823	988513	572558	1.3553e+06	447563	874528	790606	758758	577147	889318	576926	1.11781e+06	512988	766233	1.15415e+06	1.05526e+06	768470	904024	767708	688743	668939	1.13406e+06	572182	539382	340803	470156	529162	1.0909e+06	598728	1.48739e+06	580504	739408	484404	1.23435e+06	540496	843724	1.15919e+06	986728	603639	659812
Q10469	112487	47063.7	76551	75082.1	93025.9	102556	41481.6	40087.5	78875.9	69808.3	52820	62126.4	98976.6	43199.5	71332.9	60688.3	64133.6	45826	102275	62241.9	80710.9	65028.6	57290.8	77329	88634.3	85874.7	24948.5	69512.9	80627.5	94453	156812	64073.2	76144.9	47088.9	61897.6	49933.4	155252	42311	74752	70324.6	112365	61768.1	70574.1	83850.1	74556.8	1026.16	71198.7	48505.4	54617.5
O75928	57552.7	54672	71303.6	84650.4	60689.8	58016.6	64588.1	54364.2	79898.9	100022	60375.9	45706.7	39731.6	60609.2	98466.3	85359.3	58126.5	65379.3	97073.2	89840.2	56713.3	45455.1	77533.3	66565.9	86302.4	67427	38786	47307.5	73988	39397.3	35257.2	78921.7	66431.9	46589.2	45299.3	50445.1	37185.4	115241	71551.6	58804.8	73703.9	72250.1	63422.1	68484.7	45374.8	114923	79380.1	44688.7	43343.3
Q01543	53215.4	180247	147207	114755	114210	85083.1	67728.4	66987.9	60753.1	74045.8	92237.7	44603.6	69739.8	64746.6	77837.5	83278.4	106560	165632	64916.1	105189	77997.2	113067	118174	53049.3	107993	101498	175209	174619	60840.9	28194	73556.6	97732.7	95947.7	73518.8	83021.3	131599	38551.4	76853.2	61384.2	94087.2	59758.9	77654.9	100937	160206	73433.4	99393.1	107116	68462.5	87086.6
Q13595	83594.3	153265	235532	159689	128606	174484	149826	187929	117161	259289	151241	136554	88428.1	143463	89377.1	172422	179284	148975	139222	151137	136095	184486	156455	225387	177555	214382	180543	300837	178454	123131	84972.7	181896	138495	131594	123778	120134	80304.9	201145	110057	82465.1	106168	124349	176945	169616	159288	105956	185408	138211	191069
P15814	96359.4	381031	111098	269526	253032	242984	27902.2	555.679	107012	22891.4	59985.9	117466	21353	177338	352776	370995	260238	146238	77869.9	108415	166328	154501	164402	286641	172921	222778	32628.2	11710.5	21326.4	32234.9	588.01	175951	275535	26517.4	247284	205734	52356.9	550.826	10216.2	127331	1025.47	189396	77683	354809	279114	640.57	97078.7	98637.7	38321.4
Q9Y3E0	78914.2	23631.7	53492.3	24608.1	59558	43751.2	50635.6	45143.3	61256.4	118526	57919.2	46347.5	71905.4	31236.6	40337.2	53565.8	70104.6	36105.6	61233.6	36332.5	79869.1	35496.2	40419.2	60365.1	60550.5	112671	35988.6	61465.2	49362.1	110282	158266	48499.1	50210	47092.8	56551.5	42407.2	74494.9	45159.1	58182.6	43252.4	48312.5	28369.2	24514.2	72803.2	47316.6	99758.5	55728.2	37247.6	33426.2
Q9UMR5	25432.9	364.312	606.038	423.697	32880.9	508.249	37147.7	24101.6	82085.8	703.111	43027.5	65630.6	705.445	33504.3	529.92	27960	734.394	879.354	601.882	652.525	480.751	25194.8	30633.5	334.647	701.953	589.229	33135.8	20824.4	538.023	98336.7	710.858	24077	38110.1	15541.4	32168.5	23725.7	29868	399.611	599.261	17917	22234	36297.3	659.612	498.336	598.609	1007.24	748.322	20297.9	7671.37
O75771	1117.35	496.153	624.522	351.588	643490	405.565	258857	549790	234347	108326	848.152	632563	729.183	132507	328172	162903	302956	129394	291441	337574	229721	770445	319037	177404	354335	195718	306216	392288	128899	270513	208401	548390	549853	339614	733457	465740	99222.6	524334	260658	44087.5	533453	263977	98747.3	580.009	96472.9	707.045	632.095	944363	409815
P00558	1.61339e+06	2.16255e+06	2.54604e+06	2.58655e+06	1914836	2.53931e+06	2.09637e+06	2.09462e+06	1.28656e+06	837814	2.44743e+06	1.60728e+06	1.37073e+06	1.94937e+06	1.64629e+06	1.27038e+06	1.45276e+06	1877515	1.53059e+06	3.02101e+06	1.20469e+06	1.4221e+06	1592739	1.13589e+06	1.84215e+06	1.39883e+06	3.3591e+06	1.88762e+06	2.52554e+06	1.02682e+06	1816492	2.84015e+06	1.34603e+06	4.06535e+06	1.79059e+06	1.49297e+06	2.03565e+06	2.77657e+06	1.98721e+06	1608371	2.80114e+06	1.31491e+06	1950244	1.97846e+06	1.53086e+06	5.29562e+06	2.01022e+06	1.45575e+06	1.73034e+06
Q99496	105796	111151	207367	155779	76391.4	151785	142030	93265.2	107681	105879	88675.6	89785.4	48524.2	108559	155287	110892	73942.9	110113	139536	109795	93005.5	135617	119012	238943	137976	53705.9	93154.5	129042	125878	95020	47701.9	134466	51904.7	90312.1	62871	83785.7	67285.3	128871	80142.9	89570.5	84632	84793.8	132772	106649	116843	118840	151033	124581	171921
Q9NZJ9	113284	94516.4	173409	57911.6	64974.8	68468.7	630.036	50558.9	73229	28401.9	32614.1	67953	612.891	56186.9	73787	122617	93426.8	72771.4	63986.4	45223.5	38453.3	53460.2	63146.5	43725.6	92866.7	72106.7	230444	135331	61197.2	65012.8	33476.2	90006.5	146359	58622.3	90804.4	106393	40265.6	58441	102466	103937	60526.7	55131.3	60444.1	78343.3	55411	79804.4	39832.6	68918.4	54989.4
Q9UKA9	2.84141e+06	425058	183018	280684	174767	168918	335296	557358	490743	219788	189573	692522	542.795	289362	355640	135079	349824	535681	668091	375012	618742	132515	558111	624720	443403	523359	343696	466752	335307	449063	160136	954274	252008	585594	552357	1.02082e+06	414399	1.278e+06	935603	1.12614e+06	171269	387000	822520	1014.65	478858	773.714	538.371	415669	342713
Q9Y3A4	24172.4	37557.8	55864.3	31488	40718.4	43116.3	54038.6	39991.7	71026.1	84498	52012.3	37322.4	25684.2	43002.4	48777.2	56963.3	55684.4	40483.5	47279.3	59891.4	70699.8	38199.7	38477.2	58036.2	36207.5	64574.3	41184.3	35808	49942.4	54673.8	18750.5	76369.3	77822.9	34862.5	39052.2	60519.6	26568.8	33305.9	41786.2	32522.8	35163.4	46764.1	38361.8	56205.6	49535	28661.3	33124.7	62837.8	39091.8
P14921	288.786	14786.2	1229.63	10725.1	561.911	581.657	78491	60624	38458.5	83088.7	340.389	53172.2	680.702	463.364	251545	703.087	634.74	19662.6	923.459	832.093	772.837	16990.3	11842.5	7489.59	44617.6	14305.8	32891.2	967.603	528.898	785.185	689.104	11158.3	350.969	69705.4	3034.53	819.001	947.575	133900	68252.3	11849.3	655.525	7066.1	513.797	758.641	16260.1	709.482	466.384	1202.52	30172.8
Q9HCM7	555.389	19338.2	584.046	640.038	949.042	640.53	532.806	12130	679.755	616.481	574.601	508.033	422.25	20748.3	6189.51	17546.2	18563.5	20195.8	39517.6	55879.8	12103.6	13966	20996	19240.1	453.157	22232.6	54041.5	32099.2	64693.5	744.581	784.408	25670.7	40303.5	23973.6	37309.9	38097.9	808.494	16116.7	736.699	27356.6	17673.9	41271	9657.59	80835.6	19341.5	536.732	6564.14	22841.3	15411.3
Q9NPQ8	141414	150778	195994	167701	224231	159255	168175	165833	132196	101481	135605	131990	83726.8	157382	150587	148691	178781	136341	125439	157319	149346	103957	116134	116680	182585	126811	266432	219877	103390	122091	113886	174515	148038	178238	173765	228523	119927	170385	130070	139082	119215	123494	160480	187786	136203	208234	192617	126979	129567
P61244	86399.1	192619	169028	153262	63106.3	124840	164607	134611	140513	231043	138830	90893.9	107338	106961	158093	137350	100793	156022	72884.3	135239	103964	91172.4	179422	205460	207381	185356	97458.8	141513	133467	73776.4	98329	74024.8	182541	96198.2	70382.9	63040	101248	225002	231873	86395	187165	107841	121114	147761	108777	212672	620.298	100778	98014.3
Q9NZ45	303288	125379	255937	128341	388029	101557	47330.4	101684	131203	425114	192357	303122	170652	134815	189653	146333	146746	216443	498423	268997	224300	255979	283667	139889	100477	491452	363064	425393	279259	150277	179342	55998.8	150330	198880	157897	50211.2	288579	89262.6	121710	222722	150085	228167	329654	170841	220543	64453.2	341899	261790	170603
Q9H6S1	758.501	484.862	367815	574.003	285420	683.123	284066	58965.2	393797	459640	280547	561.499	563.752	871.054	448.728	331410	294353	147242	350441	309984	295455	577.583	297695	369767	298158	311541	353876	392929	350657	262572	187353	273695	248732	126377	123828	201556	341816	498.305	190342	264831	110236	218643	949414	603.729	641.397	939.236	736.37	197355	707.057
Q12968	724.871	56960.6	398.063	23277.5	29146.5	36214.6	59867.3	28655	32755.5	24362.5	22186.9	30935.4	327.18	38448.6	18603.4	30041.3	31210.6	39637.3	42897	66558.6	31800.1	36574.2	34482.2	16073.9	24458.9	20589.6	34245.4	47113.8	25797.5	38562.9	8957.3	1013.75	24038	25940.3	29943.5	23230.8	712.817	43714.7	40601.7	16708.5	28592.5	39630.9	31783.7	24369	28012.2	614.083	29321.7	33395.6	29250.6
Q99728	511.78	746.454	452.336	22872.9	24219.6	25914	591.886	10945.4	35497.3	52075.6	15938.4	15939.6	619.768	20344	37719.4	30494.2	28310.8	24149.3	22767.4	19614.3	19172	30033.7	18575.7	29076.9	759.411	899.872	21732.2	17190.5	845.155	773.4	1178.88	31502.1	45747.2	23480.2	33588.6	25732.6	763.918	14327.4	656.751	31338.5	20358.2	30992.2	23369.9	23267.9	36179.8	17247.5	9204.62	20615.1	14891.2
O75145	727.232	461.246	879.758	615.602	1341.17	1053.91	529.206	517.293	594.249	664.272	496.726	851.618	555.886	801013	437197	404737	834.979	703267	1.12704e+06	1.05165e+06	335720	506166	761812	737925	546937	553151	734.904	414.567	1052.59	428298	639.536	598.018	492579	114610	332095	500.19	497.057	782615	210347	202131	1.03326e+06	138659	941.951	531.033	218303	622.867	870.294	496488	846881
Q9Y2X7	98252.3	190202	172268	234341	156781	149697	225404	162106	156935	77724.5	186909	196196	194912	149437	178871	125218	157597	241650	259299	263308	81587.5	191303	222372	138852	182405	108845	115628	116109	115423	116473	143386	165770	168361	205089	179458	199554	130374	202893	164898	171474	229054	138985	120107	163140	135264	394321	89938.3	155084	133336
P52435	40750.8	41534.2	33225.6	23567.7	25561.2	25528	97421.5	36810.2	46624.3	35634.9	59949.1	74237	35494.7	39015.1	35802.7	53387	50395.3	41121.9	40756.6	39185.2	68107.6	48214.8	36103.7	60378.8	44233.4	33208.2	33188.3	516.706	74617.2	34990.1	16222.8	19636.2	38092.5	40941	34117.4	32308.5	34896.5	48320.5	60706.3	58875.2	31854.6	71103.4	25889.4	27541.6	34607.9	340.609	34070.4	34177.5	66557.8
Q99829	616352	591068	577932	259154	286564	795633	242629	433334	507733	174562	281089	350971	371513	563788	606488	600531	727006	169501	188643	334682	218804	134602	198469	385171	688818	211470	691536	516352	462100	368899	211201	446501	363736	221495	464510	351128	508228	528888	515721	344114	542335	232113	394790	502894	199682	1.05817e+06	586071	244316	252084
Q96L93	1133.25	230168	72522.5	293584	226253	48865.7	352583	245303	364612	823.185	287020	374601	217120	720.827	58360	49254	82318.4	194049	171330	129912	84344.3	573.473	43773.6	714.758	127129	400652	191585	181294	130558	342756	45570	291938	283069	87848.7	334779	351968	216820	564.944	34235.6	94406.5	164259	129578	503639	77654.2	33427.2	592.139	446.354	139255	85889.6
Q9H9Q2	81361.6	95638.3	94746.9	93375.5	45041.3	67259.7	75027.4	60570.4	73694.3	40642.2	66142.2	52806.6	63453.3	62434.9	75341.2	86506.3	65723.5	71901.9	64570.4	77705.6	53348.4	46033.8	77429.7	64126.8	79018.8	49382.3	92457	83673.3	52432.3	41610.6	41784.8	95260.3	98397.2	93667.6	107878	95805.9	46788.4	71106.9	59874.7	68997.7	63421.7	53943.2	54697.5	83525.3	68661.1	144761	61001.8	57181.3	58442
P07948	433112	183220	396139	317197	215119	141682	705.196	110534	119248	132691	138367	851.652	263571	73475.3	74187.8	698.44	154286	197119	206981	227199	101315	214177	181753	141657	166888	239899	192923	173026	236735	302261	617592	100031	518372	769.747	351683	178042	497710	940.965	237756	182082	122267	357523	143966	245597	303146	398.185	53224.6	205319	146964
Q13188	69145.5	51255.6	72631.9	65937.7	102423	46983.7	30641.9	34342.3	29516.2	680.412	52856.9	44176.9	37159.2	47571.5	54083	41618.4	58034.3	57586	64227.5	49565.7	16372.4	64835.9	72500.5	42888.4	38128.4	41806.4	38767.8	56709.6	49358.6	32068.2	76842.1	97464.2	166368	70117.8	60428.6	90286.1	41231.7	42773.7	31002.4	52233.9	57206.2	86723.7	48247.4	70610.5	64830.3	69217.7	14688.3	40692.5	51697.4
O75179	50015.1	32019.6	69369.7	18316.4	30958.3	23656.7	62679.2	34415.5	16770.2	14786.6	31809.8	36672.6	988.585	39251.7	20856.6	38951.4	45175.5	28154.8	42822.7	31356.1	5547.14	27740.2	32992.2	13607.9	25891.8	4946.08	25273.9	38669.1	16290	34638.3	19587.1	53471.5	68849.9	57851.3	57330.3	45640.7	633.226	43279.4	27263.6	25444.1	24292.1	46038.7	21167.2	34153.6	29330.4	84194.2	14000	28395.8	29232.4
P79483	587.156	149541	322125	295690	90588.4	302234	982.435	458.467	990.735	817.475	522.747	437.974	814.499	296340	315110	201576	163169	107969	420881	399045	135226	357.683	744.399	641.787	766.109	89592.5	707.62	1132.17	252922	57258.9	82039.9	545.45	125350	1042.4	173627	538.072	182505	518.265	62570.5	90505.5	95113.9	132359	165904	76402	428474	248994	444.947	212524	72797
Q5TGZ0	94103.1	49663.7	23395.7	41618.1	37976.1	62103.8	30727.3	17807.6	72067.6	111471	46794.2	49452.3	93947.2	49537.3	118171	48748	41537.8	33020.8	51307.1	41976.2	58461.9	73681.1	47379.9	78471.7	65072.7	84060.4	23134.2	43468.1	73615.9	91950.3	79104.4	35387	45361.5	42161.9	48005.4	13850.7	146424	29356	50861	71049.3	70630.1	35403.9	15230.5	72436.9	52086.1	41845.2	61740.9	45237.4	35966.7
P49711	118905	125593	184136	167302	57170	144418	173882	122230	161957	217846	98643.9	116186	96097.3	114579	161747	157521	105322	144940	129084	149324	170276	129627	134705	317763	109833	165326	80930.5	116580	267997	136121	91804.5	76696.5	86500.8	95429.3	85844.1	77413.9	126902	200369	192072	99970.6	87362.4	95571.4	149814	193356	92969.8	259373	163209	91655.8	119170
Q8IUH3	48650.7	15840.6	46533.4	15177.7	9288.17	35008.4	34987.5	17663.4	40520.5	25022.7	21238.6	36674.3	819.537	35792.7	30013.9	37263.6	20975.9	25385	16346.6	27966.4	19299.8	25634.6	35591.9	64557.9	22638.9	25003.9	25097.5	32198.5	12371.1	12764.1	14886.7	17946.1	37730.5	22150	25482.1	23654.7	688.108	47259.9	27804.2	31897.8	26853.6	42304.9	22089.8	27833.1	16956.7	440.419	33724.1	23758	25742.1
Q92600	99250.9	85954.6	122485	84783.2	68766.9	97324	104933	103919	100117	73893.4	107809	98169.4	53800.5	84432.6	88613.7	80404.4	89579.4	92102.8	100357	106512	67762.8	72645.9	104139	84764.3	107990	74408.6	69249.3	87041.6	60488.6	93898.6	60019.2	110053	100771	123774	104456	113772	67504.6	136283	100620	81510.1	93135.9	61634.6	78870.1	114258	91001	111084	85751.7	89097.5	62309.2
Q92692	137067	33460.7	471.83	24785.2	38138.8	29140.2	1156.24	231488	531.446	175234	56191.6	625.889	43321.8	328.934	560.137	628.835	11498	38406.2	124363	145403	74859.2	60183.5	71388.3	52898.7	19746.2	43797.3	15261.4	81316.7	47876	21093.2	83105.9	49652.8	42444.8	509.127	35871.4	26563.1	61388.4	588.072	587.539	10043.9	96263	52173.8	99648.1	30908.9	29442.1	163547	654.574	63284.7	22327.3
Q8IY22	559.267	457.881	342.183	1.38875e+06	515.773	307253	48428.6	390445	48349.5	519.829	639.82	62548.8	78415.1	625.833	594875	569.987	92416.2	68227.8	438215	964.464	3.62296e+06	13914.7	142670	819.438	252119	637183	867.972	156544	1097.42	125756	632206	40252	137691	97403.6	81853.4	98917.2	1.1787e+06	407277	741033	170147	17068.8	200855	324949	92342.5	54949.2	125866	3.35049e+06	340269	507874
Q15751	802	145000	1050	315	136000	564	855	526000	490	467	715	3860000	659	314000	529000	130000	792	351000	199000	341000	332000	143000	559000	303000	1010000	486000	500000	399000	376000	1440000	427000	301000	313000	575000	373000	363000	56000	309000	19300000	1180000	1120000	498000	273000	120000	232000	311	27500	371000	756000
O75528	520.488	28925.3	46977.6	606.021	536.975	87276.3	13502.9	16739.6	29388.4	48591.9	28846.4	29432.8	138449	34608.8	28243	41107.7	53592.3	26222.6	50097.4	35864.2	54940	31262.9	30147.1	41375	17221	44068.1	653.673	52406.4	44967.4	590.33	800.951	26539.3	40547.8	15169.3	23946.3	13869.1	542.088	42353.4	78353.2	67395.7	48551.2	33091.6	28197.5	47634.5	38122.6	32532.9	30737.2	33564	18077.6
Q9HAN9	60780.6	97472.3	104781	140275	74345.9	177844	76458.8	57404.6	105241	126332	111551	101402	73445.6	120869	89535.8	125676	70152.1	100476	96004.1	159538	144873	80952.9	86518.4	135693	121688	159819	172991	121800	155989	59685.1	82752.5	46219.3	16323.1	35750.6	56007.3	49594.8	82178.1	110851	108550	57055.1	162783	48418.4	106561	97252.2	52939.8	180379	161945	90247.3	82671.9
Q8NFQ8	37477.6	40092.3	80306.9	47093.9	20595.5	84375.6	22668.7	12131.6	17689	27793.7	6344.25	26153.2	109267	16231	39094.2	7676.01	6011.31	14638.4	628.487	32393.9	42016.9	44584.8	31050.5	77199.8	665.493	40258.2	685.229	12458.4	4208.7	100595	63815.4	16752.5	12988	28376.5	19690	3392.36	106276	637.012	782.927	20066.3	61368.2	33528.5	2181.13	38755	39947.8	420.002	828.966	9157.38	9623.21
Q8TB72	47163.4	78518.1	89715.4	68746.2	40743.4	84487.9	73879	70337.1	61431.7	88853.4	61721.8	56282.9	30848.8	59315.6	73521.8	77123.9	84405.5	83516.2	71241.2	85659.5	66913.6	76192.3	74520	92176.6	74256.5	45324.5	46003.9	38967.2	46360.6	29892.5	44253.4	55763.7	104859	64315.3	66016.7	57416.3	46034.8	93027.4	78215.3	55278	59068.4	49633.5	56262.3	55870.2	78091.2	139489	56387.9	66444.8	54678.9
Q16531	798335	650230	771027	618948	559972	542572	497776	654855	614989	674586	701644	677656	520063	667392	736832	894029	837377	529956	541072	660621	630190	506905	566448	597808	657561	601192	838606	735552	530091	808217	508924	684560	574641	599004	545153	913485	597636	662277	688227	520076	709171	566584	675427	717084	686450	985571	695956	622654	598332
O76003	152390	203032	288869	250844	462567	194618	238948	237749	179020	159116	160193	200008	104548	174874	161965	190581	188397	247095	240394	250102	140182	185867	209128	146327	265775	165839	454011	331533	103558	191909	149130	213252	358618	389726	363021	484198	150175	233448	187816	230713	142331	275337	273640	258456	289734	334046	152088	146201	159459
P13073	1.9123e+06	1.43706e+06	1.5698e+06	1.07521e+06	636028	1.22651e+06	1.00954e+06	1.04766e+06	1.61657e+06	2.49587e+06	1.26051e+06	1.11192e+06	1734243	1.21681e+06	1879524	1.6567e+06	951813	1.13809e+06	1.49098e+06	1.33254e+06	1.92359e+06	1.68579e+06	1.2654e+06	1.20679e+06	1.28192e+06	2.45626e+06	739426	1.08926e+06	2.32963e+06	1.87295e+06	1.83274e+06	841833	1.12183e+06	725174	624441	659523	2.25993e+06	1.2012e+06	1.72723e+06	1.05502e+06	1.49452e+06	1.02066e+06	1.58544e+06	2.40772e+06	1.31003e+06	909743	2.72635e+06	1.23433e+06	887395
P33176	249423	250252	357885	330422	256116	279167	251712	268946	189113	123632	210573	202201	221852	207615	206021	190615	203480	252290	270572	266384	144768	198464	273256	228434	330499	160012	291886	299283	165940	153637	276296	275450	311601	339904	281108	202265	211893	336244	312526	218812	225482	222993	242369	205817	223283	475531	162115	198007	239823
P09234	339740	408003	251764	427420	228088	414895	197815	400964	392452	536068	185421	184772	144490	390989	110772	598815	292041	385537	200458	240124	414402	293485	356507	574362	257088	506014	384639	695741	477670	127686	230898	310514	335565	142649	152740	325185	184291	254163	293789	89328.6	236586	227538	334770	573073	299003	611302	536972	281429	230831
P18031	146068	78212.1	93861.2	81195.7	77685.5	97861	73843.8	83553.4	58695.6	116357	66617.2	53410.3	84476.1	83957.6	96871.2	102212	88666.5	55795.1	64469.2	104751	106079	53469.3	73406.7	115774	104408	115907	95228.3	135369	113667	87790.2	110797	91579.2	784.266	83464.4	80009.2	54729.7	81465.4	73334	70909	69537.8	101332	56123.8	113454	121168	72806.6	124908	84477.4	69113.3	73455.2
Q9P0M9	44798.7	64929.7	74889.1	72053.1	64081.8	49448.3	50991.2	42701.5	84317.6	148003	59848.9	106267	42396.8	88030.9	92963.4	69727.4	46566.2	54235	119075	91434.8	115584	80922.7	40426.7	62805.8	58126.5	85937.8	30631.4	48572.2	91103.3	98101.9	75342.2	49816.5	79816.7	37647.6	40678.1	46916	69637.8	66661.3	59518.4	62110.1	57170.3	65204.4	49584.1	102071	75414.6	47199.1	91390.6	52934.8	46565.5
P35221	373498	650303	625769	454886	448335	664094	407871	514783	518330	126510	558033	727.613	1.64591e+06	673967	429924	324249	595476	258705	643119	325017	548355	404439	409177	270314	376710	321741	522200	442843	484852	1.29643e+06	603846	911120	442505	619914	280748	1.27072e+06	1.33384e+06	348299	652647	472647	390802	364504	708029	736229	372935	609566	278430	588144	587102
Q99584	790582	477199	149911	337832	128645	193864	88895.8	144558	132601	284084	86286.1	104754	339.737	319131	339088	169994	322075	192149	715170	209212	111295	342180	441461	147668	182019	381022	266399	675412	513410	85570	125358	131044	353794	75566.7	107499	126529	204681	116387	228209	128374	593683	154891	260613	522009	142126	1.28104e+06	505439	253909	170201
Q9BUF5	98782.3	230880	187754	101591	449775	106310	276778	203727	149491	40808.7	137345	130019	181777	173264	77998.6	67565.2	120554	132157	168760	100720	67236.6	128477	50715.2	157200	116801	153399	309371	327610	77186.6	289114	202433	512928	211072	205529	322859	570349	160938	217866	98665.3	195534	194124	315288	324991	106498	160254	116226	60757.3	101912	158050
P42336	29675.5	34087.8	14707.5	44032.1	18724.7	16674.4	25876.6	13663.1	16842.2	4605.27	18452.7	21684.7	931.365	25594.4	12636.4	15792.8	21362.8	16353.2	16515.4	44953.5	7929.46	18098.7	25055.3	9417.47	13773.8	23765.6	30600.5	11705.8	6568.11	20548.1	3745.35	30317.8	21014.9	27762.5	37969.4	24864.7	5851.85	25897.9	19289.8	8676.8	16150.1	12598.2	17384.5	32427.2	22356.5	769.688	18509.5	30024.7	14446.2
Q8WVB6	51213.5	74203.1	62084.7	59929.9	37453.7	60497.2	59896.2	60002	39208.2	40937.3	43204.5	52038.5	30740.1	51890	56622.5	65125.5	77711.2	41922.2	43990.4	67318.4	60073.6	48399.6	51778.3	36885.9	42674.2	37565.5	31328.7	67570.6	574.286	53365.2	46604.2	48542	57971.2	62855.7	56356.9	81814	25290.9	69401.1	45129	68605	47391.1	55179.5	33574.9	60328.1	54559	91495.9	62112.5	29654.6	59626.9
Q9BWD1	332377	421815	469866	688832	1050975	521222	964406	980214	745426	347899	702401	1147823	392390	586888	504371	318041	317286	534452	597918	647185	404095	543040	704398	345683	550117	408339	632329	530154	304300	414144	503434	1.17719e+06	988810	2.07003e+06	1.17808e+06	997471	513623	1.42003e+06	673835	636224	449587	546778	600055	985492	730703	1.03941e+06	348105	386746	495751
P25325	220415	221090	234017	280280	170457	194136	184658	128649	194121	74204.7	183774	255389	176232	118163	143492	144781	158760	124199	168973	160316	154489	172151	185469	275609	210195	200690	154906	143599	127171	242927	173026	208949	212412	201315	316294	249669	193881	294522	205991	221864	184496	160532	127010	195672	210495	449936	118299	148473	182119
P59998	1326489	1.27681e+06	1.40578e+06	934847	1.01644e+06	1301381	2.01547e+06	1.66174e+06	1207603	632590	1.32901e+06	1.09723e+06	3.10158e+06	1130768	1167294	963554	1.22868e+06	1.43478e+06	1.29902e+06	1.66442e+06	845924	927736	1.5317e+06	609438	2.0124e+06	1.5567e+06	2.89076e+06	1.82778e+06	841955	1.6523e+06	2.54611e+06	1.03221e+06	922364	868986	826524	1.12431e+06	2.35344e+06	1.57899e+06	2031735	811452	1.38579e+06	1.07252e+06	1.82512e+06	1.35265e+06	1.23494e+06	1.91233e+06	1.24571e+06	1.27911e+06	1.47851e+06
Q06187	130710	191127	234892	209619	119351	163798	200810	38467.8	52133.5	30329.7	96173.2	137085	81256.3	112127	120012	108146	94659.8	145044	107373	140564	69177.1	106828	157309	99650.1	153920	102844	207682	156608	146624	104953	131715	6203.27	163368	494.894	196586	229877	117909	4597.35	46461.4	109338	139796	67140.4	125302	130765	86959.4	243777	62978.1	98732.9	94257.4
P00492	587808	584344	457865	459820	1.57624e+06	552029	448956	648498	445233	342244	671939	522848	704654	648451	485643	439072	654840	708942	827911	959582	297381	770529	693768	380550	459847	361005	870549	644190	888076	630157	472909	933774	953569	963489	926226	680276	573191	694710	275904	561896	1.38386e+06	670103	543022	588986	650216	1460798	289817	598885	583161
P19634	19683.5	520.661	896.653	980.548	5169.13	953.468	697.153	926.912	496.058	7597.42	743.602	2960.18	11376.6	2738.77	609.765	4166.28	12815.6	595.814	9441.1	12397.3	12613.1	8679	584.604	20941.3	2885.4	17825.9	4873.88	10812.8	5996.11	15727.4	29087.5	7262.47	4063.84	2246.3	8790.75	2197.03	23818	775.744	3566.54	501.042	13954.5	6624.03	5982.34	588.061	526.557	433.345	631.507	1363.86	888.447
O95219	45658.9	513.249	638.127	592.171	43366.1	14948	9587.7	38355.5	12527.3	423.488	16236.4	725.08	42038	10133.6	721.943	4331.58	10843.5	21776.2	2287.36	15659.4	781.124	37543.1	6872.43	25766.3	12180.5	21597.1	26782.1	22624.6	8404.12	35240.1	32062.4	42454.4	18940.8	16138.7	57312.6	42319	50070.3	22951.6	28833.3	35842.6	62287.5	20363.7	705.089	41141.8	11891.1	722.925	746.088	723.35	16416.2
O15446	25596	77818.5	67165.9	46743.5	88482.4	56376.3	49145	32917.5	94974.6	78377.8	109887	86757.5	28755.6	60136	86189.5	74901.6	32994	73000	96558.9	98793.6	51704.1	76395.6	83040.3	58142.5	44570.3	75686.3	96476.2	66648.7	77890.7	45872.5	15479.7	55092.4	145436	86558.5	126495	96060.8	29723.9	28386.7	38936	51524	39573.8	72354	58710.5	101343	57975.8	45056.1	66560.4	77055	39460.2
Q96CD0	26726.9	870.796	872.777	395.661	24463.3	12344.6	10760.4	10936.3	49778.6	873.442	17804.5	81948.9	676.49	342.781	14717.5	22222.7	720.242	10031.1	806.819	5535.1	914.386	10506.9	22585.7	497.2	752.76	15132.9	57184.6	44460.5	730.947	11738.5	825.411	64526.2	707.685	28917.8	471.045	405.544	28807.9	22915.5	33059.1	17100	44459	7328.44	18199.6	853.011	683.476	521.897	15130.3	42310.9	8764.59
O75475	241732	446026	644268	483636	332542	593383	486428	457903	758931	886525	490581	571.94	209150	430503	513555	580740	465373	301292	238135	581821	604602	268865	257669	1.07122e+06	715461	365048	170423	337961	671954	408407	229953	415276	255666	377327	299368	266885	433542	754055	566017	402665	556448	235997	444335	561070	386586	854650	724475	394179	307572
Q9Y2Z9	377632	193194	94005.3	410613	453863	329438	430655	106772	780482	232236	658564	898171	521360	516719	448294	417746	514575	265037	402167	473079	232725	523379	368279	462724	165416	352976	178137	463560	452091	747189	393770	169371	279438	288901	355296	20164.6	781346	732108	469932	246795	2.07094e+06	247163	544011	169296	208091	657.931	234268	521550	267477
Q5ST30	22245.4	20817.1	33944.3	22109.1	41256.4	12713.7	651.471	21890.2	40160.1	45748.2	43176.8	39190.4	726.673	33064.7	63019.3	45726.4	31876.8	13967.3	61549.4	17210.3	16302.4	32600.5	28306.1	43243.8	18248.8	28701.1	11435.6	11371.9	43936	31394.1	31976.4	33062.3	35869.7	47471.7	29321.6	21173.1	40351.2	32729.1	33029.3	14769	32900.8	35072.9	31455.8	15978.4	27148.5	911.764	804.802	32890.7	27421.8
Q86XN7	335.409	1457.07	424.075	778.121	404.052	28732.9	392.279	9206.28	814.143	767.63	994.048	348.127	701.939	6753.43	6418.48	6980.3	806.792	9564.4	852.52	693.368	610.041	9962.77	15098.9	4166.68	3492.65	6684.83	6492.12	639.217	804.562	686.045	6934.45	754.502	18408.3	12668.8	10835.6	27313.9	1399.26	472.489	26220.9	10723	4296.65	25218.5	3996.28	454.069	12363.1	642.213	679.076	10646.7	4474.39
Q99536	695331	139758	228054	298706	347484	305765	1.2423e+06	1.87375e+06	1.22006e+06	520960	315288	541829	2.0319e+06	211229	406116	263082	417143	193980	422704	385509	506103	347814	399800	241182	636540	187930	351974	308908	490795	864289	1.6655e+06	143500	447199	1770115	284915	227759	1.2016e+06	5.34643e+06	2.38818e+06	616565	1257634	278888	585885	216764	379984	2.86969e+06	602743	240289	416991
Q13228	188478	521.52	30773.2	30308.6	136518	48489.4	25401.1	69979.6	52671.7	35913.5	24284.2	746.668	77342.8	39253.6	23404.6	31660.2	211813	22257.2	39452.7	62413.9	91014.9	51273	6487.55	528.321	24953.1	16937.5	798.978	145109	61086.3	279121	759.143	840.546	737.113	910.5	8934.45	867.154	166105	457.377	95288	52091	80224.4	45248.3	101290	627.57	47420.5	54576.2	26722.8	292964	41547.7
Q9NRF8	70330.2	30330.9	508.52	42986.8	82345.3	26907.6	65253.6	60585.8	33529.1	15723.4	55722.6	63149.8	50972	35227.1	57358.4	79959.9	89242.1	44841.9	60080	47195.8	62040	40778.2	40877.3	33868.2	38280.3	32166	47735	37813.7	49382.8	53776.2	39545.9	91065.4	80311.2	208514	25347.8	62610.9	59534	69004.6	46426.1	50291.1	116166	46912.5	49407.4	38921.3	38548.9	71083.2	14739.8	55199.7	34983.8
Q2TB90	264849	1269.86	487.288	444.994	608.681	514.664	364789	592.609	135704	349394	407.289	612.038	520.306	174227	191993	318195	383477	226747	129979	136074	243363	283690	83552.5	389775	315583	602426	507152	130123	280960	497235	609868	51798.4	588.412	122032	209322	70953.9	617271	218268	172489	267462	533974	253928	194971	34873.2	213123	59332.7	171162	203880	451449
Q9H3S1	13533	533.493	1000.53	559.492	367.773	466.555	28047.3	16552.8	6214.74	723.357	8669.64	1675.39	28987.2	489.258	1017.45	821.941	762.599	561.586	6440.53	753.908	554.034	482.27	1909.62	502.236	853.676	673.772	704.213	649.395	678.302	817.981	67366.2	517.575	718.615	599.093	534.592	579.653	7108.82	11109	14459.1	9075.19	13878.3	547.948	484.147	575.298	741.801	731.778	553.121	618.274	468.267
O60869	322593	612355	581210	708441	482626	635628	520631	527445	409110	346979	408049	364051	232402	461155	487196	398261	370910	543426	447893	511039	255819	398534	574804	508521	580408	349417	604619	508297	371164	403312	208596	350954	426688	573597	453913	460596	418139	667285	433558	375109	598052	306778	532106	521902	400176	1083382	569932	376447	331974
Q96RL1	36872	56666.2	30627.3	51245.7	55150.7	53918.1	51093.6	50558.2	36934.5	36501.1	64045.1	16453.9	32020.8	53918.1	59145.1	47051.8	45429.2	42732.4	37252.6	57129.3	25631.5	61389.3	55574.3	63126	34020.2	62597.4	54069.7	39236.2	75739.2	35647.9	9390.23	42616.8	33898.2	50747.1	41205.5	29681.6	14823.8	50327.4	26312.3	52740.9	44495.9	30789	34431.3	24999.8	37164.8	71317.3	61012.9	50514.7	56883
Q9H9Y2	53847.1	35387	90558.5	457.231	33925.9	627.825	34694.4	19977.2	41290.8	41034.1	25140	32717.6	796.718	33697.8	29019.4	33212.3	22558.1	24438.5	35010.7	37809.5	47704.3	50575.4	31194.6	52888.4	30997.6	39039.5	38983.5	29891.8	41042.6	36458.5	608.2	25177.5	67087.2	36637.1	41175.1	40056.4	63938.4	17462.6	33083.8	44990.2	19263.8	38831.7	33577.7	44444.7	31127.8	17888.2	59524.8	41393.3	27066.4
P13861	279461	155370	216167	199519	133058	176842	96856.7	84558	48096.3	55225.1	109262	393.155	171793	168522	144627	133626	174876	39102.5	53393.6	109342	39679.9	99789.4	118933	215143	251050	130074	197755	159924	172561	201122	164819	100264	92329.9	111515	102243	95998.9	295843	78470.7	119339	122971	107670	85055.7	129992	83561.7	96679.3	345087	135495	133771	129865
Q99471	66976.9	96885.4	128273	202027	162073	134014	130522	107878	108040	51433.8	101963	136286	101197	77974.6	124210	76546.4	78420.1	79551.8	91028.8	112545	75707.7	69223.9	90055.6	126372	120217	62775.3	194560	146838	76306.2	106627	88792.9	131244	165523	250245	197252	156268	93814.4	124475	134902	127353	101884	132252	141837	115053	125991	162546	75765.6	69599.1	98099
Q9Y259	152843	65913.3	112998	102775	18357.4	121355	74952.2	77417.8	88299.3	573632	62420.1	71338.3	103397	120253	102625	55992.8	72606.9	76601.8	85568.8	84415.5	72454.1	798.246	57109.7	111718	160406	204384	83592.7	68219.6	109925	95818.5	114378	842.505	35082.3	9331.98	51495.7	778.966	79936.5	104573	83046.6	113560	94143.6	65906.1	36785.9	67781.5	77218.1	230628	90231	86925.8	106464
Q9NP61	57043.4	68753.8	74521.5	44748.8	76974.3	49686.1	109838	104285	87717.1	62083.5	58471.7	86038.2	30969.8	78958.9	90195.7	86131.3	85700.9	47001.3	76669.1	76562.7	44635.7	47480.2	73555.6	53449.3	47625.1	58439.2	57635	95667	46005.4	38964.4	41844.3	94583.5	39204.9	127064	93385.8	89191.9	46757.4	131349	44504.2	62285.1	56602.9	62653.9	71658.1	59170.5	34457.8	163870	54827.6	62870.7	80303.4
Q92882	293520	188447	339070	96422.8	317978	283953	298370	350744	236841	183111	190734	211736	354997	198290	162140	115914	194466	327512	167229	364386	186468	216722	251323	152714	229828	330779	323364	245443	200221	325282	488185	93414.2	96439.1	290223	292540	181358	344938	316485	318742	280156	647653	185805	173735	217439	220985	284016	239541	185625	240201
O75319	718.505	15456.4	524.619	16510.8	19420.7	18176.7	573.703	28320.8	27708.9	611.098	19286	39989.4	528.969	19490.3	23416.6	24680.3	512.981	856.595	857.897	32314	739.065	20653.8	28559	14058.8	29999.3	698.718	1026.56	15920.1	420.923	11050.7	1051.85	503.015	542.247	23148.4	27524.5	7041.84	925.069	28013	26638.4	17401.3	15486.3	29339.3	20854.5	538.694	22487.9	672.286	7121.08	11889.9	35152.3
Q92934	649.036	13528.6	71693.6	72511.1	51647	27147.7	30986.9	24588.6	55573.8	27201.9	43007.6	45292.9	20584.3	42701.6	39535.9	47739.8	31522.1	27118.9	419.759	26257.1	46803.6	12581.2	32973.4	79678.5	37380.1	21942.1	58014.3	27361.7	38408.9	15494.5	4968.98	24371.5	25908.4	56680.2	34961.1	16849.6	720.125	82089.9	10267	31749.1	37903	21373.2	31428.5	44897.4	28097.4	95457.8	44716.2	25171.9	28576.9
Q7Z403	23874.9	705.024	772.526	17722.4	1041.1	471.644	16207.5	1655.93	843.875	633.608	369.546	503.802	58741.8	20610.9	42390.8	26944.7	27382.5	13764.9	16850.3	858.496	10236.8	652.17	9761.98	35915.6	21088	23327.8	932.814	11740.1	4201.66	6146.75	27178.8	803.886	8315.72	5019.54	1020.75	677.127	626.347	557.688	25259.8	12997.8	878.975	14067.9	549.863	677.451	563.165	349.096	722.756	447.172	12802.3
Q9H6T3	36153.1	70174	55191.1	75459.8	81276.4	72564.2	74717	64854.4	75884	46196.6	68126.8	82686.3	46628.2	55260.9	70473.7	70711	73910.3	64376.4	68492.1	84796.4	45326.8	50942.2	85004.2	46072.8	66900.5	55771.9	100652	80482.9	44746.4	46886.7	48297.8	83645.2	104322	87341.1	97752.1	90985.6	47742.1	73769.9	63196.6	83054.7	56909.1	66028.7	54089.7	90036.4	71354.3	90831.1	62520.5	55495.9	48770.5
Q92643	97843	34778.5	42753.8	188850	37598.5	19081.7	32883.9	36291.2	46245.8	54802.8	33362.9	42558.7	67822.2	42871.7	41173	55450.7	46192.2	21745.3	59957.8	31414.5	93060.5	34246.4	9488.32	74448.4	40344	70385.9	26343.5	35748.1	65513.6	106772	79694.8	29899.5	37631.6	39360.1	29138.9	20438.3	66426.5	44792.1	62737.2	59658.1	56883.2	49537.9	37439.6	63744.5	29158.5	462.081	51239.3	32031.7	51939.9
Q9BX10	22377	1019.3	569.424	31395.5	13614.2	13457.5	13913.9	21453.8	14202.9	951.498	10636.5	623.055	15194.4	42003.1	721.841	551.382	869.833	10233.8	599.503	10608.2	7848.87	525.804	800.618	6498.96	20230.8	17350.1	579.093	552.713	985.1	18665.7	36954.9	593.401	1123.42	692.697	10574.2	778.426	23325.3	789.914	22765.8	517.845	17401	3572.92	16365.1	667.193	698.705	709.728	859.987	36848.1	9112.07
P19525	108283	92492.3	144962	125747	235658	117604	133303	222690	128400	146320	176392	133396	58076.8	151646	172391	191466	190503	159431	253906	150710	91913.4	136153	168401	75215	124972	132182	141646	92921.6	62137.5	147921	101143	192391	260863	91286.8	130054	191513	87172.9	186688	108375	141730	362257	128006	105399	200567	147585	185128	106119	140918	73013.9
P51688	69317.2	383.907	992.76	531.575	688.538	493.913	48666.5	23391.3	585.685	12555.2	733.854	1105.46	47665.8	633.97	1043.15	644.218	998.708	751.357	41181	462.949	696.763	5087.97	23158.9	21457	62464.1	51301.2	5828.86	1903.23	39765	54382.6	60432.9	568.1	575.801	462.181	655.55	526.981	77810.7	715.461	9700.07	34183.2	24320.8	377.537	438.243	796.513	23878.7	482.732	27367.6	643.652	117546
Q13610	35479.1	43427	10900.4	39886.5	57964.1	55423.9	35070.1	71515.6	57698.7	34840.6	45206.6	54045.4	47345.1	38210.5	29248.6	52941.7	34875	22010.5	7789.66	46219.4	48795.6	35922.3	29187.1	35744	31255.4	51515.2	63635.2	86290.3	49139.2	30188.3	10592.6	78586.5	129625	66815.3	39204.7	51280.3	71657.6	30461.1	38177.9	45082.4	40271.7	32118.3	30369.7	82527.3	33165.7	92372	95334.6	27581.7	24854.7
Q96PE7	44922.4	21404	42813.8	28414.9	55684.3	30970.7	39887.6	31291.4	41762.9	18489.7	60720.2	67705.7	143383	21393	12539.4	644.799	469.729	33187.8	57491.8	39555	32221.3	59114.5	46381.1	26864.5	28213.6	57009	28593.5	41272.1	32780.9	126207	50030.3	35431.3	30062.4	43849.8	27207.9	10674.9	238216	34809.9	62381.7	131179	52118.8	35486.1	36871.2	601.04	31913.2	735.281	33815.9	24646.1	55815.1
O00151	324540	1.13745e+06	936876	731143	2.21221e+06	876844	795460	100600	187138	262218	278683	1143.07	485271	1.12535e+06	1.41119e+06	1.04051e+06	1.18181e+06	723854	535477	732343	877424	539376	721032	203158	368892	1.05517e+06	2.13955e+06	1.30741e+06	354546	220402	357391	949264	2.36002e+06	278473	3.33241e+06	1.18103e+06	308157	79544.9	302814	731722	144621	1.43232e+06	858658	653129	628031	2.11504e+06	377909	687933	531890
O00629	205620	124884	321223	198908	207778	206151	210916	179768	165903	210531	173582	167110	197300	158560	246692	263879	203423	246436	173024	146539	198842	212640	161878	205176	254968	245877	215069	169959	218834	172126	194439	226150	173822	172651	155026	321371	140920	179138	186884	162491	159670	123312	179418	212558	189924	284931	225875	168094	152858
Q96EK7	42192.6	17820.2	719.995	30691.1	18060.7	27962.8	43973.4	21119.3	21178	48395.6	38044.5	54248.6	33682.7	27948.1	26085.6	38191.8	29120.6	26388.5	842.943	31047.6	31717.8	36042.2	42096.8	679.029	32382.1	9795.96	36608.2	49279.9	10620.5	690.508	25752.7	17910	25485.5	27172.1	24068.7	24587	15730.1	30348.7	48112.9	22790.8	40904.4	20637.1	34409.6	29424.2	27233	59581.8	26938.4	23649	32715.3
Q96RS0	432601	1.01835e+06	2.1068e+06	1.11927e+06	865648	1.11451e+06	816950	1.07209e+06	1.1499e+06	884050	874911	944403	545084	939354	896645	996466	1.05129e+06	818580	1.01491e+06	955560	764151	1.03397e+06	742186	631648	1.16105e+06	597792	573617	1.02327e+06	474839	1.44552e+06	661850	1.23514e+06	2.55372e+06	1.16055e+06	1.20268e+06	2.0935e+06	500899	1093188	704131	908709	492834	1.1413e+06	1.10582e+06	1.18601e+06	951245	2.02475e+06	1.12629e+06	631541	643826
O14967	14314.9	63014.1	675.345	61452.1	838.496	30718.1	45501.2	69987.6	33854.8	31901.6	27060.7	53465.4	52115.9	536.354	557.973	686.156	717.21	575.851	527.885	486.354	732.614	553.58	774.447	39525.1	52216.9	745.855	602.084	922.901	64931.7	24582.3	71645.6	789.952	1346.27	10052	677.614	7837.85	48617.4	66727	52710.3	511.507	24652.2	995.226	510.028	732.806	442.199	698.963	773.456	452.564	471.122
Q9Y483	802.914	44980.1	157586	88665.8	46639.6	64806.9	62579.5	47893.2	46631.7	120128	47455.8	53328.4	34346.2	48378.9	53375.9	59059.6	42314.5	76196.9	92480.1	72762.8	87665.4	71812	66429.2	127181	69765.6	80842.8	17169.9	55949.6	66279.8	46346.8	31747.2	30849.2	52838.7	52129.9	59541.9	28283.6	119911	86001.6	60296.3	56967.6	56776.8	50510.3	57915.7	86189.3	70822.6	16377.6	50353	55293.4	78852.4
Q96EA4	166019	358.442	1.07985e+06	64441.6	176704	168208	80438.8	125619	109836	57379.8	37699.4	118468	941.565	551134	13729.7	91398.9	117239	77658.6	235731	375976	116613	51749.1	122994	60141.4	30768.2	94826	33820.1	189574	122024	533504	482.818	56198.7	104331	134575	82083.7	168839	3.15356e+06	526723	76927.7	126029	125270	203172	333281	158360	191363	513.655	76233.7	26058.8	172703
P0C870	10109.5	11366.7	372.626	44543.4	14412.9	23497.2	38172.9	13328.6	13364.3	917.438	19998.8	9885.69	937.647	9585.8	12874.7	8850.17	526.012	26779.8	16212	32372.4	3685.6	6258.26	689.395	10783.8	14197.2	31300.1	24306.4	529.324	35973.1	50467.4	596.356	21662.1	18518.7	427.716	3007.15	22731.2	4910.01	718.033	835.807	44959.1	61597.8	16549	10710.9	25472.2	13253.5	62231	12296.6	10815.5	12234.6
Q9BY42	54361.7	107723	102326	114058	41854.4	72312.7	60430.9	82607.2	55691.9	47741	75303.7	53418.3	33615.2	109351	88920.6	75313.1	52065.4	40971	52040.6	121928	45194.6	36785.5	49894.7	82906.8	62684.2	42486	103076	59812.9	46078.2	60670	33984.9	38276.7	92763.6	84065.7	73844.3	66600.9	52886.3	169335	69064.5	64900.9	41461.5	52493.3	59152.3	93668.8	61887.9	128884	86887.1	51628.4	57083.4
Q9NVX7	646.543	14345	478.095	17203.6	509.627	16335.2	499.179	836.598	1561.27	480.165	817.035	839.584	621.816	6935.67	475.456	21268.3	690.121	399.584	839.25	11695.9	3800.5	6923.42	14077.5	8403.46	28124.1	902.129	1162.99	3676.78	584.842	44728.4	622.275	538.693	17348.9	10818.5	9781.05	9483.09	556.84	773.676	16160	7513.7	6317.12	906.649	6698.66	18894	18161.2	402.026	15923.3	9160.04	6036.54
Q14498	508863	886267	956740	876190	637527	767456	1.05204e+06	888562	879480	1.15058e+06	816595	1.04505e+06	551937	798621	799301	816380	623986	849314	758768	1.06164e+06	596440	710861	902977	1.07664e+06	930170	927508	617564	855628	649630	685759	656300	789782	718326	1.08934e+06	1.06141e+06	825855	606657	1.48957e+06	760876	603277	793436	700378	809751	922802	660173	830901	847876	690876	795383
Q7Z589	46743.7	21976	65031.2	35675.4	20603.7	30902.1	42497.6	34296.3	32237.4	32959.6	27256.1	31322.2	27308.7	26346.5	34545.4	41200.5	38271.5	30036.8	40057.4	40530.7	43836.5	38974.8	39447.4	53286.8	38611.4	26611.6	25084	28399.9	44111.5	759.205	17253.5	21336.8	20658.7	27712.3	32355.1	19131.5	28334.1	42107	23830.5	32927.3	40736.7	25901	30393.6	37905.3	20525.4	38477.7	33231.8	25616.3	33190.6
P60660	1.65684e+06	1.58379e+06	2.00713e+06	1.88719e+06	1.60577e+06	1.46324e+06	2.17521e+06	2.0669e+06	1.55366e+06	1081464	1.61395e+06	1.40391e+06	4.02319e+06	1706200	1.78069e+06	1.16882e+06	1.33008e+06	2.05637e+06	1669606	2.46967e+06	1.13753e+06	1.48323e+06	1.63065e+06	1.5023e+06	2.04618e+06	1516587	2.04457e+06	1.36787e+06	1.26896e+06	2.51279e+06	4.32487e+06	1.43973e+06	1.24393e+06	1.55411e+06	1.66462e+06	1.44269e+06	3.53406e+06	2411569	2.57821e+06	2.52408e+06	2.64493e+06	1662776	1.16214e+06	1.09699e+06	1.98414e+06	1.5164e+06	1.45578e+06	1.83175e+06	2.29335e+06
P16150	625698	441220	723889	730235	342631	1.40112e+06	621321	778410	872082	1.01279e+06	1.07501e+06	770247	725255	594736	544903	406036	530865	758756	702686	830097	770143	682642	479263	742973	637441	784908	275692	553937	839735	808367	683530	365671	695584	719466	730982	453466	1.23343e+06	1.10326e+06	1.2415e+06	726943	598061	573060	740254	787672	558005	469976	570351	610941	412267
Q14694	142784	152939	217958	267354	126713	179521	161022	148911	132557	146924	184812	245919	573.889	195755	167302	171534	163481	201695	262414	244510	113768	186096	226109	137535	151754	92549.8	124649	165152	106166	163723	115768	212294	297159	223796	233892	275058	135106	225950	118668	138366	158747	218957	124716	212516	189152	234656	119449	151898	143153
Q4G0I0	891.585	56896.1	740.57	38850.7	16635.5	60211.6	725.919	24434.9	32742.4	416.179	55790.9	25479.4	458.832	48498.3	28206.8	47058.8	21562.6	32562.8	48689.2	55188.2	38982.2	19998.9	19219.4	58477.6	35042.5	97275.9	11943.2	28172.4	10733.8	14692.3	722.836	24262.6	69489.7	11768.7	38490.2	23345.8	30726.6	13180.4	26398.9	19113.7	21980.6	39210.2	467.775	77044.7	9976.23	444.62	56438.1	11648.5	18182.5
Q9BW85	67128.8	46241.3	749.173	99429.1	37470.3	65807	85307.3	47190.8	88821.4	50726.3	44812	104968	73433	81392.1	70118.5	70345.3	70210.1	55442.9	74056.6	81028.8	46642.7	59996.1	90793.4	36421.8	50307.9	43216.6	85750.4	82844.1	45973	70463.1	40189.1	56729.1	91366.6	62866.6	57655.7	69692.9	19994.9	146578	72770.8	65083.5	45259.3	57479.4	62290.7	76717.7	65306	175130	53331.3	60232.6	47918.8
A8MWD9;P62308	1.16748e+06	1.8281e+06	1.31755e+06	688885	1.37319e+06	1041362	1.33198e+06	2.44511e+06	1010782	1.39399e+06	1.91365e+06	1.16354e+06	1.03167e+06	1.5713e+06	1.20724e+06	1.49343e+06	1.49294e+06	1.2993e+06	1.53655e+06	1.45456e+06	1.56196e+06	1.51861e+06	1.0652e+06	2.15766e+06	925808	1.54432e+06	1.80108e+06	646258	1.92937e+06	1.51086e+06	798468	645035	1.59217e+06	1.48491e+06	1388051	1.36135e+06	1.33153e+06	1.82175e+06	1643195	1.54984e+06	1.21466e+06	1.39662e+06	1396727	925915	1.39353e+06	701536	1.18596e+06	1.46637e+06	1.77123e+06
O95251	61761.1	87744.1	103183	113902	48996.3	90825.4	100450	87534.1	70803.1	157253	72978.7	79528.4	33389.1	75302.8	99649.2	115581	70986.4	95835.2	71802.2	90889.5	111860	74879.4	89600.5	172901	92708.7	110653	35534.9	73509.4	106876	59341.4	30940.2	61264.4	69698.1	100178	69901.1	52569.4	37217.1	115858	62453.1	68011.8	63239	55272.2	82461.8	97317.7	63817.1	149933	135554	65139.3	79405.1
Q9HCU5	160832	79314.9	196297	100827	105578	133861	113174	88013.1	157671	169407	108393	109391	170312	82085.4	157042	105435	96165	84836.9	130667	93432.2	175533	85556.6	96201.4	200811	110791	173926	89121.5	82638.7	151833	147351	226024	101527	112208	129669	112821	65963.5	190497	96297.7	184408	134332	122740	104464	98871.6	115280	120623	119538	131640	97624.9	123836
Q9BYC9	62281.2	84014.1	180914	62881.8	107684	100850	77069.8	81284.8	164196	131080	117504	139801	81845.9	139141	138296	131476	83111.9	87502.1	237773	133698	196947	129002	74143.3	82280.1	80341	91029.8	43188.8	72647.9	143210	192283	128340	91336.8	130131	58402.2	80701.3	74484.3	137610	72052.5	76242	56806.9	114733	111086	101738	129933	118178	185440	103159	91506	102567
Q08554	17754.6	82981.5	104969	45707.8	759.863	48421.1	797.613	10991.4	33372.6	31127.2	31216.2	864.461	702.924	668.12	30852.5	10857.1	484.609	636.015	14123.7	46839.7	154393	52867.1	15984.3	25841.6	43405.2	59988.9	41986.6	19550.3	37544.4	8627.18	955.78	1072.54	438.267	632.864	2945.32	84969.6	32534	84874.6	24931.9	830.352	716.926	673.451	289823	560.717	4290.62	55526	483.862	434.759	858.263
Q8NFH5	111324	222886	212792	158975	156272	155182	204584	167612	275587	315031	163713	284005	107409	163752	269842	218542	137537	154306	210658	198268	198432	194923	233252	348579	178529	248126	122747	166313	273417	174717	105217	213002	215007	181500	188737	103800	108668	219810	137298	174811	138856	144533	201478	269806	146387	203012	203464	156899	139742
Q8NBT2	689.95	43413.4	76138.4	125837	54558.6	56492.8	36410.9	45608.8	20758.6	32822.5	43237.4	37656.3	894.457	33215.5	40892.5	27115.2	35699.4	56162.3	51394.9	35652.6	41372.9	42945.2	39770	62369.1	53711.3	466.64	6213.79	43243.8	20689.6	71567.2	30218.7	44280.4	55800.7	120454	83281.7	55047.9	43773.2	70097.8	42158.2	36059.3	21991	46497.5	50947.2	112913	55644.7	58641.1	615.245	33854.6	35147.8
P50748	73929.3	50203	49049.7	29780.2	22762.9	31841.5	38685.6	35412.4	34974.6	20466	32971.7	40186.3	69049.2	31729	26110.2	39096.3	46688.9	36655.8	42658	72153	39363.1	27508.5	36952	24518.4	33700.6	28881.5	17359.2	45708.3	14680.8	58116.4	38726.6	67578.9	67977.1	31693.5	62451.3	90983	34668.2	51551.8	44075.5	41782.5	40678.4	41470.7	44356.3	49836.5	58990.8	20212.1	35233.7	40607.8	32559.5
Q99547	355.687	54671	893.861	105723	37429.3	74330.9	53708	36086.7	70016.2	85328	52486.3	75132.9	571.491	78674.2	64203.1	50469.5	55137.9	42022.1	69273.3	69520.2	39526.9	48794.4	60528.1	61326.1	55468.5	32018.3	14477.8	56608.1	48213.4	78941.2	78041.1	84684.9	106103	101123	66786.4	53506.6	38163.1	82301.6	73158.6	81126	53871.5	68610.9	51368.7	63256.6	70420.9	49113.8	21441	52404.9	44596.8
Q9BZJ0	129509	96492.7	118452	140848	74678.7	121952	114529	116048	112889	173622	115177	86553.6	87636.1	106126	117873	131531	100178	95137.4	113379	142077	125123	105735	103926	173008	116131	115152	79041.2	124126	100571	122741	75196.9	77032.4	93138.3	113240	106710	98730.4	95794	151478	128340	103851	87258.3	108681	114863	111162	94967.4	110579	117789	100183	108431
Q96DV4	180507	122757	128535	147160	122614	108107	95712.3	87927.7	146282	276202	150685	201312	105369	171088	191936	146286	108463	127437	258371	157929	210685	160803	75538	135200	84073.9	182086	54942.1	100489	200338	209838	162025	120850	149121	89236	91875.7	95358.6	191281	100155	139793	112435	127772	119513	105075	217116	126007	167368	149408	100567	100522
Q9BT43	22851	25767	22253.2	26330.9	9397.26	2654.24	18575.3	21218.6	14389.8	19249.8	21620.1	16982	742.564	23404.5	26972.7	20792.1	17169.6	19999.4	25790.7	34897.8	14212.4	17765.2	12090.6	13363.1	26745.1	18722.5	32178	15634.9	14370.8	24303.7	9376.72	5774.05	687.481	6452.61	8451.52	4228.29	15048.7	27999.5	18087.5	39755.1	9837.16	14926.7	7754.86	483.728	6032.7	841.307	733.625	24528.3	7015.74
P52790	213294	540.534	645.632	696.377	25441.3	20755.1	906.129	40721.6	49251.2	32825.5	989.757	744.5	256517	16514.1	73384.5	31968.9	6843.37	12556.4	31868.3	1362.74	38038.2	36771.6	12877.5	863.417	60078.5	17133.9	543.848	10152.8	29455.6	161817	616717	609.388	26561.9	687.492	125427	659.311	114130	37031.2	116323	228126	582.654	22831.3	688.681	72779.5	29247.4	895.727	577.832	16079.8	136125
Q96MF7	35160.7	64983.8	179802	79627.3	25005	67568.9	28516.7	24531.9	30621.5	82557.4	25724.4	34129.7	369.631	49383.8	50196.7	41607.9	18072	53694.8	33230.6	42484.4	58171.5	58022.2	76708.9	78177.2	38534.9	50631.8	67285.2	5947.31	72667.2	40685.6	23654.3	17911.7	42885.6	54462.8	26437.7	43235	88529	34512.3	53998.3	33522.6	115438	33931.2	19850.8	52391	34171.2	85158.2	48333.4	33028.7	20237.9
Q9HBH1	716.663	205808	57796.7	31246.3	359.52	33304.8	25154.1	40215.3	52153.3	44154.1	20273.3	49337.9	21142.9	24977.4	74341.5	62256.6	45721.6	17668.7	52752.2	23891.1	60837.7	6433.92	31962	70335.9	17048.9	76735.5	522.832	33292.5	43394.7	613.936	444.976	60907.3	36548.6	24543.4	21417.3	27673.3	373.976	553.629	9210.79	663.317	26938.4	52091.5	41349.4	58595.2	39333.8	1083.24	628.282	41531.2	14172.2
P61970	480148	439126	659363	956773	464702	830300	482178	440735	551722	197327	578294	524322	308785	722052	387987	450490	656694	712279	686291	878926	236374	449702	649623	372822	537577	274943	570679	586845	182133	429016	334211	727236	714057	412192	764094	491372	375703	818816	504634	436584	424971	386553	294084	510430	567562	696493	420265	770323	401647
P62318	1464967	1.45656e+06	2.03966e+06	1.16988e+06	976339	1.25116e+06	1.19283e+06	1369280	1.20308e+06	2.23281e+06	1.15279e+06	897946	1.3474e+06	1.1318e+06	1.57413e+06	1.93682e+06	1.40275e+06	1.06853e+06	1.10359e+06	1.14945e+06	1.1553e+06	1.16562e+06	1.12459e+06	1.60213e+06	1.29978e+06	1.80792e+06	1701570	1.85983e+06	1.57291e+06	1.29449e+06	864220	1.71763e+06	1.14049e+06	1.31817e+06	1.20948e+06	1.40679e+06	749100	1.393e+06	1350140	1.29134e+06	910815	1.16499e+06	1.5967e+06	1.41186e+06	1.31499e+06	1.426e+06	1393264	1.31872e+06	1.47652e+06
Q15691	132292	234420	293633	215720	122085	211608	174221	222324	167891	125000	173614	129328	171162	177107	186698	166298	179358	164769	171365	180467	134688	89861.7	109783	173696	244764	154586	229288	208878	109091	135583	224779	149037	170890	259847	209805	178520	191918	257374	220500	158490	142362	142957	193331	222854	167465	271093	200267	146107	150120
Q99575	37332.6	68198.8	88747.4	78592.8	51694.9	45068.7	43026.1	43127.2	41423	48880.2	57354.4	51408.2	22408.2	49284.4	49343.9	49223	50112.9	47537.5	55627.7	66247.6	41569.7	42716.6	47684	51485.1	37149.8	37052.4	53320.6	41516.2	44857.5	40599.9	29237.2	126112	213394	66317.3	63753.2	81768.5	30732.5	50710.1	30598.3	41641.6	39532.4	94105.9	40851.2	49507.3	85935.9	41505.6	43055.8	42762.4	47671.1
Q9UK53	801.894	7615.25	599.6	687.463	16276.3	406.612	61640	41845.6	822.975	23260.2	24267.8	56600.4	722.757	7297.53	13612.2	52271.8	67907.6	26662.5	968.856	11525	23046.3	24727.4	33279.9	21321.8	8147.01	62194	14803	36502.9	24807	546.344	874.147	29071.2	21525.6	28271.5	32444.5	30648.9	911.208	8216.85	9105.21	20634.9	29185.9	29326.8	35090.7	1000.99	24918.1	502.771	28843.8	31118.9	31722
Q01167	376469	58583.5	187851	101168	75653.9	116288	112862	106400	118083	109751	87476.4	100512	827231	122134	170676	104765	52373.7	99629	182661	116553	161019	108734	125082	136578	63537.8	59466.8	65388.9	72080.1	108519	224299	438680	87287.8	112469	111113	57547.2	84889.5	456214	141126	594517	113778	85755.2	75704.8	143179	173771	108746	514920	165738	105741	109445
P51798	146549	72907.1	109047	70026.1	38148.3	82199	45008.8	56534	40169	67243.3	79562.5	38844	97799.4	51294.7	83204	63985.4	60400.3	43435	85726.8	54180.3	92938.7	47334.7	44762.7	87427.5	71664.7	84606.4	45369.2	79960.7	103881	84909.8	121749	21553	56864.3	44635.8	59949.7	40660.2	93135.8	68652.8	86176.4	74208.7	39676	61585.5	82832.7	94025.3	54879.7	45614.9	121596	66803.7	58502.3
Q9H0V9	68457.4	59722	72476.7	99003.9	45066.4	140080	65176.7	48228.9	73862.1	105358	118195	57510.6	44623.8	53180.1	89979.6	67474.4	58404.7	49986.5	102277	72945.5	149140	59647.5	46441.5	121063	62302.8	110663	116201	102763	101887	94928.7	42603.1	58018.3	48788.3	56903.2	60197.6	48526.8	127166	72467.6	77637.7	39243	79430.3	48489.3	150028	79867.7	77082.4	61466.3	129682	59955.7	78787.9
Q15375	530.265	697.684	429.843	49957.5	276.746	29179.7	860.93	82884.6	1243.11	560.599	114297	840.446	448.425	63219.3	775.41	67323.1	79679	42620.4	709.027	57302.2	88702.7	69164.1	15928.4	61214.7	157195	100557	33144	45551.4	87245.3	604.869	113576	105047	26059.8	47149.9	35539.5	65545.2	436131	688.571	140331	63596.5	84740	66678	78034.7	60161.5	56847.4	164038	104441	49739.3	91570.2
Q15517	26605	207480	146354	44477.2	419.589	43911.4	512.058	1125.53	1022.48	39504.4	968.505	735.885	575.488	11326.5	645.086	9620.83	23744.6	896.479	550.465	82413.9	245074	500.709	852.981	820.788	58862.2	93867.1	60413.2	9441.87	122221	591.274	835.452	504.839	4996.54	622.275	755.281	151559	675.764	144348	10986.5	5970.78	934.753	526.146	340241	626.017	859.17	757.816	606.81	690.988	714.346
P15170	271082	168689	297280	271722	288101	246412	253061	276539	182216	133835	241695	236919	163095	191812	190252	179374	235794	195584	229622	204689	131587	203109	249388	140692	195953	163624	385723	371951	136735	273269	193706	360080	388558	333563	327162	465081	219745	260437	237241	202457	173980	198136	331546	320961	229444	446374	229452	188896	178516
Q7Z6J4	896.581	414.23	444.313	416.787	15328.8	35650.5	815.601	23000.9	288.984	567.15	620.479	862.556	589.467	954.584	773.569	854.997	461.765	28318.8	500.275	13884.1	772.021	489.582	18196	512.729	8782.29	23038.7	23973.1	443.031	18288.9	17239.3	51029.6	489.285	422.298	781.295	438.001	736.495	32850.3	958.318	37122.9	563.479	592.253	4703.92	649.71	26611.1	805.742	529.991	17544.7	462.69	27382.1
Q96EK4	64409.2	75508.7	67782.3	27449.9	36825.6	49027.3	68210.5	94722	32451.4	104181	77893.8	60618.8	39328.9	76414.2	48396	38695.5	66013.4	71724.4	60209.5	65219.2	87655.8	96225.9	44284	80540.6	47666	52262	60474.7	42534.8	100387	85499	16036.7	42794.6	23862.5	68599.5	65423.7	54817.6	35834	122265	40159.9	68080.3	59448.7	71802.1	66999.9	45171.6	27551.7	42881.3	73264.2	65132.8	86096.4
Q9UJ68	131560	127098	134237	165547	112933	134223	76726.6	53698	47837.4	33549.6	355.108	544.399	250901	114305	81903.4	127620	118174	111347	144672	109152	141739	149024	135312	129774	126934	135685	259470	223748	214488	80041	124284	40361	39733.2	4716.55	5577.41	71428.8	98291.8	64904	116907	52265	201468	125418	153569	56615.3	105281	71210.3	113830	116833	158114
Q6IPR1	624.966	449.606	731.107	1078.39	11056.8	574.452	841.646	14829.8	506.047	464.321	16216.2	4726.41	665.186	434.81	874.581	690.154	857.313	781.505	21627.7	834.406	5631.84	13314.5	516.742	35253.8	654.019	17114.6	2920.96	765.026	10214.4	60620.5	462.827	1228.38	584.996	4016.42	11999.2	637.512	9844.19	1703.14	862.376	1151.4	17770.7	7449.35	1103.48	612.444	693.253	547.852	520.702	772.856	441.827
P0DN79;P35520	876.222	729.658	600.17	684.284	492.791	513.323	715.465	451.313	577.948	1013.32	568.303	1170.83	1167.85	161076	408614	878.12	56589.6	231399	242173	330751	74791	1077.88	956.638	264439	388.524	674.075	111377	572.432	745.428	187238	91673.7	95818.1	119030	24253.6	58089.7	222192	776.128	327378	68484.2	4871.86	142685	124122	526.055	728.958	175879	337.054	535.056	68269.1	728.043
Q9NYM9	24523.8	29167	76379.5	26811.2	32823.4	34165.8	26413.4	48307	51947.5	118539	30760.5	36297.9	895.593	35497.9	22149.4	55617.5	28083.5	29966.1	33259.7	44018	75515.3	28536.5	30857.8	70129.6	61355.3	99191.2	23811.5	38410.8	18876.6	12454.6	47262.6	37763.5	58774.4	43060.9	24989.3	23771.6	38844.4	80833.6	1058.84	82791.9	42826.6	66150.5	25036.2	45925.7	23746.7	882.254	39766.9	22883.4	43828.5
P11171	72072	140342	290742	221154	137488	226337	205932	158237	153351	152251	163662	150910	120125	115775	137959	101021	117168	158505	131254	198953	321489	141942	138342	227035	192847	111216	98139.8	185526	203018	432770	93405.1	143119	163640	143741	148358	164009	292827	168443	145108	137651	131511	117950	180905	153428	139297	339550	162877	216186	114326
O43463	835.598	673.75	894.262	366.494	39187.6	10159.8	14632.9	19287.9	20402.8	52690.2	19756.2	13443.9	371.699	25865.3	15766.1	26976.2	592.855	23965.9	23476	24103.7	16270.5	20915.7	13707.8	10850.6	5613.71	621.806	796.758	11135.7	20730.6	49617.3	507.884	11304.5	39690.3	11478	24486	21354.6	20452.5	23263.7	14668.3	27747.6	31224	19321.3	25775.5	882.678	14816.4	775.514	500.186	5006.98	5485.73
Q14624	44702.3	668994	147509	143454	56841.1	279591	81871	96704.5	807.313	265499	77738.6	737.236	463.058	127558	231172	103501	75648.5	157655	265228	149935	319037	25554.5	37663	86581.6	194501	219890	27006.7	102711	417812	153808	23136.8	787.336	51750	90622.9	75221	33484.6	157407	146859	154744	19221.8	355145	8516.43	49996.7	257358	585.615	294.656	99139.9	61254.8	20777.8
Q9Y2L9	33664.2	56313.9	105296	67275.6	53347.7	89377.1	60898	34712.9	65041.8	27013.4	56292.1	45108	37086.5	42235	62800.8	55075.2	72462.8	63733.9	55261.2	111940	15493.7	67139.4	73645	67500.2	55148.7	49653.4	9825.54	44901.8	74393.5	18250.4	43113	52169.6	54927	33895.6	52290.3	38648.3	56045.5	79678.2	41045.9	38331.3	71680	47173.8	49885.2	67498.2	48965.4	73633.3	46054	52456.9	37838
Q969S8	598.535	366.778	1109.8	487.3	726.748	431.085	639.394	849.401	880.931	370.205	772.329	347.062	771.324	14947.9	581.22	11926.9	776.046	820.639	805.91	563.77	1004.33	650.703	15493.7	685.27	41171.3	406.607	792.884	559.096	591.208	784.477	979.205	553.366	15363.8	774.125	24622.7	811.136	822.405	764.236	41810.3	36407.1	34506.7	31236.5	41518.4	36168.6	22148.8	624.89	31561.5	13118.4	21782.9
P52758	65353.6	629.138	15847.6	97023.2	86194.7	104094	432.496	766.249	45206	78239.4	50506.6	183586	76462.9	57764.3	56461.5	68719.4	106718	42398.5	108679	59217.9	59558	55060.1	102654	55372.5	65487.4	37182.1	117295	95846.8	113026	78203.8	66687.3	153200	520029	115770	215159	123693	70138.2	32697.4	38203.3	41625.6	43390.3	200229	100180	78368.2	157357	75032.2	59939.8	37760	65219.6
Q96AY4	1027.54	11972.7	7928.61	4131.15	20259.6	15319.5	445.979	1047.04	508.288	451.393	813.137	419.754	476.329	1261.4	738.233	692.279	961.919	892.098	613.235	812.333	1337.9	652.495	678.914	6567.76	20354.3	730.91	18203.7	10326.4	607.856	1297.17	523.674	725.881	517.687	3777.66	651.858	735.57	709.935	530.351	572.468	25077.9	630.32	7659.61	12731.4	607.591	6156.3	428.434	404.86	27841.5	11671.9
O60518	29855.6	24958.6	54536.8	39572.6	22959	35757.3	21203.1	18959.4	40322.1	17325.4	6323.34	17906.3	1126.58	19249.3	17237.2	18678.9	14045.4	28416.3	9390.38	42951.1	649.865	59627.9	578.001	42772.4	41270.6	657.498	24732.5	25783.3	612.326	17470.5	10909.9	43235.9	29125	51231.2	20848.9	48664.7	482.815	50286.7	15789.4	17299.3	45766	27354.8	12411	73217.7	31176.7	40909	17790.3	15299	17400.5
O00411	879.137	514.975	840.638	644.711	17365.2	435.104	9740.86	571.615	34285.8	13035.7	9496.86	24842	831.092	12423	15633.2	27347.8	35832	8595.31	26714.2	13299.5	10712.7	12868	26490.6	19331.1	4182.74	21801.8	3086.76	982.728	12060.2	11451.3	8497.22	74725.8	39872.5	18000.1	50067.9	20695.7	10671.9	14945.6	2630.62	14652.8	12701	27881.5	9035.42	17194.6	17523.5	346.882	675.805	20215	11550.3
Q5VTL8	109587	105743	135130	150391	77474.7	140223	110499	90332.4	101531	127811	122456	73677.6	42586.3	112210	59960.6	131691	107157	122769	109806	124994	116021	91296.5	98253.2	143530	110987	98635.2	72489.1	113385	75480.5	93867.4	52814.7	112925	114035	69256.2	113747	99495.8	93162.2	97250.6	115005	70141.3	104412	89010.4	98922.5	102404	81105.1	156366	112699	80889.9	86154.9
Q07666	581633	631361	809270	832943	431662	795215	668226	776871	872822	1.00738e+06	504834	834439	315298	688647	660996	621666	498742	689574	679105	948399	585676	539151	677099	1.07182e+06	778689	578273	590420	1.09147e+06	604007	475069	296311	706070	531236	709277	605198	530227	316832	1.43343e+06	818077	673229	507055	452447	769469	809037	587908	1.24713e+06	875355	549704	630125
Q14CB8	493.88	516.932	663.993	635.809	23915.6	691.381	12753.4	11121.8	482.439	3687.98	509.829	326.704	730.847	5297.57	1651.3	11406.5	13078	984.66	10443.6	13162.7	1058.74	5582.85	767.957	15019.7	16630.6	1214.55	483.369	14896.7	683.832	18464	834.316	33460.6	42466.1	35858.8	46944.4	34037.3	4643.86	25032.1	7341.82	33132.3	16798.8	39480	13875.9	4582.58	11979.3	470.814	1398.74	8688.5	18059.3
Q8NEB9	42650.5	60578.9	83562.5	104784	64522.7	65022	61648.8	50229.3	54057.7	37444.7	62200.6	59281	59338.6	52515.2	50837.1	44870.5	72197.5	54684.3	55959.9	74070.1	48912.5	49002.2	68446.5	75876.9	75232.8	34278.3	62134.8	65651	47115	62951.1	69649.7	50289.2	63200	71520.7	63610.8	65490.9	61343.8	63888.2	59708.4	56371.4	63620.1	49834.6	78279	62660.5	67382.4	87843.6	51797.5	55289.9	49826.3
Q14997	20349.3	27585.4	54870.2	47140.8	17221	26071.6	25351.2	17828.1	24960.9	714.268	23080.4	23570	463.332	19026.4	22356.6	17153.8	29019.8	23491.8	26896.5	31964.3	23931.3	22487.3	31861.9	16826.5	32280.6	10961.8	29396.7	30134.1	16668.9	26129.5	24622	52340.3	43568.2	32452.8	30998.5	56816.9	25419.9	30049.6	22165.6	24846.9	19486.5	26232.3	29116.6	21238.4	32193.7	883.518	12779.6	21983.4	22906.7
Q6R327	383358	224789	549.785	201679	171715	147212	171361	101079	64746.7	66726.5	203708	147852	270.531	152506	140202	81269.1	136284	115083	164950	249204	132457	77768.5	137961	165551	133585	59470	283921	184740	235873	138786	201610	164529	116790	123876	118148	107570	188883	259435	205482	229775	111011	135612	133829	277210	143907	354541	207868	123790	139200
Q8TBA6	37692.6	21106.5	66639	25318.9	22170.9	29505.2	19507.8	34736.4	39316.3	31257.8	26565.6	29795.3	452.809	26549	31243.8	25744.2	13333.5	21884.9	42441.1	22935.3	28388.2	26599.1	29088.6	54034.3	27257.8	40693.4	15029.6	25834.3	36125.9	38917.3	28398.9	919.968	31970.3	34959.4	15968	749.389	58704.4	27567.4	20564.3	26261.9	63144	25575.4	23332.7	30225.7	20298.1	1562.14	25373.6	30448.8	23522.9
P17813	85579.3	44906.8	99317	72088.3	70078.8	44729.1	521.543	652.672	668.131	608.942	29398	1209.3	12333.6	51906	25084.3	48354.9	85986	57033.3	10671.7	29160.8	52865.4	44066.9	66125.3	106935	46029.3	101578	54631.5	83450.6	60197.8	69641.9	10845	164168	67549.7	354.299	53036	21774.7	71272.7	734.645	379.06	37887.7	85981.1	48255.6	65845.2	76206.6	60181.3	834.022	82330.5	33654.2	32496.1
Q9BV79	98561.1	76693.8	221852	114320	71456.1	106762	61534.6	76741.5	160078	123122	107639	106528	82592.2	122553	156573	99646.6	67962.9	83738.8	152384	117843	106538	124291	123161	148251	114735	129782	62180.4	73879.4	130634	162789	134580	48849.2	74095.6	74787.1	90176	58372.2	171025	86956.6	111446	77763.9	157282	62296	108254	89509.6	120060	66139.6	153403	98948.8	65502.1
Q9UBB9	109020	104457	174433	138164	108704	134054	125926	107105	113086	157024	97482.4	103109	64289.5	87215.8	121369	115102	126367	100696	107803	140366	128293	92925.4	105925	179869	139706	117262	170148	159774	139126	108535	65185.2	107850	120127	108637	113138	89252.6	85001.9	142347	115377	103188	105358	89280.2	137951	144036	103575	150912	191139	93330.4	115541
Q8N2Z9	718.28	376.691	507.117	568.438	570.235	252.66	670.454	798.868	851.414	680.376	467.508	474.571	694.189	15027.4	53396.1	29274.4	13158.3	17878.1	8543.46	25663.7	33698.6	24733.7	11436.5	11022	6199.61	637.777	556.811	17102.2	842.281	6148.78	616.264	11093.3	29676.7	29294.4	25136.8	647.895	950.191	20252.9	9751.41	18115.3	11826.2	19422.7	6128.82	29925.9	4376.07	676.048	22349.5	554.192	10857.6
Q8N6H7	127318	102525	117916	133875	85020.7	78517.3	113058	84559.9	76725.4	81175.1	60223.6	89967.5	83481.5	98681.2	115304	94832.4	96141.4	90283.2	104839	100002	73681.5	80075.4	108002	73378	101530	60803.8	144778	129576	60883.5	75557.6	78735.7	95949.3	182292	119048	103450	91237.8	56552.3	114547	61105.7	98463.1	74350.6	110999	105013	95894.9	89837.8	113542	88546.1	61925.1	78911.8
Q8NEY8	85720.8	78690.1	217712	110096	55844.9	75374.8	102620	81030.1	91564.8	205471	83309.4	132562	70204.6	104463	79944.9	100570	68289.9	109727	117299	122119	87054.8	124791	115028	168457	68768.2	95135.7	69890.4	139217	91450.3	87669.2	56197.6	69080	50095.1	120039	92305.9	53280.8	73863.5	170021	124672	115726	86159.4	90268.8	107753	118926	91074.4	35911.6	103446	100946	101119
Q9BVS4	19009.1	410.893	814.358	609.097	763.379	316.952	14088.8	13654.2	868.156	843.245	16441.5	599.854	1174.48	12331.7	5430.96	15281.5	17782.8	9750.79	3009.84	25961.6	4035.01	186886	6449.24	748.71	13507.1	9098.48	7898.69	9742.46	621.836	14393.8	652.401	28856.9	36348.1	34772.6	38654.8	70816.8	503.667	10636.8	2987.63	26655.8	4532.45	32261.3	2231.81	38978	13130.7	557.591	364.985	17597.8	19116.2
Q9BTL3	74815	112022	63646.3	79123.2	60504.9	34789.4	95375.1	76620.4	110725	110479	71202.9	88227	51809.3	73272.9	93318.7	93914	77215.6	79666	83491.9	115340	55307.4	60940.7	89212.6	93725.1	104013	53070.6	82264.8	81976.8	54702.7	67652.3	34390	102627	112631	58205.4	82837.6	68892.6	50205.5	124676	99817.6	66727.7	58264.3	71733.7	88301.6	73354.9	105808	113621	143454	73211	66700.1
Q13432	1068.16	486.863	509.587	464.316	513.803	702.201	1096.96	685.717	871.676	816.371	783.129	932.98	877.323	811.1	702.312	556.847	571.617	4246.83	529.317	812.105	991.891	392.493	592.965	509.531	672.987	1109.82	576.036	390.892	771.516	763.701	696.152	633.067	860.841	40073.3	688.573	579.135	5602.38	688.321	527.287	32312	43154.7	30966.2	9216.55	1131.92	16315.6	749.28	636.784	10105	40344.1
P29466	92564.3	62271.2	820	155988	291846	119292	71446.7	245532	160146	201529	205395	275641	264737	283528	214773	255274	419092	265849	272790	172589	288261	199389	279858	49845.9	77497.2	132352	417234	262607	126898	188914	306365	58390.9	136955	83980.9	85642.1	50850	247357	99422.5	193131	107545	110158	232291	219213	367528	82095.8	991192	264713	177541	161908
O95235	296.186	583.674	794.214	12038.5	28964.2	9305.52	16079	10676	19998	45199	348.399	7912.45	7129.44	12366.2	800.911	14682.7	10689.2	829.167	25578.6	531.884	9815.25	8747.86	4000.62	25338.9	22340.8	780.28	820.59	14664.7	3892.79	28373.6	782.945	3465.55	26413.3	24391	17888.5	20811.1	21420.3	18154.9	664.566	21144.6	10953.4	29368	8664.03	580.772	22107.9	884.363	3401.19	16554	13801.3
P36551	551677	68252.8	256640	306486	302695	469046	264065	365032	441693	570704	212422	514291	423356	266339	399304	290885	316574	207221	438134	268808	832335	493301	193828	474017	204572	148494	26463.8	347263	486699	2.88942e+06	255378	248943	279346	216075	389195	232708	1.18424e+06	229545	402868	548452	229750	478742	648031	190005	397898	49146.6	508448	701275	332255
Q13813	1.31406e+06	1.59199e+06	1.34041e+06	1.1484e+06	714516	1.21661e+06	989010	1.22607e+06	1.38326e+06	1.60266e+06	536436	1.53859e+06	617645	1.03409e+06	1.14317e+06	1.33548e+06	1.14124e+06	1.40196e+06	882869	1.36622e+06	916460	1.0247e+06	1.50241e+06	1.8629e+06	1.6217e+06	1.56114e+06	1.39968e+06	1.16733e+06	591170	435158	487510	1.04535e+06	694142	1.17659e+06	1.78533e+06	1.20535e+06	751360	711684	1.14898e+06	812672	1.06603e+06	591559	1.0894e+06	1.57021e+06	1.07443e+06	1.51043e+06	1.48341e+06	980011	860362
P01834	394587	627.139	506.615	416.081	342436	191939	176197	811.61	312118	264299	112795	468.234	935339	287424	751512	144946	174517	1.03935e+06	351526	84339.4	922713	487015	400722	166226	223331	914014	289729	514.561	506650	2.24702e+06	1.20627e+06	824.828	747.06	626.672	614.932	828.368	154626	275311	171966	295862	322577	81100.9	612664	20967.4	154426	441187	1066.23	542799	453986
Q8NFG4	479.334	5340.66	437.515	33363.8	16015	53819	9716.81	567.585	9800.38	13773	620.49	487.082	886.487	1377.12	609.97	20792.4	8655.36	459.923	509.336	413.352	11280.4	7640.22	1631.66	10281.4	28577	7501.51	698.791	37872.7	11383.4	41579.3	3077.39	955.134	7628.46	12577.6	20742.8	24958.8	7077.08	741.15	21620.4	13110.5	16398.3	11484.6	31989.5	729.021	8200.64	442.995	765.593	3024.76	23706.9
P30154	404.471	15333.2	68900.3	18200.4	31334.7	10959.1	69329	51062.6	53209.1	57267.7	21198.8	53965.1	35190.2	24952.3	14729.7	14901.1	33626.5	26593	24223.5	29761.5	26909.6	29310.5	29598	837.144	21926.1	7706.21	25251.9	42419.4	25578.9	64279.3	51273.1	23438	50524.3	135660	95082.4	95991.8	23767.8	65121.3	35109.5	63603.5	28500	54440.1	34140.6	28239	31734.2	89441.9	15033.1	29761.2	31784.2
P04844	917794	441698	759178	343864	498956	784607	824518	829076	935012	764392	1.12273e+06	674737	1.31003e+06	570506	952748	1.14209e+06	630852	507735	937974	486147	1.42038e+06	434228	475138	760380	787506	1.13544e+06	298753	604121	1.11822e+06	1.06031e+06	1.56166e+06	716603	848113	473513	476072	532364	935182	707018	1.14627e+06	763792	767844	619640	640015	907089	640632	634020	835335	679424	651994
Q86UV5	49098.5	75443.8	80271.2	56571.7	75996.9	69957.9	54796.2	61277.9	50573.2	83909.9	71319.1	68086.8	93147.9	79974.2	81855.8	91823.1	95710.9	65073.8	72239.9	58648.3	55712.6	56740	77447.4	48867.8	69565.4	49564.1	94574	105030	61166.7	68896.7	53252	81676.1	45634.2	42691.8	47167.5	78948.2	70703.6	69821.2	68227.9	69931.7	61812.7	61340.3	71165.8	99261.5	55509.5	106435	83325.2	52741.4	66921.3
Q86V88	73023	113283	199056	164384	118294	185547	92924.6	84899.9	120014	38993.9	100860	133331	64197	146165	115496	92372.4	72954.4	90421.2	72579.1	135481	56536.7	93270	95562.1	64904.1	116129	71642.4	170580	112689	114117	82681.4	56966.3	153329	89872.7	237118	141982	76097.3	89785.6	108865	103640	107554	189356	94610.4	78513.4	124844	54635.2	220276	104530	56729	103641
Q92616	119537	162069	185582	177687	174829	129996	169411	164393	154498	89017.6	185971	204271	127042	164323	158372	158841	190761	150286	174276	199448	98714.6	133279	160149	96575.4	164111	110426	159352	149360	95727.2	203150	157550	279536	203324	134937	258752	292150	141134	173749	133365	174910	125306	138763	137005	212795	139639	278046	122200	147986	113996
P42224	181036	78080.9	165995	133311	478431	181554	217514	353397	171459	141223	152031	120162	117073	258373	257306	154722	267433	328119	228750	113488	115240	99772.2	155126	174159	186182	477821	572040	313146	59666.2	212619	197751	80461.1	89457.8	127304	112842	103924	177710	217501	165274	170197	606596	136262	196839	323915	124726	159004	132450	171954	159177
P35749	1.18875e+06	757252	1.98311e+06	1.02675e+06	834584	799106	1.356e+06	1.26858e+06	933438	910323	918860	848906	2.55192e+06	1.09819e+06	912007	803056	1.0809e+06	1.06532e+06	903481	1.15457e+06	767251	897236	1.02275e+06	759647	1.39254e+06	1.15263e+06	1.18805e+06	760434	751643	1.73206e+06	2.72279e+06	1.01461e+06	800603	991246	720916	1.00072e+06	3.21231e+06	1.20962e+06	1.81262e+06	1.75825e+06	1.01211e+06	820195	839368	809257	1.07481e+06	1.21599e+06	848079	1.32415e+06	1.16676e+06
Q9NP77	156871	123811	79587	100414	75798.7	93877.4	87672.9	90344.6	93581.7	70505	91754.4	86978.7	42262.2	93935.5	95120	109611	95607.1	96666.3	76571.8	113856	51990.6	71721.4	115547	69862.1	132359	60805.1	130004	114693	68014.2	50048.7	66285.3	90476.9	126723	109851	93258.9	94327.5	63784.3	126315	109707	82762.6	79741.2	64545.6	95663.3	134892	100411	112260	102375	68200.2	75989.9
Q96KQ7	95319.6	134427	161182	167619	69548.2	151856	124528	97556.5	137400	158035	102366	141108	62260.4	116577	136122	138794	80457.9	115575	141826	146567	153327	134762	150397	245608	130553	147160	116738	122876	125426	96131.4	72000.6	83317	97692.9	48885.8	100101	84330.9	83079.7	172462	124505	120653	104142	99590.2	137740	146818	106541	185927	169637	87945.6	104154
O75152	92677.3	153973	292773	226246	122743	235463	157690	159344	151533	232781	166386	153625	101102	137998	188953	162679	110947	173539	146237	191843	132731	170409	222913	308043	194305	191364	143341	280920	152838	112073	105837	104766	129604	211462	193149	85791.9	99876.8	245543	136267	144697	152442	113766	214327	195448	150693	208606	222794	113099	180051
O60315	36203.3	94417	111581	63612.7	43791.6	64193.1	684.868	25295.9	55088.9	483.211	62512.8	311.889	50953	58222.6	72588	59967.2	55050.3	68289	83505.7	116136	52017.7	66152.4	80697.1	92220.4	35537.3	44713.9	41828.5	57150.6	59797.5	52849.9	55199.7	28567.7	49468.9	779.896	83764.4	62612	41895.3	7531.5	9654.78	51584.3	76127.8	47968.3	62786.6	64899.6	48993.3	80464	41608.4	82769.8	48958.1
P42575	1071.59	74149.2	35428.5	118567	52201.7	65984.6	83026.8	82110.8	50251.2	42761.8	130145	46873.6	754.022	78349	75331	102635	119472	107176	66471.6	112172	84588.7	73225.6	81050.1	52932.8	86017.6	39989.9	59383.8	50683.9	51346.3	34559.5	20853.5	56276.4	49235.9	85106.1	91175.4	100830	64972.7	104328	45948.3	81724.2	66215.1	85512.8	61720.8	64845.2	85723	123066	91431	77600.5	58011.7
Q9UG63	76311.9	52085.4	69550.5	45664.9	82520.1	42180.9	61541.5	72324.9	79912	78506.5	54455.8	97022.2	42907.6	72416.4	66760.3	64059.5	60500.1	57382.8	77873.4	77337.4	44799.8	62015.8	66032.1	40062.2	53006.2	47434.9	56175.3	72858.4	37124.2	86089.8	51300.2	110792	151173	101574	120037	152843	61320.1	63188	49576.1	65705.6	55924.2	92455.3	53967.2	71065.4	94478	95356.3	70434.9	67717.6	45334.6
Q9BW92	170409	155967	294947	198640	130690	194537	85142	85405	141564	114944	135222	186915	97137.3	133850	220597	165027	136908	99551.6	157998	146515	142360	135513	125521	279863	166120	212108	67298.1	87944.1	199521	195167	139146	138337	219799	115930	176703	112947	190200	86367.7	116209	157132	96961.2	157588	105822	166094	172800	70400.3	122980	122244	157957
Q9Y5K5	155284	156937	243442	173173	297273	175592	237150	233737	235563	241494	217736	259012	139079	168882	184779	196513	196424	179000	183311	226562	174773	169604	212619	130071	219790	172084	344995	411593	190344	250432	151958	407274	347811	261250	185803	287113	175332	207618	222527	206235	220864	280986	319539	198901	249774	299982	162163	144888	216354
Q96N67	19985.1	25794.9	538.367	35811.3	39146.9	28235.4	28364.9	21243.8	33786.1	64549.9	19892.9	25923.4	65967.5	30456.6	26532.8	27723	26284.7	45927.7	48097.7	29267	5091.14	35808.4	45022.5	27489.7	38050.3	36138.3	39986.4	24077.9	23967.9	26416.8	38392	87761.5	50646.2	45887.3	49542.4	51349.3	24381.1	32482.4	21392.1	38800.9	13708.2	34688.5	27628.4	39555.5	34476.8	29461.9	48968.8	29560	24684.8
O43929	30225.3	19123	44618.8	61540.6	37564.2	45350.5	39524.2	38909.2	39858.3	56431.9	29086.2	27383.3	591.811	30084.7	24679.8	53548.2	43279.6	26460.3	30060.8	31087.5	40199	47829.1	29582.2	32911.4	28415.9	55720.2	38181.9	50341.5	20575.3	58832	24871.7	35262.4	36514.9	30772.5	29478	25415.3	28078.1	45566.1	26606.8	28685.6	29914.5	27768.6	28706.8	45978.3	32555.7	878.081	39150.9	34957.6	33702.8
Q9UNS2	173342	197704	208371	253035	123265	127949	149606	164608	171629	96651	171048	167999	156848	158947	177572	152596	167363	156966	153192	172592	110994	126912	198885	155216	188815	92841.9	179755	133124	130224	143506	150384	202760	243306	210699	251814	261133	144828	161455	170228	146941	143047	125463	159540	203593	159564	351676	148944	148238	137760
Q9NRL2	67522.7	56368.6	68479	55972	55597.4	47305.8	49196.8	75509.1	84068.3	148782	47337.3	51996.8	58710.8	55138.6	79906.6	68837.7	49753	56244	68618.8	59239.1	59424.5	77833.1	72792.3	75482	47516.1	54819	20767.2	60715.3	87104.3	88497.7	94357.3	63230.1	84269.9	95800	67106.5	71774	54661.2	94809.3	63454	58206.5	68556.9	64121.1	51781.8	99155.5	72518.2	63888.3	57325.3	45631.6	62456.4
Q8IWA0	39957.9	40600.7	41468.1	28303.6	37766.2	42044.5	30711.3	33511.1	59638	80830.1	61985.9	61316.6	27411.6	38925.6	48910.3	58304.5	38003	34077.3	66244	46399.2	53463	52628.2	46820.1	46058.5	29992.4	70342.2	32042.9	28007.9	41865.1	57519.5	22779.5	67352.5	77253.5	45374.9	52128	39629.9	35073.7	20547.7	34791.8	33607	35839.6	48868.6	38491.3	49627.2	46548.3	60083.5	26945.2	50775.1	31868.6
O76031	74550.2	90860.1	133119	121547	97169.8	120792	85453	106092	216162	185292	100608	180564	76403	100366	185841	141379	95472.4	81903.9	152690	125768	138586	121490	128266	157849	106746	120237	36918.5	76835.4	105105	137448	83129.9	146950	225754	160212	130125	118003	101323	98898.9	83974.5	100847	99919.6	189361	116366	136686	146535	68217.9	87410.7	98111.6	98755.8
Q9NY97	27397.2	40559.3	567.215	65083.9	14668.2	78057.5	565.409	40186.4	362.378	19391.2	13380.7	1081.97	759.609	15643.7	27691.6	19240.5	956.709	29178.5	64809.8	785.308	31032.2	19542.7	31866.3	17184.8	25631.3	31636.1	22155.6	59318	241331	9149.91	49322.7	1062.09	796.32	31463.5	7482.34	14603.9	14206.7	54060.5	47258.5	666.894	8671.12	21430.3	77348.3	44931.6	15631.5	714.385	826.344	24683.2	16707.1
P78560	26652.5	49745.8	1123.72	28062.7	10678	32852.4	45556.2	23215.2	21400.8	610.103	24872	43094.2	939.199	45131.3	30684.3	36714	48395.2	38527.8	57544	39602.3	32465.2	18691.9	14993.1	12213.6	9521.14	89322.8	617.784	13048.2	13391.1	28949.7	8847.76	52162.8	57998.4	28587	41599.1	20914.6	4064.15	29808.6	36158.6	29336.7	13935.2	25771.6	501.997	591.358	69612.1	1058.78	736.85	20575.7	730.12
P20020	61553.5	105840	156695	95891	78619.9	152079	94721.4	76310.9	115098	120458	139354	62152	69428.5	73841.5	87660.4	81218.1	126585	75505	104286	91830.8	144221	82803.1	75464.7	139131	83947.3	126519	86224.3	148145	228890	93175.9	106773	125574	93702.6	64774.9	63147.7	64532.1	131577	83652.4	75878.2	54301.1	101560	75721	125339	108234	78530.2	167297	138134	90867.4	90958.9
Q9Y3B9	60741.9	64958	45009.9	30473.2	40090.2	32650.4	29498	32382.9	26737.1	38254.7	50232.4	41426.2	19405.1	33150.2	23848.3	31871.7	30941	27121.2	36307	43627.7	28163.6	31011.7	45068.9	71841.9	23097.9	48940.8	55350.2	37566.9	19918	33799.8	16341	57564.8	68320.5	62696.1	51064.6	57847.3	29227.2	39454.6	62025.5	27414.7	28315.8	49480.3	25486.2	44198.1	47226.3	14672.2	42959.8	53726.5	24969.5
Q92558	550.08	9254.23	61739.2	719.869	26105	665.969	30615.8	40715.9	29820	703.586	30286	644.034	308.287	21579	11804.2	10996.6	409.938	37551.6	38198.4	45235.4	4794.89	49560.6	37887	448.835	4162.61	17274.6	27902.1	9604.26	13920.2	1058.28	806.37	73538.6	56494.1	41148.5	89995.3	94788.9	31984.8	788.77	978.606	44404.5	5962.38	40187.1	13972.6	45836.6	29437.9	660.573	481.24	69772.6	20671
Q6ZUM4	1058.37	115598	131597	140914	25137.2	166610	60168.6	70910	52247.2	40967.8	53899.3	44212.1	44058.5	103283	77815.8	75633	79968.3	92443.4	56888.2	83689.8	78419.1	60636.3	64211.4	88887.3	109666	30132.9	71156.2	8349.73	101112	61066.2	82188.2	11753	34804.4	64300.6	32770	43086.6	70722.7	78999.4	83138.7	66365.8	84040	40785	42820.8	45677.4	55304.3	211655	61643.8	37151.2	77288.9
Q9BRT3	238659	87624.2	199390	188949	116553	264918	136205	145822	252846	128871	101488	121253	139309	171658	176244	145279	159272	246540	186516	209682	96646	140104	270669	170795	235977	61847.3	86607.3	90384.9	69474.9	141645	211359	137725	197173	245404	114709	94340.5	246236	221197	229752	141607	167593	200113	82074.3	193266	163755	331309	144861	142634	130477
Q12980	824.141	679.786	551.999	1003.07	578.155	1096.1	1518.1	616.108	1367.66	811.877	799.749	1141.07	627.083	3998.93	439.276	46835.6	61014.8	35356.7	649.182	43996.3	50238.8	7161.1	14984.4	35995.9	4912.78	49753	12775.2	17259.4	52085.8	16667.1	20829.5	11697.7	22571.8	772.37	25389.7	44499.5	2531.15	6709.75	994.158	720.487	39652.4	22625.2	2319.72	504.507	10587.5	453.1	793.565	20650.1	9422.03
B2RTY4	378.866	1.77046e+06	1.79382e+06	283.976	72443.2	1.35654e+06	65826.2	86841.7	25597.8	760038	570.07	62911.1	615.753	1.23925e+06	474730	359269	431773	417609	308814	490103	214030	1.87391e+06	781753	626076	444541	458513	483649	213292	167310	42669	50832.9	394285	221397	932.515	530658	368278	990276	308016	543387	28718.5	595523	304038	563758	1.08438e+06	233038	814531	445359	333067	440.406
P25686	25877.9	21250.4	40835.6	820.421	25250.7	23520.4	28514.6	21939.2	20438.4	8034.45	10709.8	695.501	796.756	15186.4	7699.56	449.814	608.758	14910.8	4389.46	8842.63	7785.04	15000.9	11647.6	13867.8	26463.8	24579.1	33252.7	24940.2	20859.1	56932.9	16031.1	808.865	822.111	35460	22143.3	549.635	27207.8	19516.1	21878.2	13824.7	14650	11151.9	23113	23756.3	7669.33	76031.5	368.644	22187.2	23422.8
P0DJD0;P0DJD1	347.47	415.858	547.798	671.868	610.789	994.307	735.804	11409.3	23240.4	24896.8	781.432	80202.2	565.217	16906	778.844	54279.4	603.624	700.12	14032.1	1026.23	681.997	38744.5	711.291	37908.1	8229.6	30884.5	32413.5	732.596	6513.58	510.014	759.809	1192.82	39326.4	23773.5	8571.08	22945.9	607.302	553.444	21106.3	848.392	25187.6	704.727	882.483	676.741	571.541	784.351	708.887	18694	383.445
Q6PGP7	31275.2	43354.4	40430.3	34132	43464.1	38999	33450.9	36545.5	40026.5	9895.62	36688.4	38781.4	31697.5	41799.4	30940.8	26587.5	34637.6	26431	44077	63740.4	20518	30547.1	44851.5	1049.95	18192	27429.2	40609	42571.6	23334.2	45974.7	41657.9	56311.9	45608.4	21891.7	27273.7	43768.5	39648.6	28221.6	42059	40419.8	37285.4	33083.5	38364.2	44409.5	35650.4	70952.6	10205.5	36786.2	37171.4
O43665	37653.2	13777.7	41181.1	26258.6	27548.4	34943	123909	152739	83989.4	81372.1	97596.7	132142	52594.2	1130.76	16855.8	546.979	21430.4	39344.7	9226.61	794.653	45014.9	20666.7	23640.6	100222	169578	47314.1	31292.1	26316.1	40108.7	91133.5	115742	48715.2	68045.3	87900.9	35945.7	42810.6	148618	190959	174888	62315.1	13731	87874.2	40878.5	409.418	65931.7	151806	62238.1	29381.5	67228.6
P33527	39778.4	24280.6	46695.3	20721.3	22674.9	42535.8	37448.9	23936.6	69827.5	51542.2	48087.8	59721	36666.9	29675.8	33053.7	44614.8	62128.3	10749.6	30333.6	35813.9	44275.7	29130.2	23675.2	44412.6	45608.4	36467.1	36626.6	47321.2	36217	33012.4	41198.2	61167.5	38063.7	64354	29365.2	24237.8	50309	42303.4	45062.7	43110.5	38728.4	47352.1	32958.7	22756	33769.7	736.192	19154.8	24323.4	34895.9
P49959	253143	194138	181365	143066	128101	135996	206604	155762	182553	150680	228287	231659	136629	242871	226755	199670	195507	163612	171565	257327	169703	160980	200551	119308	198334	189840	149628	116574	175430	203236	135226	101780	192257	111658	114596	154058	169488	260462	229945	144142	140474	149290	146158	221690	160604	408624	204497	201676	138488
Q86X83	2.64585e+06	153386	67196.9	143527	222961	245660	115558	415930	203958	79511	231421	78117.8	1.8759e+06	123560	150724	215249	59600	104779	613246	55871.4	622145	268945	206987	63408.9	200206	113059	62385.6	195736	332583	833983	836902	106557	127546	322123	31877.7	105220	1.66231e+06	209211	2.10277e+06	736904	142257	110330	198906	638835	374120	875.846	220271	51177.1	300207
Q15758	55331.9	82978.5	19010.2	317.782	120864	22617.3	38471.7	34748.6	73964.9	87790.5	61674.9	97197.9	77810.9	44545.2	44959.7	57526.5	71112.9	30658.6	72017.2	81768.5	104645	46819.2	52482.5	38103.4	42231.1	65308	21351.4	65335.5	72633.3	142889	43461.9	120157	260516	76393.6	225578	169897	80137	25730.3	27631.4	97096.7	42100.8	100757	70385.8	43647.1	112603	46817.3	24018.7	65030.9	40909.9
Q8NBL1	73516.8	55731.7	54884.1	48503.3	41083.1	51299.5	74067.1	48080.7	85179.9	75959.9	129343	84513.5	55678	55248.8	62276.3	60029.7	56151.7	50793.8	97992.2	65307.9	53278.1	93385.9	79267.1	51619.9	60613.4	67497.1	43687.3	26673.1	46719.3	50150.6	55611.3	72503.8	42844.2	71622.4	36638.2	40773.2	81411.8	71612.2	111476	63193.6	53314.8	61870.6	60499.6	52958.6	43065.1	88999.3	38362	66162.8	51901.6
P23469	111842	73312.6	155509	124537	79080.5	216820	33192.3	60762.6	29257.2	24131.5	92302.4	29991.5	61200.6	135185	123251	210914	176688	66488	62804.1	178842	119530	64973.7	49795.3	115628	105929	39195.6	30920.6	32691.7	113183	49745.8	88353.6	42214.6	14321.4	19492.8	75290.7	33425.2	73862.4	18053.4	97716.6	89246.5	175148	75508.6	88626.7	15209.9	93349.8	162979	68432.4	51989.7	145377
P22090	1698348	2530668	1753042	1988429	2028042	1701878	1504726	2384756	1487311	1795132	1800009	1763866	1096165	2027405	1686322	1441868	1543238	1579222	2063468	2487915	1614255	1683909	1920979	1257221	1471099	1284412	1313678	1295117	1235398	2611558	1483426	2856835	2596271	2164012	2157140	2950132	2017539	2099462	1687613	1778552	1322691	1725383	1418052	2348746	2048233	3782500	1656502	1968304	1367223
P56937	12153.8	21690.6	31249.2	15052.9	3529.82	16797.8	31465.9	29102.4	29172.8	28423.6	24893.4	39611.5	335.509	11869.1	709.404	17983.6	705.956	12806.5	553.15	12290.9	9003.61	7452.33	17182.4	24995.2	12665	52833.2	725.704	11525.4	12136.9	649.459	24895.3	29592	7483.54	36719.1	23016.7	21544	11893.4	23618.2	18421	17827.6	16213.5	14938	7683.17	36895.3	10816.2	853.696	2365.41	18923.1	35463.3
P43246	194196	284506	403151	403028	63708.5	313635	338041	369973	318490	297668	285478	322767	210045	323750	378631	409527	335520	294691	280942	365585	260357	226041	311803	260960	380410	175889	286485	132225	174092	256641	139968	624436	325595	212323	692.297	97660.2	168131	516982	293820	220236	253827	218959	302530	413912	351794	562389	271164	216239	196589
Q9Y484	47276.5	752.47	1288.95	443.632	58365.1	13145.8	35005.9	30704.8	41061.9	17574.5	1192.34	39549	740.623	7972.08	448.015	629.713	103640	633.204	690.302	52752.6	655.929	10563.2	24862.6	609.612	11943.2	8324.57	1056.49	89645.1	23553.9	40735.3	46953.7	806.633	40719.7	21205.1	25806.7	666.656	30410.1	10504.1	24405	655.141	104967	17289.4	33881.9	19737.9	24261.5	78764.1	19957.9	63606.1	43375.2
O43447	117215	156340	193933	192168	164868	135892	130764	121749	139431	152587	145407	143086	81758.9	166189	169055	126587	112761	143604	139334	188770	121680	152050	156387	118275	88361	96014.4	162148	142303	101229	126046	88959.6	141802	169876	176565	192862	158942	141367	203398	151952	106705	114998	135372	171394	177397	152579	138978	187773	102596	125932
Q8N9N5	68694.6	46745.8	30202.5	72243.9	39795.2	70047.4	67183.6	28801.8	56996.2	42287.8	97269.6	48700	21661.8	41529.7	57589	71640.9	44695.6	52671.5	30198.8	34226.3	57333.7	61847.1	43946.8	75389.4	62508.5	48281.1	37995.8	51791.4	64610.3	15510.5	45598.5	42831.8	58592.8	53359.9	53249.3	25052.5	21502	54380.2	62355.3	52486.6	40534	37545.7	58464.8	31343.8	39930.1	101071	11419.7	49276.7	29317.9
Q71U36	10761536	18320385	25896610	21469079	28365581	22117511	23995400	24228679	17737985	12981152	18071239	15172368	10748540	16408807	15303566	16742967	26357068	20955732	13845154	21291883	15777895	14779403	16110525	15729884	20163923	16970497	34286462	29460597	11277027	17878793	12388656	34339056	21289037	27048871	24210669	34893246	14597057	25627681	17872461	14832929	14162709	18969892	21523004	18214314	22516454	28053146	17616079	12973718	21232795
Q8TEU7	18045.9	9038.35	29466.5	39592.3	36499.5	39917.3	32020.1	45869.3	34289.3	871.909	37685.2	29049.8	52313	21178.1	13248.1	17658.2	40346.6	25284.7	31458.7	34669.4	28543.7	38727	28159.4	27528.8	37901.9	23366.1	33608.5	26986.1	23354	51984	45936.3	51785.5	43915.2	27349.7	40612	43377.6	37609.9	34199.9	36451.4	42681.4	20854.2	26815.9	25528.3	23035	28718.4	38440.6	25229.9	24478	23256.9
P17568	83256.9	134021	104013	250535	42103.6	125993	63304.5	63395	75393.2	214425	102836	49000.1	95064.9	77909.8	205092	115772	81058	88519.9	95590.5	111130	200060	96996.9	76789.8	180531	89559.8	124608	64094.7	74886.7	242427	117490	151985	46920	121529	41962.8	18386.9	50184.4	157165	34526.1	123821	59559.8	101889	52849.8	96914.8	77106.6	120064	92404.8	218521	103835	78318.3
O60256	102510	79121.3	124680	160798	134706	111935	153927	141087	98351.8	50202.9	135327	123435	139552	85962.1	72018.9	69893.3	93769.3	140586	141159	136247	64414.7	139776	108973	97236.7	116615	70114.2	138646	105896	79232.2	149717	94826.7	129365	88079.2	188235	131986	153453	140255	158440	167876	151226	111135	106955	113204	128732	91665.6	338017	84763.4	91342.8	114098
P06702	10500000	89600	193000	139000	197000	1530000	222000	173000	1770000	1160000	327000	94400	16200000	174000	1550000	490000	127000	223000	1670000	96200	806000	1760000	142000	39300	1740000	155000	126000	336000	581000	1590000	14300000	6400	474	939	533	50600	11500000	748000	6020000	8780000	197000	400000	346000	428000	1390000	105000	927000	310000	4430000
P53355	828.568	6634.39	480.696	609.138	2468.82	699.543	315.604	11455.1	12922.7	708.643	14868.4	18227.4	664.678	10461.8	20517.4	4538.82	2474.29	717.245	782.947	719.835	1026.78	5708.43	469.79	714.54	654.857	551.958	19437.5	3178.55	1004.17	803.619	759.545	511.841	884.975	493.846	554.868	844.749	2192.67	3667.13	750.096	3772.69	757.629	11916.4	378.368	607.97	21320.1	870.965	790.894	9601.68	1248.04
P78559	696.996	46487.4	92722.3	31572.2	596.028	36183.4	74786.3	72782.3	52880	35894.3	89030.4	93341.1	252.756	121407	122166	82081	83411.6	36200.3	852.269	166330	28061.5	48567.9	40052	45632.6	40577.7	38984.4	76651.1	6134.66	18359.6	263386	40863.6	36571.4	25751.7	138521	15231.2	92283.5	37907.1	201583	40056.2	96048.5	35189.9	39158	37843.8	12254	20190.8	1178.78	484.243	61793	32574.8
Q96RQ1	42843.8	15086	1189.32	581.503	15657.6	15652	30738	21158.1	44434.2	52645	25671.5	26148	40999.8	17704.9	53365.1	24623.9	741.452	12949.5	23527.4	8907.71	34296.7	7502.36	15047.2	39461.7	36330.9	35870.6	17005.1	851.212	17938.9	53752.3	51381.4	11685.3	30194.9	38736.5	21553.4	15003.8	65063.4	36594.7	36154.5	58905.6	23439.9	31414.1	24966.9	22422.5	14074.1	579.819	11242.9	8497.35	27077.9
Q5T750	454.7	89880.9	216038	1027.76	936.123	844.457	453.065	540.432	691.993	150049	53539.9	619.635	776.01	23645	65500.5	60217.8	54891.1	723.635	65431.3	893.27	716399	659.847	30760.9	52325.5	120090	177270	118119	65966.5	293366	810.167	31930.5	1046.1	446.401	493.962	580.723	256793	779.112	34392	32521.9	760.91	722.305	393.939	352076	980.168	553.265	650.801	596.595	497.1	753.444
P18858	53005.8	77345.8	71342.1	98556.6	169735	62721.3	145477	136260	165148	174357	67824.7	84041.7	70441.4	108693	117532	114137	120192	94129	104768	112575	66744.3	109062	96934.3	61476.5	104915	35567	45404.5	103449	40089.5	157704	49475	140519	159483	219862	80334	175247	87745.2	334230	139077	128775	80462.4	181407	104976	76837.7	134424	87330.6	56726.7	84077.2	118386
Q8WYQ5	735.694	12517.6	1012.71	36199.1	27909.7	752.924	40685.6	41214.9	34722.8	90750.2	24980.6	43378.2	20653.7	91691.1	22988.9	25954.4	513.553	55955.1	54984.2	22688.8	241647	37278.7	45327.1	45628.1	11837.9	32137.5	18890.4	21456.8	195360	9609.22	704.96	24681.4	18023.6	28568.8	36526.2	28023.6	6858.36	55456.7	58052.4	89682.1	21040.2	29905.9	54197	158642	17189.5	862.643	29468.6	19987.6	27633.2
Q86TS9	399.051	640.731	786.003	631.668	745.086	570.083	33168.9	531.628	26942.9	12102.3	19112.1	40963.7	575.421	575.697	534.593	36913	35563.6	29632.4	656.981	376.526	26445	10692.4	864.42	5201.9	733.301	43269.7	555.184	12010.5	26030.8	916.193	456.874	30503.1	17837.5	30970.7	13283.7	474.55	852.046	601.993	23806.5	6807.32	18102.1	28378.8	572.178	1042.01	631.109	610.22	692.288	9862.43	20089.4
O60264	369750	376629	550178	412175	231483	462098	437028	411642	503639	810326	313277	397605	287207	383738	488313	496949	283434	373444	445087	418171	521255	430878	435532	718151	395887	386526	142160	273516	479732	463958	301310	406579	446852	336966	308733	354106	394532	562642	433614	392551	332953	342081	368508	421330	429409	556428	449764	266627	494272
P34897	859249	510296	935958	778157	629883	841494	484752	436462	1.55428e+06	1.40682e+06	523296	674814	767389	579943	1.04558e+06	905221	725306	537498	1.53242e+06	675986	834212	950804	736558	983500	454714	685710	273564	581607	455414	821672	778159	1.41132e+06	2.03832e+06	1.21445e+06	1.67624e+06	903671	822570	457119	611891	798677	342004	1415295	877478	1.20039e+06	1.11059e+06	350142	677836	477586	624544
P40227	681121	922919	663291	993299	1.34612e+06	721985	1.05679e+06	888943	783627	440435	875121	916921	649212	769971	651290	689686	852336	807942	922022	1.05933e+06	517402	784195	823810	408569	657186	746714	965719	795175	538234	926333	736363	1.56442e+06	1.4459e+06	1.67582e+06	1305611	1.98738e+06	610005	813539	802524	1192284	567099	1.26012e+06	662103	694150	1.09821e+06	890456	555502	820129	687727
P48454	130013	107025	177497	152257	77255.8	199977	81206.7	55421.7	74863.8	1079.83	52979.3	92868.7	909.707	114251	136279	110439	97373.8	95009.2	86371.6	167709	73217.6	75311.9	183705	91698.2	151784	100160	141021	146909	67336.7	131464	165868	130131	50748.9	46016.3	60089.9	121346	86916.9	63244.3	57038.5	49618.7	128546	63724	133318	150571	122719	174154	203309	101004	72900.7
P49588	119345	185217	203755	241875	169173	263705	146711	108581	103441	65713.6	100596	130188	93514.5	143568	162394	143614	166519	129861	174952	147357	95972.7	118640	182125	64643.3	99065.9	84920.1	202171	210371	88468.5	103600	110870	259957	400356	202924	327702	311533	112587	133404	93887.9	119274	86141.4	223627	199751	155331	238921	141344	117197	92674.5	119195
P57772	56178.8	64336.9	95074.4	99163.2	43593.9	91203.6	108410	77969.1	84464.9	54043.2	77258.1	99104	44953.8	63343.1	68018	73650.1	89998.4	80729.1	88555.5	78640.2	40915	80745.9	89999.1	52010.8	107001	48956.1	44386.5	42491.5	50588.8	89855.3	62965.5	99411	59581.6	67297.5	50849.6	65323.3	89189.5	123821	116872	48536.2	64703.1	53727.4	71677.6	107373	64301.6	88264.7	84533.4	56113.5	48830.3
Q96A65	68354.6	47007.9	52598.1	43053.9	65002.7	44793.5	60705.9	77022.6	58940.1	32557.5	72140.4	30967.4	49885.3	40287.3	53332.2	37434.4	55173.1	52352.7	43547.9	57018.2	33904.1	37320.5	57559.6	38144.2	50624.6	49973.5	53709.8	45223.6	31645.7	55419.8	84961	49230.9	52618.8	70184.2	48762.1	40886.6	71207.6	99153.6	90811.4	50083.6	59381.1	39111.7	50071.4	70318.1	40351	106405	31846.2	48424.6	39432.6
Q7Z5L9	100449	168030	140439	178300	146047	98727.9	195756	152119	141998	85150.3	282292	170045	225223	159994	176640	182388	175054	167411	185139	215007	142587	137421	207239	110899	79847.1	91432.6	176516	197787	106602	144559	131931	159012	257182	97961.6	125481	285553	117948	286858	265226	146017	124015	152813	198563	165595	141882	312688	81248.8	196346	83151.6
Q38SD2	200722	88821.5	81805.9	40907.6	123896	87286.6	80464.3	169913	79594.5	116071	70545.7	74491.1	114242	68531.6	91024.1	102680	77389.9	90886.9	142070	94033.9	63593.3	96718.6	92859	43895.4	89342.1	63091.4	91711.1	37955.6	46452.8	151646	113744	284634	65378.5	169969	221249	280743	132299	126236	101939	100775	46813.2	80437.7	97949.8	72492.7	136716	800.144	54359.1	96464.6	101940
Q13572	33541.3	500.506	499.796	489.346	52104.8	1388.72	730.221	64676.6	981.508	12837	411.797	717.987	577.379	30703.8	29749.4	25071.8	14038.2	28246.1	39410.7	10283.7	462.907	8361.55	56145.9	33011.3	42600.6	673.029	27667.9	569.403	43795.4	39081.3	86151.2	61565.8	87243.3	57078.8	36630.6	60667.5	29451.9	46543.9	29295	48944.1	38032	45168.2	18925.2	16745.6	54804	571.768	8783.45	29827.8	23346.8
Q96AA3	149882	69381.3	187872	78459	72432.1	127335	83915.8	77251.6	100072	130362	70400.3	83459.4	177549	79983.1	106252	72776.6	60193.1	88331.2	196434	116224	160871	100972	87404	129918	57324.3	136912	37360.3	71322.1	134761	166817	211389	63374.8	51563.5	104508	80498.3	42374.4	155185	109377	154825	59057.1	132502	93908.2	151347	121885	106406	30493.9	104000	110622	105045
Q15029	248808	282546	323410	270988	193002	294648	299851	277689	306760	379960	290355	291432	226425	267626	287567	301228	237980	256637	270070	312381	301752	283424	276309	382279	262064	279458	194340	233935	281105	283944	226497	266807	303852	301623	297019	259773	254077	383934	274471	277174	261405	256724	248084	319743	264401	263205	279964	253992	252016
Q12824	167776	194645	333763	223047	148528	179964	216306	185967	230289	289429	201257	172584	108964	174974	207128	260744	209486	205168	167828	245882	189610	204398	218458	293288	189954	249222	249239	278843	205847	119215	106086	197381	146162	175919	163718	137476	131234	306973	171566	188002	162366	162090	239849	254747	164030	251675	243045	154364	187699
Q9NVN8	33945.1	32954.1	30724.9	33185.8	71929.6	20041.3	40762.5	22172.3	72583.6	54148.9	31256.4	94684	30294.4	34040.9	40444.4	34966.6	38031.3	35058.3	25453.3	42919.3	26807.5	40895	43558.4	48097.1	31827.6	60094.4	823.175	31878.5	72418.1	36915.1	35068.3	477.022	57196.7	45872.1	79159.4	47273.4	16836.3	25888.4	18784	48378.4	30563.3	40121.6	23870.1	37883.6	28577.6	68228.8	53869.7	30605	31715.7
P26641	706358	828963	764968	991669	1.33496e+06	853459	614867	675587	659519	443352	636099	915683	479380	730105	701475	794422	800484	708519	907110	685418	524761	587399	731637	506961	857040	586768	1.01046e+06	936226	400427	714476	626701	1.2644e+06	1.23063e+06	1.1399e+06	1007844	1.37274e+06	789899	626305	656053	647540	602038	770577	680104	1.14668e+06	765594	1.3855e+06	724209	702541	540058
Q13268	65822.6	62636	164874	176435	24069.3	31209.7	68607.6	61172.2	50506.2	29134.1	130681	28563.7	116407	72968.8	99157.6	56319.8	70948.5	23031.7	31603.7	68911.7	65969	75186.3	58743.6	57808.7	96470	105405	9424.62	84997.7	125728	103941	727.376	59457.6	18539.2	38243	534.288	19888	68913	53036.5	51366.2	99743.5	553.225	37444.9	36644.4	492.937	20504.4	807.343	525.527	44763.5	21960.7
P00974	5.50905e+06	8.76275e+06	4.85158e+06	1.07669e+07	1.21861e+06	2.69489e+06	433253	3.31816e+06	1.24017e+06	8.60598e+06	2.16487e+06	565141	1.91328e+06	2.80176e+06	1.23295e+07	902623	333908	2.85625e+06	1.51684e+06	2.32723e+06	4.94209e+06	1462747	2.4344e+06	7.74807e+06	1.0567e+06	4.81676e+06	3.61305e+06	433830	1.6937e+07	1.43758e+06	2.80837e+06	262939	102327	1.21479e+06	1.50541e+06	3.10084e+06	3.51403e+06	2.25237e+06	1.23123e+07	2.79776e+06	77618.4	1.82672e+06	4.04905e+06	928042	2.14292e+06	4.59633e+06	2.46915e+06	907810	2.73471e+06
Q9Y616	99943.4	682.144	1188.41	41878	27679.8	35966.3	156829	677.52	108713	209817	132706	119748	72956.1	72688.3	46616	73756.4	74724.1	38091	117212	932.87	86508.8	34003.9	32657.6	53516.2	72881.2	73435.2	76639.3	48363.6	70650.5	67465.8	185641	82497.3	44470.7	146782	57046.2	64863.7	34310.8	553.914	86088.7	64224.1	117949	55602.9	85133.3	911.453	130984	378.579	33775.3	101367	84686.8
O95881	345311	110825	186976	150561	405939	230309	212125	226509	303592	379464	164375	229433	400507	156010	210205	140218	189363	175397	309808	130403	199592	328576	195338	324701	174021	180134	212348	134585	157747	279047	439094	338413	817327	302274	248594	224133	469444	340706	391480	218770	207294	377799	113078	276304	380939	301189	149681	128390	243541
Q14008	305728	317490	505235	375072	661838	440066	413225	394836	342998	335339	291444	304339	209926	321414	351607	358589	425019	333495	394784	327820	224385	316600	379298	341767	440796	297193	425264	446666	258515	418300	235753	579645	546760	570748	595570	563540	322228	495226	353969	347651	310839	380231	480300	464044	439059	709212	306464	286232	302952
Q8IYJ3	76458.1	24780.6	28511.5	75559.1	41789.9	48394.1	99693.7	78129.5	84523.6	79879.5	125738	70455.8	133450	54181.4	91788.6	80566.4	69180.3	96432.1	57924	80818.8	97924.8	94280.1	120046	77110.1	58428.4	117620	43639.9	42055.8	44658	56600.9	97674.1	39730.5	432.339	30811.6	20239.8	3941.27	80899	81079.8	108972	64173.9	92238.1	47760.6	55786.4	154521	39503	154115	135760	18839.1	55736.7
P62328	1.33968e+06	1.8724e+06	1.50493e+06	3615663	1.00879e+06	1.39996e+06	7.5244e+06	1.29308e+06	1.76339e+06	578265	1.04605e+06	4.24955e+06	4.47626e+06	1.1767e+06	1584628	601802	1.65731e+06	1.25755e+06	2.42944e+06	2.28048e+06	1.59125e+06	2586179	6.15346e+06	1.11425e+06	1.1959e+06	2.39823e+06	1.35443e+06	426927	2.59871e+06	3.62632e+06	5.12117e+06	1.00772e+06	800433	2.58393e+06	1021449	1.47631e+06	2.48623e+06	5051321	1.34241e+06	1683683	1.47491e+06	1.26605e+06	1.53732e+06	2.56096e+06	2.02059e+06	9.84693e+06	3.48949e+06	1.06559e+06	1.63358e+06
Q14966	76873.5	95256.4	139692	115977	53749.4	102663	125067	97882.1	104090	117687	89862.4	124234	83019.5	91131.8	91641.9	95327.9	67790.2	92897.6	94517	108893	80628.9	100548	112388	187071	110308	119504	83484.3	113925	115025	72445.8	75019.2	95746.4	84046.7	82813.3	82620.8	77559.5	59340.6	159328	86486.9	111475	94122.2	79849	119268	100541	68188.7	120495	104330	79436.7	111121
P22102	408128	586028	463322	683109	925839	585269	507218	569262	443785	287348	609750	643838	290340	443627	451909	431598	487842	463559	765770	703179	437221	439672	546644	366209	592642	359928	576418	434948	419395	593404	352176	1.11838e+06	1195444	895140	871204	1.10686e+06	426720	477761	444464	579679	538765	669743	466932	614706	602688	1.03708e+06	666440	401008	358574
O15067	258549	510298	281938	424897	313872	308822	247047	246269	269718	152009	403740	364064	167697	386733	335022	306495	317980	295898	393983	442290	190252	287412	333073	196661	335418	104320	239337	195123	178371	240645	220079	635332	666765	490530	550428	645916	240532	273785	250433	307168	283442	402850	208129	336969	361833	599372	289741	249534	164190
Q6Y1H2	21193.7	60656.2	41451.6	12711.3	49272.5	67133.5	31148.2	8026.75	43320.4	29177.7	41160.4	41760.4	784.524	28114.2	35920.7	16050	30918.5	30128.4	52663.1	35032.3	37730.6	59275.9	45323.6	60300.9	60850	33419.4	4924.45	23528.9	49747.6	21303	14066.6	23856.2	18697.4	25993.2	17922.5	50994.3	95873.8	33306.6	73684.7	48892.5	66565.9	28805.2	29698.6	35447.3	11301.3	41549.5	70534.8	27245.1	12047.3
Q96C57	33404.8	78380.6	42418.1	70268.9	50938.7	73624.3	57159.5	61067	120577	131117	81086.8	101716	46133.9	68550.7	107120	81002.4	59730.4	63643.9	71090.1	77777	48365.9	74019.9	81697.6	129657	62841.1	86950.8	72896.8	66864.2	43706.5	43622.5	29461.7	69097.9	122306	108205	115310	64690.1	41613.2	86769.6	46249.9	67476.6	52127	76484	56977.4	111221	76458.7	105313	93382.4	54041.8	41128.1
Q01484	205560	163219	122505	27976.6	257029	62526.1	65040.5	115586	68807.7	170070	216912	92966.1	51141.6	106613	166829	99546	50507.8	95688.4	167418	81991.6	177758	202526	85716	127735	37293.5	217933	70413.5	67717.8	237038	269797	53139.9	132183	58468.2	118136	117764	46559	186056	100258	64845.4	47657.4	106938	119714	40971.1	105778	55360.5	353.955	139134	91922.4	130019
P48382	95089.5	100478	132867	119317	54448.4	115562	51934.3	52336.4	49458.8	52005.5	42987	43166.4	23410.9	115737	114621	84247	77933.8	74722.5	74355.2	93172.7	78848.8	72001.1	91234.5	131277	78462	90657.5	9286.69	25628.4	100876	37804.7	25691.9	37745	47664.7	35365	54087	32360.5	49529	61561	51891.5	65089.3	95638.7	31220.8	40044.7	82502.7	57744.6	158990	105337	71315.3	42245.2
ENSBTAP00000018229	2.6637e+06	928789	157069	147742	694077	224190	105826	1.0453e+06	697799	235256	413056	300421	204143	288885	465.883	485535	683.083	385773	2.04401e+06	660.977	998.165	433360	692.299	472.232	744314	314564	577.411	732.832	743.553	651.447	842.757	799.046	1121.97	43965.4	711.668	652.149	681.675	765.912	73883	721814	570.403	642.433	206444	450.33	592.792	949.953	1.71555e+06	267157	129137
O43290	115707	196413	254658	233752	117173	189859	186159	177212	177631	272611	179931	196296	110228	175442	204565	214971	154452	185729	157372	210450	186228	179688	202963	332850	177320	199672	161254	187286	185488	132242	114171	151656	203227	230344	195378	161797	100687	259667	106205	114494	155524	127379	185233	215879	161991	221357	215804	164916	144786
Q96L91	57870.6	102083	124196	94706	48894.1	88458.6	91953.2	77688.9	79592.7	96834.6	77872.2	75241.4	55396.8	70803.9	79571.4	75687.7	67613.8	87514.6	82796.1	103445	103148	88288.5	90439.8	150224	75443.1	98858.1	80880.5	81791.5	101124	67509.4	52023.8	57804.5	49136.8	68800.5	55593.1	50740.2	49719.2	111798	71734.3	89170.1	65039.3	57293.4	82237.6	90102.6	56196.3	125223	86033.4	75652.2	85053.8
O15126	40424.5	49929.4	52257.5	36699.9	66848.6	27820.8	57310.4	36927.4	51211.3	52512.9	52894.2	52087.9	814.176	37155.1	52718.9	40534.4	50748	46075.8	60953.9	43161.7	26766.3	46627.3	88015	58247	48610	66583.2	24987.7	31593.9	67960.3	33584.5	41555.6	61195.9	80119.2	71925.6	67936.1	42641	56168.4	44565.3	23929.1	42908.7	31328	52069.2	50361.7	52832.9	42928.8	132775	29687.2	53675.5	37915.1
Q7RTN6	677.884	357.269	462.847	622.472	1304.02	549.255	491.815	895.233	1030.42	749.933	547.749	1274.75	601.861	4799.11	974436	1.19274e+06	22006.6	1.97102e+06	659.98	1.52678e+06	362155	601.778	2.25907e+06	1.30462e+06	21756.5	23695.8	47816.7	3929.04	668.032	571.141	753.63	780.327	591.067	615778	258884	57623.1	703.438	831.559	461.65	176296	68584.3	32300	90496.5	833.701	772.143	503.225	830.019	102717	720.206
O75843	61718.4	81637.3	187701	116984	106638	117053	93880.4	106793	93663.4	41878.1	93778.6	69130	226414	157981	123292	148736	180866	126780	106154	128245	61167.4	105152	129867	116085	182123	61630.2	46649.5	20475.4	90765.2	96995.5	199579	64741.6	56924.1	65104.1	113908	53366.2	107025	76760.8	131971	89888.9	257706	76246.4	60603.3	135395	85033.6	193687	100090	54223.8	134445
P0DOX2	415962	43906.4	610.681	197790	98103	70801.2	59499.4	48445	866.483	59511.3	108634	554.303	223361	597.262	550.186	515.713	101101	150994	348.467	859.662	295917	51730.1	940.444	61811.4	100396	347057	81178.6	37869.5	252651	196317	636.706	548.394	1075.61	756.875	533.752	576.822	117402	494.125	13473.6	250265	141023	30573.4	103567	1065.72	101291	89475	91883.7	184334	212931
O75976	32580.4	7787.51	1347.87	47307.7	12112.5	598.437	37351.5	15133.5	13918.9	27022.7	18727.2	698.967	39273.1	16626.6	24913.1	30739.6	34483.2	111080	27523.8	15507.1	478.853	11004.5	15575.5	19551.1	14684.3	15671	729.257	467.307	624.417	21841.2	32646	28965.2	26133	34250.7	9642.51	25138.8	24420.7	14056.8	13151.3	8442.88	8745.71	29771.7	4144.42	836.644	12323.9	815.47	653.68	32952.7	32870.9
Q9UBR5	609.686	552.141	584.009	490.311	577.223	634.375	473.439	590.314	656.238	82507.4	111783	818.235	560.766	54232.5	30922.1	38016.7	50554	671.308	61599.6	801.159	903.598	998.695	84476.8	424.545	645.864	760.113	641.349	575.503	545.148	11826.9	113064	558.979	1041.31	420.892	528.562	523.469	664.541	527.551	16431	588.478	58036.6	13999.6	22045.9	12610.1	629.274	324.761	608.224	1072.71	626.535
Q15527	370.361	640.577	620.54	422.363	24378.5	565.727	27750.1	19258.6	16235.1	845.192	15949	53293.5	738.673	20268.4	6335.86	1041.15	825.592	15683.8	11722.8	25984.2	547.584	13715.9	17556.8	5895.62	31740.4	622.939	14731.6	6639.62	667.986	552.618	535.934	607.31	11309.8	48353.9	31915.2	695.638	656.101	38432.2	13175.3	16301.5	35696.1	23068.3	513.901	627.96	5063.14	418.054	19738.2	34506	14869.7
Q8IWR0	1089.12	26082.1	34455.9	58027.9	49970	74924.2	23345.3	27911.5	26162.2	17710.7	48318.4	26954.3	680.149	30669.3	30098	29674.1	26994	30709.3	53644.8	35688.7	41599	30724.7	30532.1	16818.5	35551.1	15266.9	19563.8	37709.5	36162.7	24839.7	67493.7	39303.8	46393.3	53521.5	30739.1	19467	502.921	41851.8	49028.6	15276	34467.3	33823.3	25100.4	31089.2	28531.5	773.952	22922.4	27327.3	30738.4
Q14653	117964	126006	208636	168283	133263	153064	114276	89633.4	99100.7	25208.2	113535	112106	841.714	79045.5	78895	76388.7	144075	84750.9	86490.8	151812	97479	79937.9	99685.2	92319.1	145540	175751	233733	183278	101346	102225	88610.4	203005	114077	101303	101574	158584	126588	50739.5	123998	94108.7	135824	77297.2	155265	152672	94304.8	216888	124210	75894.4	108331
Q8IY37	46361.9	41388.3	34153.2	35733.1	23167.4	36829.1	39850.2	40878.8	59533.7	71271.7	50156.5	41000.7	2061.11	43491.2	50414.7	44035.3	41409.8	35075.1	53181.8	52236.1	41592.8	43042.5	39533	52845.4	41982.7	42189.3	21694.7	21263.3	41428.4	59862.6	32805.8	40348.9	63431.4	55527.5	53386.9	47090.4	44700.5	51532.9	40464.7	36191.5	32425	41768	27250.4	38376.6	55960.9	43362.6	45606.6	45740.2	33090.1
Q96KA5	70118.1	74246.5	111881	53787.6	171760	69685.3	151145	92379.1	143104	52018.9	138553	85974.7	52646.9	59393.7	68374.8	80373.2	60437.7	80799.2	128082	105845	251148	87393.4	83414.1	92888	56725.3	334341	105013	174849	146340	87140	84783.4	60319.3	110530	95984.1	48393.8	59732.3	93901.7	112668	98598.2	70343.5	55791.9	76861	184149	209861	75593	112834	131243	27181.4	82772.5
Q9BSV6	1012.76	22501	363.353	10204.9	20371.3	8091.09	34214.6	36777	28193.8	730.56	34966.1	38657.9	16339.5	33535.6	19674.7	34813.8	23983.9	21985.5	26774.6	33743.5	17300.8	24104.9	21436.4	16748.1	7257.59	22382.1	59510.6	46199.8	16734.9	19055.1	18032.2	38466.4	37460.9	31653.1	33454.6	53392.6	10480.6	40491.5	13551.8	56802.7	30601.2	39030.9	17262.2	17641.2	15910.5	348.26	8467.49	34607.2	21920.1
Q86TP1	55553.6	57384.4	30475.4	46717.8	49082.6	37186.5	27552.2	36125.9	31472.8	676.985	45444.7	32118.8	19052.5	28341.7	31060.7	26137.6	36273.1	37044.6	41040.2	38969.7	19182.5	20809.3	29138.5	20451.8	49126.5	28542.9	41702.1	47613	20088.3	40415.8	42133.5	40173.8	32856	39439.3	40502.4	38386.5	60823.3	66994	48770.5	40293.9	40105.2	19197	45632.8	58145.1	35977.2	42482.2	52172.8	26666.9	27339.5
A9Z1Z3	459483	266071	408646	320463	126286	307483	136050	115286	159906	815.319	157866	185493	189569	235650	217466	201793	331316	345611	141314	278019	61900	155147	429777	402403	136308	157163	218860	205977	106195	332798	286229	780.831	198277	122453	136999	103879	488526	225209	174643	192566	52426.7	141197	116928	428278	201124	214603	315338	187729	205247
O94979	383768	311211	356071	351344	137230	321407	342140	367722	261375	223011	300144	271926	337408	275092	300111	322074	397180	306552	325204	265432	187168	216205	308443	202281	331694	253401	361732	281353	215022	369419	427430	417988	347185	185527	327793	413614	396879	383244	306690	260971	300088	234701	290337	352416	301430	454765	281959	262894	256330
Q03518	215858	225821	442337	162639	531186	362346	222804	233170	157315	170521	180710	193408	204463	155530	282898	276745	258324	349662	489383	167657	251762	170641	248680	554834	319979	724586	215686	388978	270387	213273	256136	158881	203488	97986.6	202709	74164.7	242944	138425	256927	236929	229454	181619	330268	340893	215160	95013.3	250460	256316	280022
P07947	470860	119736	270705	136623	164978	147424	150141	256949	134660	233680	117395	88816.4	401706	125201	87924.1	118496	153792	109279	112443	146555	198288	127059	96348.8	181392	246728	234659	75812.7	120447	201316	296164	439778	193143	110571	129459	106063	144669	693068	508737	388506	131093	144713	114592	149475	192749	150750	502819	283908	124732	190828
Q16718	312869	284211	405114	435535	232157	412587	195377	165872	221801	411750	352878	172437	260737	261327	387989	182354	118168	228228	281903	316274	352826	331081	273733	457587	204028	423248	166042	233444	500363	377377	276570	139378	256760	195918	232445	123708	489856	173248	355961	192424	464197	237920	270378	227699	224821	285592	378511	310987	283474
Q92466	64700.8	111564	150262	137129	62124.9	122534	86309.4	92457	188399	81512	135346	419124	83910	234855	252657	190992	173486	95290.6	90281.8	212997	175931	119125	140037	139980	101532	70575	40087.4	64184.5	55538.1	116111	77853.1	116200	79863.4	63767.8	162962	47133.4	124793	172304	96618.6	159823	280060	112985	63484.4	136577	125206	132802	148283	113300	105167
Q14978	123017	151251	141505	143833	224843	102596	113943	125473	242195	347442	173221	318264	92102.6	211399	212739	198857	108383	133791	218986	184282	163180	205854	168960	267144	112805	151306	112444	123479	110103	156553	56279.9	181568	427481	307053	262730	201050	117197	112624	107243	136079	78604	192296	177109	278162	207219	256349	143087	134365	105837
Q56VL3	408.06	18800.7	7875.36	38130.9	720.008	15159.7	34790.7	57981.6	54026.4	86897.1	40502	26764.5	793.051	12908.3	860.563	26606.1	40549.7	13160.6	11452.6	817.397	51691.5	41664.1	14583.3	16857.6	11597.2	33296.3	550.504	498.71	17626.5	63294.7	667.946	586.453	636.139	57855.2	498.749	534.216	27885.1	68631	60882	9046.28	675.819	24972	29727	952.194	56599.9	797.466	521.462	618.422	15862.2
P13667	2.00671e+06	779756	1.19119e+06	1.04003e+06	784010	1.26315e+06	574271	811771	1.14124e+06	1276457	1.01593e+06	471249	1.61367e+06	651601	1.02621e+06	793232	883661	678803	1.95935e+06	626274	974929	819332	692578	1973706	923809	1.07719e+06	551051	432270	940656	1.184e+06	2.30098e+06	1.17836e+06	1.12437e+06	1.02998e+06	919702	1.38703e+06	2.08826e+06	675936	1.30516e+06	824487	604789	610441	948878	981011	1.04697e+06	3.02733e+06	1.08072e+06	741520	797747
Q9Y4D1	13429.8	38350	40336.5	16197.8	47258	26210.7	22464.4	11859.9	696.755	37022.4	18804	23263.5	594.156	24952.9	9413.49	10060.4	497.408	27412.5	23115.5	7378.39	19516.8	14445.3	33302.5	11083.3	809.62	687.408	30658.8	38300.5	24446	72136.4	35976.5	730.244	20033.2	17497.4	37695.9	644.669	35537.7	23325.2	40914.9	41490.5	34148.1	32790.9	30160.1	11854.3	18564.1	15611.9	5285.35	11570.7	34238.3
Q8NDT2	103792	117565	169820	153162	56658.6	112359	119218	116897	119752	142268	91665.6	102133	87359.8	126418	120496	102452	91293.4	99293.6	95631.3	122001	76214.5	108303	103422	199908	131189	120937	64226.4	124537	106580	73981.9	57236.6	108413	80606.1	113938	90348.2	69743	108798	190940	120511	117900	105009	87239.3	158409	127961	103521	96820.7	169874	98973.2	96074.1
P52907	717317	1.09681e+06	1.26401e+06	1.13817e+06	1.12499e+06	998820	1.21927e+06	1.13834e+06	849075	541588	968293	635640	1.08082e+06	779110	802243	810230	920563	1152483	880907	1.11091e+06	587307	625525	1.01962e+06	828795	1.33172e+06	1.07465e+06	1.61667e+06	1108200	706786	887593	1.57993e+06	734334	906804	933093	751010	1.06239e+06	1072676	1.08679e+06	1.26191e+06	656429	955313	678858	877432	1.49514e+06	897691	1.04651e+06	976808	852510	869943
P18433	148133	141822	181545	295532	116367	210129	164573	89961.5	166185	51324.5	116741	138624	173078	146703	97525.5	96211.1	167051	79700.5	123157	228895	169753	84920.4	103713	190280	145339	127136	127454	118817	159887	175792	128166	153912	116121	122485	118587	84010.6	230731	121893	167691	131655	163628	108246	110966	124077	125144	614860	94920.4	119425	138142
Q99676	611.933	578.108	725.129	22404.5	8452.58	440.64	6932.27	7631.7	680.804	12170	465.299	27861.7	553.31	11168.6	801.564	10619.3	5429.27	7539.42	592.684	19061.1	8617.75	2363.53	9174.82	20465	462.254	11386.1	914.542	4280.87	412.581	681.679	521.464	19186.7	575.974	5126.44	17635.5	5930.08	550.076	12012	850.369	15321	3684.69	11859.6	10159.9	894.819	8419.44	598.537	2941.61	661.599	18327.3
P05204	889776	1.11144e+06	1.98762e+06	1.12351e+06	465126	995105	1.04673e+06	686207	3.74296e+06	174174	1.10017e+06	1.67638e+06	4.04849e+06	1.36922e+06	1.15668e+06	1.25012e+06	938809	1.25467e+06	1.3217e+06	1.33922e+06	3401225	2.0494e+06	1.17201e+06	1.62679e+06	219277	1.17868e+06	630251	82136.9	4.66976e+06	1.19992e+06	1.04368e+06	26161.5	260952	642805	317080	278601	2.61045e+06	1.90928e+06	1.38384e+06	1.51885e+06	1.39481e+06	713681	900746	2.28816e+06	847439	1.93298e+06	2.9137e+06	910301	1.3656e+06
Q6ZUT1	807.289	23147	352.762	28545.5	21151.5	27995	10762.6	24483.2	10958.6	38391.8	34558.7	9958.04	626.011	24394	17828.8	25075.4	7235.44	24861.6	25939.8	37558.5	37964.8	30419.3	27455.1	16191.8	25619.3	19638.7	8398.92	16890	431.269	16212.1	945.015	11391	37781.3	24807.6	30519.9	18134.6	593.421	23087.6	438.246	600.496	13147.7	44451.8	7180.57	15371.3	22974.5	578.867	10702.8	28695.2	20828.4
Q9BRR6	87803.1	34913.1	70294.7	33855.4	40129.7	35214.1	26446.9	45173	25485.8	47929	94490.7	18602.1	57703.8	41182.9	40053.5	37413.7	39587.6	46663.3	49760.1	36323.1	91324.5	58026.2	30729.7	68133.9	25510.6	95620.1	18768.2	35272.4	93098.2	60430.9	77027.2	30055.1	20855.7	29292.9	36729.1	15982.1	63577.8	24128.6	44563.2	47241.1	62174.8	29981.9	48745.8	52384.6	29405.3	56376.5	61014.1	41791.5	34156.9
Q93008	135805	109637	109323	115500	119863	124043	112999	109064	89827.2	59989.3	83035.6	79991.8	173114	89408.6	89735.3	79919.3	102059	110109	124448	105435	65615.3	84644.6	123763	67813.4	129809	89158.4	153470	147565	126880	143929	147333	116876	81114	75383.1	78205.1	135807	141734	124124	134300	100543	135525	70083.3	124482	122837	87503.2	228198	103580	105717	93984.3
P20036	259257	184440	63071.5	321240	34056.3	275106	529.602	699.615	354.808	397.462	75246.6	350.979	446.328	373875	418312	401640	295050	256214	378758	170690	90078.3	126346	154377	471634	200957	302781	6690.11	3324.95	330470	196532	56546.8	67708	85586.2	1074.48	174556	43051	120601	736.237	31572.4	158415	205767	214322	137406	47637.5	313593	73849.3	10325.1	277796	269873
Q9C0C9	156447	93734.2	91062.8	141548	76145.8	109342	103820	97722.6	76393.5	66034.1	96926.3	116714	67279.5	97373.8	93970.5	91803.1	104079	100032	118873	133119	75009.3	106342	104161	69397.1	98514.1	56961.5	64420.1	85541.9	80217.1	113393	86554.9	165599	133099	145473	161201	167735	94995.9	103264	94128.6	111016	112013	89737.8	88571.6	117316	92818.6	220501	97422.8	86802.5	89658.1
Q9UK58	20843.7	15889.1	19602.8	55043.5	26040.8	21535.3	41253.1	42369.6	36887.4	21820.1	26271.8	43944	20191.5	31254.6	38618.7	38950.3	54173.7	36505.2	27348	40661.8	40443.1	42274.1	35634.8	33376.2	50009.3	44266.9	12024.6	30638.3	25628.2	17287.3	19189.8	37995.6	30057.7	26059	23320.8	21711	629.139	29511.1	37373.5	38763.6	21539	23904.7	32951.7	35301.1	24482.8	470.683	49703.1	35787.9	22623.5
Q5EBL8	689.713	885.699	590.195	456.507	854.043	503.485	586.454	588.948	607.568	509.293	451.511	400.282	879.167	9030.93	473.296	7677.22	607.158	10751.9	10452	476.612	535.963	11306	6654.74	3551.17	621.432	7800.24	28973.6	14777.5	542.242	596.291	689.859	689.865	657.157	40630.5	1025.53	6269.08	666.885	20422.8	511.213	489.834	26405.6	6834.51	811.959	5018.09	5795.37	544.417	815.949	600.718	25080.1
P05165	152783	30865.5	80884.7	95613.3	17591.2	75631.5	17847.5	10299.4	77634.2	50727.1	696.454	67017.5	37391.7	724.676	2916.76	866.31	35545.6	934.635	5808.72	874.256	4561.24	653.922	481.717	130012	76371	110001	686.94	551.877	47906.7	101833	65121.7	57351	85556.5	24088.1	34308.8	24488	123395	32253.8	60529.6	40365.5	16500.7	37257.6	9868.51	16061.8	75529.4	105491	147196	33064	48202.6
P19474	141615	70510.5	124427	100324	114691	118253	88264.2	112636	76602.8	60648.8	75975.2	70464.3	254985	103612	109050	66647.5	82529.3	109590	100616	94069.7	99129.2	68452.8	95213	60385.8	95740.3	83099.9	190336	114243	85569.6	155465	225439	50145.2	62234.6	74648.7	64572.5	77590.8	199671	88528.9	163596	111761	185521	61169.3	102040	141897	81328.4	171724	83563.6	89119	81988.1
O75325	119557	617.386	883.365	382.239	22005.4	356.207	1026.6	18395.4	653.102	92244.5	688.416	431.514	44771.3	121232	25231.5	16419.9	586.821	35366.3	44384.6	21597.8	82608.5	24627.9	29522.6	85451.1	330.065	19922.7	8559.82	813.425	78301.5	70615.3	35762.5	34577.7	27905.6	54080.6	37317.2	17477.3	245624	13811.4	25162.6	14375.5	69577.1	26898.7	489.721	716.841	8961.22	397.91	660.223	26440.7	699.677
P13674	41232.3	50613.6	128509	101303	89966.3	42733.4	32563.5	46373.4	70923.3	58330.7	66413.2	57101.2	88564.2	31008.5	50607.4	49789.9	60774.1	37375.1	98344.8	65499.7	25760.4	49009.3	33199.2	128702	42068.6	60718.2	33686.4	35723.2	62897.9	43311.8	57453.5	348489	91720.1	138723	146123	84840.9	71051.2	86077.2	39094	64636.7	32038.2	66536.2	39801.4	113139	76485.4	143027	24406.6	34229.7	54525.7
O00311	395.195	53188.6	642.625	735.845	48464.1	623.099	45864.9	428.331	482.073	18004.5	885.453	66698.6	536.912	461.913	400.164	1550.33	8363.62	494.931	727.173	38230.9	489.713	8925.24	857.186	504.071	876.372	509.695	475.92	14021.3	684.845	465.652	720.608	9827.24	16210.8	17466.7	42514.8	16625.3	640.216	4551.7	751.119	21864.2	18406	21008.1	758.1	798.528	4268.83	418.652	728.602	18354.2	60517.7
O15212	75434.9	72748.2	143119	83700.3	138641	96790.5	125281	97182.3	67966.9	88185.7	70697.4	142916	90775	68994	89438.9	100658	103214	72293.6	71070.2	103903	78555.4	67067.6	70328.1	67342.1	86876.9	60244.7	151013	135297	76394.6	77733.2	73417.7	128878	159047	201377	175007	135215	77019.1	108265	117907	110494	81535.2	154027	110501	92610.2	110131	77936.5	70124.7	85726.3	109684
Q13901	738.085	798.683	687.569	1062.18	503.975	357.168	1132.15	562.836	611.435	393.998	793.6	992.012	509.914	48150.6	573.452	46820.2	18598.6	96875.9	86660.5	110312	1056.41	14393.2	37803.4	32106.1	677.869	810.071	763.082	55438	538.887	115644	9921.06	75485.1	67478.3	127056	25921.5	79087	958.018	88241.6	172864	91633.7	16111.7	41686.6	61635	626.489	70840.9	645.053	45463.2	114226	46209.6
P50454	208919	121498	215996	112422	108463	177272	572.734	23324.5	99835.3	79808.5	522.201	49744.9	46700.9	51134.3	49398.6	71806	130251	69986.1	344395	73596.3	110186	88567.6	86447.2	184130	84542	160512	312223	365144	124242	150676	49724.9	129522	69569.9	56254.7	169567	243509	201860	785.798	24864.6	121938	31631.9	153762	364829	87985.6	51459.8	210951	123657	68152.2	206259
Q9Y4E6	34284.1	16507.6	537.754	20101	23015.6	105822	37540.5	28211	9338.61	494.4	44359.4	24157.2	71210.6	25185.4	14883.6	31264.4	65884.7	16911.9	15093.1	23603.7	12158.5	29011	29256.9	5464.8	27267.9	122832	47364.1	41093.7	193128	10455.8	53907.6	420.596	17960.1	18146.7	20296.9	72643.7	32041.2	31913.9	37504	62580.8	30511.4	20068.8	79616.1	28439.1	22157.5	22719.3	20159.6	16607.8	22238.8
O15015	437.061	13910.8	17391	12867.7	12257.5	27820.6	15530.4	12530.3	15142.6	29571.1	19335.4	13672.8	214141	5006.3	24854.1	14369.4	52521.5	8535.22	491.219	10068	8977.41	5942.95	7242.66	38122.6	781.76	13698.4	588.005	769.637	980.053	649.851	868.687	19120.3	13672.8	12806.6	24930.5	3103.52	1075.91	19032.4	763.455	15840.9	15058.4	15642.1	61469.1	670.299	646.225	523.41	375.455	577.249	17304.4
Q9HCE5	53895.1	60385	94676.4	55218.1	32219.6	64634	49706.9	125905	55025	77339.2	73236.4	70789.6	763.168	83377.7	72744.3	87266.1	55436.8	58892.1	63550	105197	52990	62185.6	85655	74909.8	85093.8	66363.5	55121.4	44165.8	98544.1	38094.4	38424.9	102135	58497.7	48043.1	49926.4	54126.4	57028.3	64711.2	63592.2	80081.8	51614.7	41568.2	48338.2	69778.4	57453	179312	57636.2	60724.6	57021.2
Q3SXM5	82370.1	85207.1	122683	117424	32659.3	142650	107338	108476	100134	115779	88535.2	67761.6	44020.2	48618.6	81166.7	95143	71740.5	47989.9	67511.6	63670.7	131967	76088.9	64126.7	147465	122853	80936.4	63632.6	112422	109270	91172.9	92559.5	68435.3	35174.9	85182.5	34384.2	41930.6	66403.2	153869	107638	89886	68952.2	55656.5	116055	88220.2	70373.7	67275	107782	76299	122971
Q9Y294	61258	73234	62130.2	88867.4	166398	133105	72715.1	138902	90774.7	64101.4	91396.5	58836.6	23580.2	80127.1	87633.9	87333.4	65471.3	66660.9	74126.2	62436.8	91259.7	42229.8	84675.5	45523.5	65127.7	53123.7	227839	245808	65451.9	95267.8	34595.9	46642.1	77742.6	100450	42177.3	138079	54230.8	151956	122151	34412.3	58889.2	47366.4	171123	130516	94342.6	82846.6	112008	61343.3	68715.2
Q53QZ3	85402.2	87856	178421	191834	104689	122927	175975	195791	114501	84423.7	131932	232163	57092.4	156191	139683	114055	130603	179996	120130	226748	97156.4	103695	192743	94813.7	139454	114310	143910	145718	88385.4	71181.3	97778.3	114647	99963.7	242096	80150.4	27184	134242	220325	211554	82289.6	108921	76053.6	155234	208424	105583	161702	161327	111339	110191
Q6UB99	633.16	12340.5	438.42	20791	498.312	24621.5	7105	11137.5	766.2	1140.98	2663.91	6149.77	929.945	346.019	531.842	9156.05	1024.02	7132.99	2900.69	9536.21	5866.86	39993.5	6931.89	10600.8	6129.95	18325	1768.2	2177.16	9795.89	1008.99	1238.31	560.892	9381.78	505.703	4385.35	2610.07	680.601	4034.17	390.201	1771.46	13809.2	6533.96	619.68	583.723	10471.5	511.055	866.522	10980.9	668.73
P00568	880538	337031	307784	297999	172353	374849	56411	129062	81038.4	36969.1	936.279	485.246	119559	292332	172858	163036	183573	122569	251188	871518	605926	238944	189534	540882	334580	36430.2	79649.8	341192	636047	288449	72097.5	639.167	106051	542.643	109298	66534.8	272856	770.161	89569.3	357377	427791	92696.4	94178.1	804.482	170410	2.18257e+06	606103	152081	460758
O96013	11344.3	455.559	726.487	38461.2	18461	28299.1	41676.6	22439.4	24989.9	10813.5	14187.3	472.597	703.752	619.371	697.058	927.719	1076.66	12720.2	625.124	605.829	436.951	641.82	10657.1	565.881	542.67	468.696	586.794	6817.18	1241.33	915.066	609.193	35991.2	16697.6	36891	15994.6	36641.2	586.646	13111.9	649.631	11895	20195.8	26436.7	49321.2	18465.1	18633.6	561.263	10728	19795.1	22847.3
P55895	558.01	509.106	495.052	1065.89	408.726	911.958	435.351	915.536	468.526	735.181	663.53	434.643	456.291	24143.6	22757.4	9358.8	15282.8	8018.64	7900.17	1003.48	609.525	11146.6	20654.6	729.127	471.088	25907.9	518.386	4030.11	752.102	939.125	464.732	364.613	486.664	2739.13	18259.3	694.951	293135	26124	799.807	22390.3	831.25	4993.71	568.02	869.622	7595.21	329.909	676.065	23663	6939.68
Q15014	92164.1	82221.1	87743.4	284269	36729.2	145849	103933	66499.2	122213	78813.7	135244	85411.8	832.687	61059.5	51322.3	99921.5	64625	68356.4	74334.6	79750.3	125555	70324.6	60840	151020	104102	59295.1	158481	162601	103530	61456.1	466.612	52173.2	97811.3	136772	80630.1	141659	61418.9	107497	106019	30639.1	80669	50310.9	143364	79831.4	82182.3	239724	99742.4	69307.8	80109.2
P10619	288989	47102.7	41480.8	45485.3	51230.9	49095.8	49439	73224.6	68878.7	66659.1	146241	32721.3	180503	50461.4	47830.7	70598.4	55926.5	29789.6	86746.5	36908.1	97745.6	64511.3	28638	60509.1	47884.5	57852.8	68634.2	33010.1	69554.3	154147	540246	37362.1	24776.5	55914.4	34545.8	46456.9	169412	56606.4	153133	160324	18786.7	54847.9	108357	58553.9	56046.4	61289.8	72802	66219.1	95495.9
Q8NEM2	622.18	1151.62	652.289	35230	25930.7	926.809	856.577	19946.8	26722.1	43990.8	526.149	1258.03	758288	25315.8	778.25	25769.3	21850.3	77357.1	7323.22	27145.7	557.816	16632.1	785.078	9491.8	767.45	670.799	655.448	41792.4	574.977	55960.6	543.097	24659.7	38553.4	43098.2	52659.8	36621.3	58376.1	96086.1	17661	22629.6	33418.4	89484.6	59695.7	17327.8	79785.1	856.953	11472.1	17330.8	30196.8
P49407	56966.2	74445.9	49303.6	134347	61751.7	86109.3	63738.1	91438.1	135333	57262.6	172042	131000	90697.1	92995	100263	111138	113312	69034	75326.3	91708.2	107305	81986.2	127495	49427.7	81562.6	101230	86055.7	128323	88891.2	58002.3	135460	56856.4	64946.7	44454.5	46412.2	79759.9	117041	153085	160381	91652.3	51895.1	78504.4	98619.4	99296.7	54653.6	250172	93474.2	107210	68032.1
Q5W111	405.697	1544.12	359.312	23683.6	35404.7	40652.7	1158.16	743.277	1021.51	554.756	324.191	782.051	607.897	10574.1	42426.1	55480.7	48360.7	14567.1	57694.9	21452.9	16784.7	14680.3	3492.73	502.272	862.752	50476.8	13534.9	62329	768.841	31825.1	35974.7	603.25	2609.55	879.672	70487.8	507.004	413.082	600.988	1017.79	5599.76	17103.4	427.338	39133.3	64895.5	31858	59434.7	635.974	31456.8	671.454
Q9BZ95	22810.4	64034.6	56364.1	67359.6	43140	50719.7	97310.2	80505.3	80787	60570	63077.1	95036.9	58089.1	63458.1	72416.8	50900.7	23380.6	54278.3	64298	54399	54501.2	37035.3	70605.3	115965	59461.2	43061.7	46177.1	51395.4	75799.7	51834.1	63191.2	30531.3	155134	75568.7	52851.8	45496	77945.6	81962	77473.7	35695.6	49456.7	69320.5	63565.2	71217.7	82476.1	187676	61036.9	47388	45444.7
P01213	4.46143e+06	78220.8	448.864	644844	55002.8	87531.7	511291	117276	120375	88547.4	34576.1	817.634	1.10557e+06	275773	79027.9	66823.3	121656	293593	197522	304536	150343	103272	49570.6	1.26553e+06	190429	33750.9	61715.8	288750	187626	139707	455.502	925410	358578	416065	545265	279065	768.427	1.90642e+06	982345	527.81	479.616	1020.88	418076	674.139	197079	370.929	549.694	280518	255563
P11586	826569	1.47776e+06	1.47198e+06	1.25298e+06	2.51435e+06	1.39574e+06	949344	1330770	1.03222e+06	936364	1.41361e+06	2.01306e+06	868262	1.23602e+06	1.29174e+06	1.16886e+06	1.41688e+06	1.39426e+06	1.10988e+06	2.02178e+06	861252	1.29897e+06	1.73665e+06	792374	1.09232e+06	784453	1819000	2010252	730776	1.2976e+06	987434	2.08494e+06	2.42833e+06	2.35911e+06	1.20473e+06	1.96812e+06	1.16963e+06	1.63437e+06	1.21291e+06	1.15455e+06	2.07978e+06	1.39607e+06	1.37337e+06	1.57819e+06	1.61602e+06	2502820	1.07367e+06	911751	988502
O00170	169756	285609	298040	309240	269099	270508	396905	350992	268347	227232	228129	307968	110895	251391	250198	234425	244330	297597	253363	316944	138360	264829	344892	191755	253297	194100	306660	251331	169763	145578	161331	200834	305520	379809	249995	322508	221382	558041	401336	289178	235554	195344	222184	361760	280909	346047	239440	249000	161212
Q9Y6D5	112116	135419	212166	98434.4	114025	111376	72573.6	89923.9	195670	134806	111813	93840.8	48312.9	95654.5	108532	105866	166734	73914.3	80422.2	139194	132859	126044	58811.8	106998	113366	159229	246193	197754	104655	105928	107839	174118	133228	78631.1	118804	137735	152747	117762	138166	123188	168673	111764	111982	111444	77481.2	142190	95381.5	105359	115448
P06737	185865	53101.1	71082.4	46888.3	109858	57054.6	109058	114620	67748.3	42362.8	162711	39867.5	770154	74525.8	72762.5	79436.4	94910.5	106116	65116.7	78409.4	99211.2	54205.8	58747.6	14807.5	100613	51362.8	352243	154885	38543.2	234965	463265	85279.3	201456	40009.8	68933.3	43910.4	305856	19690.9	152243	114044	46682	70505.1	109860	39843.1	37856.2	78115.2	51322.6	45353.7	117701
Q96FC9	398.577	785.045	549.275	547.056	447.92	664.759	978.553	1398.58	959.847	238.382	405.301	626.289	854.889	16576.9	44474.6	591.787	14489	5884.54	914.066	12453.3	517.465	22267.6	854.467	760.486	469.051	807.454	555.783	1002.22	1178.22	569.409	700.19	535.848	17965	13760.8	14653.9	520.388	504.001	647.25	816.437	27758.5	20164.6	17857.9	15981.1	19452	934.993	498.936	41599.5	663.406	686.368
Q7Z7L1	33830.3	35335.2	56187.9	56754.9	32263.4	32918.4	46386.7	39630.8	87083.4	79489.7	39270.7	76112	638.113	39346.8	57003	55468.9	61575.4	44792.3	64933.8	44856.4	11700.6	41641.6	45132.7	35381	46379.4	30005.8	33556	35060.6	10055.1	50454	24802.3	51557.2	71712.5	31128.5	67171.5	80321.8	60602.2	89319.6	82932.4	48411.9	32579.8	49670.5	43889.6	71084	81189.9	667.24	56984.5	46712.7	41499.6
Q9BXM9	984.546	460.116	38624.7	26059.2	607.128	83157	390.121	555.545	729.978	962.515	566.577	869.473	724.621	576.418	637.407	466.476	899.818	597.307	874.871	862.857	799.528	805.567	14671.9	13946.4	29377.5	608.245	597.732	11747.6	363.965	841.297	606.616	4646.87	523.811	20990.8	25870.5	24465	446.603	659.51	705.356	8024.15	475.319	3989.37	10664.7	30693.7	54525.8	849.966	36266.6	490.487	9581.38
Q15058	783.231	105981	725.14	70887.6	35071.8	109259	14292.3	13376	14316.1	46439.3	57874.3	14620.2	297646	73877.2	18068.1	45248.8	74330	18186.7	37188.8	30186.1	30256.1	38924.6	25033.1	10952.3	61688.6	78944.4	6428.44	144848	813.374	795.952	706.928	92382.4	27361.1	29757.2	51355.1	44908.7	76518.1	8888.98	13500.8	24648.9	49429.9	31705.8	112493	112044	22142.8	705.795	101609	88649.7	31996.4
Q9HAH7	878.676	1074.95	726.822	38531.7	513.898	465.758	432.846	15808.8	499.892	554.079	555.152	915.129	674.038	13472.3	680.895	888.757	15256.8	5564.74	634.487	5943.55	542.64	502.795	9562.52	7538.72	449.475	410.266	4754.11	17913.6	1619.84	712.788	689.483	9614.62	18367.5	20145.8	16255.3	12252.1	640.451	37853.2	965.01	6546.92	14524.5	19510	13126.2	437.984	2718.84	802.354	619.586	6660.8	21783.3
Q9NYY8	572.974	23997.3	12730.1	14171.8	39665.6	20748	22742.9	28295.8	49458	46595.3	33390.9	34828.9	526.019	20472	41526.4	43944.5	17132.4	17550.1	45911.1	39720.8	27029.2	35926.3	32045.7	31253.8	33094.1	46128.1	19581.4	34280	23993.4	47059.4	7062.39	29474.8	61025	41736.6	44375.4	33844.6	20828.5	17188.5	11700.4	19515.1	23922.7	48792.1	29695.5	14905.4	31884.4	580.622	10079.5	27789.8	27789.3
P28482	331654	320421	312834	532287	494071	311920	383546	421694	329898	234117	309746	334534	378262	391464	395280	340756	434859	405381	463622	527042	294597	296365	375388	197745	343761	236884	446253	414932	303824	320697	414424	284025	373713	278496	324958	275346	487575	441203	449965	399669	361112	319263	303228	391756	308477	693177	330235	307940	303923
Q5T0N5	622.906	38003.4	30153.4	55752.5	952.892	37508.8	529.503	553.054	1067.02	1295.04	1681.53	618.534	1016.73	509.392	38393.1	664.343	782.786	568.504	59417.4	640.12	603.248	593.409	405.785	22342.5	21029.6	1000.32	573.872	22136.1	28240.1	938.973	493.464	758.816	13235.8	34071.7	28942	26668.7	1040.7	664.816	13510.8	28719.9	953.289	6495.18	53460.4	621.21	9950.04	374.007	537.712	606.407	43066.1
P80404	30911.1	32705.3	40636.4	24168.4	1152.67	16420.6	10021.9	618.313	13437.7	1017.41	505.869	1489.93	14391	750.561	818.98	696.041	21198.1	454.699	344.603	9411.15	815.3	641.914	16522.1	54098.9	25545.3	22605.6	833.817	801.978	1576.89	15243.1	538.796	656.39	442.924	10532.4	39935.6	11682.5	26771.8	624.188	781.817	103116	5920.96	746.88	570.303	686.096	908.421	933.871	578.348	4044.3	847.258
P53634	638452	19856.7	117467	36139.7	218400	91113	241243	269797	347776	85474	296836	162877	311753	97263.6	129289	115514	257905	92012.1	434297	70505.6	146396	216014	167905	14574.4	84939.4	136144	181563	186631	156555	397216	415038	248151	118042	134648	43904.2	148221	344540	265787	475268	362661	24952.6	277078	212669	224102	217110	27579.3	98070.2	132095	284850
Q9NUJ3	19843.4	1248.66	1269.18	32886.8	21936.5	30188.7	25131.1	30822.3	20871.4	5173.6	32686.9	18798	20259.3	29864.7	12478.6	19573.7	32222	20419.7	31182.1	22418.5	813.193	22641	21597	17766.7	18502.5	12435.2	4321.15	16762.2	11087.9	22894.1	33058.8	51941.4	19137.7	60513.9	27099.3	24303.8	16490.9	38592.8	21051.8	10477.3	8053.69	11324.1	30221.9	28709.1	25833.1	26603.6	751.494	16184.5	35314.1
Q6UUV9	655.132	60834	421.109	935.472	56132.1	21722.9	740.655	731.033	864.154	802.48	1040.92	804.072	955.323	61943.8	66831.7	52614.3	42370.6	48632.8	63574.2	58489.9	45921.3	40854.5	97009.4	31404.9	49813.1	33669.5	84723.6	75564.9	56496.2	630.7	45187.1	59465.7	53751.9	34449.3	55312.1	47609.3	704.841	58014.8	16523.2	56733.7	50643.6	85583.2	42867.8	35922.3	60264.8	445.854	14952.3	79015.3	56607.8
Q15326	32381.2	31065.4	29585.4	29683.5	17247.3	56494.8	30031.3	21168.5	41930.8	52899.2	19503	37197.6	521.481	22690.9	33870.9	34245.3	15647.1	30252.8	34824.5	27154.7	22796.9	25301.8	35517.7	69770.9	25293.1	24565.9	19680.5	29224	67631.8	20890.1	751.058	20671.1	18228.2	23128.7	17598.2	5227.39	28139.1	55320.5	41625	14738.5	40995.4	18610.1	34944	30927	25796.4	32594.8	34136	32572.9	34431
P09693	431.301	500.627	317.521	668.502	718.819	525.105	94194.5	155303	133526	670432	157259	56828.1	459.333	729.857	683.373	709.241	617.676	81482.2	512.521	769.993	953.618	612.949	30447.6	80756.4	43317.6	218547	751.737	366.461	425.657	249174	681.09	867.445	800.317	109773	911.915	802.411	186757	173401	94608.7	659.803	95148.2	767.808	741.084	552.051	117734	1084.05	1134.41	87688.4	102307
O43683	351856	698813	1.45204e+06	819196	703948	1.62329e+06	223479	929712	330404	660068	482999	136474	348857	453925	533580	1.00315e+06	1.83466e+06	338066	365455	354901	1.08119e+06	253751	224129	330505	1.05215e+06	1.75457e+06	1455132	2.03861e+06	973084	318178	167700	1.63127e+06	481471	243973	234412	1559844	505858	390568	407851	327259	615548	319562	602525	346161	665589	1.40596e+06	702929	310097	319102
Q8WV99	1.6359e+06	460203	468492	433676	582208	489915	331152	520527	379246	378198	808453	331320	4.23683e+06	1.16119e+06	1.07753e+06	711705	883559	824587	1.086e+06	1.22539e+06	704806	2.00394e+06	926548	201403	923520	511363	1.33909e+06	1.57586e+06	562917	694199	607023	1.76417e+06	1.02352e+06	717234	931253	1.79019e+06	961305	1.54198e+06	752032	1.16573e+06	334125	828063	858408	1092.4	624842	917.846	172592	1.3618e+06	443440
P78527	1.77208e+06	1.71384e+06	1.39621e+06	1.42819e+06	1.38718e+06	1478864	1.52136e+06	1.46368e+06	1.51027e+06	1.97866e+06	1.61308e+06	2.20577e+06	1.0529e+06	1.62019e+06	1.60145e+06	1.83909e+06	1.56219e+06	1.46445e+06	1.55593e+06	1.89312e+06	1.30996e+06	1.13684e+06	1.61314e+06	1839263	1.81157e+06	1214909	2.24836e+06	1.81609e+06	1.44108e+06	1.53228e+06	1.188e+06	2.01313e+06	2.69493e+06	897325	1.4024e+06	1.65338e+06	1.27648e+06	1.72526e+06	1.56506e+06	1.20627e+06	1.3225e+06	1.43046e+06	1.59413e+06	1.59046e+06	1.77111e+06	2028451	1.63389e+06	1.54129e+06	1.38745e+06
P46782	302694	506373	436197	697033	481070	460270	379790	435434	408536	507835	576616	544084	237551	493270	556560	322659	314632	431294	521465	572306	329429	458662	456105	380263	238775	263103	302742	386812	320609	500924	354058	569613	696916	675477	654520	659631	683786	408244	490707	358554	297610	427188	419592	792769	523210	697612	444835	481796	285216
Q52LJ0	190232	165767	105487	172260	123353	65003.1	194847	186119	212169	181964	199792	227006	125396	243560	231200	191321	149954	197550	120314	245702	145816	135243	196619	139589	193633	156185	124292	118331	151177	159352	131411	114590	156383	197986	59550	123146	145709	258842	228738	128181	175153	140921	127847	216418	119172	182186	114289	176955	121805
Q969Y2	34407.4	42743.3	81977.1	33713.1	25763.6	30517.4	46525.4	20278.7	53585.2	34500.2	28615	71252.6	20944.4	38525.3	26752.6	40860.8	44302.7	33415.6	64216.6	69837.5	30723.9	56607	45714.8	46172.6	37490.7	49438.8	19709.9	23034.9	23386.9	31201.6	6618.4	38432.6	56271.6	66650.6	61527.5	19332.6	31462.5	38189.2	27373.5	115716	28651.2	34389.7	39343.2	42899.4	22172.7	548.747	29311	44303.1	25639.9
P23458	36218.5	36866.9	52730.4	39457.4	72095.1	54641.8	54960	29833.1	47947.4	48746.4	42821.5	24735.3	38362.8	40165.5	35678.1	30514.7	34910.4	42703.6	42204.6	57842.7	60442.2	43173.6	54174.2	52658.8	38740.7	58956.2	41889.5	34729.6	60270.6	37582.2	66279.7	12378.6	29667.8	24966.6	34194.9	39965.8	48477	38208.6	49957.7	37043.7	51931.1	37152	39791.5	50392.2	32763.9	55381	43564.2	33726.5	32881.3
O43681	340047	306503	424429	301287	575512	371374	423208	414380	318746	290947	441790	177112	342868	436487	322805	390213	385164	340178	340172	465848	335674	328465	256063	321216	324430	312746	581203	414485	245850	334201	339137	237960	345752	467644	418830	342548	345156	431027	423299	423106	548032	451521	294685	233349	383302	270595	367122	372411	387066
Q9Y375	706.286	21016.4	668.564	20879.8	11104	9792.01	11911.5	8374.02	31880.9	25275.7	15417.9	45949.7	13745.9	11938.9	11498.4	27144.8	11018	15159.9	32187.7	18875	23161.3	4857.06	21314	28537.3	14675.6	17858.8	603.348	491.111	11792.1	29789.4	7408.13	27259.5	22657.3	29289	19503.3	21053.4	18855.3	598.733	4389.89	10835	8387.58	5604.92	843.531	36202	12985.9	546.226	605.071	4710.79	697.961
Q96S82	14752.8	16502.3	677.603	22616.8	33420.3	20485.8	33077.7	38435.6	19768.5	10085.5	25866.4	24950	1027.63	20639.4	17643.7	22712	632.207	25847.7	10047.5	20508	877.439	21265.5	14519.1	22981.5	30178.2	17874.3	33056	33442.3	18138.9	8499.54	27221.9	41980.7	34491.5	36887.1	29416	16751.3	9053.46	25314.9	21700.1	15731.3	35840.2	27994.4	18222.1	16692.6	15891.8	560.409	11752.8	24471.9	23678.8
Q9H6U8	83417.4	22800.2	52409.7	45585.6	42049	30684.6	67837.6	34354.3	78166.3	41144.1	41740.8	50689.2	57961.9	46443.7	41365	58380.7	15670.6	39820.2	63749.8	40131	75918.1	56547.6	51785.9	50894.4	39342.8	25572.2	19235.5	38828.9	96074.9	78002.8	68134.2	30995.6	30348.1	44173.9	27785.4	22909.7	70569.4	72792.2	72732.8	69246.5	49951.4	39355.5	52259	54821.8	26931.5	39503.6	74629.2	31065.1	42878.2
Q9UIB8	20273.7	40244.6	583.335	496.714	40348.2	602.05	55324.7	94677.6	51897.5	58618.4	38014	10581.1	24587.9	565.795	524.765	1018.82	386.485	537.979	686.226	721.737	4076.33	7651.12	16482.6	1252.39	590.943	47812.5	27069.4	54894.7	880.102	51234.4	53135.3	753.513	832.227	24990.6	22028.4	887.249	71309.5	95705.7	57852.4	34343.4	998.721	8206.27	20630.2	661.95	653.648	837.376	544.796	44156.6	28525.5
P52943	697.279	689.213	61667.9	27769.8	31470.4	476.771	12762.6	5240.15	518.315	363.435	263.138	631.545	491.041	59688.2	12125.4	520.25	50738.3	630.644	791.825	666.179	651.378	4660.62	57438.8	16903.9	7240.16	768.754	514.835	25495.9	498.336	7799.25	579.032	22230.5	1219.33	684.993	543.271	52090.9	31406.2	521.617	599.442	29603.5	1038.64	13139.7	952.832	93080.8	486.68	581.017	326.317	7522.7	17268.1
Q16621	79476.8	602.605	378.996	493.222	26526.3	587.364	38868	110145	78072.8	78197.6	81166.2	74726.2	24615	56354.2	84378.2	65755.3	910.796	35349.8	559.696	28447.7	49927.8	46706.5	51733.3	679.129	816.351	1079.41	756.845	21883.3	78766.8	185725	211028	563.449	985.128	656.205	702.23	435.65	75984.9	116387	198043	42586	42445	29225.1	28800.7	506.658	550.9	502.394	640.953	146219	35648.3
Q86U06	51088.3	7494.19	17481.2	37410.1	37047.9	17652.1	71953.3	10415.7	41150.4	17743	11663.7	27234.1	43218.6	27977.3	14068.7	19715.8	14055.6	30262	73259.1	49477.1	62205.3	22689.4	26293.7	56245.5	9552.34	15011.8	1445.24	12764.6	29285.3	35917.7	4068.62	451.138	22699.6	70345.9	26327	22796.2	24579.2	40496.9	48785.6	19046.8	23300.9	16846.8	47225.8	217099	18046.7	725.717	7293.21	17451.6	21626.1
P24158	33900000	148000	150000	217000	887000	693000	1210000	917000	2310000	557000	445000	395000	31800000	549000	3070000	1760000	337000	594000	5420000	207000	5900000	1480000	271000	85900	1130000	508000	154000	901000	4600000	3480000	18100000	739	596	963	1610	596	4990000	570000	21200000	11200000	1260000	1760000	1240000	147000	6500000	17700	1690000	1560000	7180000
P83111	146016	25126.8	28569.8	96345.5	18494.4	31788.9	34685.4	28619.7	98985.9	26340.5	61280.2	20071.7	94874.4	29996.8	26972.2	20314.7	39316.5	26614.5	47958.8	8297.32	57475.9	53511.1	37447.2	56869.6	83278.5	69244.2	18774.8	22603.4	90455.6	119602	146037	9660.42	1038.67	45479.9	9835.78	16676.7	146694	71831.8	93778.4	96193.2	56513.8	25374.2	29716	56082.9	42837	970.845	20439.9	19141.7	108311
Q05086	119867	139535	125611	172129	83691.6	83695.1	108913	115282	66347.5	71467.8	87451.8	72400.3	97363.6	86611.5	87537.2	96135.3	114829	107302	92983.5	97337.7	50151.4	90444.6	113254	83670.6	118812	65523.7	83396.8	70123.5	82635.9	102167	82128.6	161926	150990	178686	136798	164023	95069.7	116594	124659	89833.4	84384.2	81744.5	71094.4	110949	104506	271844	95191	90961.6	93196.1
Q13561	165502	235172	359252	271468	286438	223873	337924	364145	277446	190970	259182	290926	210717	183296	195549	122668	192794	234336	268734	263842	155882	227514	277647	260302	258972	205495	468502	284470	178304	323651	303727	247702	250710	482958	265145	274884	353900	421566	344191	238314	426940	259648	275729	204871	278729	488688	238092	217962	241208
P48730	63963.7	47396.4	69430.7	25868.1	49231	36591.3	57453.4	46725.4	47564.8	40555.7	39269.8	55079.1	94042.9	41413.7	44770.2	34445	51834.5	47852.7	63675.8	58239	45322.4	50858.3	55771.3	56823.1	38980	43576.5	23326.9	40580.8	34351.1	45759.9	67585.7	28167.1	58716.5	64796.8	56954.6	55883.8	70641.9	59815.6	58919.5	44531.2	31885.2	45106.1	42994.1	47650.6	60417.1	569.056	36093.3	43923.7	42716.4
Q9Y3Q8	99423.3	145889	225810	229980	102580	188521	115120	83063.4	94052	41745.8	99492.8	70779.7	104808	178537	176832	134340	111828	161957	185942	225090	104576	104242	179547	133963	149109	114535	75206.5	68099.8	78091.5	96903.9	100196	152334	138983	41016.3	145404	118899	76825.6	74795.9	74940.4	119982	129884	86283.8	83742.9	145831	101104	402575	129020	93291.8	86869.7
O95379	61890.9	61048.3	91211.9	100174	50020.9	82276	163258	121925	71692.1	50668.2	47180.8	51089.9	144589	51888.4	57596.7	64263.3	48471.4	96648.3	83228.8	90933.8	72225.6	48708.5	85407.2	47573.6	100989	103334	67540.8	54180.4	51942.6	95155.1	158522	83151.8	63184.8	70671.1	17584.7	41701.7	152159	165602	188166	77654.5	54573.2	43525.6	42367.9	56845.2	89043.4	188159	86910.9	56087.1	63835
P09110	119127	53489.6	100687	100317	74286	60056.1	57627.7	60718	99125.8	90333.9	67353.4	118192	217418	51354.5	102946	92022	62791.6	52496.3	114670	63461.1	81667.4	79684.1	83981.2	97816.6	68361.8	105110	112266	130384	149229	127743	217045	69308.1	44359.9	108196	52321	47932.4	128079	44011.8	126810	123926	178175	87991.1	159627	68012.8	45737.3	43641.8	85292.4	63204.3	91884.8
Q6DN90	34894.9	33684.3	831.029	56847.3	67583.5	34943.4	27966.9	36058.3	31775.1	1576.71	21243.5	30724	968.711	32837.3	45192.4	35831.2	37965.2	42619.8	13311.7	19459.3	56170.4	84447.7	28869.1	28581.6	28447	34242.4	112813	55564.6	26642.5	97484.2	22866.2	47301.2	27404.4	16596.9	61526.3	45280.8	41301.6	8395.55	6500.64	82314.8	33142.9	35938.8	42121.5	36961.5	19950.5	79972.2	60686.7	19712.7	40991.6
Q6P4I2	1222.35	403.226	1663.58	383.66	12469	674.216	12735.8	1027.51	9637.15	744.054	16418.9	19724.5	857.41	16057.9	833.772	505.764	5434.66	7876.66	5947.53	20897.8	935.985	11979.8	11481.8	577.1	5519.55	5565.67	4571.9	672.621	746.843	620.377	468.109	838.095	5629.88	43753.1	22739.8	19629.9	691.334	21363.3	859.733	14090.5	12836.4	16487.5	832.532	32199.4	10572.5	729.683	1378.47	8263.14	11550.6
Q9BYV9	56176.2	44852.1	55985.1	59921.6	29919.1	64761.8	30291.3	13304.9	15705.8	761.175	31211.2	49573.8	514.555	25675	28811.9	30307.7	571.615	62319.1	9296.99	36601.9	21297.1	38498.7	40065.7	63096.1	57088.8	61605.2	37964.6	46505	33831.6	39017.8	18398.9	31220.1	30096.7	802.616	104341	16908.5	42380.9	425.2	39895.8	54743.5	25729.3	22506.5	24633.4	70695.1	31056.1	31072.8	43826.2	23057.5	83856.4
P79522	110925	531.487	393.849	643.054	73773.3	733.936	181016	41337.2	85386.6	119093	67540.8	60288.1	45091.5	519.148	578.973	131702	11560.5	706.561	587.363	764.235	977.699	799.463	14041.9	63784.4	135177	754.258	18474.5	76663.8	651.879	599.681	827.872	48293.9	558940	84127.8	275407	17263.3	409.065	543.39	611.996	117664	174576	57248.1	589.198	538.195	556.067	395.662	558.85	765.431	134358
Q96FV9	143750	126467	173256	152081	113640	137425	173953	141450	193023	244799	139475	176930	92512.1	137831	139201	160008	120499	133380	134043	161584	142934	124897	145099	222316	148289	184365	222951	188893	201248	152728	103711	132096	86023.2	191496	136237	114294	108927	197808	153516	105011	139218	126354	179226	202754	124870	163473	139018	176623	179410
Q14697	1283822	606637	932572	715109	810384	1.05268e+06	720594	760624	789886	926291	1.07213e+06	633493	1.0821e+06	623816	828855	777427	726693	659457	1.19091e+06	654666	1.12138e+06	737130	589791	1.30443e+06	798370	938930	1.07695e+06	724932	749291	862200	1.02488e+06	611807	617128	620144	707097	652284	1.33496e+06	986122	1.32709e+06	919320	708543	682814	861937	565067	712967	1.18247e+06	836871	640875	800920
Q8N3X1	78311.3	83315.7	44535.3	83115.1	60214.6	59722.8	53422.7	67604.3	57786.3	80059.3	72450.2	77496.9	33971.7	46931.1	63349.4	57236.2	57403.1	63988.9	74545.2	53707.5	47735.1	75198.4	63090	98987.9	64640.7	91202.3	56887.6	71419.4	85693.4	57994.3	33543.9	77106	62438.5	67067.5	43040.7	59973.3	43443.2	74804	59822.2	67387.5	82510.8	53605.8	67164.2	62335.4	47483.5	145249	50931	54901	59006.3
P36402	105889	53482.4	286390	181336	204191	206778	504221	365733	323570	531012	26849.2	201768	69822.7	157468	195442	211381	346251	194472	175932	194327	265825	331655	145739	188862	138814	257138	146803	161766	153837	35538.8	13663.3	126455	164619	433084	290995	191715	65074.1	698684	214570	216916	210146	217008	161620	781608	113197	232845	772553	60639.1	97137.4
O75420	710.298	20620.4	484.301	48320.3	25897.1	756.463	20281.9	416.933	16616.6	803.637	723.692	536.195	697.188	13717.4	28136.7	133108	26535.5	2424.11	271619	19035.3	132753	5270.51	5845.48	5245.88	15080.5	636.573	583.104	6364.18	639.453	13608.6	778.373	1062.55	7917.68	10747.8	17287.9	3318.98	93454.1	386752	717.516	9490.84	40373.1	6719.8	15898.8	681.122	22674.1	55574.8	12754	31500.7	34770.2
Q9NYZ3	1112.76	657.942	270.753	700.286	57430.6	470.918	858.667	39358.2	969.5	324.612	674.779	450.844	323.84	135382	15219.4	17428.2	42930.8	733.132	43275.2	10011.8	851.889	9263.7	460.186	22444.3	655.742	498.086	1047.57	29949.1	689.68	360.556	840.628	44176.6	44112	29132.3	55259.5	41044.3	573.456	70471.1	553.111	739.507	523.621	60504.2	48244	910.889	35142.2	1273.71	488.627	519.63	7355.26
Q9H300	36453.5	25388.9	35764.3	358.93	20523.2	18365.9	9500.85	25903.6	78260.2	40523.9	30256.9	58483.4	17998.5	32939.2	39831.5	35261.6	31515.4	10511.7	35153.6	42662.4	51388.8	27393.6	31320.4	45612.9	14661	45256.2	638.095	23565.7	46975.9	40988	35644.2	13087.8	25998.9	23834.5	18470.1	3637.19	10595.7	28564.7	9602.21	24971	34276.2	31283.1	37704.6	76207.9	13164.6	761.839	26244.3	21809.5	18220.5
Q16539	128767	203410	186308	202800	141818	167641	174630	162786	184670	90483.1	227545	218204	233405	222368	222854	242155	268589	134531	157084	183459	119989	113351	123393	137675	250019	96953.1	197568	167723	116088	162077	324505	150853	144571	167486	165642	167750	195256	188637	248118	174419	273808	147294	169574	131087	204813	295766	180191	157534	183378
Q96EV8	76138.6	53667.3	86605.4	64064.5	49792.6	42266.5	48613.3	39142.8	40509.2	39101.4	47467.4	42003.4	45143.4	51897.3	47918.9	47393.9	56756.4	44366.8	61717.1	63070.9	39084.7	40008.6	59372.8	45893.9	55568.4	31471.1	58640.6	48287.9	42353.4	46782.1	42933.1	49438.1	31754	41263.1	45322	46246.9	81213.8	59493.3	48082.5	50091.3	63085.5	50340.8	41426.8	47436.1	47235	75322	42385.2	50122.9	54348.9
Q9UBB4	119642	167695	161727	175832	253217	139774	209771	178450	206057	111887	160007	257192	78191.2	159558	178028	256624	197199	190624	188111	208106	103521	137991	170885	83267.5	158117	112467	291404	249983	101354	135728	111325	285763	264156	247903	199045	266232	105033	211842	139795	156305	119780	190224	207811	287752	172159	151777	198950	111546	112952
O15504	12479.9	29467.9	33878.8	12360.3	27025.8	17381.4	37954.5	26078	44905.9	31486.5	31407.9	43938.4	12757	27644.8	32055.5	37232.2	19875.9	24703.8	33665.4	32123.7	27080.1	31889	26185	45679.8	22590.3	56557.1	13662.3	28296.8	27321.3	25534.9	13617.7	31046.6	32960.1	28862.8	37728.9	24526.6	2548.43	33107	16967	69820.3	29402.4	30275.9	17927.9	30686.7	15546	27958.8	21259.6	22495.2	20659.1
P07148	93048.1	19815.4	475.728	109647	16527.6	39493.7	38993.3	32655.3	619.746	843.979	638.789	498.173	582.212	573.169	29682.2	930.462	20762.8	15652.6	429.706	592.264	62460.8	992.047	685.795	933.196	537.757	66134.8	567.316	17220.1	65406	843.994	626.097	381.943	422.056	675.18	989.623	804.228	675.053	749.32	758.165	577.024	732.332	454.822	28641.8	1048.6	871.513	475.738	91156.1	854.186	386.104
P47756	819694	883408	992554	1.20445e+06	730228	1018794	765025	845677	667048	558338	677138	475214	989888	712414	905209	608324	795134	903100	757509	989118	526946	565714	904646	573916	1110558	750292	1034785	762862	617557	748478	1.25251e+06	587860	714242	747813	610075	660730	1.24016e+06	879893	1.22685e+06	699515	801413	557801	805586	984351	783435	1415308	952709	646105	692822
P10515	402134	333247	564359	480242	477438	413713	321598	252247	570965	549461	554973	581942	309546	328508	573646	378278	376530	306314	512600	497350	477437	241454	261368	419862	383454	617628	256407	396454	653172	510923	340163	456305	271687	501515	483924	272938	591804	430140	372854	414357	446772	311911	503387	659723	284732	365534	475905	438097	260012
Q6PJ69	76280.5	119956	131361	106658	35396.1	77778.7	41266.4	55653.2	52579.9	22143	76829.4	64822.2	306.31	66403.1	66708	76074.5	97624.9	48282	71362.6	91056.3	44540.1	41087	76415	699590	79258.7	30636	42959.4	28624.6	68264.6	246571	485.028	63840.5	82990.9	57489.9	53043.7	73512.5	24639.1	61585.6	66146.6	94301.2	36423.9	80785.8	45337.9	75771.2	45187.4	185616	73336.6	43466.5	47551.1
Q9NRW7	81204.1	27671.8	40982.9	41520	42904.8	25318.4	45319.7	46034.4	53662.1	56688.9	37371.3	40805.7	36597.2	35635	40990.2	51701.6	44543.3	30656.1	40262.5	51849.4	41919.6	34196.1	25555.2	45718.6	42521.9	68287.3	42103.2	36824.4	37959.9	54070.7	65476.5	44172.4	33356	44190.9	50072.9	37490.1	51144.1	47366.6	41758	62475.3	43717.8	43370.9	28407.1	49778.6	30625.6	48174.1	37042.2	35787.1	37554.5
Q9H6R6	504.498	610.211	964.23	977.329	740.464	529.912	313.684	960.321	906.947	937.548	574.134	367.994	594.51	8718.8	24383.1	769.303	668.59	7260.65	17826.2	41814.3	16947.2	9585.03	35471.4	14931.1	14229.6	45422.4	574.428	10616.7	21730.9	6891.79	10347.6	621.584	575.846	7120.8	7415.96	479.644	10104.5	25668.5	28643.3	22295.6	7655.8	23286.1	541.237	738.388	606.159	823.76	13766.8	532.864	644.096
Q9Y3I0	656538	565697	333478	536906	482734	315961	526515	561232	604894	522532	506082	614576	370094	731408	587429	521183	551632	516849	416957	669220	452765	432625	562578	387182	561527	416193	472270	401421	418179	478329	395246	461669	628093	650465	306146	510352	481105	690409	614017	516663	604379	487466	421142	485663	463190	489419	388495	546598	366774
O43913	76783.6	37521.5	38254.6	28000.3	39740.5	43495.7	51670.3	43999.8	47938	68866.2	41461.7	53476.3	36518.6	38281.5	50507.1	62656.7	53374.7	33863.1	45034.3	60030.2	71656.7	34704.8	42993.2	37678.6	46011.6	63303.8	32474.7	55986.6	30884.6	67396.9	11764.6	37797.8	43841.9	46462.7	45152.3	31171.4	19427.1	51420.6	44728	45537.2	39803.2	40927.6	40989.9	41500.8	40768.5	75510.4	42798.7	39385.4	51317
P41970	1062.14	34511.6	147055	110773	795.466	107190	536.043	456.87	603.159	414.732	407.907	1303.78	769.211	56711.8	70042	79903.7	1005.58	27852.4	82984.8	56593	1014.71	37681	62223.5	109406	105569	747.074	17336	81744.4	62408.9	562.792	424.364	590.424	627.64	570.707	1084.13	722.909	857.729	955.625	529.421	57647.4	93475.6	51263.3	71229.2	33282.8	84302.6	50795	157471	23853.9	129911
Q8N755	40363.2	712.41	79714.1	13163.3	23439.3	55318.2	37161	35278.9	65860.5	53277.5	62520.3	721.562	75762.6	407.311	26274.5	7518.11	17879.6	57185.8	55461.9	46724.1	57781	8556.1	49025.9	36256.4	35906.8	73252.3	12833.2	13041.1	60111.6	71931.5	76341.3	497.603	669.784	573.589	605.417	799.394	116359	65748.2	65119.2	744.99	19199.4	657.593	734.569	719.493	842.897	567.14	11079.7	16125.5	41807.1
Q86Y79	23195.7	28381	967.703	851.318	30502.2	877.068	14552.9	8069.74	39332.7	45070.8	34473	50067.8	731.853	27769.6	42527.4	43707.4	35444	10777.7	11879	25138.5	63377.1	36482.8	21735.5	39044.2	20430.3	60318	15095.8	29662.3	21066.3	58179.1	16711.6	22225.7	19953.4	34421	25018	15464.9	46863.9	30092.3	20641.6	35371.1	105643	28884.5	14089.9	20805.5	25255.3	668.974	31102.2	22821.9	24666.7
Q96PC5	41599.6	30192.2	41615.7	29388.3	33460.8	37897.8	35200.6	32596.4	37209.9	55506.3	32685.4	29526.6	110855	31155.1	55296.8	32243.5	24496.5	32981.2	46537.7	29989.3	40425.8	32588.2	34791.4	70167.5	34461.8	52256	28913.5	43427.2	51413	37622.6	62078.7	30743.4	47117.4	16533	34872.1	17901.4	55823.3	37070.1	40941.6	32631.3	35063.2	36558.9	50302.5	60021.1	37899.4	22285.9	37878.9	33554.3	31224.5
Q96HV5	32712.8	13937.4	646.253	658.605	50950.2	746.61	39942.1	48690.9	24591.3	47316	60011.1	31619.5	1698.58	21922.5	16626.2	77235.7	45905.5	22508.4	629.016	625.52	85762.7	46821.3	16146	65757.5	26376.6	91005.5	31743.2	53332.4	34726.3	60409.7	28436.8	19736.1	61707.4	26232.4	59235.8	12825.7	18182.6	561.234	24807.9	38313.9	34068.9	20419.4	14170.3	867.814	8524.48	550.645	710.487	21355.4	54226.5
O43819	69428.6	29690.2	616.269	43466	95128.4	36698	26569.6	21985.1	52315.4	51526.7	34760.7	79751.9	948.812	52833.3	62689.7	53838.1	34612.1	28615.1	83271.2	66446.5	72440.9	51071.5	57558.7	31313.3	33185	52259.2	28543.8	56048.3	91325.5	54570.2	22541	37819.7	102973	58369.1	48959.1	48983.2	87671.4	987.957	67288.1	776.969	49457.3	35409.9	73870.7	68424.6	69892.6	1012.05	40490.8	569.312	681.491
Q9BYV8	801.197	45372.7	59867.9	58861	34805.3	47242.7	39804.8	23385.2	22930.5	22602.5	53074.4	31686.1	709.798	59571.5	57430.8	52115	26964.1	47144.6	37518.2	47440.2	33467.3	39504	49799.9	55881.7	40375.2	30162.9	44868.5	30035.7	19758.1	31455.7	17394.9	17576.2	45520	37076.2	36069.9	56553.7	36718.9	57062.5	40180.7	45688.5	26343.6	32828.2	37279.8	32393.6	51528.5	83695.6	38544.3	30603.1	30946.8
O75150	93630.8	91966.7	198200	130064	81784.8	124080	127427	101530	114389	118596	89510.8	112430	70959.6	102910	122345	100372	76252.5	116363	112424	140745	86204.7	78709.2	123296	104563	136041	80441.5	134241	138760	85388	98852.1	90143.3	89566.5	106793	127291	124785	130981	69167.3	174650	131888	95571.6	95262.9	77575.1	117884	123255	93543	200013	108098	99930.1	88541.1
P62310	822854	965273	1.24534e+06	1.46407e+06	655407	1.07262e+06	1.28599e+06	837675	898304	748629	901930	1.26824e+06	792048	1.14637e+06	1.02645e+06	812040	1.16136e+06	873322	1.17236e+06	1344446	672998	836595	1.07116e+06	856413	1091821	675848	1.11326e+06	815712	761578	989494	709279	863732	795565	1.28417e+06	738739	705332	919319	1.55078e+06	1.25982e+06	718569	996347	1.02792e+06	915657	973805	896210	915626	1053401	978321	1.10907e+06
P37840	66331.4	771.16	317528	62809.6	46395.5	47061.8	89643.1	98470.7	114875	45087.8	85867.9	195379	53379.6	54778.6	792.685	10444	89187.1	101379	34145.7	39475.3	161211	46034.9	35072.1	39483	74705.5	71089.8	563.544	115574	58032.1	243368	208133	201511	811.767	649.237	718.272	68914.8	249622	85788.2	192125	47608.9	60434.5	99412.5	98160.3	921.191	45287.7	723.418	270582	260359	42562.6
P61626	59800000	344000	1190000	969000	979000	817000	899000	1540000	7830000	2290000	530000	562000	60400000	620000	6070000	3300000	521000	833000	3130000	315000	5510000	5840000	1520000	214000	3580000	697000	265000	1140000	7550000	8310000	24500000	588	560	1060	10900	82400	31000000	2040000	52100000	32200000	644000	1740000	1680000	815000	4730000	220000	7570000	853000	17000000
Q96LW7	55972.4	83033.8	153583	55106.5	60228.4	86086.7	46137.9	21374.3	53598.9	50727.5	74325.3	142613	528.756	97545.1	137794	74701.7	58655.5	59481	109286	97375.5	149242	104521	113405	47959.6	39745.8	111529	36184.4	38803.1	120519	58599.1	88616	22854	392.036	29248.1	8957.39	24379.6	87254.6	148631	49185.9	73654.1	223401	35265.2	57575.8	50108.6	42547.5	75777.7	21214.2	99449.3	56202.6
Q9H0U4	486676	379130	770833	617308	631682	617493	560648	551078	630663	738158	519907	545972	567811	435747	551086	409169	476128	516766	642869	539693	564987	464733	506202	694356	498131	663369	468263	596096	493638	816967	1.01471e+06	624691	633836	552831	536884	585202	710972	726092	534484	681634	537366	569576	570148	694194	436734	710662	528601	463260	432016
Q9C000	694.569	32505.9	856.116	53839.3	392033	1054.9	616.903	1477.83	757.737	103879	392814	253.605	1660.57	380564	28611	227785	223677	85822.8	99270.4	94898.5	254584	35891.2	58942.7	106505	89527.9	156614	147633	243635	36209.1	116285	40005.6	527381	725907	121951	259643	316315	130964	167350	29901.3	139934	319000	283542	549.188	141225	34113	278266	637.294	66299.2	160171
P20292	1.90327e+06	107183	275473	72390.1	46586.1	210976	610391	571333	510836	291386	82375.2	446916	1.50802e+06	115127	346095	124954	104332	263345	520842	583976	542793	159759	122914	89304.9	298822	123294	645.195	55083.4	1.52073e+06	1.07795e+06	1.95289e+06	765.49	751.596	58615.4	667.042	618.05	969275	1.11488e+06	1.81794e+06	440030	708526	93486.8	370637	514866	274682	3.99849e+06	310395	136457	451935
Q01518	526313	522552	931154	753369	733396	849161	545057	631867	498544	270903	596498	290138	861099	469150	586359	408690	474250	716111	643834	972135	418446	433937	720058	371420	925322	568753	832641	604821	454244	665514	1.05374e+06	346826	401675	334853	317500	368066	876473	930016	1.21882e+06	500734	438663	370214	645607	735678	578354	1.26637e+06	661769	492410	492634
P25208	129839	217120	405573	190908	113396	296369	160263	229092	208877	168987	205702	120174	132987	176440	192245	199030	182706	240518	186084	240663	286872	147704	205129	307642	109076	99292.7	176780	146156	288338	167091	211825	115460	147167	169403	128134	109683	157308	350224	310039	71576.1	179631	149767	186101	164910	168982	269541	215809	159701	171542
Q5TFE4	96639.3	83386.3	100425	146334	63902.7	126424	82984	76345.4	58115.6	17105.5	67990.3	71489.2	107598	98772.4	62225.2	64560.5	116557	67353.7	36140.9	99409.1	60843.7	81524.3	57321	42661.5	68672.2	40567.5	130302	73430.8	73391.6	79282.3	64849.9	993.372	87108.1	130069	128265	122819	112871	104778	88620.8	84351.8	61141.2	70365.2	79365.6	66004.2	103786	156723	84898.1	41418.7	141098
Q9Y289	959.96	892.717	380.887	887.132	609.357	801.245	1007.35	891.087	577.991	586.421	522.092	1177.35	543.022	531.324	1262.77	589.413	562.835	731.617	20272	700.294	878.27	7339.98	5338.07	6949.71	485.439	631.888	732.008	640.336	611.619	327.675	925.908	20550.1	55529.6	13551.2	18349.2	25531.7	5345.47	810.999	778.882	662.009	736.442	30476.8	776.984	492.22	17359.5	721.404	884.587	532.624	2375.44
Q9NZC7	626.464	417.123	1324.97	411.698	920.371	1045.65	1036.62	1606.29	34473.3	837.377	759.457	52290.4	743.304	12051.6	9435.44	19661.7	628.04	25475.4	20931.7	1094.94	30020.4	12103.1	33858.2	15677.7	24131	8864.89	372.12	567.869	14095.5	604.123	9142.12	14437.6	954.581	12469.7	610.202	487.245	644.867	34630.6	48027.5	581.404	17230	483.837	355.374	875.064	22545.4	1118.96	10543.9	10973	8127.56
Q96T88	394836	488973	662332	357674	417961	430552	145811	146295	386942	586329	254226	164905	65774.1	401729	426284	491343	333512	564646	536094	509280	352230	448245	445067	960272	462379	175800	116044	498978	166930	118533	25615.5	328842	608851	145301	484896	386301	95671.4	289934	101867	232523	592513	440280	360230	311375	665253	160248	153123	218868	822080
Q9HCI7	426.902	57330.4	79400.2	66484	33698.9	38437.2	60141.2	65325.2	85514.4	154489	35228.2	51337.6	1082.73	47729.2	70502	59577.4	61795.8	83246.5	45667.6	69747.2	57016.5	58605.1	57131.9	117821	67000.6	103301	16275	468.089	71671.6	601.302	527.414	51224	35261.5	79966.5	50941.2	32579.7	642.758	139716	66146.5	22590.3	60665.9	32564.9	63051	81573.6	47597.3	48214.3	75849.8	80810.4	56334.7
Q9NUT2	827.819	705.594	522.359	600.986	10428.7	591.933	9353.61	19671.3	42958.6	48740.5	23375.2	505.773	14426.7	26495.1	10757.6	21988.7	825.188	12927	34354.3	11628.8	37254.5	24199.9	29659.3	52494.1	544.991	17105.9	432.784	859.049	45595.1	57502.8	29269	21992.1	18442.2	15730.4	3827.29	7241.95	65376.8	3073.57	9930.26	11625.2	23582.3	13340.1	64672.9	42979.7	6360.99	643.547	20666.9	22054.4	6353.15
O75063	22379.1	16112.3	801.598	25775.8	23965.2	18659.4	17039	23929.9	25685.8	22565.7	5416.63	14220.2	15163.6	10823.8	21904.6	16077.3	6462.98	13839.5	28969.6	16762.2	8696.26	15380.9	18980.5	26643.5	6322.58	25406.1	498.799	7268.34	27926.5	32012.2	28902.9	20068.1	16385.4	15129.3	764.73	1112.22	18790.6	23625	19865.3	11947.1	40477.7	24194.5	12862.6	697.714	11783.7	510.212	634.427	17397.1	18423.8
Q12907	296960	110989	236089	164285	148986	239210	180535	228479	245879	365398	223626	148796	385722	114744	173912	199910	162437	133055	277270	137896	306917	175320	135184	227692	145220	533091	154823	183954	265086	346201	405281	165015	206088	174014	189944	119046	386405	290546	377492	170218	171626	157448	307143	334281	200715	295450	252587	134763	159816
O00264	177905	211323	309076	265719	214720	232434	324876	238994	359916	408296	235147	184722	160081	184709	253162	158623	189511	219858	387201	190118	225176	302554	244299	387582	181838	204979	89158.9	192791	343486	245713	316681	215040	186536	241873	227919	136394	442386	537898	545916	256648	390985	222504	273925	208209	180636	170996	179523	176089	290999
Q9H4L7	56926.7	24645.1	17696.6	31725.2	23989.5	19446.3	36329.1	40445.5	29471	24844.8	32381.4	27897.3	7164.08	25718.9	16428	25176	16899.5	23545.7	41043.1	18812.6	45958.6	34478.7	24328.7	20302.7	18559.7	17501	22657.7	15853.1	25162.3	30776.9	8758.72	34370.6	33343.2	45648.6	25994	44610.7	73617.2	53089.8	38508.4	29289.7	15247.2	36229.4	19439.6	15878.3	29079.1	9558.56	10086.3	29632.4	28741.9
Q6PIJ6	1007.21	32651.2	48915.1	44068.8	27072.1	56637.3	60534.5	38651.4	38685.9	67850.1	41313.5	24512.8	31912.4	37162	28495.9	34009.5	35151.4	43521	48683	67769	37561.7	46721.5	63331.9	34989.4	50052.7	49097.1	70907.6	23843.3	65225.3	44857.9	32332.7	26499.9	19612.9	45598.3	18429.1	26087	48334.2	54303.6	36273.9	26015.6	48140.9	36226.8	30920.2	42860.1	32409.6	71791.9	36561.8	58069.8	17103.9
P18077	1.29111e+06	1.08811e+06	1.04807e+06	832736	745555	722932	719414	911217	1.07876e+06	1.62452e+06	864494	1.09816e+06	1.02512e+06	902950	1.03581e+06	949511	863911	747024	1.03625e+06	1.42915e+06	937204	708615	1.08905e+06	633897	938421	711107	805188	1.04912e+06	741264	1.7499e+06	929986	1.79144e+06	1.36486e+06	906915	899928	1.77907e+06	1.3414e+06	971256	1154672	636381	801072	763622	1.03851e+06	1.55275e+06	1206838	1.76431e+06	1.21795e+06	1.02461e+06	691517
Q9NVJ2	340685	205449	156141	188020	189497	266378	133076	304121	287877	389816	264305	90073.4	628042	281556	271851	130514	136504	244134	402031	212792	336178	297934	143187	340491	163478	138731	123127	153811	176115	469192	811145	146381	150460	204797	254467	124763	367925	323200	280879	170238	373929	164392	301759	110966	202966	75676.9	280603	334610	154489
Q8N183	146450	644.896	179636	99711.6	270883	79523.1	55571.8	109436	155453	196457	179837	218711	170836	109952	225106	185414	98084.5	89346.6	223382	90909	102153	127617	157744	147941	108994	288365	194358	221785	363213	164777	103876	206494	381560	149599	191186	116978	131831	365.671	111792	123978	106584	228771	228837	154281	194100	158159	123676	106849	127579
Q7L2H7	143972	96140.2	124266	142536	195184	80990.2	190449	156088	108551	77939.9	133609	192504	121942	112174	114187	193225	190562	112792	116086	88851.9	123949	144989	91463	80023	124719	149883	214680	177324	103595	168340	109948	274226	253665	210136	174457	297107	96902.7	93465.6	117757	164345	132894	185811	100843	120122	108936	180404	54623.8	115715	108084
Q96GD0	148228	206698	203692	268584	214219	160127	235591	186854	138475	82549.8	227205	239481	81120.8	158598	156424	119043	164569	128480	167577	257551	141107	130917	165637	138304	145800	123362	333895	280623	121434	105924	63521.9	234449	200796	313791	270845	227592	133056	279722	187683	175148	153416	153235	190806	151453	182832	424735	133440	169064	167857
O76083	194921	484.09	796.169	332882	164321	612.821	449.255	266266	144263	226725	482.775	1034.62	986.157	332474	572.126	661.256	719.083	28884.2	336003	599964	364227	784561	623.317	33848.5	607.069	560.212	1067.2	121833	175506	801650	569.392	617.935	581.971	31136.3	1228.11	905.556	1.56922e+06	186381	268418	57533.8	161644	778.033	714.829	448.716	121482	911.743	290717	477851	671.27
Q9H063	452.913	46744.7	709.239	48964.6	23058.4	41377.2	27396.2	22247.1	25563.9	14973.7	28063.4	29557.2	968.844	16666.7	30146.1	30344.4	567.551	15231.2	612.466	27618.8	560.196	594.515	15090.3	646.731	33530.4	17700	54038.8	29853.7	533.599	705.717	633.705	16467	46037.7	10144	23855.7	25116.5	397.128	317.595	22220.1	960.053	16272.8	23644	573.553	440.564	769.097	633.713	30270.3	20701.9	17794.3
Q00403	90748	147632	124212	131137	113971	110959	143150	114108	118238	144654	115077	118393	64592.9	117492	123228	116854	99837.9	142975	126256	148343	94138.1	113740	124526	125962	131185	92084.6	124362	117228	110346	102469	64330.6	91150	105596	126981	134471	145966	94176.9	192686	115346	108289	91074.5	98174.3	121212	128158	103410	170662	141670	113792	104808
Q8IWB1	123715	64678.2	144437	71222.6	79214.6	62248.9	50270.1	33794.9	34151.3	79265.7	138525	85536.2	175750	75046	86908.8	68765.9	53110.5	66919.8	84859.5	120071	208046	96521.7	62401.1	121568	56246.1	154451	57312.6	98876.5	126611	68398	119042	625.005	24956.9	27217.1	24963	93760.7	95194.7	62683.7	92277.2	51893	146760	83562.5	96796.6	68018.3	79063.9	716.751	112542	78136.4	60626
Q9Y6B6	424237	318560	451160	443878	603095	376598	286962	344677	290649	304188	283452	204919	345289	277398	339199	279000	325357	345839	427396	295444	284117	257879	383310	371003	333571	328216	274412	419806	234821	466742	623400	365954	432668	352409	335924	282369	606381	435059	509522	365386	387984	367524	456494	293631	443880	283453	407058	242805	319553
O15197	207183	448.378	460.445	1577.27	189730	480.336	697.65	662.87	832.849	243059	269053	454.77	420.005	223351	219358	544.108	158007	169660	234591	221242	185349	120957	213144	184765	143961	65002.3	124780	531.198	136154	262725	181383	287420	1062.17	317316	219497	137885	280562	145338	234453	737.516	866.372	171685	593.87	649.389	210291	380.792	222662	362.468	797.426
P35611	264346	114045	290753	300145	160718	270760	135973	139346	245166	106943	151208	250495	244919	117715	137716	119545	157443	176125	154406	137109	241476	138832	243113	259334	301942	225807	310122	250507	156588	367495	243586	125484	122308	189372	147827	224073	367968	74808.7	170776	133991	143818	117558	237617	272211	137838	334292	199577	169390	159302
Q5SRE5	153078	113404	114691	101939	109646	145843	130052	120418	151175	186816	113484	144005	98279.4	89297.1	117643	152504	121415	113346	169797	118994	147106	123894	121456	144769	105003	159478	120341	121611	167993	161296	100753	120753	97345.2	109030	126289	114587	131259	133226	140602	109652	137122	99560.9	132419	144445	103713	187699	131331	111539	112588
Q96EE3	148419	91189.3	83518	82154.9	95281.8	87927.7	98327.6	84851.2	111923	149474	95269.5	92659	92268.8	91012.7	122074	127028	99833.4	97887.9	119529	83921.3	120870	101481	85129.4	140264	71077.8	138162	96438.6	93540.8	130991	136696	83862.2	120600	95128.2	86444.2	101648	100867	89864.3	87359.7	118882	89115	92715.8	94443.1	115404	123203	93723.8	92242.5	89581.9	101469	114247
P31943	1.37511e+06	2.28732e+06	2.40913e+06	2.08271e+06	1284006	1.90254e+06	2.2879e+06	1.99976e+06	2.36839e+06	2.88216e+06	1.91911e+06	2.41713e+06	1298790	2.33063e+06	2.10732e+06	2063099	1.46076e+06	2.32423e+06	1.89439e+06	2.7013e+06	1.64531e+06	1.91767e+06	2408631	3.85041e+06	2136248	1.96328e+06	1.52684e+06	2.11247e+06	1.80241e+06	1.6696e+06	1.54364e+06	2.18564e+06	1654314	2.37915e+06	2.16392e+06	1483354	1.26198e+06	3.58383e+06	1959581	1.71525e+06	1.82144e+06	1.63764e+06	1.88674e+06	2.24486e+06	2.0363e+06	937070	2.59573e+06	2.26653e+06	2.36167e+06
O14981	79327.9	50633.8	58974.1	45745.4	66303.6	61897.2	72796.1	64985.4	65563.2	50847.7	50197.1	65028.4	36090.7	58517.6	64323	74418.9	68561.5	54404.7	68454.4	57518.8	44461.8	50386.4	68587.3	32027.8	50751.8	41415.2	75247.1	75179.5	40911.5	47157.6	52786.7	95216.3	68296.3	67270.2	61467.6	81673.1	41415	68467.4	56010.7	55539.5	53252	53978.1	62806.4	53909.9	42135.1	111256	45833.6	53564.4	50903.4
Q9P0P8	91329.4	46500.9	122112	496.966	49377.9	24721.9	105921	44881.8	58417.7	218987	66500.9	84843.6	48851.5	111398	57419.9	77845.7	25107.2	47632.4	121044	67909.3	119319	144350	105532	78705.6	32227	169168	70461.5	76215.9	119850	124966	71925.6	759.413	64396.9	66426.8	90094.4	35987.1	81487.1	44055.8	51079.3	121189	80092.2	113499	96710.5	17538	22471.5	35391.8	153254	81690.3	114627
Q9H9B1	66833.4	87588.3	108686	117658	46642.5	86935.3	72338.1	56534.4	86526.2	104196	68660	89944.4	28216.5	75697.6	107817	91230.6	60020.2	77671.5	90543	104317	101116	92913.8	101586	180382	79758	105538	53568.5	79915.5	82243.1	53068.1	30072.6	48752	59612.5	25756.8	57751.1	54323.4	52824.9	102956	74939.2	71792.3	73532.7	53149.4	86793.3	96263.3	74508.2	135949	104821	61413.5	56936.8
Q9H6S0	37998.9	12595.9	356.02	24818.5	22187.6	14576.2	21278.1	16535.7	25616.5	32633	7011.06	12306	447.283	13974.7	12508.2	9987.33	34610.2	10977.8	676.49	13591.6	607.097	22820.7	15679.8	10998.5	21777.3	14418.1	21092.3	21353.8	13379.9	29381.8	27906.2	34650.1	1091.81	28273.8	28290.2	46063.6	43246.5	14755.9	16739.8	28479.2	14040.4	17730.1	27288.2	49462.1	14831.1	23754.6	37478.6	8566.83	17961.1
Q9H4I3	153158	100938	200067	160761	54417.8	127516	65755	68449	80728.2	89844.6	69613.4	63902.6	64547.5	126189	188663	134700	78054.4	135004	114037	113227	93116.7	95922.9	114126	164459	93473.8	156551	65170.8	138100	103919	73627.1	96578.2	50420.3	93471.1	63810.2	60540.9	34609	69615.8	70988.3	59659.2	77210.7	57718.4	76467.1	104075	69197.9	97383.2	112143	92691.1	69636.5	130067
Q12834	591.52	730.603	868.023	718.666	655.889	574.625	358.526	768.327	1320.13	1246.4	469.373	572.659	480.957	816.565	670.896	4519.7	698.703	567.297	41258.5	10792.2	902.317	22100.5	19256.7	38170	33695	681.694	889.029	62537.5	621.589	86206.5	518.342	645.88	63985.6	55993.7	59043.4	41592	59442.1	441.892	16172.3	14939.5	589.013	52456.5	50637.4	20242	32955.3	512.684	537.315	609.248	31613.4
Q75V66	189565	343.712	487.571	756.718	1076.79	240872	624.307	1125.89	582.409	62747	762.72	796.66	140975	452.459	249963	66894.8	934.785	712.047	282987	805.53	124466	15352	802.834	641.422	813.049	129004	798.791	855.713	172475	118126	548.974	678.493	673.81	1072.19	485.603	981.953	340038	687.503	75820.4	546.466	337.088	493.271	1012.95	904.212	540.587	746.341	863.031	425.894	787.984
Q8NCF5	35902.2	60828.2	148031	94693.1	44751.1	96835.1	87369.5	79052.6	58624.4	56323.4	61494.6	56346.6	45763.8	60546.5	59707.3	61995.9	82261.9	71039.9	66148.6	69123.4	53228.3	67257.8	56526.2	60729.2	62921.9	34831.9	63759.5	89907.3	38452.1	84500.4	50441.7	63519.4	81817.7	80673.1	93299.1	94745.7	50819.8	160968	56896.7	63938.9	68708.2	93282.9	48833	77826.9	40624.1	54263.8	66359.3	61133.6	82820.3
Q9NWK9	706.18	948.689	731.472	392.671	379.182	597.663	44577.3	17266.3	455.146	22852.7	850.017	63225.5	487.553	6175.26	1102.12	22551.5	902.067	20022.9	12390.2	646.569	385.231	4936.84	19220.8	569.175	453.787	69742.2	60368.2	26666.6	436.41	693.506	865.472	1019.03	33675.8	27025.2	28398.6	38683.7	633.648	7514.18	21295.4	40206.1	10536.2	42348.4	12273	21147.8	14820.8	1482.15	985.68	20985.9	946.807
Q8TD19	91673.3	130800	150511	182678	124845	147347	78316.4	101840	98787.7	54679.1	116316	105522	154943	105367	133917	138575	144736	142467	176466	202275	89983.1	112687	158653	98931.5	180583	62315.5	139716	113544	140734	98397.2	86613.6	91071.3	128026	69128.1	112936	72227.5	112167	107554	106857	107926	223037	90153.2	96057.6	127922	110023	217033	150782	92799.8	106594
P52657	350322	228966	222748	234850	157682	179637	121084	236425	142557	54449.6	181073	134266	189793	177211	286927	174134	206179	188568	147397	201600	134556	123087	194887	141386	101027	74634.3	209193	224877	108884	181559	144972	109518	90094.1	193127	125944	103779	170219	321002	287508	130515	115012	85860.4	191092	179836	129670	423867	206660	170275	146316
Q9UQE7	224394	300211	390074	324964	185382	345434	255176	256684	263239	406882	246968	259146	206493	244763	324275	278651	228385	305486	272546	320107	310456	289107	286470	427251	268499	305680	196740	279049	402787	268472	207248	221911	224083	157834	144433	113959	260288	435457	350927	247406	258766	188383	299683	311761	241488	448128	345613	245011	231134
Q9P0W2	418.54	25491.4	27305.9	28730.5	27341.4	24012.6	63144.5	43368.1	63189.5	45113.3	21409.9	422.601	402.356	24900.8	27858.3	44130.6	52209.5	39955.9	33964.6	37758.4	32614.7	28815.5	50511.3	41729.9	33131.7	26260.9	29534.2	46965.9	23898.4	21079.4	19053.5	33931.1	25501.5	31323.5	28860.3	29910.7	9612.55	42080.6	37919	17502.2	30700.3	27615.2	33284.5	33251.8	32066.8	962.133	24948.1	40733.5	21994
Q92623	512.052	43159.8	32386.7	40968.3	55533.2	49615.4	661.571	6178.82	656.77	1056.44	14432.5	27440.1	594.428	593.655	821.37	540.887	560.244	652.659	526.985	749.059	486.459	602.266	750.596	974.835	28414	2740.84	53418	699.107	702.545	1018.74	868.928	25512.4	680.292	10809.2	832.412	585.019	611.941	717.744	47900.4	1000.59	471.216	445.988	832.011	13592.8	5090.69	426.341	361.877	687.355	667.118
Q6PD62	102523	83044.3	90441.7	80809.7	94189.7	81256.6	79449.8	93156.7	74911	161512	81781.9	67452.1	88340.6	81552.4	63059.1	94472	100221	69417.3	78743.4	83251	87249.7	77805.1	67495.9	134785	75633.2	102409	89976.8	122126	92193	103526	76804	107053	72429	120871	79362.6	86792.2	65945.6	112891	87378.6	129586	89807.4	98906	86581.9	60708.9	80984.4	63614.8	66439.5	82581.1	111388
Q96C36	66333.7	52768.6	57427.9	53372	117083	92934.3	36332.9	106595	152146	137897	53787.7	126447	81430.8	63815.1	108634	96673	57101.6	40578.5	81340.9	71115.3	136919	53476.4	43125	58887.6	51972.3	119103	70867	106602	119835	215740	86459.9	157663	294310	170014	148200	105893	135135	18694.8	55273.5	56618.5	46786.4	183630	115091	100372	130589	98776.8	56015.4	79330.1	55215.7
P57076	443.38	56713.7	700.931	90216.5	41022.3	72847.7	58032.3	20254.3	60731.8	565.577	14501.5	45798.2	633.27	37990.4	44923.8	45115.9	55172.7	26868.7	41398.2	53509.9	22320.4	74178.9	39863.2	39165.3	61582.2	2711	61292.8	68382.2	37609	918.913	681.016	54380.7	59864.3	59118.4	45326.2	98378.9	551.98	20166	713.245	140083	26946.9	83398.4	25043.9	34898	38659.7	44037.6	60185.4	34612.1	49360
Q53GL0	1025.96	44751	21771.8	19615.6	35839	20799.5	14756.9	15163.4	673.889	17372.6	22729.9	7023.65	1097.37	552.954	6422.5	13793	22481.8	30699.2	25758.9	29723.8	11969.9	20384.1	21659.3	10043	19142.2	31030.1	38486.9	31671.5	12930.3	5547.63	3794.58	475.17	489.441	530.349	21648.6	566.301	818.764	19887.3	34556.8	12230.1	19034.5	21456.2	27517.8	17896.7	11840.5	578.462	11287.9	24582.7	29827.6
Q9UHP3	478.223	15461.7	34856	45152.3	26225.1	48483.9	16488.2	25801.4	23992.8	14669.4	640.08	29612.5	1091.64	28114.1	743.271	20534.9	18903.7	33828	42332.5	30006.3	25511.7	18084	28661.9	31814.6	28639.8	21284.3	39178.9	25448.3	25968.2	747.578	38251.4	18294.7	26885.9	20514.7	27392.7	22330.7	22298.5	65427.8	16320.6	29469.7	48323.8	25072.1	24283.6	13321.7	29785.5	67250.1	25680.7	21238.7	28861.6
P62837	407172	363831	433649	620499	463679	534579	473062	537269	276132	188076	383725	386549	201865	455827	527125	423750	412309	551060	323618	356572	239107	398402	466011	320401	662579	215360	469638	283251	344470	321289	184806	407176	395329	301284	417597	400644	368501	626252	446318	358566	321572	273690	406334	494829	402737	812268	459164	347036	314383
Q15596	35886.8	34940.5	26859.1	45854.1	24370.5	26251	19458.9	16186.4	14772.1	37983	14970.3	15386.1	26182.8	20050	21186.3	24548.9	28499.4	28198.3	25688.2	26407.7	13460.6	19619.2	28473	24233.2	22501.7	14235.1	35623	35133.3	32218.7	13465.2	5385.6	34410.5	40632.1	384.78	14130.7	39837.3	9538.25	25663.6	28396.2	30067.1	20189.4	30428.8	19899.3	18470.2	30542.5	45803.7	8707.18	18910.5	28375.6
Q96GM5	85093.1	84605.9	113365	106393	64259.9	110892	106463	97738.3	145769	147091	58338	102565	704.538	85221.3	115784	110973	101571	85970.4	98331	102819	118693	77117.4	105306	150067	97376.8	81277.7	122491	142176	91699.8	60118.8	45317.5	100086	60058.2	125234	70570.7	92150.6	66799	125796	86619.3	69089.3	73993.8	75076.9	114958	128199	76070.4	119233	156721	65819.8	101389
Q13064	934.361	686.361	226836	207128	123421	255458	168230	108108	833.907	1.07975e+06	111096	377721	152578	558951	371991	239412	315039	162949	636310	436334	161312	259632	478612	541926	374407	212201	415561	209808	370751	647235	210795	243543	225204	273967	516676	694422	375184	1.30421e+06	338540	8473.66	284445	324738	794.945	584.916	777.934	736.534	715.917	892.406	347745
Q00653	38962.6	62091.7	38184.1	26832.8	59937.3	28494.8	43730.3	27375.4	30179.7	610.107	10303.5	524.078	51079.6	24494.2	23743.2	20540.6	44377.2	8510.09	22009.6	8463.41	18997.3	8104.43	30140.5	28115.2	64400.5	34249.7	38485.3	42257.3	6537.39	42692.5	69077.7	84209.2	46314.4	61164.6	56763.6	36652.6	51692.4	21270.8	47874.2	96785.1	30168.9	33672	32499.6	47929	47511.2	18487.7	21456.9	22132.7	49264
Q9ULZ2	56051.5	57254.2	28712.2	32372.4	38033	20577.9	1109.41	662.958	501.992	386.181	4098.24	782.748	772.062	10602	3449.29	1261.34	49069.7	89820	157996	21650.5	890.75	23056.8	59406.4	13881.7	14991.3	33777.3	104841	73152.8	11645.1	13136.4	478.298	922.626	23164.4	454.315	189715	468.271	15068.6	711.66	6268.14	26359.2	24181.9	8914.39	16158.8	58838.7	4299.06	1019.59	47038.4	195928	7080.02
O14974	127110	207820	214805	244004	108466	234503	198088	176170	149328	107942	125172	119853	111258	127092	159061	124800	136783	213361	180643	203736	97748.3	143276	199301	158559	218156	167475	364241	263083	175660	155798	115628	137871	131328	106664	119109	145144	175046	196926	159435	148027	139434	110722	204795	207611	148927	266268	202886	114738	153825
P46781	595549	1.01721e+06	863792	705781	1.10201e+06	856214	782674	1100162	909144	974186	1.11009e+06	910952	651631	921306	973404	830945	861228	770107	1049342	1.22896e+06	667708	717650	877782	537480	958415	597754	676750	854620	505516	1.35085e+06	954076	1.41889e+06	1.41901e+06	986532	1.11905e+06	1.30646e+06	983939	901700	899982	979186	901830	1.0837e+06	825767	1000995	1.23025e+06	818233	879821	982165	577166
P36954	63203.4	99820.7	76415.2	120196	83351.9	86739.4	165821	106188	146451	128052	126997	156820	80655	119714	136537	127459	62205.7	123896	118482	140714	106770	146824	122372	218326	124800	106931	103938	96175.5	124510	114186	61323.9	62543.9	114096	92167.9	114939	112611	90423.5	177044	109016	158002	97632.9	134610	59653.2	127752	71901.8	116943	113194	79894.9	135631
Q92599	592.425	426.912	765.334	363.804	26735.4	807.011	666.55	435.514	21885.4	53082.6	689.137	41226.8	14473.2	18917	13034.3	24140.4	45608.6	22969.8	69163.3	18160.2	31059.7	14241.7	36302.3	21630.3	41006.3	17520.6	527.427	23726.9	16843.8	67495	13409.1	36862.9	634.646	52799.3	43186.9	50185.5	32548	17338.1	18964.5	51340.1	19739.7	19664.7	33658.7	57381.6	520.568	429.286	760.074	34669.5	16201
O60907	121964	119499	215987	116424	75941.6	111906	93215.1	112075	83342.9	88806.3	93408.4	80592.2	91497.8	117697	137370	116579	127732	85602.8	114384	78905.4	95061.1	75452.8	105765	80130.4	87861.1	77169.5	119879	72874.5	101165	91287.8	80745.9	166526	77561.6	80622.5	66173.5	219194	99769.5	129929	110786	74410.4	66658.4	60480.2	115025	152779	97591.3	169128	137233	106108	124698
Q9NRY2	23215.9	17537.7	16763.9	34029.8	24623.7	29977.2	53880.7	22370.2	40995	26314.9	39302.8	41683.9	21375	36109.1	34526.9	39432.1	33315.2	43471.9	29211.8	31565	29735.7	46186.1	41577	57176.2	28403.9	19142.7	32297.9	33061.4	17223.3	22208.3	16519.7	28495.3	24819.8	23307	33506.5	25294.2	6362.49	49332	25209.3	23803	28446.4	21507.8	21893.9	15089.1	22111.5	1186.74	20206.8	32707	26848.2
P35908	194897	526533	157785	409.557	44329.1	79692.1	34034.3	75034.4	171397	69745.3	62243.8	46363.8	95625	58751.6	119383	118302	83287.6	61516.2	138930	124137	775949	38253.2	85519.6	168896	126135	234065	263865	85662.1	400358	60393.6	97375.6	29648.4	477.688	28247.8	30657.6	440220	63288.1	290183	134853	137301	559.041	44176.3	193837	17574	57952.7	526.842	81394	63789.8	112719
Q7Z7F0	18679.8	29764.6	34244.2	50937.3	23251.6	527.227	25166.3	18593.3	13856.6	4958.67	21569.2	26923.9	895.902	28905.2	23322.8	23184.4	15489.7	27409.9	28790	19364.2	22823.2	25501.2	17974.5	30357.4	6359.26	13692	40177	30864.2	24969.5	13633.3	8595.59	16399.2	29940	31345.7	16601.9	19764.1	7440.77	37178.3	38049.1	11381.5	14263.6	22566.5	23298.2	45019.6	20905.3	61751.6	34953	11455	26053.3
Q9UHQ9	265895	110299	552488	217512	234896	162750	145484	118164	143580	147891	231613	146286	188334	108496	159297	112824	177726	168508	339539	187237	270468	143880	132160	285867	181814	257876	130274	332950	407660	396010	279071	138526	51777.6	104257	102877	48892.4	390920	165445	169126	204782	364245	123619	255465	116590	102206	219309	213069	206847	231866
P47755	208303	221982	498400	235035	234061	228044	318976	257117	227327	140585	225035	170516	262355	205221	221340	307044	299313	246936	235022	268246	204871	158640	255313	172102	375087	297687	363880	228414	271508	238617	465933	252183	261679	181491	115214	246515	244411	254483	334001	189056	270212	167337	224684	275348	241386	553909	302863	210258	220419
P21854	61063.2	54741.8	50461.6	49148.5	87024.6	67149.2	755.885	499.38	424.68	681.322	1142.55	693.198	727.911	56030.5	75838.4	37140.7	150412	42224.3	14567.3	37740.5	40545	996.906	15637.4	147284	94196.3	38267.9	112264	159384	121078	33638.7	820.751	27891.1	21067.9	761.561	90693.6	35054.5	69443.7	460.66	736.649	38756.2	114519	27076.2	74360.7	101105	35881.9	76563.1	71483.7	38174.8	30828.6
Q6ICG6	15808.4	7075.29	488.583	14412.5	17540.2	13357.9	10066.1	896.744	51660.5	11586.6	14332.1	32920.4	114036	11228.9	5316.4	12198.2	2408.48	20501.7	30003.4	35030.5	17103.9	19783.4	15977.3	520.624	10862.1	8876.01	26190.3	19152.5	12240.9	28624.7	73916.4	10191	22506.2	14856.6	5557.96	19568.1	36553.2	9066.9	31894.2	17487.3	18029.8	16247.7	13385.2	27089.5	9238.67	538.221	5932.06	15601.7	7930.29
Q7KZ85	116733	104016	143887	127337	80811.9	127012	133293	115359	128895	169270	117126	109815	99720.7	110908	122571	109029	94548.7	116157	132911	136457	131871	124896	112175	179973	116996	118278	90558.5	102358	143608	133645	105668	79553.3	114943	142212	127130	91412.2	107465	179941	142866	118704	112856	105016	119035	129924	108015	131937	138203	104454	124440
Q14011	167325	394422	364224	427716	203501	380372	267027	225180	258003	247909	238661	184677	53557.1	442610	469109	432223	285529	288084	242142	301581	256359	287655	322123	533063	522020	158180	212654	471520	240592	141894	86300.3	172493	207171	104033	175878	128473	161536	208225	175260	264677	329258	159993	318092	285960	203708	699813	405786	139138	185294
Q9C0I1	848.494	1012.05	38266.2	30948.5	22952.5	30162.2	23517.1	17979.1	25524.5	1200.23	21144.1	19706.7	18677.3	31375.3	25215.2	17201.6	27106.6	18136.1	10288.4	27645.2	12654.7	10652.5	20671	15777	21092.3	31352.4	58530.2	42457.2	30562.4	10683.1	32121.5	27135.8	22638	17918.7	20271.8	29688.9	22885.8	25494.4	20813.1	13174.4	28171.7	30568.8	28678.2	32558	14425.5	34702.3	23712.6	18226.5	24971.4
Q8N806	97328.2	142247	145981	152022	183670	117148	99231.1	148993	92946.6	105493	131669	123172	48807.3	131093	127127	146927	167895	123223	140979	151624	117285	97753.3	123484	79038.8	86578.9	91015.2	185767	190789	96470.6	79082.8	61545.9	126717	154832	156757	130535	152129	65134.2	214732	89687.8	113737	217801	135718	149330	109541	126599	190090	87699.4	104507	124529
Q8TEB1	31083.9	53002.8	30222.8	1052.29	20015.5	644.224	31950.3	19735.4	55623.1	15061.3	12368.7	922.404	8525.2	16481.7	9324.11	20734.4	20221.8	17248.9	8088.57	128574	26442.5	21491.2	16734.4	24082.2	25500.2	8315.35	35568.7	18534.4	17923.8	77725.5	32582.6	17822.2	24557.2	32347.5	17934.5	29071.7	35084.5	9531.77	35279.3	18116.1	36608.7	17105.8	10008.7	38625.4	25306.3	123398	29809.4	28548.2	21616.1
Q8NBT0	626.294	60316.3	587.793	531.896	82297.8	111852	839.2	397.125	810.014	73141.1	77575.1	756.765	168263	71336.9	82885.9	62459.9	82623.4	71095.8	86048.4	89809.2	65496.1	86783.1	88854.4	44231.5	60245.2	46280.3	81277.7	118913	56202.9	145460	100345	90707.8	77370.3	109333	61326.5	52473.6	181100	112963	114322	107356	43604.4	92407	95746.1	17476.2	72731.8	497.839	35621.8	88110	68619.2
Q8IWL3	44062.8	49686.4	81941	15232.1	40457.8	15470.5	32352.5	18490.1	40192.7	34724.5	35005.3	40603.5	773.58	38010.4	38325.7	30158.5	705.05	26746.5	58032.3	39341.9	57304.1	56150.1	31509.1	47270	40112.3	54488.3	33528.6	26464.9	57179	32313	20519	24731.9	26657.3	12334.4	30400	20038.4	57430.5	14922.4	28296.1	43359.6	84183.3	22780	12581	31361	33918.8	834.553	31589.6	36644.6	43038.3
P17066	788.963	725.447	598.415	622.479	146403	631.803	452575	153452	916.668	548.524	219152	234423	659688	302099	472633	536.666	575.533	251490	265125	141336	497.17	561994	648.972	547897	644.124	631.771	600.331	743.75	742.899	910059	777735	442.993	799.888	330583	297726	947.994	187620	374769	66473.4	1.10731e+06	175889	485849	100219	656.914	60177.2	171587	212296	304745	510153
Q9BRD0	71965.2	102150	98570.5	128752	77375.8	71641.1	95406.7	89906.2	79939.5	190795	89277	85311.1	50585.5	99524.8	102795	86981.6	106241	81658.5	77923.7	115127	69153.4	83568.2	94680.9	125278	109101	81690.3	61602.3	99572.8	63269.5	51612.9	40371.6	69434.7	89812.6	142613	114031	71580.4	24226.1	182613	111774	103230	80561.9	68090.5	79435	115194	75860.6	93737.5	114625	75358.5	65406.6
P14649	330585	563479	521838	867667	304092	520589	410728	306035	424118	498675	410869	360370	963075	493299	561572	277425	301554	458082	414066	749875	313102	362126	483879	380788	387128	358835	408395	258479	567770	492352	809951	382553	270094	469385	409988	320480	1.19245e+06	625233	847269	515132	578235	337240	345456	509654	450676	598816	413636	359771	382472
P35222	38970.3	1488.94	295032	121105	8922.81	263687	9823.37	8332.82	11908.1	80327.5	14013.5	12916.1	144910	558.975	891.156	497.611	31489.5	10487.6	5826.56	1349.57	37975	930.971	706.315	977.564	819.514	512.703	511.58	20258.5	808.395	97937.8	897.54	44566.8	25162.7	22141.7	638.28	21878	97117.8	6299.54	3240.46	10326.7	778.612	11359.1	23310.8	71461.3	669.902	495.796	80735.4	13610.7	698.913
O75081	57891.8	32288.6	52394.3	92443.9	316.605	69887.1	31767.1	365.441	16737.7	55546.3	38991.9	27384.9	373.582	34674.1	46462.9	78979.3	59080.8	34513.9	581.958	45311.3	31193.4	27218	35705.9	78438	65835.3	636.047	631.228	21011.9	81525.9	543.181	37928.3	527.196	330.405	23960.2	37479.8	886.556	966.69	10153.4	33254.8	34765.2	66062.4	18761.9	75264.1	506.428	35796.4	754.895	410.546	53455.6	34803.5
P51116	114934	227228	378346	345900	223817	222573	279074	273757	225014	258790	221859	201687	146280	207009	260846	247578	223867	207728	168349	231961	175514	187222	228034	251388	285990	170449	160760	222320	156911	231456	211604	352519	373011	389632	336731	345825	127054	319123	173203	242228	226402	214749	199505	247046	229754	344110	172934	201929	186679
P54098	39057.6	38907.4	68474.2	62026.9	30538.7	47766.7	49763.4	26293.1	81468.1	57627	78721.6	79256.2	50194.8	46330.9	72772.9	66267.9	39876.9	34344.8	71249.5	74336.2	75898.5	51862.8	45947.8	75852.9	48336.8	75549.3	700.534	20273	67145.3	42554	20865.8	62060.3	66761.9	69463.1	49994.9	39328.5	39019.1	54895.5	45990.5	67478.4	50810.1	55537.3	31127.9	57564.1	46537.4	62120	45274.1	46517	33128.2
P18206	519191	175216	611881	456464	666346	470745	244237	135926	311035	130630	278058	184156	1.16141e+06	291901	351475	301284	365764	312503	399819	485842	247463	286519	507355	170441	710067	484888	511929	546755	211572	620146	1.38343e+06	372195	166850	30456.2	128208	360118	1.46839e+06	165650	633680	213335	235964	167478	669598	327378	339179	508216	453738	248323	280954
Q9P2W1	992.958	50462.1	56255.6	50601.5	427.289	29979.2	32876.4	21355.6	30367.3	54857.1	13085.8	27944.7	871.097	42431.5	53562.5	58878.5	63924.8	28546.7	35982.6	57370.8	42116.9	20736.5	32143.5	22743	39439.2	631.086	602.077	15137.6	782.948	16142.9	772.084	46386.4	48146.7	71853.5	70498.1	34949.7	655.803	55762.5	10874.6	35371.2	28303.2	47909.7	38893.1	42557.7	61735.3	44989.9	30332.3	16365.5	45105
Q9UNM6	149238	159042	191382	203739	142715	196531	151289	166164	126481	94149	132541	131631	185251	129793	147581	126374	155302	137928	149550	138908	101708	107224	154001	123381	181752	100731	194155	170222	109738	172737	174442	211139	211823	191538	174519	223985	153058	180268	182218	141011	143029	137184	161226	184693	164535	279866	158025	122899	116891
Q9NX00	207857	101710	160715	35554.1	91391.3	116916	52692.6	39338.2	143470	181706	145365	82890.3	105710	60861.1	146090	92247.2	54354.1	78369.1	169250	96445.3	131539	79952.3	66981.1	145025	77816	149914	23196.4	66510.3	129376	93599.8	140939	63389.1	99276.1	106498	94790.4	44334.2	275324	109858	132325	24116	170736	50050.2	150399	153553	145746	38783.2	169053	99391.3	54012.6
Q9UI95	684.977	546.925	445.516	657.536	64344.9	1094.26	60970.6	62745.7	65903.1	136282	361.477	59085.7	705.811	739.828	82426.1	80458.1	85472.3	109456	612.925	55037.6	61688.1	22947.7	22702.4	52555	81693.4	43153.3	22741.9	58553.7	46737.1	972.827	858.993	142533	63918.3	62564.3	69251.4	71440.7	472.178	108123	13567	67653.5	15182.2	82740.3	765.012	90740.9	29911.7	1173.05	57082.5	21750	31393.6
Q9GZM5	53984.9	53158.1	74305.5	62281.2	57023.3	80339.7	61454.3	53472.3	93550.5	47510.4	39960.9	56364.1	30120.2	60338.2	59226.9	54382.1	55561	48732.8	75558.8	68616.3	59773.9	61488.6	69370.9	81145.8	65934.3	77246.6	32040.4	41821.3	47118.3	82183	93661.4	32682.5	54633.3	56458.7	54369.7	37696.9	74803.5	78240.1	53879	46847.4	53349.2	53108.9	69575	63793.5	63720.4	42684.6	80101.5	48391.8	61184.9
Q9Y6V7	34376.4	55405.6	51230.2	51632.8	57374.1	67983.4	66191.1	44290.6	72523.5	83229.1	60001.8	103849	19071.9	39228.1	41970.4	55724.5	65663	60744.2	80811.5	69636.7	31821.4	78696.3	83629.2	53445.7	51910.5	94451.6	93403.4	48060.4	30664.6	59754.2	6965.55	51170.1	79687.4	63674.6	104160	79874.6	53953.2	61281.5	38669.6	39973.3	48731.4	59402.4	57723.1	76677.9	61059.4	99871.2	43687.7	69356.2	42049.5
Q9NUQ9	429490	415739	504224	303154	441599	444226	543295	410545	337500	193127	380023	371487	512683	346840	396792	434008	407709	413146	374759	508688	252680	231227	430061	275997	721479	356047	533196	283565	416245	319695	599651	377633	893466	328446	318994	501346	441884	462446	618808	251933	416853	319263	378044	344784	526863	597716	427119	322699	324746
P13693	436217	355041	440085	375653	203932	413217	290926	318335	322442	160256	232828	240781	265459	565453	473044	398088	331048	368188	439911	369525	247199	236230	397637	295353	323061	163980	179128	218044	258966	252920	358179	325707	532141	325510	371735	415371	355880	356122	347982	186899	328848	287836	248398	421511	515194	349310	482240	395671	254524
O76075	775.145	22288.8	470.086	890.972	7737.22	731.859	44016.5	29107.3	590.087	607.896	38074.2	22798.6	719.242	26900.2	28112.4	31862.5	19420.3	15200.6	700.261	20206.7	574.556	6058.15	39645.8	7643.66	7269.01	13211.1	30240.9	29991.6	440.464	664.703	864.298	15600	21330.3	20343.7	15809.1	28786.6	872.25	45533.7	63580.3	34011.1	30698.4	21171.8	15050.1	11919.3	8586.58	664.978	9139	25380.2	23737.2
Q3MIT2	852.485	464.927	1047.39	496.954	451.429	1067.48	898.696	21998.1	1487.99	671.985	11398.4	489.277	1233.19	9226.88	21093	11508.1	14553.3	9588.96	770.263	5339.72	598.986	660.477	7374.99	649.178	32963.4	39193.8	28368.9	21190.5	816.601	720.066	891.664	14773.6	7393.04	838.73	31491.3	12788.2	771.129	15703.3	22046.6	10732.5	13963.5	36503.4	4583.02	11399.3	5011.02	743.598	919.505	6869.94	12300
P15880	880054	1596248	1.17951e+06	1718674	1.30909e+06	1.22293e+06	1.17943e+06	1.25162e+06	1.23165e+06	1.44597e+06	1.35045e+06	1.20069e+06	1.25948e+06	1.20486e+06	1.1804e+06	1.25226e+06	1.43194e+06	1029666	1.10311e+06	1.5212e+06	951173	1052016	1207313	775246	1.2699e+06	899620	1.05585e+06	1.21809e+06	819098	1873580	1.13883e+06	2.35012e+06	2.01615e+06	1.62136e+06	1.76903e+06	2.0677e+06	1.47437e+06	1.09893e+06	1.25205e+06	1.27343e+06	1.17113e+06	1323760	943646	1.95806e+06	1441881	2057036	1.48064e+06	1.1906e+06	862018
Q8NEF9	769.512	7174.44	710.043	29054.2	33460.3	28026.7	11094.7	572.026	16089.2	42035	32826.2	22182.1	728.44	33214.7	535.158	9446.14	754.534	20008.4	13901.4	25387.4	34516.9	4744.44	24390.6	29291.9	9988.75	32152.3	18515.9	1017.01	18925	460.045	506.365	645.255	22655.9	23320	24612.2	6342.87	928.226	660.857	1033.04	710.806	7051.18	27607.9	746.062	48404.9	19901.3	302.707	37971.5	20636.7	14567.4
P04114	180328	214663	55801	86431	57193.8	53044	58734.2	88310.1	21290.7	117070	27958.5	141767	97085.9	47667.1	84930.4	532.455	47096.5	78714.5	93735.4	42598.2	200465	84430.8	17309.4	31548.2	76320.9	217048	21358.5	89394.6	222439	134094	79345.6	866.236	23886.7	39832.3	27645	65688.8	290013	41258.6	56328	66280	73402.4	26063.1	88355.8	63712.4	22468	41580.4	263841	61308.6	55736.9
Q08752	134122	151524	214452	154143	133367	142966	148787	174360	29274	104726	127559	142068	101881	150416	123972	110086	137347	140311	134913	156995	65906.8	113209	156080	71831.5	109062	92825.6	117783	81308.2	60308.1	106906	109734	167872	186279	364952	244416	262396	128756	197551	186498	132334	131977	123702	105505	174408	159426	213297	97533.6	104184	90967.1
Q15013	548.064	437.463	852.355	535.317	768.859	446.467	47368	17773.2	15129.4	19185.8	41335.7	47349.6	328.748	36690.9	19946.1	26381.8	19425.1	27564.9	19492.6	32029.5	35555.2	24234	19865.2	28709.7	25107.6	11503.5	46715.6	8181.26	14467.8	42407.7	13948.5	49923.2	39373.2	416.726	46036.9	45627.4	17729.2	39660	16043.3	573.624	23435.8	8080.24	6334.43	23414.5	438.391	336.709	10990.5	623.563	616.959
Q13588	42555.2	40986.2	32866	115728	39949.3	102600	71291.1	44606.8	32567.4	36128.7	34287.2	36475.2	1191.66	49463.1	51045.1	65782.7	40955.5	65454.3	56095.3	32989.6	47737	44123.1	53389.1	65765.2	129049	26475.9	26882.4	34064.7	59934.7	9430.64	610.98	42941.2	41314.8	35675.2	88911.2	41101.9	21745.7	58314.4	55049	42008.3	68458.6	44187	54515.1	54796	53379.1	83540.9	37424.1	24931.4	68808.9
P61081	262549	297210	402100	404531	349603	329409	247930	263974	242135	163586	246615	309498	153784	280411	308944	260517	231914	282618	218180	304920	219220	199048	329891	271761	315859	193561	437985	295566	283968	199192	185364	289676	382386	250146	240100	274971	199253	403298	378730	194443	235482	209914	323198	313467	291985	479925	307967	238412	216298
P62380	38521.5	33671.1	22720.1	490.766	18009.1	17768.1	44453.6	34053.4	70049.9	19277.2	44433.3	38535.4	19053.4	49112.9	30345.3	52060.1	44906.5	39495.5	28632.3	38762	25429.3	25698.2	27567.5	11718.8	18471.1	29634.3	39632.7	36514.8	12041.6	42755.8	17244.5	38979.1	521.328	37882.8	40929.9	37966.3	27659.1	67296.6	42344.7	55024.9	21723.7	29866.9	35476.3	16627.2	20190.8	508.764	22008.4	31766.8	31136.7
P61088	1383314	1.50168e+06	902050	1.42273e+06	1.20607e+06	1.60914e+06	1.35958e+06	1.28378e+06	1.22462e+06	637411	1.22103e+06	1.46498e+06	744606	1.35731e+06	1.24301e+06	929798	1.18383e+06	1.42376e+06	1.2266e+06	1.89869e+06	663111	1.10591e+06	1.3887e+06	740892	1.63187e+06	1.05002e+06	2.1289e+06	1.44287e+06	821088	914230	815058	1456762	1238034	1.37548e+06	1.47578e+06	1.36527e+06	1.21667e+06	1.47497e+06	1.37204e+06	1.10008e+06	1.12981e+06	988420	1.14398e+06	1691313	1.26808e+06	2.09834e+06	1.34491e+06	1.18553e+06	836921
Q9H1E3	409336	882925	872998	816230	296047	717195	377148	412515	454184	456582	412784	318619	163737	681017	754936	542259	457946	833633	502092	514935	375056	571990	523458	617738	579866	367189	484433	980130	510130	239612	196300	576336	344488	280213	205612	215133	414450	690191	439190	448428	755938	189035	581044	533583	421364	794725	850870	346386	395349
O43924	98555	80475.8	57344.8	57433.3	100333	76443.8	121285	104665	63413.5	45293.2	54470.2	76187.1	36703.9	61411.3	56296.2	101753	100698	64697.4	30285.2	66328	68543	54675	76440.1	61845.5	79781.4	49708.6	67385.5	85242.2	40647.6	21917.8	97542.7	119030	87284.8	114339	124319	127830	52504.2	69989.1	74999	95787.8	103329	67084.4	50823.2	55048.6	68134.3	37699	53910.5	59869.1	70050.5
O00189	525.355	117839	36428.2	27625.1	41532	1021.73	45919.6	26108.8	813.573	403.497	645.224	802.504	605.73	38650.9	13294.8	8157.39	564.465	47998.4	92747.4	55557.2	20218	28568.3	127000	75560	42281.2	433.673	39919.7	94456.8	24888.5	20642.6	86094.4	22323.8	38075.3	34898.6	71325.7	21816	39684.5	88362.3	48171.4	43300	61038.3	58421.2	40955.3	59381.1	33979.2	105129	36441.6	14610	43510.2
Q7Z614	14687.9	18865.5	265453	476.285	18958.8	111679	11957.4	21688.5	15142.5	10669.9	24263.3	1095.67	686.573	24700.9	4424.73	33669.2	70171	16988.1	746.778	6015.57	17471.1	15909.4	27430.4	8428.25	7017.35	114616	42550.6	35742	756.092	23270.7	55877.1	492.966	13337.3	998.113	4551.89	435.334	22133.8	24492.1	23365.1	34238.6	14600.9	21561.9	4869.12	7278.48	765.038	666.949	691.392	21162.4	18138.4
Q12778	37110.7	56531.4	60669.2	40043	31262.5	53043.6	22017.8	1130.22	550.762	672.514	661.745	954.931	721.005	34951	40094.9	46984.6	38711.4	43219	26293	40119.2	39954.2	29846.7	38780.1	64872.6	70955	44324	36915.6	40818.6	44258.4	844.705	655.522	34410.9	43637.9	626.415	103713	33353.5	1088.11	856.259	508.26	45219	63953.9	37272.7	25689.6	34035.3	41412.1	25024.6	62523.3	36882.3	53906.7
Q02241	983.674	821.067	720.855	709.655	27265.7	52871.4	12583.9	12501.3	21569.8	45395.1	9495.34	769.611	422.61	502.087	10961.4	6778.58	33618.8	10001.7	32489.8	571.228	5593.39	1017.57	3238	23960.2	34922.3	736.854	505.32	12762.6	491.126	54217.6	983.117	21335.1	50873.8	54496.1	31787.1	31092.9	22351.3	20846.3	13627.3	11437.6	5471.31	49954.7	20021.1	677.551	28203.5	908.799	575.417	10433.2	15503.5
Q6NW34	547.014	10321.4	64035	15293.1	628.759	6934.41	32704.9	27178	20631.2	43379.6	29015	31111.4	471.626	28441.4	42077.6	36499.5	26412.2	31850.8	23968.3	31053	30213.6	3665.1	40165.2	34875.2	35072.7	29212.5	22396.3	13317.5	23372.5	16775.5	485.913	40512.5	50992.7	24392.2	37129.3	30222.5	600.263	44345.2	15730.9	23553	21371.1	35882.5	32452.4	14669.1	28692.2	893.411	21863.3	23431	24027.7
Q9UK12;Q9NZL3;Q9UJU3;Q9UK11;Q14590;Q02386	627.99	843.538	500	532.868	693.535	463.737	840.644	758.243	421.615	887.203	378.989	655.385	827.593	445.735	755.826	11709.7	684.15	441.991	628.781	615.95	680.041	13730.3	14500	24041.3	769.449	828.117	42138.6	37859.3	707.512	639.418	597.031	8252.23	489.301	954.502	806.996	437.663	562.089	42621.2	653.885	42066.2	36573.1	27866.1	683.833	774.059	15497.1	704.603	997.036	21542.6	24044.1
Q14344	202689	145219	98967.4	56759.9	48341.2	110401	65395.5	63892.8	99359.8	119123	101061	77756.7	100697	85389	100553	78233.1	98442.8	109911	116438	196054	171168	81153.2	67342.7	137267	78449.8	135725	36266.1	57459.3	89437.7	103654	118860	62364.9	46782.8	51964.1	77751.6	41698.7	163675	83534.6	102233	137076	48579.4	60462.6	86955.5	82095.4	76472.3	130924	175229	89169.3	94111.3
Q9Y333	200110	149474	352806	104326	146547	292822	147571	172476	139461	98433.7	157152	118757	119903	175411	125487	234043	262125	135046	131272	184451	151692	93750.3	142322	159076	181315	215527	293348	240497	170231	154962	126051	188631	94337.8	103683	65632.6	200391	130591	194792	163405	110572	150299	190411	139899	176203	134703	296092	150407	132864	125587
Q14061	223247	191353	294612	110055	80427.4	147081	232338	539205	315942	531873	380689	398274	110552	244824	390137	175706	136194	210019	283061	201637	184572	218037	280878	352382	115621	180854	96064.9	79073.1	365943	301754	264466	49790.1	280131	414024	108698	113954	317252	321675	227949	83427.9	186408	103057	445667	345178	190267	255054	268848	122170	89046
P25788	280683	307655	352260	326997	278318	292240	208499	312848	219063	168722	187239	298082	299702	284366	281238	251551	347622	194107	201353	292910	136124	166985	228940	204184	304954	252478	491290	356805	197175	297726	231832	380400	297829	310145	240250	376301	303728	281920	316591	168441	270640	202106	247483	382006	241108	457688	275315	248737	217100
Q15293	175110	111517	225074	170285	211790	140065	123135	137541	183187	302942	238276	171726	94287.1	120843	154909	169747	206950	122140	281353	115066	149119	162747	130033	264384	148675	204330	224836	134439	167875	120488	125756	312784	255284	78714.4	172151	243582	221436	180723	118067	122863	109407	149324	217457	146764	142563	198078	177078	214768	156514
Q9UDY8	20023.6	32154.8	47566.1	54424.3	22798.6	47570.8	11677.5	515.986	31676.7	677.442	17479.3	20018.5	34502.8	23667	29812.4	27579.3	36242.3	26588.5	23794.7	36392.7	9530.66	7661.53	26753	20038.3	44244.7	17118.2	26770.7	7676.94	38300.9	708.175	7475.2	56155.2	33649.6	1146.29	33636.7	63910.1	539.496	16000.4	23243.2	24247.3	23875.7	25689.3	29529.2	34584.9	26144	70416.2	34881.2	7967.25	23649.1
P62495	311719	175484	253458	142509	367646	174343	204949	298586	180930	129578	195691	198976	241478	177578	164736	233043	287165	194053	219714	189098	137538	147037	227580	105767	272189	182120	253235	160655	159682	271328	295714	423685	433495	261505	278004	533803	225858	183329	243154	126127	242054	189009	156202	261223	304267	443844	211691	219201	141909
P51665	213297	190742	196144	173844	148855	178949	164205	187952	130834	113105	132820	141536	185456	136749	134656	140989	143729	172751	163260	164143	100043	127298	150241	138462	169579	120948	226164	173282	120355	154533	153616	233098	204194	223845	186888	264088	179268	201638	207423	146981	144039	159852	162891	177333	174646	178538	143086	160558	150623
P10909	48757.7	403.303	27609.3	889.353	40554.8	1549.48	906.707	906.477	23074.8	57769.1	519.401	837.311	48870	508.017	18606.1	6856.36	65446.5	2073.69	33908.8	567.582	9610.11	19287.4	10934.9	12358.2	51418	81969.4	2470.43	20202.1	3287.04	91387.3	281667	645.018	347.001	726.328	670.774	5039.68	117564	422.49	41347.5	16973.2	30078.1	688.661	7480.6	824.852	650.952	395.391	542.011	6428.11	22365.9
P63261	3170000	5730000	1940000	777	204000	3280000	5860000	286000	6220000	8380000	8030000	7410000	3960000	1830000	4300000	2070000	1170000	5900000	1850000	4930000	982000	4340000	5730000	5100000	1990000	6490000	6290000	2060000	3300000	2950000	5760000	3520000	3370000	6220000	2270000	5330000	1780000	6190000	8930000	5650000	1890000	5400000	3170000	11500000	2070000	497	2890000	1720000	2430000
Q14203	67365.6	73823.1	92069.4	101931	73092.6	68946.3	94046.3	107703	73991.9	51218.1	71271.3	79357.8	91020	52255.4	58587.2	48051.8	63576.4	70510.4	78448.1	81590.4	49348.9	62641.1	92015	76764.4	92515.1	60285.8	130078	101385	57218	87948.6	92903	70555.9	80070.9	129847	85879.8	81632.2	102840	120204	102491	80582.7	98616.1	63683.7	99117.4	85548.9	82203	153520	100304	67416.6	70301.1
P33993	300265	975283	570806	856205	500409	840459	820308	861344	860934	1.05135e+06	984047	1.1751e+06	512691	1.07572e+06	1.26397e+06	1.37612e+06	1.15942e+06	844125	884408	1.47005e+06	924858	496229	644804	606841	643058	421358	671392	699375	400430	770568	390463	806152	998247	939192	987315	787927	470680	1517570	808337	988742	993561	1.01952e+06	895063	449668	1.30246e+06	918638	711505	643148	868836
Q9HD67	232.439	376.599	530.696	912.314	670.774	488.924	513.071	1143.79	865.265	343.325	792.905	878.613	338.953	78956	30623.5	216472	180165	123385	98971.1	182464	182984	113132	82634.2	15715.1	115823	116958	311258	324966	85271.7	1060.11	19489.4	120164	91481	31721.7	77613.2	76394.1	534.373	85904.7	460.258	62280	800.808	45525.3	572.454	828.988	407.806	695.633	647.669	126505	841.691
O00762	582.784	460.682	92989.5	136831	86889	55773.3	89047.3	66886	32900.2	28964.2	57496.3	45121.2	373.02	67423.4	54173.7	53621.1	59014	31010.7	55081.9	57836.4	728.611	50851.9	31376.5	40331.5	125092	867.147	11620	99900.2	727.184	95349.4	681.984	558.643	88143.8	46854.2	114893	141092	50920.4	141428	64692.3	40205.4	40552.9	106443	59061.4	89970.7	58327.3	490.391	6497.33	63681.5	64149.8
Q9H9Y4	504.466	546.591	560.834	489.309	419.945	749.83	486.465	682.466	843.169	316.71	643.722	467.957	556.914	744.388	514.134	615.83	595.236	676.37	842.967	20771.8	657.276	51635.7	12323	639.98	502.134	566.589	657.752	605.894	398.45	641.127	636.393	586.109	399.264	29635.3	581.892	754.206	755.588	806.919	750.634	605.48	40345.5	19173.7	11008.9	49625.6	735.367	680.395	18298.8	10553.7	11269.6
Q9UL26	824097	664437	567611	561061	336691	753722	353912	327440	357039	279169	590022	176746	561083	500963	482754	777248	807792	209267	1128.07	355156	625391	230676	410739	757686	877422	521008	421313	464714	564115	352011	638566	246331	238950	245679	296267	829286	707402	496017	758821	570071	492176	358560	215956	591999	241522	816385	883609	476615	344119
Q16762	521173	374516	419205	231829	218878	256564	120336	84530	407613	78525.7	152229	339294	459216	177418	398292	354724	229601	164069	347837	293153	563467	289177	299730	355836	280711	351295	205760	248470	439558	661856	293635	177800	151365	28717.3	132123	221374	529150	128875	244018	266843	739674	257820	156568	336018	401993	84650.5	387824	261814	308814
P62253	103174	98566.7	129759	161121	61203.6	100934	92193	120543	80450.6	76159.7	61093.3	99465	27738.3	87721.7	88280.7	90219.2	106304	105592	94712	86949.1	54041.3	71645.4	77974.1	79321.7	124438	33495.7	66214.7	60657.8	51166.5	52692.2	45938.2	151956	155777	189338	154971	175220	62192.6	125558	107369	49460.7	79435.1	82449.2	46946.8	86724.5	84122.8	200722	68980.1	63060.1	72965.7
Q9UQ16	45662.4	74253.1	89748.7	92565.2	15707.1	44709	76561.2	87919	41170.5	44348.3	67805.7	64001.8	62867.5	64503.4	47978.7	57528	83886.5	62272.9	46538.7	75843	72576.6	38975	27553.6	45310.4	35023.4	78267.6	101477	73763.2	76759.9	62913.2	66300.4	124908	63665.3	82140.5	73168.3	69991	31158.8	75003.6	80498.3	100491	66797.4	80939.8	80956.1	633.838	42688.3	20263.5	45269.5	37882.3	66206.5
Q9NRK6	76461.8	39480.3	43825.3	31002.1	53316.5	42174.9	22734.5	22015.2	64966.9	33159.3	43550.3	101328	55406.6	25251.2	41043.7	38428.2	27629	23917.9	71414.2	33661.5	112994	46283.5	32674.5	27125.4	24570.7	57900.1	4774.04	54317.9	68161.1	328730	73402.2	75054.7	39484.2	32971.8	24936.3	25069.1	134842	6370.82	61099.1	42448.9	76896.9	45591.1	53106.1	32571.9	31143	619.17	29414	83159.5	29142.9
Q9Y5Y2	67867.9	187538	261163	136054	123787	235372	191902	166341	112208	81346.6	167750	210604	100232	169207	88059.2	166201	199821	201283	192666	285233	139600	147114	127902	112066	199411	127895	252906	163401	74546.4	164679	137819	122458	157759	239218	190329	182037	150831	230628	96191.8	147972	161264	161868	135852	107361	106593	288381	106151	120391	166848
Q13601	85934.9	298416	210808	194603	174032	185106	209486	205877	249337	295900	252552	202912	115305	221761	187854	216459	149250	148147	189411	299147	243557	252658	204173	317495	154407	295367	156097	169310	239368	173554	83003.6	204005	182198	231200	230802	112264	114592	290057	139116	176624	191500	160357	165648	216291	161042	364052	309563	178610	133346
Q8N371	39862.7	40925.3	40474.7	18310.3	676.187	564.492	37171.5	10159.9	19027.4	1035.14	24224.4	32385.8	342.443	43445.8	37211.1	54673.5	43971.3	20776.4	31474.4	61117.6	14764.6	19063.4	26069.3	617.203	27210.9	3638.12	32396.2	57258.1	21082.5	586.869	3988.32	674.076	17696.8	23060.6	17294.4	21898.5	680.938	40150.7	16760.6	42992.7	11164.8	32438.8	18947.3	13173.2	36616.9	31241.7	21856.2	32479.7	34206.4
P53805	593.912	483.619	31191.6	63720.9	38026	40674.3	401.914	998.487	1067.9	450.112	425.592	825.674	702.759	65669	61345.2	49860.5	47533	20981.3	79492.3	66744.1	76035	6528.38	37980.6	10870.8	38222.5	428.483	827.346	29636.1	16135.6	343.851	488.4	840.592	22473.8	20691	28111.4	11069.4	635.559	791.857	529.924	58175.6	81443	36129.7	58593.8	41968.3	19949.7	69293.4	74241.6	25077.3	25100.7
Q92918	61789	68717.7	64139.8	76203	79476.4	56455.8	56523.7	61070.3	52375.9	18688.1	75804.6	72348.6	33762.1	77171.1	96430.9	78345.8	85821.2	63548.7	54161.3	95347.2	58762.7	48304.7	79615.7	53741.8	68874	59818.4	37493.1	66461.6	37535.7	54794.9	27780.6	53168.5	68222.2	77910.1	50799.1	41271.9	61499.8	46733.3	62365.8	74881.9	61803.3	53749.6	47050.3	83428.6	63173	17257.5	48835.9	46688	51989.6
P47985	668497	682558	1.18632e+06	474272	455123	678239	417700	511834	722102	1012877	836868	534712	650172	616314	757819	614894	402932	519236	642906	632475	902918	734663	507912	911456	576066	1.09765e+06	485836	667627	1.34997e+06	957938	801939	497058	474448	368503	410755	274872	1.05726e+06	556878	803407	607860	869247	447290	849239	830931	650954	415194	831577	694959	616261
P16401	14697752	28192493	39321365	31828525	7500386	42734149	27650910	19250889	19844795	29360977	18633984	15161709	23100518	21891254	37661085	18099759	10493499	21411385	25472110	33006459	28517859	28668653	20016896	33019531	17949356	17027540	7289852	10827598	35064654	42394731	22322349	9506995	9000976	14625229	14333829	5492927	32950456	40380583	31805486	26351603	17427715	13802403	22087724	26747777	14844923	23669223	40558453	16209887	22457878
Q96HR8	485.422	434.291	32080.1	41742.7	43663.9	1027.37	18377.6	19197.1	34558.1	28001.9	16189.3	38791.3	732.98	39611.3	26522.6	50585.9	37911.9	29044	28356.9	43433.5	11073.9	45927.7	34330.5	17860	17821.7	24759	25085	29777.2	14256.5	24124.8	543.684	30758.5	56968.7	30143.7	37049.6	54072	753.699	25864.6	8089.08	60708.9	23076	32531.9	52249.7	36346.8	24471.5	41439	16011.5	21565.1	21918.6
Q99439	90462.2	17431.9	85778.8	81202.3	171025	105635	203579	241714	64050.2	43442.6	52991	11656.4	160400	45984.4	75466.5	62591.3	77928.3	46951.6	7078.66	87729.5	44753	20170.1	23027.3	97802.4	147902	131876	275130	170052	58974	110075	241598	58061.5	79069.2	160223	20439.6	1506.34	220184	91337.6	106912	63781.4	32753.1	53923.8	62229.4	280412	67041	327367	121378	24539.9	71105.4
Q9UKK6	28759.3	41629.7	654.205	1219.64	31407.4	781.101	20191.6	34283.3	30412.4	41211.9	35956.4	17050.3	768.295	20193.9	20250.1	58613.1	52060.2	34660.9	13355.9	13308.5	18866.5	21533.7	11535.8	52057.2	63784	62855.8	27214.3	60765.6	21462.2	11656.8	743.29	60837.1	41010	22007.9	15834.3	56893.2	650.87	28465.1	17553.9	30397.7	27394.6	49018.6	3316.47	648.581	21416.3	608.176	524.555	29317	35602.8
P16435	123473	62845.5	94636.3	58954	81250.7	113071	97860.2	66706.3	50680.9	106169	32218.2	53886.1	74981.7	45308.9	62438.9	48379.3	63265.2	71650.7	101792	65180	84196.6	90175.2	86878.3	117811	66101.5	56830.9	39059.3	67126.8	117327	109230	139122	79877.1	98196.2	69338.1	113238	63939.7	134724	40118	78986.6	82353.2	58320.7	71390.9	91408.3	59403.8	60237.4	136195	80266.5	55375.7	101289
P51608	188973	202786	650445	213379	64108	273231	261369	150382	152247	110614	184650	82561	95167.5	151186	197217	155420	142362	162413	104542	154348	273994	112007	127251	392478	366871	325787	105013	115060	721291	233962	60684.4	54520.9	61222.1	55781.9	59722.1	32645.3	341783	219027	256111	122534	487323	64973.3	184987	89548.6	88932.3	458712	259530	194808	146815
Q9BTW9	85391.8	33687.4	81991.7	73695.2	65640.8	78911.8	72507.5	98395.4	98465.9	35179.3	71648.6	56043.2	71331.6	63691.4	73641	78322.6	89774.9	55088.3	54363.5	61762.6	35657.9	55292.1	73966.4	29882.3	75398.8	45176.5	59457.3	77296.5	43202.1	79650.3	59067.5	110493	76050.8	136304	95647.8	121856	65428.4	89163.5	94392.2	56622.5	76252.9	48956.9	76122.6	90875.1	66653.6	236923	48786.3	65400.8	49529.9
Q96F44	26552.4	602.723	706.895	824.474	63186.3	113135	868.503	62574.9	455.751	54475.2	78921.7	78436.6	407.997	50013.4	24620	53693.5	28942.8	40996.7	30256.4	84588.6	770.723	30961.4	38769.8	653.689	69696.6	12011.8	46723	514.238	670.692	91928.6	32880.9	20597.3	37167.7	44563	61732.7	65222.6	197835	748.377	51442.6	50586.3	69175.6	42968.5	25980	52122.4	59736.7	97520.5	82540.6	36002.9	39344.1
Q16763	30151.9	41027	1034.68	71885.1	139377	34166.9	65105	72717.2	53744.2	20684	39858.8	37798.3	851.282	44405.3	31962.6	38440.4	45923.8	47165.2	72058	44477.4	28033.7	48212.1	43985.3	50782.7	84902.1	522.091	664.488	45902.7	12792.8	81556.8	635.926	32741.3	176978	196216	156121	202716	10664	77682.7	51388.9	37186.3	23747.9	120574	47702.5	47068.5	116087	884.523	54406.6	44594.7	38894
Q2M2I8	55454.6	67302.4	49518.4	56053.3	84731.7	65833.1	53554.7	28675.4	87343.4	60924.6	99296.8	94661.1	450.06	63815.7	56760.2	71665.3	78430.3	77774.9	104126	144541	128959	54250.2	106519	30993.8	69484.5	77970.8	88760.6	80232.7	54418.6	43072.6	50860.2	59754.1	51623.9	64667.6	64504.9	60087.2	42695.2	41602.5	39922.5	62258	57116.8	49371.4	58923.7	104758	46808.7	122182	73102	69314.9	48621
Q58A45	851.716	38234.8	125549	48130.9	29254.6	48175.7	43286	36500.3	32565.8	32764.2	50028.7	42553.7	512.751	50737.6	60351.4	55542.9	50539	49605.3	59325.3	73080.7	52179.5	52669.8	96667	33313	47538.5	28335.3	35155.3	43312.7	77116.3	27229.6	24572.4	47993	63004.5	27047.7	40222.1	36665.1	32267.6	57557.2	46003.1	50733.9	48865.9	31908.2	47132.5	45247.3	56995.6	126566	49648.7	50307.3	28066.1
Q86Y91	165434	959.999	598.326	168215	70715.3	20059.8	122236	28596.1	45442.6	77905	514.717	94065.6	716.303	90911.8	110234	89448.8	37340.3	91662.3	236502	198191	48864.2	99080.7	196856	140308	396293	15640.9	55926.3	55115.7	28586.1	281118	244686	36426.5	58410.7	52056	49350.7	100238	34591.2	256374	139521	38143.2	466.351	30764.8	54697.1	505.499	37122	202055	18339	29233	83819
Q86Y56	27014.1	48888.5	77886.2	28006.1	55040.3	34960.4	48238.3	57061.3	66739.9	32844.4	44505.4	90121.6	31383.6	52999.1	51253.4	51472.3	63454.9	47489.7	75402.6	67169.9	22735.5	56631.1	63865.4	35359.4	47490.3	25406.2	17377	25849.3	24222.9	77147.1	29800.5	108654	119052	88719.7	78275.4	135823	39791	50283.1	35207.8	42967.4	32029.2	75177.5	31720.5	78576	79066.5	9301.86	32408.8	51405.8	28063.2
Q14257	44105.9	74854.9	153510	106092	41516.5	47757.1	89073.6	57081.2	109300	79725.3	65536.5	77684.9	364.931	70844.1	85758.6	128394	63944.6	58556.7	110228	85915	117741	70854.6	71112.9	218746	104385	98135	80117.3	84298.5	86168.9	49353.2	52246.3	77360.7	35408.8	90595.7	48079.2	80200.9	35684.1	84748.1	38727.3	60219.1	84292.8	50420.7	79499.3	49857.2	48112.7	172336	49402.1	63796.7	67352.7
Q92797	98780.3	109535	135090	125464	83411.4	119432	111795	117141	110025	135335	105056	128504	80103.5	100160	101562	113505	92192.8	118073	114723	124958	90113.6	113614	121280	155134	105164	122581	114738	109940	115093	96588.8	78169.4	108777	107899	118203	121647	86435.2	79325.7	145857	114450	100614	104784	91527.2	116760	136270	97988.3	115776	119600	91745.6	107920
P27348	371434	408565	394616	538505	258470	400902	338989	413288	320517	261613	357115	331877	137080	392716	468288	423663	362835	323916	248375	423137	318953	223465	350298	319555	388994	376348	556572	439311	492625	155124	160467	438614	298345	464296	294953	563486	226844	464961	470359	185997	335573	205910	414363	615038	418269	626093	379701	284468	228450
Q86U42	660422	812887	1.17481e+06	957949	502238	791632	669987	629979	848936	987390	766341	666612	504956	746472	820718	806187	539409	761503	725037	818739	642478	665495	909232	1.34138e+06	771852	835485	929734	722540	831793	535104	581170	434249	665830	701749	695759	568195	615913	984861	840781	480115	774467	570917	785846	956066	721012	1147302	860024	668204	585047
P06340	33831.7	37877.2	93654.7	69563.5	1148.57	89301.1	845.402	778.486	14993.8	649.058	714.912	652.934	34370.5	47054.1	55123.9	9546.78	611.784	33103.7	42314.2	3801.04	464.131	22370.1	43225.3	82598.2	152099	45291.7	1002.31	666.365	73153	89426.9	479.728	851.687	444.674	1161.79	9065.3	664.375	110356	5406.01	775.257	767.922	720.744	12226.5	35530	15146.4	111402	624.482	32471.5	47789.5	109624
Q66K14	42837.7	57318.5	55987.3	39469.8	79139.6	59994.4	49720.8	66992.8	46138.5	35965.9	70963.9	56593.8	76932.6	57844	59307.9	57118.9	72867.8	47271.2	54510.1	56110.5	44196	34393.3	51990	35114.5	50148.8	54215	91049.4	80355.1	56070.7	30310.9	87599.4	60617	51094.9	53723.7	52809.5	54472.4	59629.3	54489.5	71825.4	48076	65658.1	46296.6	72537.3	67613.2	45628.2	101168	63297.2	54141.8	43442.9
Q13614	166531	393.848	185891	123235	134945	166293	89832	25890.6	53290.9	191502	196181	63631.4	131706	109516	49017.5	116737	68989.5	108640	120152	116195	161032	149207	106627	84277.9	89763.9	129939	84010.9	55210.8	125082	181209	98373.6	74560.3	44578.1	118091	88317.7	123585	163310	187784	120109	64412	94074.4	102483	55833.3	570.086	99770.8	700.724	64523.1	101117	173131
P06454	1.87873e+06	1.8638e+06	1.82353e+06	1.52261e+06	638190	1.15033e+06	993365	954960	1.03784e+06	349884	653082	785085	445173	1.86553e+06	1.85402e+06	976407	540076	2.10364e+06	1.19209e+06	1.89464e+06	464409	855596	1.82337e+06	1.14182e+06	762888	667091	2.61792e+06	1.10236e+06	671659	657525	404990	736233	1.27328e+06	868689	608598	1.05308e+06	969647	1.78896e+06	1.6234e+06	370744	707137	410836	1.21111e+06	2041513	1.21282e+06	2.45456e+06	1.15599e+06	1.01769e+06	698020
Q15907	1.1745e+06	1.12184e+06	2.20356e+06	1.35667e+06	1.04076e+06	964833	959864	1263268	988493	1153138	1.02946e+06	906027	1.09002e+06	1074958	1.21572e+06	1.03709e+06	1.05023e+06	1.13386e+06	1555714	1.10773e+06	975742	1.10071e+06	1.28836e+06	1.42221e+06	1215335	1.34476e+06	1.01126e+06	1.09968e+06	967105	1.42257e+06	1.69997e+06	838296	843238	1.05742e+06	746229	740516	1.69292e+06	1481552	1.39882e+06	928302	934760	871204	1.12131e+06	1.74656e+06	1.02707e+06	2.03188e+06	1265453	932319	1.016e+06
Q86YB8	20550.8	826.873	9583.14	23311	26644.9	10260.2	1137.81	758.335	441.041	14422.2	37395.8	659.473	337.282	24056.8	13306	32185	35828.7	10471.4	59600.1	8383.63	431.512	12862.7	8806.19	72209.8	24555.7	24123.3	427.662	11909.2	795.198	12084.7	5747.8	42576.7	13058.1	16092.9	43928.7	33046.6	20958.2	790.094	4155.8	31624.3	15143.3	15380.2	8082.16	720.121	8003.87	517.544	866.098	28591.8	14995.1
Q86Y82	92479.5	56923.3	116970	102322	151872	84323.9	58088.1	63344.6	70550.8	44555.1	83986.5	77072.6	73868.6	72749.4	75718.8	51993.5	88019.7	66580.8	95818.2	66154.5	66295	78705.5	114827	122064	60308.3	108554	56003.7	101485	54082.7	72976	121145	63525	88704.4	122890	102898	53112.2	93381.1	48387.6	52356.1	78385.1	94157.1	65837.4	63858	73653.9	55487.2	91186	19979.4	76169	66348.3
Q9BY49	853.206	739.795	52586.9	33453.5	293.812	96225.8	828.412	221762	148002	45558.4	714.091	50173.8	173507	587.324	580.074	885.951	618.811	621.632	915.934	614.663	877.313	732.622	609.397	56109.4	174851	118083	581.43	81059.3	690.129	93315.2	55539.6	534.348	247477	34978.2	171656	722.777	102912	1007.34	5417.7	17397	445.371	621.057	115322	458.34	50665.8	933.423	738.697	40112.3	18989.6
Q641Q2	17702.9	19945.5	466.971	757.872	17145.2	22232.6	42541.1	14465.4	24322.3	13730.8	30329.4	24444.3	574.677	24696.4	19257.9	28204	21252.7	27790.8	27992.5	30011.3	7572.74	21848	32638.6	22224.8	31217	10225.4	38525.6	22223.2	22547.1	732.628	28125.1	17889	27852.3	15276	23968.1	25536.3	18507	24562.2	22824.6	32610.4	24247.1	17130.5	19937	15551.2	17016.2	512.693	16543.4	21435.9	19351.2
Q96CP2	84619.7	96028.6	223808	121115	41855.9	146445	106579	79024.5	59753.2	48450.2	101709	98910.9	47694.6	76634.3	101731	64265.3	53819.9	66200.7	539.33	73952.6	65170.2	61519.5	107550	138163	138167	41664	157209	86643.2	76065.1	51117.6	36566.4	43061	36486.6	106055	103551	75175.2	65436.8	178524	113996	68700.7	85771.8	51027.2	90354.6	103639	78117.2	128695	149783	51780.8	68341
P49902	190277	128262	181662	124320	145367	188353	126173	135362	94673.3	62179.6	153691	100973	216872	136331	152124	185026	228262	80478.5	77221.3	193990	119174	109967	126735	129733	151096	108505	133850	183433	95831.7	109268	157367	147222	162590	78831.4	147986	170339	147345	139910	156916	115685	91433.1	102720	164159	137735	174835	320135	143316	123925	133850
Q6NT76	36616.3	17654	1050.64	631.388	24834.3	820.831	17784.7	11748	21097.9	56219.6	16884.3	32749.2	257.895	16390.2	18858.1	18030	14828.6	25113.6	545.176	566.249	8729.58	22152.6	17331.2	32083.6	30587.6	33497.3	57111.9	34457.9	14194	626.128	753.373	30290.4	580.594	32668.3	13097.1	28374.6	584.371	40798.7	15544.1	40054.9	20687.9	20935.5	16350.4	508.953	10181.2	1051.48	36679.1	15258.9	26201.4
Q8TB03	48870	72274.2	93802.3	67499.4	61236.8	71645.5	72159.6	79139.4	51437	49496	42202.5	84073.1	109900	55502.1	71632.6	60383.9	58564.9	65880.1	42624.2	92559.7	54309.7	50023.8	66264.4	36264	96572	50480	60530.1	59974.6	68511.4	92057.6	121321	70083.6	87491.3	71468	60677.6	61352.8	95634.5	86509.9	94147.6	69635.4	117579	72759.5	62621.8	61327.2	64657.1	75732.4	84622.7	44608.3	65428.8
O60232	78370.9	125582	530.999	116782	193057	23727.2	114505	191421	73572	762.417	139046	114066	785.029	91501.1	79499.8	79138.6	89927.8	93277.8	146596	113741	83204.3	115730	72970.4	66580.6	67113.1	43747.5	283533	213771	64800.5	226180	26280.2	200734	307308	283979	246281	255953	143581	81743.2	77742.1	205417	111229	245126	99959.5	35357.1	160162	18244.5	63295	100707	136993
O00442	169555	138028	100947	110785	220163	122550	144642	145648	100039	70469.9	150009	122826	75368.5	132860	96751.5	121079	132723	135045	90319.7	119216	75796.6	100772	120361	76084.3	140643	130250	302214	135953	66390.2	126304	146011	143715	92332.2	185230	162101	117303	127303	136151	152364	130025	111294	117215	97042.8	109934	78063.7	101470	104075	137426	148736
Q92478	1104.69	547.131	573.012	485.825	1183.43	1068.64	643.026	669.39	58989.5	36541.6	571.07	640.909	810.45	28101.7	54051.3	85263.3	15660.8	62214.1	485.958	372.612	830.567	31816.5	86259.3	440.509	973.771	771.45	646.237	563.746	787.515	511.289	498.87	715.218	122561	382.91	686.647	616.308	531.89	752.336	453.984	636.54	703.058	56511.9	892.59	806.178	65376.5	646.829	648.402	839.069	480.852
P12955	238304	251555	265335	358830	298340	316084	365266	384340	179437	110501	218070	254652	169696	334415	259551	230078	235164	293849	301316	414884	137548	291532	367386	100524	162338	151544	472247	383464	224502	187189	217098	232496	203366	132862	274973	294606	263364	345292	397006	225248	310550	180304	280437	192594	232743	492078	323130	203593	217181
Q01628	404580	48019.4	110977	66575.2	141149	134072	174732	139470	254488	157831	65231.4	534884	800725	323865	583933	377427	357186	97656.1	204354	190192	387660	138014	157684	111936	147235	192942	171127	240725	61550.5	116776	528049	108013	1.02769e+06	17857.2	77647.6	170515	348194	30459.4	193187	122574	203984	133161	129597	304889	169617	137336	178761	68335.4	100329
Q12857	168633	81099.3	106116	48063.8	101968	56690.5	99850.6	112018	228901	120577	131632	83901	140816	132143	182694	155705	85855.5	82431.7	152726	181835	161926	74846.1	78014.7	92086.1	59182.3	215554	27641.3	83397.6	214672	274233	70915.7	65830.4	40214.8	24554.4	68949.4	31360.4	248215	138187	157332	15860.5	49487.8	40557.2	117501	238839	78510.7	281158	225097	134671	43059.6
Q9NSU2	46064.2	59028.2	152222	426.217	45130.2	533.543	731.214	22187	616.266	21343.7	72546.4	40501.7	857.157	53345.9	63716.4	72620	73043.9	10557.8	76223.1	64632.6	949.401	60850.4	33265.5	23481.6	15771.2	59716	681.14	64244.7	28021.7	46500.2	634.193	634.116	11099.8	24708.8	66923	31006	85887.1	5323.61	44006.2	9305.22	112041	43319.3	15251.6	887.938	54266	666.31	21622.6	31854.3	38595
P28324	550.95	795.44	524.403	772628	35832.9	633.674	60158.6	55788.5	976.556	556211	824984	691.117	487.323	780.855	123935	69223.6	545.434	19880.1	584048	367004	448759	327992	288722	564622	150865	84486.9	29819.3	793.775	232665	112260	26523	332204	489560	125776	335777	671.148	165129	34296.1	28751.9	515289	604.424	767.831	611.212	53881	249243	913.843	165178	1157.79	29603.7
P11172	135570	157100	119797	151787	137970	98596.2	118343	126733	79116.7	116605	155765	78627.2	78210.7	113600	114194	124337	138881	104773	137644	143827	116993	106731	126006	85398.7	116131	129152	90617	87543.1	88390.9	126694	86073.3	182389	204113	182654	194744	207715	112573	135612	107382	136607	94932.5	147383	126032	128820	155491	89559.2	87187.5	109148	97273.1
Q70UQ0	140130	340.672	77968.8	52166.5	100274	53360.3	31517	35547	97812.6	48306.7	38184.4	51227.3	185959	45776.2	119180	51078.3	98372.6	40805.8	208912	68154.4	56950	85325.5	56727.6	84828.8	26469	135722	47099.4	51697.1	100386	118113	225237	52893.8	98747.1	73509.3	46539.3	11375.6	219277	33373.5	79788.9	25517.3	83536.7	68030.2	145844	83900.8	100038	43216.2	24833.9	67097.9	53309.7
Q9ULI0	1.67519e+06	939817	1.48284e+06	1.03249e+06	661622	1.61338e+06	1.41343e+06	1.23626e+06	1.14834e+06	1.50335e+06	1271114	1.16906e+06	1.14393e+06	873632	982897	1.27805e+06	1.09188e+06	984367	991002	1067617	1.31214e+06	1237444	942746	1.90842e+06	1.10008e+06	1.23973e+06	1.0343e+06	845452	1.32684e+06	1.48976e+06	1.1769e+06	1.20826e+06	706158	1028187	1.00901e+06	1.04799e+06	1.539e+06	1.92697e+06	1.5863e+06	1.13918e+06	1.06344e+06	912176	1366841	1.14021e+06	1.10932e+06	2.51858e+06	1347138	1.03651e+06	1280967
P07942	334.345	1361.83	161992	51878.4	22619.2	605.922	29916.7	1175.14	65375.8	55170.1	130186	23152.7	416.778	55321.3	47971.9	53504.4	19524.2	71851.7	591.88	33103.5	650.485	70935	84001.7	31159.3	715.129	573.373	119582	27021.2	906.904	9430.03	513.613	550.278	438.149	819.339	20941.3	19203.9	68467.1	36139.5	641.7	700.895	739.338	519.557	565.189	599.555	9292.43	191994	795.864	23469.8	13577.7
P15121	1.10567e+06	1.27236e+06	892936	891571	542459	834496	588623	464681	459848	238064	540008	536831	263082	808004	766787	828786	1.09281e+06	411775	440229	859041	469945	418032	585442	487685	804226	458831	908436	556900	783859	282228	222594	1475759	681995	433734	790184	1.55378e+06	491701	497147	569213	665316	619692	503064	570756	648377	566002	3.66109e+06	834273	410145	428197
Q5TAQ9	76151.3	30864.3	625.326	709.252	44099.2	733.97	53732.9	24715.7	71718.2	84268.4	43469.9	78637.5	39473.2	52740.5	34183.9	71617.4	75028.9	44257	39336.2	11105.1	46286.4	63298.4	37628	38487.3	58778.3	71941	114411	87815.8	39228.5	45677.1	35371.8	49786.2	58719.7	42976.4	40418.9	50176.3	61843.1	18623.9	60356.4	74603.5	53655.9	69681.7	58380.7	33435.1	63096.6	17054.9	47389.1	64786.7	63806.5
Q15833	235906	136477	189937	190333	168280	196923	150198	176129	143754	139821	137690	28521.5	337816	134860	158884	117058	135071	173273	161944	164437	85696.1	131702	172462	107885	196457	119626	138500	138252	118189	274214	551385	55003.7	67079.2	153734	139341	134535	493458	187260	306488	240941	169737	101418	108069	160373	120531	232757	145447	84308.1	142543
Q2TAY7	147980	174812	158016	162962	139937	177827	229032	180915	227916	271938	165623	153417	118087	151129	194962	234955	144397	140700	131540	170308	186741	163121	164352	265162	218144	219900	132951	162519	202925	233183	118174	170020	156406	208796	143043	149158	148683	193782	158917	128120	176606	158530	188572	231878	146956	184330	223296	160838	174576
Q9H6U6	429.811	59486.4	509.427	32128.5	30246.5	44745.4	30300.5	42367.3	21453.7	522.454	38006.1	12323.5	7702.49	38049.2	45399	26127.5	18370.8	32704	42547	43752.2	542.023	34059.5	56217.4	1156.02	50021.9	6789.71	948.49	13718.4	12714.8	740.54	57520.7	718.461	1296.81	36504.1	36072.6	14827	745.89	37404.8	51090.2	28652.6	41991.3	29918.7	30208.7	20314.6	29638.7	56535.2	35462.9	34330.7	33572.3
O95926	58187.4	105584	165091	119697	73787.6	112114	98736.8	86531.4	101435	110619	83241.4	85681.9	55978.8	121938	96464.5	129879	86392.3	93239.5	95315.1	129153	97817.1	114990	98940.4	128346	135699	106149	124957	100330	80569.3	65074.3	57110	62579.9	91896.8	83507.6	77181.8	84153.5	26015.2	132347	70126.6	66053.1	59844.6	62416.7	106736	119661	71054.5	116431	112158	98996.3	82533.8
P10321	476353	124235	115163	171115	939415	393053	194046	252944	289415	251588	442072	97731.7	750604	268668	323938	604253	641658	576392	364858	129856	395421	101927	174860	1.08314e+06	751208	364913	112974	148939	359363	246345	305814	312904	650904	61627.2	130968	223605	402576	93068.7	608368	279827	30214.4	423875	248040	384248	428178	302416	202002	213946	212725
Q8IXQ4	118466	241627	226203	215231	94029.3	207782	157558	147049	168165	153792	165247	127845	56311.7	231866	202011	237459	198942	194344	178957	217426	132863	116941	199954	208540	230203	129478	125053	105110	184489	57224.5	20953.5	92530.7	111929	142732	135688	94633.4	81199.3	267614	121200	88680.4	150174	93004.6	146176	172043	150628	358947	229608	118892	76903.6
Q9Y490	949876	874012	1018951	892980	1.61e+06	929375	872755	963506	870533	500002	708949	349732	1737911	842454	993367	720816	907401	594503	509773	939185	626867	488218	564205	538050	1.20946e+06	1.07247e+06	760964	656889	701356	1.93501e+06	3.49399e+06	881400	658681	810868	618408	842179	3.27787e+06	561658	1514331	1.07697e+06	1563355	553478	637110	955069	607658	2.44691e+06	827497	698799	579989
P49448	653135	444492	676445	398790	400223	526876	277537	293795	542241	726051	543350	756598	409923	491789	693245	585266	527893	387065	694335	541693	653804	491875	486451	577751	452263	901328	315879	332927	636425	468810	446853	417832	484671	264569	366927	251872	868415	302787	492977	424210	441950	368830	555828	496328	391927	707516	507778	414979	352890
P41223	105687	43317.4	436.489	62859.7	65580.6	47580	76165.4	145304	33208.7	43497.2	71754.8	37158.8	24826.7	64874.1	32774.3	84564.9	74822	79702.1	67325.3	17765.5	78641.5	93072.1	30378	89047.1	21707.2	118847	67647.3	55125.3	68763.1	145700	39463.2	84972.5	41128.5	67542.2	102870	99435.7	35301.6	49081.3	36067	108287	81615.2	106619	30996.6	71122.2	30779.5	645.178	27745.6	43025	84182.8
O75844	217866	129979	243155	147510	116131	217881	133536	137536	145121	228415	100271	95619.2	125562	135600	174336	146111	94113	129072	244226	136039	217677	135426	158441	276218	152814	232337	64430.7	129843	205901	177015	148095	111590	167045	67581.5	120123	85545.4	214510	155185	187155	86389.9	145015	107798	160868	182166	143757	189057	226612	123109	127354
P51398	89395.2	75726.1	110524	90743.8	92862.8	77478.5	61709.8	61553.1	146252	187652	79759	138240	74415.8	88859.1	116032	135831	76763.7	66976.6	129247	83675.8	114290	107645	86873.1	61218.4	82554.7	169249	47798.7	77921.9	112867	135387	90398.4	149819	159660	106782	94679	94150.6	119850	49827.8	85814.6	82157.6	92750.8	95427.9	82976.7	192512	90431.9	70520.1	107051	74011.9	59570.8
O60832	616723	596665	852264	409821	387504	486302	351257	320621	648953	742237	618632	720056	315926	620152	637893	619929	418712	396632	543370	644627	709861	545478	533178	686955	451613	860359	397758	533150	1.12084e+06	436404	258835	494256	424752	291728	400549	318146	443807	356827	412345	401711	532042	343063	652120	586782	359650	1.23411e+06	555496	520230	413854
P16885	457212	429264	586616	538470	225122	694051	85723.7	161262	140425	155480	259562	816.185	499792	302804	254005	274219	550581	516851	255376	583780	340601	318643	560135	289262	462596	441349	570263	591859	343314	250975	423531	136956	557740	52481.6	406461	306329	350396	61008.3	197429	158360	278506	228193	396284	444025	338307	518297	410646	164831	253916
P40121	127002	600368	730598	487634	65045.5	1.03757e+06	979651	968742	271932	184036	812281	500334	309174	594887	675102	524274	183870	650661	313805	454999	569892	311172	615500	431459	349941	200423	334455	273516	591581	277402	707246	25125.8	116868	417254	28059.5	285024	501454	1.87138e+06	1.48884e+06	438926	348236	130298	349862	303503	300727	3.13137e+06	876702	168292	408874
Q13885	2576287	6413420	12268312	6126675	4925024	6674882	6433812	6730973	6003073	3203333	3141448	7293302	2311489	4557883	3438570	2781106	2577045	5495865	3516316	6722912	4815607	5483313	3951173	3023014	5349312	4766600	7293945	5121370	2449502	7371917	3404452	4908085	6285692	9280037	7350365	8134490	3532075	10611641	3983068	4641635	2201512	5981384	6015820	4997900	3641692	9062305	3495511	3734629	5244860
Q9H6P5	530.726	13980.7	814.773	341.572	782.099	14503	8226.52	18559.3	8651.95	43503.4	25069.8	13549.4	9244.8	10885.1	678.301	5024.28	10970.8	21277.4	3156.96	11668.8	692.657	798.218	19402	5984.51	560.157	800.542	858.007	522.667	12619	931.085	633.243	721.073	437.062	565.273	505.453	494.821	742.494	15312.1	479.212	560.089	30849.7	2864.45	16207.1	484.677	13584.6	426.867	5422.05	17340.3	14698.5
O00400	2.47167e+06	612981	1.73869e+06	786506	592868	991351	697854	769485	1.25392e+06	1.38994e+06	850187	899600	310778	1.63914e+06	647092	1.24717e+06	486270	1.08851e+06	1.39244e+06	2.30714e+06	1.10193e+06	1.37262e+06	1.19713e+06	1.12937e+06	1.23752e+06	900766	1.24306e+06	1.93941e+06	1.73755e+06	367760	1.12529e+06	470453	778211	489804	710596	586994	1.01152e+06	2.82763e+06	586143	895.197	803147	708035	1.23584e+06	1.07543e+06	1.14939e+06	1156.95	537318	930459	1.03186e+06
P62269	881065	1.45788e+06	1.11604e+06	1.14141e+06	1.2255e+06	925917	1.03068e+06	1.17377e+06	1.1397e+06	949308	1.06139e+06	1.45042e+06	1.1672e+06	1.08868e+06	1.23689e+06	1.08314e+06	1.02518e+06	923139	1.24224e+06	1.4376e+06	950937	919889	1195311	714697	1.16124e+06	762350	908719	958680	747996	1.52304e+06	1.01994e+06	1.74079e+06	1.57746e+06	1.44315e+06	1.5337e+06	1.74342e+06	1.27866e+06	1.07231e+06	1207747	1.2914e+06	870965	1.19778e+06	1.10282e+06	1533056	1.22546e+06	1.89478e+06	999090	1.09129e+06	834242
Q9Y3T6	600.812	26160.3	16389.8	21678.5	13435.3	1571.06	16096.2	8525.52	36501.1	488.092	1318.17	79369.6	1025.41	27640.5	30972.6	32276.5	34229	23562.6	26739.2	28987.5	19929.2	38321.5	25299.9	4030.14	15320.7	5579.61	922.074	6825.92	39096.8	19548.8	555.736	30043.1	10592.4	60784.4	20106.2	43540.5	14211.1	29318.9	33744.4	36732.7	38068.1	27432.3	20074	845.722	19265.7	3211.81	13769.6	35140.6	28987.8
Q9H8E8	637.301	8597.44	754.963	543.913	505.769	755.107	859.167	568.637	869.447	682.399	20772.6	26275.7	445.186	9030.21	12769.6	21510.2	421.027	12691.7	5417.7	22259.5	6977.01	21716.5	14280.9	15105.6	20118.8	12531.1	752.483	15929.2	9475.88	471.351	773.634	8505.06	10995.4	24818.6	20753.9	16553.9	556.229	16261.3	976.219	9266.54	21929.6	15715.6	15562.7	866.589	12837.3	442.312	6303.77	20099	23771
Q14353	22064.8	49141.6	133381	272225	54531.8	12436	102372	58818.6	98722.9	49923.1	62553.9	166852	437.418	61620	48708.3	79767.7	90491.8	103453	130130	123394	15702.1	59098	67653.7	145238	93658.6	31861	191775	116152	10387.7	22986.9	13373.6	90069.7	168897	170923	237604	232642	39248.2	108753	31975.1	63880.9	65553.7	162667	91793.3	106342	92766.2	18155.2	18470.9	61292.1	70824.5
Q53GS9	109627	112596	153492	116921	69696.8	137357	125942	115390	129593	152359	114074	124289	88296.5	106122	112460	117503	94696.2	120404	118856	155155	133407	100424	114050	180550	116394	128617	112750	127340	118958	116412	86239.4	120694	118860	124178	95971.6	113364	85861.8	182608	113028	95888.6	106818	94927.4	146814	132206	122558	75229.7	142865	114481	121219
Q6PII3	43567.5	58120.8	73719.9	96789.9	639.302	38621.4	49628.8	37316.4	53237.8	7254.45	52852	46936.3	704.254	124871	34391.8	26857.7	49067.1	44450.7	108860	89044.6	39008.6	82882.9	40476.2	71396.3	30043.1	32497.3	34457.1	35100.7	29123.3	99342.4	683.477	11042.8	25529.4	48536.8	30518.7	25403.6	42454.6	161668	57194.7	57182.9	92034.5	79736.7	48742.7	43726.7	44014.6	38642.7	49509.8	34154.6	45823.1
Q11201	328.332	527.921	997.979	506.935	26365.7	17788	995.323	842.227	544.075	700.386	13412.5	17019.6	649.508	16902.7	11060.2	17590.4	503.766	16779.9	24127.2	15554.2	30583.4	54705.9	18483.5	7303	1774.73	21737.8	5830.95	17830.6	31919.1	7305.35	17371.7	1258.09	39500.8	1001.29	4422.8	807.465	876.478	652.402	19068.1	867.587	809.982	868.988	5921.42	16522.3	23680.3	700.931	756.083	722.77	822.969
Q8WWH5	92757	85479.8	133925	64509.5	68991.3	98374.5	73128.8	43144	62905.4	37265.2	53506.1	47341.9	557.177	60923.4	83654.7	70339.4	77780.4	45831.4	92285.6	69029.9	37343.5	58313.3	77208.9	46850.5	62340.7	48504.8	186053	186656	85951.5	49100.3	543.696	59839.3	73920.4	61657.5	66379.2	61809.8	780.951	62264.8	56112.1	57391.5	51009.5	59914.5	96480.2	84785.1	51428	186862	64491.9	51717.7	61486
Q9NZW5	108431	111360	654.368	438.096	50964.9	14174.1	776.937	13887.9	59883.2	66248.3	809.33	595.125	604.866	746.246	530.704	658.631	695.737	31088.1	115284	677.167	986.125	36727.5	35882.4	26680.1	48016.1	65638.9	57468	74107.1	31407.7	39059.2	17283.9	224199	157467	39231.2	81805.9	104440	65597.4	23262.2	8003.42	20941.5	661.773	77880.2	63619.8	114724	70638.4	466.735	39693.3	478.468	40511.8
Q92685	66294.3	14518.9	15890.2	861.549	26141.7	37381.8	20685.3	23198.5	36669	40244.9	38352	25611.8	66211.1	14915.2	24526.4	27159.5	33273.5	15685.1	44310.4	18381.3	38982	7029.77	28267.4	33278.8	8678.17	58484.4	426.611	1092.62	33606.5	41986.1	64579.2	34589.2	46483.6	21166.7	15719.7	570.753	83734.1	15642	66665.9	630.866	9383.12	1803.05	17330.8	933.489	35192.9	664.405	39892.2	31396.1	7191.29
P69849;Q5JPE7	595.723	38277	23917.9	36117.6	22772.8	14413.3	10201.2	14809.9	29645.1	720.908	25051.7	18799.6	1167.22	10169.6	47389.8	694.887	496.452	13771.9	28283.9	9858.6	530.392	8461.63	22202.3	12774.3	8956.37	43598.3	632.639	27295.3	37090.7	24563.7	604.427	5173.65	60113	19590.1	17064.7	4656.4	854.465	18670.6	1376.99	548.545	17042.8	19528.1	6015.57	28864.9	21085	1060.03	29687.6	7880.28	18829
Q96C01	162982	106753	256484	151839	90197.7	137003	157133	133357	270494	241170	197793	372249	106965	137406	249281	177145	127552	85835.2	136312	85541.9	90599.2	131703	125815	183115	109721	199025	98296.1	54100	170310	147709	192466	196544	216567	353039	258026	157410	189619	207305	226135	142914	179135	138693	183378	183682	174273	408432	81751	115713	110186
O00505	100569	153624	180235	220114	119072	155599	79908.6	127038	102718	117052	90547.1	74420.5	88530.2	118485	136832	126400	107055	133281	144237	120420	64624.4	118921	138485	117998	182178	96518.2	65756	76988.4	68350.4	144697	106134	173421	247506	175432	159390	186354	101102	126655	101860	75366.3	88588.9	121420	95745.6	151729	149805	184676	144497	122143	74188.5
O94851	1311.71	580.519	787.678	838.349	754.883	547.704	599.038	949.079	695.047	779.514	532.379	738.767	622.079	552.033	24136.7	18179.1	498.912	27879.2	15704.5	37870.5	24122.2	15972.3	16006.8	12365.7	20759	5182.85	19541	34015	27465.1	48274.2	1093.52	33963.2	44024.2	15324.9	53269.5	20340.5	24069.2	7666.42	10497.2	16406.3	12764.9	8027.79	13376.9	29639.2	8918.12	591.511	602.732	11442.7	8858.79
Q9Y6G9	88230.1	99682.3	147184	132518	115219	147504	129013	138160	116296	85777.4	122967	112496	66300.7	91216.9	115301	93387.8	113256	120398	136577	123000	70196.6	92457.3	136988	85472.1	140776	88123	187443	151207	90604.6	126665	112472	163024	131019	93634.1	127365	146854	109074	141334	113226	90965.4	112481	89630.4	127519	117844	114450	200512	104177	110988	90593
Q9UFF9	652.036	650.972	455.107	49836.8	8551.97	19421.3	13956	37981	599.157	468.05	10285.4	10994.2	482.55	15933	13276.5	19492.3	16620.1	32464.6	16333.4	19585.1	20330.3	16827.9	35263.1	18203.7	19683.1	12988.4	961.45	4988.8	620.724	5937.58	787.445	581.34	57307.2	21746.3	34440.8	22086	570.897	26696.1	18905.3	6505.13	18911.6	21912.1	745.265	27211.6	25567.4	25370.5	600.821	13371.4	10112.9
Q9UNK0	115384	76331.4	124739	66511.8	105994	81239.9	56274.2	79015.9	67507.4	121232	62839.9	60519.1	87005.6	74030.1	115698	77961.3	67516.2	69196.5	90619.1	61011.2	61221.1	85039.9	90245.8	91953.6	108599	116081	58156.3	59334.8	116409	103973	89834	69113.1	88362.9	64789.4	111604	77258.8	148470	97968.8	77896.7	79691.5	88465.8	81752	65614.3	106966	82242.6	81639.8	75345.4	64906.2	72214.1
Q9UMY4	227872	329434	269536	382847	260002	249874	226770	211006	184810	99311.8	244873	163870	149192	296877	258297	197035	290215	162057	206301	367939	114880	176690	216884	163741	285480	122775	256623	312360	305208	180628	173509	190845	187575	188156	200308	161744	210981	386735	267762	193906	373139	167862	226540	216243	228820	706099	172932	197941	203393
Q9Y613	23182	457.708	357.872	31685.9	16039.8	38947.8	45714.9	23508.5	36094.7	13320.1	17030.2	45762.3	48232.2	13443.8	17534.8	11150.6	21222.5	19275.4	42665.4	38974.8	27243.6	28524.7	30314.5	24310.6	28645	30528.1	9051.66	4906.29	28205.1	52560.4	94122.8	15360.8	42731.6	23949.9	26419.4	67087	100951	36499.3	70421.4	13863.3	135964	28899.6	19519.9	32912	29217.1	418.003	11644.2	23222.9	14919.9
Q8N8N7	78428.2	105714	417.797	262814	42299.2	39638.3	104706	50199.9	73075	497.112	28625	87628.5	959.446	109411	74441.6	57404.6	59860.8	91950	197453	125021	56385.6	61813.9	65274.3	126582	84441.1	45169.1	132266	76576.1	88342.2	582.669	10819.9	42007.6	73716.9	55628.1	70762.3	15691.1	65273.6	83326.9	74701.6	64978.8	173401	45126.1	67206.2	54578	62894.7	446902	96483.7	60521.9	58738.6
Q8N9F7	729.635	444.588	421.895	1212.45	651.176	15259.4	11069.4	9159.34	31061.2	16371.5	25606	666.819	399.862	6346.1	778.844	9488.86	396.031	875.696	12120.8	590.181	604.321	8981.71	7435.95	21245.9	16691.7	538.025	515.748	569.513	27041.7	30754.4	6753.15	603.004	525.188	1763.53	24041.8	638.397	16135.6	18569.4	13979.3	21174.3	23390.8	521.605	744.843	5382.71	3855.17	420.639	6552.55	15259.3	23821.5
Q9Y320	161077	126658	90710.1	138407	25306.1	58800.1	114090	83264.9	154490	103579	83730	186069	76025.4	81766.7	89914	155204	16762.2	124578	135059	106145	146282	87021.1	99394.2	109839	180064	111593	70660.3	112962	63172.3	172164	109263	57554.9	184003	136854	110292	81951.2	142683	105066	127257	84092	92261.9	65535.6	107978	152824	143192	614.777	145540	95848	43375.1
P0DPD7	435.636	832.093	1529.49	613.15	362.698	1193.75	896.56	680.662	322.805	1229.28	1022.77	1042.49	857.455	24456.6	44161.8	13420	18733.6	9891.67	28075.5	870.966	454.642	13335.1	26062.3	594.982	718.298	596.571	650.787	465.282	607.218	858.298	636.484	33571.4	18705.4	45110.6	50072.9	19183.1	732.345	533.366	830.127	47606.2	575.528	26775.7	678.107	59929.7	6053.43	294.747	917.373	16813.8	7521.28
P42771	388.7	34885.8	42330.2	522.657	143188	35755.4	13630.2	585.159	449.69	565.749	13844.8	864.76	642.432	830.389	449.527	702.933	724.151	737.121	848.099	15060.1	680.493	579.042	441.533	523.425	460.736	936.913	737.7	628.218	572.447	793.337	418.293	638.692	957.327	633.316	596.599	600.636	908.183	835.447	799.843	43804.9	16263.5	7291.38	832.021	729.793	6142.52	428.257	15535.4	213255	27140.9
Q99735	1.64106e+06	2.77633e+06	253045	255194	265987	240394	1.04778e+06	1.00994e+06	568567	2.78659e+06	1.27742e+06	343063	709901	1.30896e+06	841485	1.16931e+06	1.49775e+06	947303	2.48041e+06	1.7127e+06	630134	1.42331e+06	1.31233e+06	339360	1.30533e+06	960703	417.11	215157	669087	1.79801e+06	1.43583e+06	718.616	2.18976e+06	826.419	391.783	749.754	774289	454.611	951933	847992	547693	433295	885882	1.79854e+06	847831	683.207	1.51827e+06	564605	354731
Q15370	202005	261280	312587	333232	194317	315388	165856	216155	149022	181025	169015	215420	184792	185925	225418	180913	205526	217877	231866	150265	120740	185262	216135	194158	223252	177268	266414	237829	161967	197797	174337	269006	310984	369214	229469	333337	234474	267971	213100	173954	225021	147807	205048	256750	240615	442709	257211	175582	145554
Q9NPE3	243816	253187	299147	199937	160206	164527	156053	151622	241012	371987	223510	310168	174585	213466	229224	288173	214417	156336	226471	194819	381544	245808	233234	308780	220833	288101	169760	262652	471690	225840	151956	215419	166449	165213	202798	157097	190460	164851	177850	232068	235029	169560	262480	257268	141263	473727	211444	236747	239048
Q9NRG9	148354	122381	145544	141156	219256	98892.2	151626	148633	184114	267218	161908	173303	101888	109915	173567	161036	117803	127340	270703	123077	212522	176776	106457	171255	117181	242347	92867.8	153362	198379	193034	112324	193615	131747	146207	169782	114428	168315	184710	118669	161598	152016	191188	169609	194373	130514	103229	141857	133802	146381
Q9BV38	377892	375358	333119	305322	195558	314334	228451	199299	305871	402338	335574	225630	155852	224758	286539	257105	174278	256420	296376	366731	381682	304120	314094	584949	322035	180919	175532	243021	369682	264606	189381	273744	204185	162464	251240	202073	308178	286565	385940	213658	312593	169120	313548	323943	268798	576986	397414	262982	205158
Q13425	52740.6	26500.5	575.753	39707.4	53994.7	48757.3	109293	25994.9	54589.6	43473.8	32523.7	28223.5	45986.8	3937.01	31289.1	25100.9	55233.2	13608.9	46155	27674.2	62768.1	56059.7	7517.36	45435.2	30411.8	65951.1	37580	37858.4	47959.3	71993.6	46756.4	85139.1	36809	54814.2	67090.4	64235.5	104460	72207.3	45739.6	52583	15599.7	64103.2	63575.4	35459.7	44135	699.863	57958	688.58	50539.5
O14965	660.431	707.259	693.091	450.017	44911.4	716.356	9746.4	287.946	12146.8	10695.7	618.818	10198.2	328.789	723.794	4967.54	620.748	772.528	685.575	550.984	651.164	700.862	939.028	1267.23	527.906	9390.8	712.807	557.25	12077.4	833.654	44922	861.644	6705.98	31887.6	34526.5	31526.9	31588	677.928	583.223	12936.1	8164.78	473.205	27451.7	2651.54	712.469	20930.9	889.97	597.03	476.445	864.604
Q8IWT0	382.644	93539.3	248.226	49602.4	13828.4	9007.03	770.588	10667.4	546.576	731.72	407.93	511.481	12906	11108.1	8249.22	32721.6	62274.5	4557.41	9781.64	4424.72	9677.05	633.248	11571.9	694.749	28543.2	16982	39633.4	50916.2	13193	28613.9	28350.1	24940.8	27490.8	495.671	1254.49	27837.8	14743.1	13446.2	13496.4	12488	577.168	28668.2	11880	562.022	10303.1	1347.03	4054.13	13396.5	21097
P30679	113493	222072	135774	124133	41574.3	63357.9	160747	132549	149723	105670	246034	187250	53759.9	268589	215141	247481	258758	98197.3	113368	163057	154299	127282	95630.8	82430.3	59191.5	149901	39846.1	106921	133194	51478.5	76773.6	75698.4	113726	136000	122264	39213	120905	256231	83149.6	99326.1	54797.7	180282	95039.2	93247.5	108710	37473.5	84269.2	223959	118295
Q9NXC5	41031.6	32336.9	12849.3	23053.9	27264.8	27301.9	27144.2	29352.3	31472.5	37459.7	47789.6	28624.5	27411.5	33586.7	33892.2	28637.6	32716	30347.3	31442.8	46255.9	20749.1	26307.1	35456.2	34660.6	28697.2	49427.2	20606.1	20490.8	35467.2	41639.5	24000.9	30973.7	21208.5	17208	31904.3	28374.9	38653.5	15843.2	33823.5	34071.8	41461.6	25922	23064.8	28823.9	23770.1	546.499	18385.6	34426.1	24473
Q9BUL8	263511	365202	455501	394699	289425	465115	474040	390915	330107	229064	317748	285481	237923	330621	270608	282272	330654	361791	273702	470718	239669	248137	334658	258123	511660	300594	302586	252274	226513	395325	377764	331843	341890	327765	381812	400291	443108	475097	444339	281704	339144	262191	302039	408804	308147	532877	320919	284463	314625
Q15397	51367.4	57160	74250.3	53490.3	71793.1	49051	41544.8	47533.2	57120.4	115062	83881.6	51560.6	34468.6	54109.3	46828.8	55903.8	41122.5	34757.1	38028.5	60080.9	39724.6	49131.7	34279.6	101693	55485.8	46968.9	74308.5	60827.3	52065.8	73374.4	29986	96770.6	113487	92449.2	92625.8	101032	54758.6	48820.3	59140.4	48869.5	47958.1	48168.2	53275.8	72956.6	40336.1	142046	63867.2	56993.6	40242.2
P05089	223234	34118.9	25498.5	907.061	585.814	26438.1	416.028	14806.3	26330.9	23444.6	753.932	790.955	181692	4777.68	49192.2	24418.2	445.653	10376.6	38757.1	33801	98610.4	32818.3	536.908	21852.1	54854.2	46825.7	8819.23	12189	17138.2	23694.6	417836	662.639	689.287	678.647	929.728	44914.7	39249.3	35203.1	32568.2	90694.4	561.631	5423.82	249463	8435.87	10666.9	75818.8	14234.4	6911.97	28036
P61326	202995	157823	299687	189968	141232	456255	234513	120777	265659	383613	133265	182038	234418	226757	220483	341968	209629	207735	257205	353338	175745	299670	255261	164310	349589	296563	192155	256542	237227	167515	115110	200898	181264	175869	230588	140994	156718	339562	269005	153975	199958	192062	226270	233465	197039	423724	222888	163305	195149
P51948	24114.4	33638.3	47113.1	47509.6	32833.6	59120.8	30242.2	21772	44826.2	20233	51380.1	38459.6	762.645	41378.6	48784.2	36753.3	608.304	32395.9	38414.7	44426.2	39397	30356.2	44256.3	44206.2	36567.9	25540	63006.3	23986.2	24949.9	38333.9	28364.9	12119.5	41407	59680	43355.8	37351	40933.9	42810.1	37569.3	6978.17	40496.9	29431.5	49205	40876.7	35606.9	40809.2	37436	26607.4	27344.6
Q7LBC6	64000.9	91615.9	126462	128632	65808.7	95943.6	86565.8	77231.5	85449	75374.4	75102.1	97171.9	69253.3	83162.4	101905	85287.6	82829	99369.7	102042	117363	68367.8	90276.5	99283.3	110543	84449.4	72342.9	100089	58784.3	92150.2	63010.2	54809.6	101249	87198.8	63134.8	92825.3	87597.5	66504.2	132338	69230.4	77028.7	74944.1	65616.8	76632.8	97034.7	85482.7	182868	95245.5	71052.4	76572
Q96A26	200857	102369	209700	58583.6	156300	83031.7	91082.4	235304	150862	94334.1	189985	212308	155842	107593	133748	124918	72748.9	95773.2	180769	137417	107121	113425	125814	202898	89861.3	278556	71493.3	98148.1	155982	179663	153471	560805	201906	315645	234683	100090	174775	112951	133552	165018	97548.2	198788	109341	204614	170588	720.098	148151	153728	125352
Q12830	37710.7	44327	69836	51478.5	21997.6	50542.3	52221.3	46693.2	55255.5	84465.2	38064.2	43485.1	32344.1	41472.3	57610.2	54994.3	34884.9	36389.7	48684.8	45594.5	52166.3	48110.1	51687.1	79864.6	48225.7	49603.8	21193.4	38117.2	50369.6	44147	25010	45075.5	39010.9	34400.7	35588.3	34296.6	39315.7	76613.3	48922.3	42297.9	39750.2	33217.3	49997.7	53836.2	38731.8	94732.8	53992	35971.3	39953.3
Q14318	212817	226490	248292	272649	184890	233125	214109	209471	360588	419055	234837	270479	123425	254902	323113	354477	216973	158576	228443	293726	336146	249752	215645	355776	226379	241186	134020	245902	253705	516664	190184	155472	224114	273313	197777	152309	246799	266339	215237	183871	331623	237495	282223	287322	250020	130774	314574	198640	228883
Q02952	81708.6	210706	225916	223420	126684	172742	1161.74	471.626	62810.4	67610.8	587.789	19412.4	642.189	34647.5	125331	73779.9	49130.7	125680	78653.4	29838.6	43774.1	133663	168946	229896	183980	68907.4	161337	92282.3	94746.6	53065.3	115281	307561	675042	43085.7	83309.6	454975	121784	65254.8	187141	135179	4411.85	147039	92276.9	223826	219488	92862.2	79036	67781.7	128745
O14662	44056.4	26070.6	5359.99	66684.3	31445.7	20959.3	20236.8	39624.3	21502.8	37935.3	16396.4	15095.2	421.049	36904.4	26225.3	33462.5	36996.2	14477.1	18114.1	15519.3	36620.7	28501.3	8166.36	46908.9	12920	57335.4	19851.2	10862.4	33335	43786.2	21832.9	34443.7	12578.6	48911.8	69466.8	22364.1	36726.2	22806.6	7130.24	48234.2	40332.6	35576	9950.3	594.559	9772.26	618.882	11682.4	12191.3	29382.7
P49593	220344	328780	627954	623962	336707	535800	149049	170658	199716	131424	330535	159791	250817	643739	617460	636862	463580	334043	317876	582476	445273	271076	403055	204762	334280	111816	563450	440767	366195	137618	239398	124608	536353	125717	190253	177616	174412	116319	162238	303609	349030	294047	290797	191214	249140	1.07541e+06	656135	225182	189943
Q96IZ5	640.685	6545.49	543.578	885.249	12924.4	499.162	715.914	10801.8	664.751	308.494	7418.51	632.089	639.418	569.368	7338.93	9673.39	9081.88	3943.12	8506.37	8689.81	609.492	736.938	3792.78	5856.5	6587.47	5750.27	518.653	666.459	9454.01	1015.84	575.068	810.325	819.83	558.792	12875.1	3938.4	626.978	5890.68	4805.16	6106.38	5208.78	8147.23	425.065	508.374	3637.64	279.605	611.562	7785.37	683.692
P86790;P86791	63290.5	62263.3	1035.99	119785	69245.9	65993.6	72658.1	64919.9	62951.7	37234.9	82172.7	51601.3	104032	62947	55532.8	68598.3	89978.2	56904.7	71572.1	74917.1	44939.5	49756.2	63464.8	61273.6	76643.3	67643.9	83373.4	95392.1	49156.6	97335.9	79285.9	38943.5	90911	74513.4	88684.5	92524.6	105491	75072.7	82740.6	93369.6	65562.8	71166.1	70168.3	60926.5	74997.9	122902	41772.3	70898.8	60267.2
Q5TYX0;A6NGN4;A3QJZ7;Q5VWM5;O60813;Q5VT98;Q5VXH4;O60810	3.47584e+06	1.18929e+06	3.9631e+06	3.32097e+06	580348	705.152	711085	1.08819e+06	2.68197e+06	3.7266e+06	2.48355e+06	444528	3.64043e+06	3.63039e+06	2.64901e+06	1.45187e+06	2.27169e+06	2.58141e+06	2.15778e+06	2.29386e+06	3.65455e+06	4.69762e+06	1.78918e+06	949872	1.93392e+06	2.30127e+06	889674	1.0221e+06	680119	2.92558e+06	450046	1.95181e+06	344313	2.09001e+06	1.19175e+06	685808	3.6999e+06	2.20617e+06	4.46341e+06	1.41093e+06	1.53953e+06	1.44402e+06	1.77463e+06	3.55078e+06	2.13023e+06	917263	4.52191e+06	1.97266e+06	1.99587e+06
Q9NUW8	50554.9	44758.4	49743.2	103388	55081	39679	46568.1	71435.6	50351.7	48156.9	68531.4	39951.5	26368.6	59555.4	57906.3	57768.7	75261.4	57465	45085.7	67833.5	38363.4	49126.6	59696.1	45948.1	60411.8	26241.6	60539.5	54233.1	39218.7	43587.2	30711.1	78858.8	61899.3	58626.5	31423.1	55999.3	36638.3	108148	71542.9	49100.2	58224.8	50942.4	37666.1	68567.5	49022.7	89460.4	35852.1	46662.5	40322.4
Q96I59	148200	87367.6	190074	127331	138025	131276	75268.6	73247.9	126991	149491	152875	149069	61554.9	115192	101516	148797	107800	117749	216505	153181	146496	170600	141959	142336	61849.9	86325.3	142328	223008	153546	100479	66396.8	90869.6	145018	71584.4	114239	121937	104713	75091.3	83656.9	104445	89855.2	123798	165070	108037	115187	73006.3	144591	113077	125990
Q9UK76	69160.8	143150	252427	178784	161310	165885	445989	443329	208924	149144	241358	247686	72643.8	109840	116960	156293	219511	226334	137779	197507	129845	121683	205712	189563	347902	161609	325506	175765	123885	72714.3	99370.1	412071	279742	484951	231028	627541	84852	501234	165596	125141	101266	183375	164799	241157	195539	448022	170189	116263	226419
Q5JS37	53879.3	17607.8	1023.41	27575.8	21951.4	36152.8	25885.3	14475.5	38967.5	19028	23534	32625.6	39345.8	990.982	750.994	583.285	708.118	7287.35	18973.5	516.357	705.558	12555.9	13556.7	924.669	536.265	621.611	512.191	555.174	3667.09	18336.9	24713.2	1262.4	401.583	840.059	679.065	608.162	53663.2	703.752	46600.7	23588.1	22684.5	5680.58	29119.2	767.391	601.624	706.145	783.856	26376.4	41438.7
Q05823	51618.4	22950.2	48803	8447.35	13297.7	5983.37	21241.8	23426.9	17159.8	11472	18222.6	628.724	22389.1	17650.9	17442.2	7272.36	19787.6	30261.3	19050.2	24281	11060.8	30005.4	24116.1	20268.7	8270.84	17192.7	8921.58	594.219	12013.2	59347.6	35361.6	27378.5	8616.01	11660.5	30354	16944.4	26422.6	18712.8	20644.6	50926	26343.7	21838.5	6643.4	14161.3	10766.3	17528.7	14360.7	13451.4	26433.7
Q9UPW5	37445.1	6029.79	5950.02	582.163	23326.2	7671.43	14448.2	20380.2	8229.54	5367.29	24262	11762.6	25832.7	14441.7	5545.54	17689	21250.1	11619.3	5996.99	17446.8	5398.29	17885.8	19907.7	7255.5	7230.08	8119.63	15605.9	34184.5	3642.69	19396.3	53684.8	12290.9	2412.68	19445.7	21530.3	16937.5	16344.2	17242.6	22119.2	7716.86	30585	4979.12	7478.83	12328.9	5909.46	454.281	3762.29	16388.5	16083.2
Q15554	242953	247870	337611	332759	138886	339573	140455	137128	132054	182342	130320	140129	88848.6	309242	232074	241804	153161	226063	187492	252119	271635	177777	166603	280495	162919	191446	379908	261862	230537	128291	84274.3	124575	110096	127291	173051	106143	81243.2	149389	130300	169292	227632	134862	166654	91932.6	107957	310166	243109	165507	257349
P35270	168476	515.9	611017	76557.6	821.445	1316.19	396308	586.389	1237.29	714.978	292.4	833.658	607.804	302874	160939	143037	197739	253431	166266	237356	262359	565386	326640	290910	204836	101669	243596	155333	115283	189859	88732.5	140779	127036	359230	374722	272318	56962.1	810218	269181	155442	78202.9	186135	99879.9	965.604	91485.8	457.602	588.442	135182	90013
P26599	841603	1.57574e+06	1.53868e+06	1.56592e+06	1.22328e+06	1.25124e+06	1.88726e+06	1.35872e+06	1.47215e+06	1.28021e+06	1.72661e+06	1.67043e+06	832814	1.42759e+06	1.32096e+06	1355845	1.13718e+06	1.74085e+06	1.18392e+06	1.68101e+06	1.16575e+06	1.21972e+06	1.70709e+06	2.50627e+06	1569002	1149299	1.58653e+06	1.37988e+06	981713	1.02812e+06	1.10662e+06	1.67314e+06	1.28677e+06	1.37293e+06	1.58921e+06	1.4418e+06	819653	2.03055e+06	1.63509e+06	1.65079e+06	1.05498e+06	1.20377e+06	1.34947e+06	1.86998e+06	1.24055e+06	1.09145e+06	1446485	1.3476e+06	1.5902e+06
P15924	800.662	204390	170996	50527.6	1067.39	83006.8	915.057	60381.8	1004.14	263088	40473.9	546.498	170830	126380	71915.6	89154.9	348182	105652	64311.6	106097	272347	301800	1046.16	72319.9	141079	119501	62154.9	66919.7	127585	79422.7	713.146	119209	65083	516645	108872	161878	86111.2	190344	103110	135845	678.529	1300.8	814436	106452	32810.8	187347	115935	67806.5	60399.4
P31629	787.432	799.241	634.038	590.127	36217.5	438.924	10705	503.286	7113.93	678.769	1992.42	559.383	539.048	4080.88	10017.6	5987.84	6160.65	5407.3	12366.1	17112.7	409.62	12317.9	5983.54	878.231	84217	33953.8	36445.1	46097.4	7889.4	919.651	736.794	11672.3	10056.4	723.689	18265.7	11682.1	707.652	771.709	673.685	22202.1	23623.5	13817.1	20171.1	50474.3	9087.05	1424.23	8593.91	14315.4	3037.97
Q9H307	134063	173358	243013	209201	134476	201582	163696	185198	186474	317812	155260	181971	91826.7	163253	200063	188036	122252	166212	196651	200217	213542	191785	189601	399423	170939	191775	108102	182698	233707	134998	106397	141150	198822	201710	177414	117458	127015	236512	147633	144060	136996	141110	197847	214372	171888	220641	235080	132062	151693
Q9P0U4	64315	95703.9	99804.7	104510	40956.7	92879.1	78573.4	62437.4	62797.2	70792.1	72333.4	74457.5	35134.5	83605.5	85267.5	73664.2	66304.4	70824.4	78353.1	100108	85569.2	54161.2	72681.2	110084	73960.7	62591.6	61242	57013.7	86980.5	64208.5	45943.8	47957.3	52384.8	53430.5	51845.2	37567.7	44264.5	115746	103258	60239.9	67783.4	48146.1	80983	76021.3	65040.1	127852	113123	67774.3	66037.3
Q8IWV8	41897.6	617.811	765.915	19679.6	15249.6	557.444	48865.4	15183.4	26449.4	510.72	23664.6	28846.3	626.024	29830.1	36221.3	28812.6	43788.1	30823	24506.8	24821.2	549.261	26255.1	30754.7	27108.4	31120.8	6993.3	25825.7	28165.9	7271.27	10773.5	36993	23577.5	43479.1	58163.5	28770	54001.1	24089.4	27728.5	20028.8	29424.8	19815.6	28062.5	28682.3	39028.4	22470.9	48126.5	22393.5	26591.2	29384.7
Q9H008	57180.7	94419.7	69237.2	204036	35994.2	179155	148686	37199.2	86180	749.251	69284.6	105752	591.431	63672.4	39623.2	61135.7	58969.6	68987.1	45686.7	72673.5	168209	68762.3	87862.6	78124.3	143937	99016.2	178854	126280	27150.1	145835	78707.4	6690.91	46564.5	40935.5	51174.8	1030.61	152042	115503	162000	45726.5	86520.2	79993.5	127588	53225.4	225704	108228	127131	63705.4	72778.4
P67812	560653	231743	262461	79544.9	208183	197993	290613	356071	180092	419618	335285	162919	381889	204385	241883	317756	272810	218509	311313	156381	530886	243985	158111	300462	258166	590004	136000	213899	523126	571028	566166	203775	163309	115723	132995	120391	393870	239822	367066	332470	539708	216271	236960	134008	254162	109463	232849	193385	345741
Q8N4H5	348622	358287	333025	318949	229713	304868	223772	246679	590193	407298	290549	328545	247050	211997	409776	266791	173403	207023	484927	322193	439882	331470	342257	421034	234412	507244	183206	334736	358107	428168	283329	302996	237978	307784	247748	171031	471495	291444	278388	371822	200276	269829	394467	510434	286159	261382	359838	260325	242030
Q7Z434	118713	296847	321096	301478	120046	231682	208133	189033	233714	200509	243906	258507	82253.9	213699	283830	230278	210434	143949	203851	201066	216368	150827	221502	387598	249185	347213	210590	190599	419522	180834	131601	112358	196125	150646	176140	115157	154916	333998	116767	132207	202685	103631	223841	282680	195652	404039	243533	278831	146835
Q13158	78602.2	23368.8	487.049	21092.2	21878.6	10568.4	41743.2	24800.1	11367	50513.9	21137	21884.1	27237.4	36346	7546.87	31408	37995.3	40159.6	8076.96	16204.3	12727.2	14291.8	21923.2	22034.5	698.287	772.785	65026.7	78777.4	19588.9	28291	14279	26758.5	36130.3	46652.4	23019.4	33184.3	36057.4	56541.3	57309.5	42849.2	20909.4	16042.1	9114.84	670.254	23077.6	149329	59596	23736.5	36518.1
Q92619	211058	246843	402723	278959	247276	300876	323396	289522	211609	156461	312966	137196	389890	312772	296466	236112	238666	371692	282455	365512	253350	203865	306600	185964	310025	185605	357055	226662	315793	242972	430314	157622	209688	168314	157622	137552	336164	240470	392142	256132	339537	193176	213207	256069	211122	403609	195496	233057	238169
Q9Y679	35885.9	33909.7	22956.6	40131.6	56481.8	38241.3	50444.6	33455.8	58223.6	41515.9	46680	78454.8	94669.6	33559.7	33250.7	23749.1	29007.4	40922.6	79996.3	37754.7	52510.4	40199	50811.7	57629.8	33664.3	41574.5	12967.2	35968.2	44287.2	95459	86523.8	38362.7	107667	56187.3	67601.7	35242.1	50648.7	64466.4	57328.7	47642.6	30126.5	63708.6	39858.4	70384.6	56156.9	827.164	19080.5	36094.9	37566
Q969E4	186104	134741	154126	212033	47146.6	136716	190233	73518.1	52719.9	791.41	95998.4	93032	45118.8	141290	113309	77151	69643.9	85963.1	86351.1	155872	425.732	91534.9	105496	149285	128232	48600.4	36681.6	37555.8	257296	95606.3	54557.8	123109	563.748	848.637	636.813	78988	199966	279812	161814	129784	265497	60488.5	119759	65596.2	61190.8	560193	658.077	54009.4	147314
P46821	448.242	59985.8	110549	45464.9	414.389	33691.1	127393	136097	53927.9	34828.1	134645	191620	903.437	148232	119980	87103.9	51924.8	652.346	462.795	665.12	26985.2	941.029	21993.2	31993.5	38778.5	871.907	31054.3	3706.56	759.211	13042.4	25968.4	149004	399.347	257610	34045.1	174565	24412.8	278014	427.496	53958.6	23093.8	53788	90864.6	707.481	925.402	1160.9	543.61	61095.3	537.631
Q6ZRQ5	15082.1	353.901	561.326	658.443	13503.6	16745.7	16257.5	23470.6	13639	27385	658.648	24909.7	13100.6	25022.5	22324.6	26938.9	23904.9	15525.6	25116.6	27765	14716.4	19166.1	15695.2	12887.1	16297.7	921.415	6621.69	22923.1	727.522	26280.4	655.661	9245.69	14661.8	22126.9	25029.8	17857.1	542.028	29944.2	7949.44	17524.5	21832.2	20785.7	30116	18571	28943.7	506.693	18458.4	12500	21955.9
Q9BTZ2	130415	152684	606295	246394	117793	293432	111609	74434.2	135234	199742	252082	256419	186420	173151	281724	180709	138890	175219	327667	82739.8	139170	187970	192673	257756	148715	278938	224545	301203	858991	217926	177108	63312.2	83233	116434	75273.4	94044.2	350877	135136	174918	181580	597138	126685	225777	240772	109173	311157	140384	127944	150019
Q96D46	60542.8	74083.1	86113.1	52738.9	89894.3	69822.6	39044.9	63909.2	69450.4	41755.3	49342.1	99917	28789.5	76813.7	72328.4	68966.6	56049.5	54760.8	88643.6	81245.6	48987.8	49287.5	63239.1	23654.8	59748.5	46926.3	33567.9	33881.5	46129.7	44233.4	41685.2	72035.9	146276	43177.7	114864	90731.9	64353.2	67741	72767.5	55523.5	30617.6	49863.2	46468.1	86126.7	74097.5	105730	81612.8	42123.2	39075.1
P14735	177639	75806.7	88047.6	84050	218749	84582.1	108463	134453	126029	77355.5	84884.2	134819	113893	102711	107237	111827	130489	80877.4	132854	99948.9	74416.4	95631.9	99051.8	82825.9	98106.9	93291.8	125026	119772	74116.6	149204	181055	238039	195167	148926	177375	300537	119678	116312	125277	119766	81081.3	130915	170885	138846	116003	203735	82367.1	77793.6	75423.4
Q9UEG4	1066.27	24124.7	36700.2	25304.4	471.556	46858.9	28752.1	10407.7	22877.2	18240.5	21872.8	30449.3	592.316	11450.4	6850.33	19840.5	19215.4	17561.4	8344.27	20413.4	2663.49	19156.2	18165.7	33240.7	19032.6	26654.2	14770.2	28270.9	42011.7	1229.76	737.071	42626.4	693.163	66776.6	18240.7	19150.8	114506	62046.6	30370.6	17138.8	23166.5	18804.6	11918.5	22194.3	20277.7	737.212	17894.2	23713.7	31414.7
Q5T7W0	166910	38392.6	74186.8	110137	19764.3	68171.3	671.336	681.831	61301	675.7	49648.8	925.93	1033.57	36700.4	89530.7	70977	74601.9	66271.9	69230.6	98446.2	60293.3	70282.9	77296.4	105268	74273.9	57035.5	64879.1	97282	55028.6	6019.55	50274.9	100808	144110	502478	65852.9	79022.7	3465.5	663.203	34975.4	54244.8	217879	50058.6	95788.3	46288.3	57614.1	107202	104386	66826.6	81787.2
Q969F1	390.871	252.508	490.454	1255.61	752.372	668.746	588.429	10717.4	866.55	43288.3	1013.98	1451.61	818.655	511.949	781.876	19570.1	607.873	17524.9	809.414	559.258	908.063	679.375	23190.4	27433.3	11539.9	552.65	26641.2	29302.7	463.988	493.525	541.416	870.273	36958	6700.19	13984.9	25774.9	1087.15	934.523	562.057	8488	21342.6	26049.4	895.664	568.579	18900.6	344.608	803.986	12946.4	9777.83
P11441	117376	151535	237654	208950	144419	158201	181113	130577	122840	88745.9	118041	158657	160756	160931	163939	129340	108248	137165	164061	177491	114228	105941	145586	157614	155690	78124.6	107243	121986	109257	158874	111862	139090	212294	239989	160284	156409	156233	209197	172933	167365	164048	132890	138437	125250	156423	163574	181673	127133	144833
P78362	78961.8	75102.9	128147	117750	71593.1	94651	104383	116905	83277.7	77867.3	39946.7	98934.2	145843	65070.4	80626.6	82208.2	82152.2	51791.4	62887.5	84487.4	55630.7	59397.8	104754	97983.4	108617	55083.3	44863.7	55072.5	39810.6	99162.9	93641.3	127138	158902	184300	99077.3	126444	86309.1	212121	168302	103159	119367	93655.4	68656	86671.6	132860	138311	121203	41864.6	55203
Q86YQ8	876.475	673.291	405.233	584.501	715.508	297.448	669.448	684.096	893.918	414.866	763.091	906.818	1046.52	23370.8	28529.1	14541.1	700.806	37434.1	32955.3	54619.3	22735.2	22477.1	45291.5	13774.7	21471.5	23227.9	50855.7	46020.7	26184.5	39669.2	76529	12548	31519.8	46519.6	21070.5	15615.9	14983	44396.1	62269.2	20405	27251.6	49009.9	487.26	1053.84	23062.3	544.389	532.808	37730.3	21812.5
P48643	284396	322645	250410	299316	507697	280152	278334	382779	235290	227790	361272	306941	266490	272148	258681	265848	306077	321514	309346	380810	216855	267423	274771	155685	218831	271018	405630	293660	243834	323046	252035	540511	530762	621778	511603	658043	295638	320191	280915	469090	216913	398016	238902	348740	427434	405409	202347	264454	257915
Q9Y4G6	284552	260932	266867	360901	448283	296453	202603	177694	184635	211797	226005	249398	182086	235486	199336	147695	271599	193964	309018	283922	159409	206688	244722	206040	293657	132702	296177	274488	118968	292511	194087	461096	334055	380887	325267	279879	400986	247692	226305	180072	225476	275426	321806	318054	358660	222123	289641	238640	218912
O94874	184554	147669	185046	147262	165362	178090	243706	205848	191819	298894	177873	167749	162928	187845	184463	212679	182569	187280	179238	195595	153282	152057	217862	223318	211760	226884	162551	225385	119600	229088	174229	91536.9	155202	190064	175811	79811	165204	244845	207679	174482	192935	135222	199999	202207	140790	234598	195097	187152	170072
Q9UJA5	64165	62324.8	26237.2	62547.6	42967.5	40404.7	67256.1	62383.9	60821.7	52581.9	63205.8	75062.4	52650	59957.3	45976	49944.9	49891	59663.8	57414.8	59599.4	43605.6	61750.3	57061	30219.7	47124.6	53069.9	83198.8	72148.8	31840.2	56184.5	42026.1	64014.4	96249.9	94444.2	74654.9	60510.5	34278.8	66660.8	56704.4	67510.9	30272.3	55082.4	40628.4	59696.7	54166.1	102712	48567.6	46542.2	49684.3
P23368	438941	261097	319686	177265	339880	215356	291770	273264	425054	478616	302636	329113	573435	248330	447298	378944	336578	193633	408925	239770	377102	278574	275627	388786	286018	403998	145332	158923	590408	394025	515799	310913	326773	395807	337186	281712	499825	240144	356438	371472	221850	288357	480475	320983	290661	334169	322602	241233	240534
O60493	583912	454280	596326	506016	375515	475634	312460	325530	292436	252344	456517	266721	391698	414659	457036	357621	515925	409968	608862	525715	260291	356036	441608	176798	323630	236953	512484	597087	342147	557734	611183	193306	393081	331076	275838	296884	542292	418846	416434	337644	355362	315678	459153	371677	344786	556501	378944	363031	293753
P68036	377320	362811	490187	552602	532195	467713	351606	484471	316257	190328	363380	307637	223604	434558	278289	319992	249877	410119	383460	498922	196007	304697	345221	362993	300942	260769	583430	504534	221539	254233	395450	464519	632544	460254	482236	560125	437761	494024	442613	389873	348503	310824	342554	488291	371100	739471	403090	244791	312680
Q8TCA0	20525.7	10378.5	503.456	345.196	16188.4	13645.5	84427.2	42260.3	57099.6	35945.5	35192	88377.6	21321.3	718.989	765.93	4531.6	600.516	18388.7	24323.8	26650.6	804.634	14476.2	20372.2	12408.5	26830.7	15851	34529.3	890.875	582.58	26007.8	21887.5	61936.3	45569	67307.8	49169.3	70732.4	38221.1	101932	46111.6	19512.7	9556.74	34006.7	792.794	79960	43144.2	57897.1	39879.9	30253.3	13832.4
Q9Y2F5	771.679	283.639	963.24	587.615	1043.61	772.757	98642.4	834927	760.726	610.047	140937	1176.61	780.59	683111	1.02346e+06	428988	335289	1.15615e+06	737978	375630	1.54408e+06	609483	478545	1.06409e+06	472333	677757	875880	386205	609953	653076	2.13381e+06	508391	489627	75208.4	336304	389325	6.01347e+06	1.00895e+06	684957	520317	2.21775e+06	590900	784402	559.692	335318	978.317	517.139	352762	506536
Q9Y3C7	669.71	37274.8	35652.5	29641.3	13434.3	23838.1	22417.7	18954.7	34003.8	42076.4	8873.38	20423.8	14575.5	18928.6	29548.6	26930.8	13706.2	22988	27430.9	25370.3	18873	15541.6	23233.1	31547.9	19489.2	17237.2	40845.6	23893.7	28589.3	19490.5	7881.9	14385.5	30044.8	37337.9	19559.1	25428.7	11152.7	49662.3	32772.2	33475.9	20855.4	31837.4	26603.2	27301.4	11163.2	50929.9	29888.5	18219.5	16205.4
O00767	846.209	798.471	1106.21	492.182	447.76	844.205	1470.14	85394.1	115828	511.034	705.976	24259	823.575	533.407	505.717	777.173	1157.96	701.669	544.649	718.622	27532.2	744.763	865.184	694.004	661.503	588.931	766.437	562.5	710.246	29690.4	597.505	176138	40796.4	94955.8	84189.2	120999	201813	91201.1	887.064	437.425	919.811	75786.1	1075.9	502.565	91955.3	920.307	806.136	822.689	552.884
Q5TBB1	69853.1	175813	150637	128695	121378	127465	181136	153212	122251	100481	157389	128831	47824.3	174515	170308	161493	152895	161207	107790	175468	105400	100773	168950	89014.9	114345	75754.4	152399	107717	72325.5	86093.5	53251.9	116651	80434	180480	102389	131066	75888.5	298396	124446	111248	116029	90720.6	107233	166987	104863	167743	173462	94752	74525
Q96K76	76009.1	100091	89130	72163.1	90621.3	53570.6	122426	110748	92926.4	49657.7	72472.4	85721	87270.2	71157.8	66733.7	72093.4	85300.5	93859.8	80249.4	70347.7	44054.8	73795.4	101498	54394.1	94810.2	59808.2	134882	105177	75739.1	83085.5	100275	96088.9	81382.7	95735.2	67177	116523	78914.6	126929	141206	82197.1	86773.2	69895.6	93476.9	98767.2	59527.4	127938	69605.3	68455.5	67576.1
P21980	224611	371.397	105256	30608.1	111832	37974.6	9061.66	24603.8	11426.1	42294.9	14267.9	374.453	33096.6	29792.8	12440.8	29886.4	199029	693.477	38052.2	6826.83	41477.3	17193.5	83282.4	508.822	828.784	22449.6	622.483	52627.2	12343.6	267898	12192.4	516.262	939.971	416.365	820.66	354.813	155580	813.342	29392.2	76199.6	32826.1	28583.5	39497.5	39764.5	28448.5	809.598	25847.2	131504	15274.9
Q15788	529.399	19745.6	453.338	633.35	472.563	553.036	30906.1	28676.3	454.144	548.128	1091.29	727.956	767.039	12004.7	13658.9	23380.9	11644.6	20629.3	27297.1	19306	527.323	863.093	24646.8	7026.64	16344.7	22885.4	34291.6	28102.7	7920.95	9052.01	20991.7	9038.96	593.573	13236.6	16931.2	11726.9	4014.67	35097.8	15542.1	35605.7	23064.9	25114	23780.9	10704.2	515.559	684.788	23629.8	18622.4	23525.9
Q92613	488.678	799.348	29625.8	587.901	895.729	13718.8	27004.8	719.55	26606	58209.6	1210.94	18188.3	654.914	561.054	26900.2	32658.1	230882	17904.3	29448.5	740.113	530.476	523.45	27479.8	13763.9	6622.97	811.882	804.098	24740.6	7245.8	527.682	822.78	17248.1	26587.6	36074	33912.3	8201.7	437.069	33848.4	520.393	38055.1	36053	24414	16553.8	8834.27	19414.7	713.11	38761.2	25141.5	20795.2
Q5VV42	645.499	32599.6	349.803	30377.7	49298.8	29025.2	56559.6	43130.8	60598.1	90252.5	40680.4	61867	595.53	41989.1	53943.1	58373.8	31809.3	41487.8	63915.3	55227.2	39682.7	53091.2	46621.6	58940.5	38817.3	47598.5	17295.6	43942.1	26145.6	73676.4	33177.2	31162.6	54984.6	82395.2	65494.1	42551	46151.6	80867.6	37632.4	56869.1	36279.5	60482.7	50892.9	45077.8	45714.4	935.526	33730.7	39949.3	44339.2
Q7Z4Q2	22583.7	37509.5	17040.8	33050.5	53534.7	37327.4	66207.4	73054.3	64454.6	49518.7	57064.3	87284.7	17804	63270.3	39676.5	52889.5	43859.9	35337.4	64637.8	57624.2	20662.5	50578.7	30290.7	18940.7	26475.3	24627.4	90844.1	69570.1	27266.1	50363.4	45680.7	86374.8	57396.8	97540.9	97428	115380	20807.6	71886.5	39253.3	82339.5	64684.3	64344.6	35287.1	21786.8	35537.3	22067.3	32496.4	47661.1	48503.4
O15091	43818.4	723.708	592.162	8350.52	20233.5	9715.91	18654.5	15010.3	18205.8	16498.1	4008.5	22152.9	31118.7	15244.8	18867.9	20315.2	10486.8	12961.9	32116.4	22231.7	20122.7	25814.1	17166.6	23229.8	9587.55	24052.1	1352.19	11215.9	26104.9	41215.5	22470	36159.1	38617	25659.8	20186.9	20992.4	20985.4	3696.71	8538.72	16893	18215	31658.9	4315.56	25345.3	15267.6	443.552	9207.72	9309.41	17009.7
O00232	301146	174947	179545	199779	195472	196959	207957	239822	144570	163978	169354	146766	226517	166886	160187	200541	210566	167110	203179	176627	151842	146830	182789	137722	214230	144985	283746	227353	153302	244582	227702	272904	224555	233284	200784	327533	202082	225287	222818	174746	175910	187115	189299	184991	213416	348577	181906	176763	206872
O94913	50959.7	59659.1	76506.4	60906.8	64013	62837.5	92727.8	66429.6	69960.9	84619.6	65633.4	97862.4	98566.6	57773.1	63171.1	59979.6	78250.8	81352.9	66855.3	78353.2	53624.9	65322.6	91129.4	100439	72638.5	74147.4	83660	77994.6	57081.4	51296.8	45954.2	56788.3	72993.1	83463.4	69394.5	62256.3	54039.3	94635	71045.1	68441.5	62010.8	65940.1	72197.4	96727.6	57132.9	72323.7	80857.4	62441.8	64974.6
Q5T653	49794.3	56070.9	79284.2	72895.5	48879.7	47240.4	64824.8	42351.3	107685	100541	71340.2	120918	38572.6	81987.6	81452	77344.7	55264.9	61205.5	107755	75446.1	109155	74457.6	38777.1	82448.1	64019.6	74909.9	37391.8	49658.8	101018	100242	71929.6	59012.8	64934.7	40736.1	39320.4	49824.9	52422.5	52570.7	42961.5	50116.9	46702	56613.4	59908.8	103041	67907.4	139850	89324.9	31682.8	54861.3
Q8NCG7	152451	118167	330077	228017	133258	269605	74587	58693.3	96390.6	54416.4	99832.6	61225.9	232782	102795	89791.1	100343	120151	143255	295909	150524	189636	216730	310553	260885	163401	205876	126512	142856	159646	81523.6	177981	136201	224286	27736.5	139656	105394	87036.5	39280.5	82115.4	96811.5	118817	113974	137616	437615	146814	110015	93714.6	77171.3	140433
P23381	72143.1	34559.7	57260.4	35405.7	145077	47210.3	62850.7	130150	86667.3	102475	65870.2	69865.4	84908.7	47866.2	46464.5	46851.9	78699.6	58388.8	65682.1	73404.4	50449.2	62294.2	65935.8	23161.3	46938.2	74232	123797	83957.1	51507.3	103479	177670	83421.9	159613	79407.8	141565	68053.6	130779	65113.4	96263.6	86086.4	81603.6	121584	51844.6	75353.4	78774.8	96793.9	22810.1	59708.4	72163.7
Q6L8Q7	190189	160199	163757	316639	193494	140103	186178	192626	191308	199656	206888	187613	214209	167584	239416	215658	212605	165655	209259	217450	166833	153873	186402	120989	201138	172319	240611	183863	134314	210299	168283	210251	220825	213622	237784	228908	218736	156962	172317	159783	156213	206665	183624	212056	197514	221000	189278	163316	130327
Q93050	92050	615.119	394.596	1353.84	13181.2	401.971	440.841	6685.03	9519.75	9875.2	630.65	304.27	58424.1	521.505	802.166	543.654	29048.1	804.479	6119.88	484.308	15721.7	4995.34	395.209	687.642	783.982	480.718	698.514	771.995	1072.11	54398	52381.6	826.185	572.951	38634.8	414.108	622.09	34526.5	698.608	25491.2	58249	5614.7	11195.2	18373.6	782.886	601.16	579.874	438.997	18220.2	22474.9
Q15650	29406.7	36795.8	91023.1	51391.1	64162	50255.5	39507.6	53565.3	46441.3	44560.1	52042.6	48533.6	29744	57953.2	52607.5	40601	66059.8	47419.6	53137.4	59190.4	23133.9	41983.5	63670.4	23306.4	48890.7	32954.8	33142.1	38398.9	22152.8	37587.4	47244.4	46532.5	37424.9	37358.5	43968.8	49542.5	39597.3	63088.5	42950.5	38759.2	53190.8	27883.1	38685.2	58556.9	50406.9	29814.5	37994.8	46599	34180.8
Q8TCY9	418.654	439.521	813.494	392.382	164514	588.886	124392	87433.8	853.164	490.862	116838	735.194	908.946	1.67607e+06	403756	773209	422677	361177	1119.63	39173.3	3.05743e+06	144045	1.06401e+06	521.076	471776	477769	288011	850581	2.43956e+06	683.5	256358	1.42062e+06	1.4728e+06	608033	1.40502e+06	1.08102e+06	1.84588e+06	157279	2.86083e+06	799790	210763	1.35919e+06	119120	255834	398986	536.342	590.75	982940	325933
P22352	314997	60744.3	317.827	965.801	60835.8	732.591	854.234	659.891	596.483	552.969	336.04	757.663	102699	1.26934e+06	44989.1	320135	138708	18097.3	87162.4	197987	89121.3	955888	49732.3	573916	29598	294552	613528	398254	38829.4	171107	44132.2	77503.3	154905	82202.8	113241	29786.4	263417	114238	35868.9	315943	648140	343441	5534.38	665.601	10109.3	758.843	401.771	57540.6	253893
P0DP02;P01772	156144	1149.73	1047.69	411.314	1010.73	490.407	395.525	551.63	592.768	36876.1	792.536	421.33	796.291	582.56	72817.4	701.354	461.57	79269.8	91337	630.551	18903.9	29454.7	43107.7	23935.2	62621.8	550.444	689.783	780.346	905.93	51799.2	71217.9	573.692	818.651	619.529	776.371	708.487	213342	794.242	12269.1	418.23	701.886	846.18	534.453	517.237	605.029	888.925	999.824	397.899	940.223
P49821	387239	286748	311569	215461	139358	350391	194970	199612	217105	483097	315171	132292	232627	262890	362028	258917	157078	238990	243557	328952	413176	301503	190589	351974	214727	433340	136446	195344	482431	364026	303651	81312.5	172614	146978	140060	138268	442451	164303	299035	240106	410621	202141	217525	223191	328408	96922.1	506793	285177	249729
Q9NPD3	212062	245204	172730	249680	161380	129206	199470	212010	187079	333153	242398	264466	176764	234275	263536	225834	263486	166260	220102	178891	140172	152534	193628	249755	171166	144219	122906	214403	159261	228109	157805	335756	266077	315200	237894	140820	206697	271960	271114	215891	166539	203976	159637	237519	188580	298543	171850	189392	194255
Q8WXF7	865.073	54674.6	10523.3	465.097	23926.9	3792.99	27779.5	32703.6	27485.1	569.095	13676.1	24531.4	428.376	416.483	530.361	11203.4	560.948	906.231	517.88	1036.62	21769.5	422.596	738.209	814.583	6250.98	18094.7	799.919	28319.2	663.495	6772.83	12850.2	884.516	807.245	560.585	741.197	539.897	17001	59796.4	52551.2	557.817	5213.56	772.135	33991.8	528.735	859.471	450.77	477.2	9894.54	442.251
P56192	236764	259373	244585	279621	438507	326342	319210	284036	260382	214142	291221	341368	165592	251368	242854	237360	280539	268637	297678	300477	200678	225143	309954	255809	284589	184299	384725	367392	183982	288345	237860	527103	547985	461846	448202	414583	217944	237427	231337	240130	265557	385313	268892	315582	359453	282874	201170	250355	240346
Q96B54	126417	289081	230067	520427	102559	208991	149314	185299	126562	159559	127469	76288.5	41452.4	233500	244125	194998	55675.3	165375	161020	219829	116012	141307	242680	271973	167605	40543.2	191021	211982	160950	92261	44472.6	55185	132289	145759	94012	113479	94567.6	393876	157456	41879.4	102724	57006.3	185157	289778	198502	253664	333505	99075.8	112268
Q9UPN9	43523.5	44211.4	69932.8	56464.6	39043.8	77948.2	92773.6	63443.6	58081.3	61619.4	52533.2	67615.2	63559.7	45965.1	64398.7	59672.3	63295.1	59907.6	63247.5	46538.6	45251.9	38852.6	63962.7	45416.2	59237.1	37277.7	66639.6	64270.8	59255.5	57522.8	52083.2	80305.6	76411.7	68710.3	57611.4	73482.1	32544.6	75536.4	75096.8	66461.8	55197	62461.7	63871.8	54913.3	57573.7	94545.3	35507	52782.4	58474.5
P36578	880381	1.68605e+06	1.61871e+06	1.72175e+06	1.87168e+06	1.22597e+06	1.39183e+06	1.55255e+06	1.7313e+06	1.78272e+06	1.8838e+06	1.83136e+06	920706	1.66058e+06	1349193	1.20612e+06	1.32639e+06	1.45453e+06	1.41666e+06	2.23353e+06	1.16148e+06	1.44816e+06	1.46706e+06	1.36612e+06	1436189	1.23886e+06	1.04305e+06	1.2797e+06	1.03309e+06	1.69942e+06	1.35331e+06	2.90007e+06	2.32672e+06	2181726	2.66737e+06	2.48104e+06	1.24558e+06	1.58452e+06	1.41362e+06	1.40547e+06	1.51424e+06	1.84809e+06	1.26774e+06	2.10446e+06	1.64981e+06	2.32743e+06	1.26401e+06	1.67124e+06	1004915
P50336	60567.4	42563.1	109504	92915.7	65249.6	110995	53175.4	67555.9	112957	81622.4	80130.5	106109	52486	59873	87351.2	74267.7	48121.2	42028.1	81697.8	57318.4	157737	77243	62083.7	107611	54925.1	61883.8	48242.4	97247.3	136789	459383	54122.3	43334.1	54865.1	19476.5	54330.8	41282.4	145073	45108.4	75505.1	66590.2	63641.4	46463.1	111834	54500.8	53549.3	74148.4	130244	87593.1	86720.2
Q3SY69	59430.7	771.453	432.551	784.433	11309.5	532.489	1255.62	547.724	599.176	738.997	1204.31	598.484	576.643	768.324	30881.5	15131.4	30842.5	727.226	854.293	713.45	13104.8	786.519	667.816	501.891	6194.74	977.16	701.835	23884.6	469.208	70295.9	820.393	659.613	599.174	644.781	696.246	506.641	44683.6	794.323	5366.6	984.31	633.952	17124	41620.2	658.659	712.026	759.078	661.576	1030.47	3531.86
Q53H47	46487.9	41240.8	52010	49532.8	16487.8	52419.6	77295	38566.4	62287.5	34860.3	38864.6	52547.2	24221.5	56195.3	57941.4	41811.9	32759.1	37597.3	28758.5	43195.9	29050.1	43944.9	52130.9	51956.9	57114.9	12311.9	28185.2	32007.7	43673.4	37035.6	801.791	60374	23026.3	28010.3	28811.9	39749.3	768.284	99536.3	80681.3	50465.4	44752.2	26010.9	44066	52302.7	27787.3	93987.9	40250.3	47068.2	26560.5
P05109	18500000	114000	52800	177000	321000	2520000	377000	354000	2940000	878000	344000	174000	28400000	298000	2430000	700000	199000	315000	2390000	162000	1140000	2500000	304000	43000	2430000	212000	173000	469000	923000	2680000	21200000	1060	293	387	6960	73500	17900000	1300000	9480000	14000000	201000	439000	581000	825000	2470000	219000	1690000	464000	5570000
B0I1T2	61254.3	89178.6	262397	148076	42397.1	211747	515727	470430	452154	412419	649946	250395	156199	182190	141204	155471	189383	203946	64614.2	115968	320839	145045	181726	413505	310379	252384	39267.7	29817.1	168585	231079	351969	249394	137863	507843	25360.9	48558	303290	1.30936e+06	700726	272838	355416	149278	99851.5	148280	212480	28664.5	181844	44923.7	847551
Q5HYJ3	57795	91690.2	18180.3	87300.9	38522.3	100504	69385.4	15264.1	58506.3	47644	78112.1	58050.5	886.082	58658.2	94190.4	76519.4	65439.2	71902	45946.8	76226.7	71547.7	47135.8	78668.9	52162.2	74109.8	43913.7	35865.8	75389.9	72469.7	20952.8	645.044	40518.1	34498.1	25322.9	46982.1	45571.7	21744.1	93424.8	85241.5	58956	41093.1	33582	63862.6	89106.1	47793.6	171192	97706.5	52893.7	55225.7
Q96GG9	30960	65464	60045.7	20762.4	38365.7	38630	72446.6	64216.4	40873.2	36183.7	56602.2	49945.2	51054.5	35902.2	38331.9	51480.6	70625.8	55897.9	34101.2	51251.8	37621.7	31651.4	34723.5	35136.6	66333.1	39193.8	33482.6	32268.4	28772.6	52433.4	46871.2	89827.8	56607.2	60812.9	62889.8	73839.3	43523.5	66402.9	45674	85709.9	47655.3	45976.2	37555.8	27174.3	47121.7	28348.2	30275.9	47791.1	49167.6
P20963	331.593	706.198	876.247	954.87	489.826	19533.8	35661.5	48899.9	39389.5	119402	11989.2	12626.8	640.186	481.027	648.881	766.376	629.425	12537.6	803.927	496.367	13177.2	728.411	19659.6	21543.1	104803	66257.5	4166.72	640.332	17891	39700.3	682.568	1274.63	324.123	115753	772.966	659.65	21585.2	32086.5	28474.1	519.797	570.634	827.676	519.086	651.876	416.05	582.096	687.15	13071.4	19284.2
Q9H479	41450.5	547.131	1173.03	782.279	29089.5	55224.6	814.363	12859.8	19917.2	1061.47	11862.3	597.375	32153.5	11284.2	499.023	26112.2	7037.45	7749.17	15494.5	714.189	23672.5	21195.8	887.193	1028.72	984.766	11014.3	47670.1	47830.4	18742.1	174517	66237.7	779.811	582.711	434.982	544.544	400.378	69826.6	2412.51	26086.5	80217.6	10793.9	22072.4	56543.5	356.333	431.832	620.087	22614.6	66879.5	39820.5
P07711	493.249	59630.4	413.676	252834	71116.9	91288.3	375.42	55992	52495	984.435	702.969	313.255	484.911	509.599	61702.2	14141.3	135083	791.8	91773.3	820.448	47659.1	534.628	1014.85	91350	101346	483.134	532.871	519.715	436.498	69056.3	134873	679.35	866.548	813.226	573.7	535.881	70943.7	538.712	58108	43917.3	432.822	661.182	645.337	854.927	16227.9	882.02	679.115	30066	21736.9
Q9BWE0	699.751	43451.6	24829.9	47401.2	13739.3	31999.1	21767.3	10481.8	40820	23924	39876.9	67561.8	594.67	41390	51642.9	36295.1	53369.9	39027.9	30234.7	33325.2	15835	17718.2	47496.3	25792.5	23521.6	18745.5	15775	15003.7	12720.1	41516.4	45331.2	24746.8	58884.7	38322.1	39434.4	39706.1	773.094	14792.3	42232.6	29874	22055.6	31077.1	18311.2	39598.8	31927.1	73414.7	41270.9	23938.8	12617.5
Q92995	14103.9	54948.6	340.062	70485.2	42194.6	35548	39657.9	22996.4	46347.4	623.129	44816.7	43082.1	417.252	55429.1	73781.5	44151	46499.2	52317.2	68254.6	55766.6	11922.8	40256	38725.7	27185.1	23335.9	6320.98	21733.2	28449.4	21559.6	40238.9	24027.3	102665	92740.1	72565.2	89707.7	98582.8	14687.3	59855.9	21961.5	40359.3	38674.6	46474.2	36541.1	54346.7	34034.5	112420	24417.9	27566.2	16707.4
Q9UP83	34817.1	40854.2	26833.6	89894.5	40709.1	53033.6	42249.2	61699	43664.5	47366	47242.8	51551.9	46213.6	39105.2	51491.4	44565.9	57355.4	54918.4	54478.4	54481.5	35252.1	41426.3	61201.8	54658.3	53725.9	31545.5	33936.6	25748	16326.6	56264.4	56781.2	38557.3	40860	60104.8	48791.4	54991.7	40587.2	64920.3	47612.3	52800.7	45047.4	36351.7	41338.7	55326.3	33682.6	117029	62382.7	35326.2	30922.1
O75151	259666	232079	310009	234353	114974	245430	268462	183629	213076	344259	124952	161990	173107	203368	241526	248663	241061	191314	178421	221127	259045	208929	187558	444430	192706	289953	162486	209355	312426	168010	145096	156929	86237.2	140988	73760.3	92641.2	176987	297901	207983	231601	277966	157091	221316	206549	184166	224558	446446	143846	213701
P11274	83592.1	170638	170823	142481	147781	115674	89052.4	94646.2	66744.3	38553.8	96153.1	57860.8	162943	167510	154021	149820	130567	127781	119669	174915	96228.5	114194	133152	82189.6	96534.4	102775	226401	183531	62146.8	49828.7	72379.2	42745.4	120237	70373.5	112613	77573.4	51275.7	103643	74168.3	107983	52097.6	87241	84786.7	166706	78583	197582	131133	116755	86733.6
Q9UBX8	401.512	622.099	887.662	12154.9	7782.98	21461.4	4734.59	9439.8	8093.84	780.68	21992.9	15230.6	453.319	15241.4	755.99	22998.4	695.372	16981.7	19827.8	23308.2	17640.6	620.146	4728.7	4123	844.262	536.82	8748.35	696.492	14721.8	525.85	621.434	17961	41581	5114.17	11465	53810.4	666.516	651.656	13691.1	543.004	767.944	2529.16	511.505	626.003	24028.1	718.562	748.593	660.953	790.935
Q9BW19	29682.4	34176.1	34279.9	95374.5	95574.1	33009.9	65643.7	41161.1	76022.5	39329.8	25911.8	54962.3	50362.2	38696	47748.8	39731.7	62825.4	40075.6	61867.8	45683	26257.5	44129.3	44501	86609.4	89180.5	5945.65	4735.77	60335	8911.85	63393.2	910.495	82797.9	55362.2	64772.2	78059.7	66762.8	41809.8	84267	46532.8	51178.4	30191.1	49817.2	69742.9	58764.3	50795	60772.1	46966.8	27244.4	49932.9
Q86VX9	448.062	237490	585.979	366081	844.841	785.334	347309	1076.94	457662	156919	754.417	297230	517.782	388521	91092.3	504789	650274	83606.5	56474.4	28480.5	115115	347195	75751	43810.5	158203	523789	1.10026e+06	822708	424473	559.714	775.265	856176	352619	102276	209705	554376	519670	10008	149375	331090	479132	325489	326574	275742	452664	171480	368915	438660	99841.7
P61619	344210	189117	378654	202425	162825	261836	212138	240207	403770	409215	246949	369063	366442	198118	278378	309555	259345	201438	353018	184721	541287	224001	293905	369747	260858	337554	106105	198112	386037	441056	573634	265479	269866	160924	143774	150530	484738	240910	399903	182629	168405	156096	469153	423416	307489	281271	447298	215566	170468
Q14141	274471	571603	659952	463089	273167	495815	652460	483336	366329	281675	431787	466446	170942	368243	562733	508548	611782	526001	267888	497672	376104	254551	456563	276568	884712	591662	670412	456526	467498	240818	247274	424703	195471	395430	290723	431161	225786	551773	493640	283778	470333	269158	370551	726927	357057	461047	559047	365793	334058
Q9Y2U8	168596	122316	271418	194900	76643.3	209676	124813	90237.2	153821	158367	100638	126192	124399	152176	214456	155024	130312	135044	160389	132977	178542	153104	157722	314944	134375	190640	72446.9	131497	180429	123457	89921	94393.6	236136	77880.4	121436	72055.3	132462	149708	119309	115998	109683	200507	159989	167034	183299	68592.5	116030	99630.3	121900
O43143	641914	593936	744239	725619	456427	711474	724551	709474	620759	951220	567830	554336	397464	585557	744391	740963	677295	649708	636260	641324	609349	513662	641941	777925	675199	609197	455966	447648	615002	597766	401122	781232	594734	697696	609149	849376	490204	939834	800793	612450	414843	546699	598055	760438	627038	893708	711806	505019	588544
Q9H2V7	78661.2	33075.1	72477.7	50866.2	20605.1	56618	61775.1	21681.2	80899.4	72471.2	29437.1	28608.4	125900	46037.9	88876.4	47404.6	17051.1	29945.2	69731.9	26803.9	25612.6	48762	61485.9	40419.9	32142.1	29571.1	26785.8	50729.2	78763.5	91261.9	141162	25838.8	62263.8	44473.4	42583	27356.6	160639	31564.7	42122.2	53495	36326.5	29666.5	50201.6	89157.8	35637.9	122088	29028.6	25967.8	22598.7
Q9HC35	133199	58706.2	99891.1	99321.4	114697	92619	150431	93959.4	112059	95412.1	27584.1	89734.3	191603	34065.8	36477.9	32314	95625.6	131087	96053.1	95918.6	40102.1	83781.9	103781	61525.4	179439	120304	301606	138467	58873.8	130908	111237	164149	104893	57774.7	94209.2	127570	176603	98069.4	153424	78905.9	89439.2	75469.5	148006	87850.8	114043	74071.8	54311.5	75298.4	93025.9
Q6UWZ7	489.577	36743.5	522.212	10074	636.063	52294.8	13603.7	16205	14872.8	31792.6	25962.8	538.381	885.352	41407.7	30128.8	34348.2	35925.8	21752	20483.4	23870.9	8927.58	15233.9	29170.1	20005.7	515.71	20998.3	13924.9	69453.6	63072.4	11085.9	745.924	6314.84	16608.7	4102.96	9168.53	13467.9	31097.7	23486.8	33683.9	6283.69	22683.7	12232.7	21305	15159.5	6562.96	97317.1	37409.9	22953.3	13655.4
Q15836	127785	111601	219586	126176	154341	111085	89648.7	97085.1	161392	168954	91275.5	75562.6	155359	90801.9	145626	132237	156007	87099.4	156560	86097.1	133767	93389.3	148799	114511	128575	151352	119625	148792	166054	183890	233088	115086	112977	92977.9	66713.2	81636.3	220967	81869.6	131581	75331.5	138844	82121.6	141565	123984	114401	272460	123092	138232	89285
Q15345	718.884	36241.8	450.165	29056.7	14490	27192.4	5638.28	24364.7	21465.6	42723.1	15108.4	42928.1	299.901	22515.7	43576.7	45551.9	45081.8	26429.2	28767	7197.2	2632.15	15295.3	24974.3	35129.9	23629.8	25801.3	25201.9	19648.2	36739	496.084	1003.72	75766	49062.7	626.619	13570.4	40669.9	721.856	14438.8	21418.9	13170.4	30711.3	17806.1	19110.5	9522.25	26572.4	478.132	572.43	18936.5	31804.8
Q15746	65180.5	28028.9	79693.2	83042.1	47524.3	41217.2	102857	1179.34	481.777	100244	824.238	288.527	1332.8	41878.3	49770.3	39457.1	50118.2	7916.85	179100	71393.9	38056.9	46236	35102.3	76289.5	102245	67196.1	64840.5	33289.3	56836	69222.3	117674	79105	493.198	1102.18	133728	32752.7	172009	377.533	43631.8	119713	33427.8	40660.7	62599.8	124437	40692.8	153085	96120.8	33565.6	27658.8
Q8NAT1	418.124	483.134	10298.8	359.826	19572.1	25589.5	16964.2	58646.5	799.622	18967.3	47182.7	565.348	698.54	716.031	527.799	2378.18	546.008	725.253	570.088	617.518	25120.6	6780.79	6721.44	7838.02	33897.3	742.849	780.411	10776.8	562.682	46384.3	886.226	634.794	776.727	39372.1	3088.43	7430.11	27331.6	36041.2	39657.5	645.473	633.599	504.883	724.444	1446.67	995.901	647.836	605.575	782.875	435.355
Q8NEZ4	520.282	577695	713.458	1.06919e+06	31006.3	76455.8	42502.5	293355	2.45415e+06	421.491	33875.3	57016.4	105140	182394	351.69	33533.8	60156.2	53389.7	857.413	508.761	1.35942e+06	424515	11738.6	64564.7	100719	18726.6	625.259	197451	43239.3	867676	770.275	495.957	196828	527392	634.567	188470	3.43986e+06	313691	589916	376419	123364	68480	270076	622.641	188437	294.774	214100	303212	178302
O95229	1156.76	18650.4	883.446	51530.4	16063.3	573.906	33660.4	35730.1	25814	26636.2	869.228	1049.81	680.596	647.591	432.374	8087.23	594.608	19838.3	39053.5	27092.4	18765.1	26392.6	23846.3	17020.2	12874.6	654.064	473.844	24550.8	475.773	40225.5	661.144	21675.4	62286.7	69283.6	61558	39904.3	541.6	42685.9	14875.3	23212.4	14430.2	38432.3	28162.5	625.636	44564.7	359.616	478.485	29396.4	949.721
Q9Y2Q9	138040	102983	187999	119808	140113	101486	105235	90269.5	178355	351385	110637	209764	122878	149304	167257	139567	88487.3	122559	213737	134112	154658	206713	153438	99998.2	59640.6	194906	17619.9	80826.6	136885	207498	121541	186121	277534	187133	192488	111157	276956	88096.8	115456	89601.5	145424	224887	104080	175660	208581	97436.6	126072	137511	137133
P14317	191257	630308	663105	588935	320042	556726	605704	592256	489188	292556	540762	470606	283855	522814	491566	317987	444862	598905	599751	1.01383e+06	336479	452295	658360	474554	751621	434073	480963	304416	457260	467852	558583	183758	460400	335622	220686	322340	574412	721192	415164	431249	511421	292376	431024	610290	428129	1.10984e+06	484826	327092	333798
Q9UEE9	148398	169531	167593	187792	122613	225665	249701	217237	155527	113225	158275	150412	78827.4	134916	170211	155420	121519	187405	209644	194038	107764	146117	193825	183287	184374	108256	262928	173861	128994	97683.5	78524.5	126250	222184	244255	167056	225183	75021.6	277460	191013	117292	106802	123032	170438	163766	164307	295166	294376	106012	144947
P02042	4.81114e+06	474139	847834	366324	199759	521083	2.6408e+06	399662	408018	757258	197127	204151	567219	446032	362166	260511	414115	606629	646017	1.54595e+06	2.65673e+06	1.68808e+06	234537	63243.9	173216	69717.5	182023	3.17724e+06	1.06897e+06	2.32161e+06	673.362	920.904	599.57	739.419	636.273	682.469	982492	49865.1	1.58082e+06	1.15667e+06	1.49745e+06	627256	1.82054e+06	45263.7	996706	727551	922739	3.75734e+06	466085
O95470	41545.3	53182.9	57042.8	33176.1	45297.4	34006.9	41587.7	39357.4	60833.9	53556.6	80618.7	63340.6	57911.6	22160.3	44819.2	31334.6	46917.2	30967.5	47519.6	25731.1	55429.7	39411.6	49751.3	44656.7	28888.7	123182	37361.6	62120.3	28557.9	48397	88518.5	46451.5	39422.4	54257.3	52444	27163.6	100195	63582	53083.2	38253.7	36394.7	38818.5	46230.8	76512.6	36316.4	674579	74951.4	21821.1	42787
P48729	91732.8	65984.6	64513.2	57503.6	82554.3	86117.6	89930	101850	71524.9	121689	77720	71950.5	66323.7	74409.3	64420.6	84729.5	84988.5	75860.9	83978.1	110771	79833.3	90771.6	79149.1	72447.2	66132.3	62010.8	73660.8	79491	83526.5	130766	96390.2	70973.6	64547.3	75891.7	66576.9	87559.2	97626.7	126570	93148.4	70854.5	86069.8	73183.6	66959.6	92428.2	79418.1	98810.3	93190	90661	85049.4
P50749	106254	87129.3	130138	185208	53143	140039	83652.1	59054.5	74761.6	44260.8	134261	56927.6	213860	115699	93693.8	58590.4	93761.8	76932.7	61203.9	152359	35622.9	62750	102857	80788.2	172720	125687	156038	94498.8	74587.2	135513	270807	52734.2	159774	42777.4	71580.1	80371.6	177643	87922.8	108223	81853.4	67641.8	76444.6	81475.5	216432	109539	144675	55664	64622.7	76829.1
O95359	278.149	2.03564e+06	2.10788e+06	2.23185e+06	2.30911e+06	1.47698e+06	1.60926e+06	3.96359e+06	1.15502e+06	653.419	1.47082e+06	1.883e+06	749707	2.37242e+06	1.99842e+06	1.38334e+06	1.62519e+06	1.58227e+06	1.79279e+06	2.00374e+06	980988	1.20764e+06	1.74684e+06	439657	1.53656e+06	1.01657e+06	2.22516e+06	2.10019e+06	854049	1.38042e+06	808287	3.16552e+06	2.67539e+06	2.35969e+06	2.82457e+06	3.22972e+06	1.61153e+06	1.73119e+06	1.35256e+06	1.41133e+06	1.05248e+06	1.68315e+06	1.979e+06	2.78997e+06	1.78354e+06	2.67546e+06	1.55938e+06	1.43146e+06	1.39969e+06
Q8IYT2	965.109	1211	604.06	1164.66	975.53	680.31	1180.24	599.403	681.251	569.639	730.418	595.214	550.109	963.63	700.42	39196.6	33305.9	553.408	687.791	716.639	571.635	613.615	20742.5	755.854	19331.7	629.472	862.927	112372	922.639	30301	556.716	9610.61	920.577	1216.81	1298.61	144102	609.313	567.84	590.806	850.635	572.374	836.06	529.938	6342.44	725.657	736.302	21479.7	874.528	13123
Q96JK2	179445	35593.5	519.922	231789	716.71	872.347	472.469	192689	762.578	45319.5	931.347	782.528	493.637	52877.9	87132.3	207437	108382	70030.7	314336	182353	3.4567e+06	481070	131036	297079	605547	351144	161307	244762	1.15013e+06	87926.4	90817.6	144134	68825.6	46883.5	50778.1	183233	1.1584e+06	75387.9	116945	139577	182695	121280	269693	733.228	136369	650975	718.92	171057	87733
Q96KG9	68060	54807.4	101059	76398.3	88028.9	55495.3	59430.8	53257.1	64199.3	47825.7	66934	64241.9	71976.6	57571.5	63566.1	61811.2	79979.5	62908.8	73421.3	88946.6	55922.1	57881.9	84034.8	64282.8	69339.8	33126.7	44986.8	75709.8	64138.7	68345.4	68549.3	77723.5	76911	57094.3	65094.3	62438.2	77977.9	67318.5	66416.3	64765.9	72258.9	57987.5	62187.3	80219.1	64887.7	109008	68515.7	52822.3	55078.1
Q14999	626.306	574.304	802.692	944.024	653.884	471.911	652.884	646.038	603.622	558.611	345.783	526.681	351.74	192803	122962	94592.5	313117	149385	221550	269492	85978.2	28057	62958.5	89764.4	100942	190802	487509	298524	102369	73911	25300.7	140672	38039.3	216917	251898	95957.7	320186	118659	360802	488.156	139586	57512.2	746.533	570.654	129549	850.572	786.875	121944	105296
Q9UKD2	236144	255226	235472	212394	255455	181281	220902	176144	236188	347360	235433	295186	115493	222181	282403	309249	209655	236616	234623	290004	184554	198720	286644	230546	208014	214920	216293	263278	201927	271780	112213	363662	423734	198732	268068	347621	187932	181333	207918	195707	169883	258602	246260	261733	271517	242756	264010	267230	156409
P63244	1.05805e+06	1.17413e+06	869550	1.15014e+06	1.38459e+06	948159	979644	1.15015e+06	945603	1.47735e+06	1.26924e+06	998185	859524	864051	1.1335e+06	1.50014e+06	1.40085e+06	1.01272e+06	874273	883517	809643	803376	1.10539e+06	686568	1.2145e+06	873182	1.3013e+06	1310048	841381	1.03003e+06	872740	2.15934e+06	2.11899e+06	1.37302e+06	1.73387e+06	2.03494e+06	1.03518e+06	812361	1.08493e+06	1.05938e+06	1.11499e+06	1.32052e+06	1.05569e+06	1.55834e+06	1.57657e+06	1.31402e+06	949983	1.3288e+06	846689
Q9UQ35	364412	687351	731836	723126	473923	602693	745265	624840	574627	705794	530214	822051	260733	633645	707216	616334	493398	655952	645926	656414	456310	625378	777086	924890	531992	565038	422624	612004	619889	532058	334394	601627	845075	836534	713146	544498	302454	951858	356943	524296	367534	569479	620002	791282	548358	793588	518749	530163	513611
Q9BZZ5	471550	711466	781023	716332	693654	726330	748645	645383	623787	743292	623643	578101	327491	661866	746543	750090	642618	743494	666640	900341	524308	562860	817902	658733	726356	506337	825486	735247	502731	547302	378558	499319	687030	452623	685824	525075	489210	915803	574858	483873	661002	492147	721901	677136	754779	633150	817140	628400	530119
Q96HR3	42472	44734.7	37241.8	56810	41200	46885.6	64503.3	50869.4	46036.6	31567.7	62914.1	60232.3	26981.2	29013.9	43141.7	40938.6	47625.4	51613	48512	40604.8	34433.1	33932.7	48034.3	65629.1	40922.7	37825.7	58469.3	41522.5	34488.3	46828	29270.1	33086.5	69440.9	101305	81294.5	57795.2	27669.2	53674.4	43347.3	29330.6	45297.5	35923.4	38825.1	50337.6	47667	55617.8	41666.4	39539.8	40615.7
Q70IA6	91415	153481	134317	195094	162569	144658	189319	136648	118705	89754.2	95956.4	113967	75576.5	147584	164194	105408	137312	114127	111215	147088	72981.4	120708	141804	54812.2	178664	77886.1	228330	163323	106098	104413	129634	110376	81763.5	141027	86015.9	92114.3	176009	187795	181287	82974.2	159768	88913.2	157633	115592	93475.6	306414	124281	104718	96791.2
Q8NBZ0	892.615	38150.6	65511.9	44410.6	1086.48	34517.2	82681.7	44986.2	64449.2	88460.7	57475.2	79227.7	810.466	51293.6	79526.2	49094.6	42874.6	59272.7	80170.4	96197.5	54867.4	78640.7	93008.9	63907.9	42255.8	56482.5	17780.2	37888.4	68314.6	7493.91	39076.1	617.494	55064.5	56904.4	59108.7	10769.8	1104.48	101083	26540	57814.3	75102.1	64821	42398.3	75967.1	45762.6	463.588	69833.2	48084.3	45931.2
Q12797	1017.73	635.527	798.31	20367.1	37194.1	392.906	20128.6	21379.6	61785.2	33905.8	72726	71995.8	54247.6	302.986	783.695	723.308	45241.1	17808.6	67572.8	51966.8	569.041	39564.5	43084.9	5869.62	406.329	473.774	11167.1	677.266	32975	35603	59193.2	66303.2	1079.73	634.337	971.636	24147.6	84181.9	483.26	16787.4	53126.6	63846.4	22086.1	28976.3	686.712	526.978	72705.6	615.554	26132.9	29894.9
Q9NP72	221381	173981	461556	170631	317446	267686	178132	189892	249518	285872	179685	144159	192373	119740	252395	224001	224378	184358	227316	185946	271620	218491	198475	322674	217164	245205	107671	165349	182553	375764	366501	147882	201655	231732	224618	169593	342491	227123	192908	246335	179014	178502	254269	236023	223586	144598	388205	153426	274404
Q9UHY1	96772.2	124523	146050	150537	107924	184554	95605	98919	54744.8	48579.2	104870	62929.8	79949.4	125300	100880	133610	98199.1	133040	121023	146600	94006	100442	109515	87777.1	108045	109545	112763	68076.3	82784.1	90901.6	60730.9	139712	121910	59568.2	127626	149215	64592.2	99632.4	66615.9	156124	124973	81779.6	80821	106593	70206.9	203930	127587	62166.5	71940.3
O75317;P62068	37514.2	23050.1	27497.2	8449.17	28310.1	34206.3	22248.3	15907.9	25342.7	1079.27	24160	22510.2	15004	24680.8	7410.58	19273.4	24912.6	24179.6	24391.5	8343.89	19297.6	705.6	13588.3	14825.5	30671.2	11465.6	590.695	16226.1	27094.4	42527.6	20244.3	33335.2	21329.2	10064.3	19294.7	25084.8	41762.8	19194.8	23000.4	899.888	20530.8	23528.6	14396.4	542.36	10745.5	805.661	714.882	25167.8	13772.1
Q13472	32887	16498.8	611.551	41131.2	39027.5	24652.5	38396	41895.1	36788.4	48698.1	47777	40661.7	54906.8	39706.3	47660.8	53503.7	47169.9	36999.7	45596	36742.1	50390.2	54021.6	31832.4	38976.8	23317.9	58051.2	14097.9	18592.2	27356.3	63363.4	24343.8	55292.8	29272.5	37601.3	59659.2	46788.1	49198.3	66879.5	41819.6	53568.1	59092.3	48722.6	22703.5	25854.6	33691.7	62575.3	20544.5	32817.6	40253
O15234	501.757	724.643	41032.8	31595.2	18098.6	28465.4	30837.4	19104	586.907	12592.7	13897.8	26988.3	496.96	25253.4	14222.4	27738.3	29163.9	23308.6	12065.8	36232.9	19918.2	18438.8	35007	21002.9	25314.6	16595.4	18945.8	21883.5	14564.2	491.257	290.05	33504.2	49527.8	27655.7	30575.7	26847.1	543.733	32080.1	585.066	6796.29	18657.4	19545.6	26577.8	35047.4	24811.7	59648.4	29579.2	20198.3	22320.9
P31948	2.08408e+06	2.47006e+06	2.93954e+06	3.36986e+06	2.82557e+06	3.05727e+06	1.6483e+06	2.01773e+06	1640894	1.53028e+06	1.88281e+06	1.87994e+06	968411	1.84607e+06	2.12032e+06	1.73551e+06	2082667	2.0775e+06	2.40816e+06	1432467	958572	1.59311e+06	1.85936e+06	2.17749e+06	2.32659e+06	1.54274e+06	3.38118e+06	2142360	1.715e+06	1.58147e+06	1.43947e+06	2.64975e+06	3.62138e+06	4.78601e+06	3.13948e+06	4.16245e+06	1.89022e+06	2.18214e+06	2257629	1.63409e+06	1697975	1.62423e+06	2.14567e+06	2729586	2.39993e+06	4.61011e+06	2.2441e+06	1.76123e+06	1.46651e+06
P51572	238892	216038	773803	252294	212408	357272	225062	194026	267981	370933	284569	244904	259604	213274	350142	238062	205269	251280	410356	205608	437948	264749	271219	454290	215973	482719	248142	252108	746361	286664	352719	143128	250551	177192	148612	136286	570729	273220	325121	301337	457922	247608	399332	203911	178021	413288	268844	234897	246531
Q13185	1.02593e+06	1336963	1.34845e+06	1.16787e+06	847839	1.01791e+06	1.64094e+06	1.24069e+06	1.27949e+06	2.31501e+06	1.13565e+06	1272740	924386	1.52889e+06	1.56387e+06	1.55983e+06	772424	1.30845e+06	1.25014e+06	1.35058e+06	1.33796e+06	1.36221e+06	1.282e+06	1.88836e+06	1.7363e+06	987197	672277	839818	1133424	1.03751e+06	755051	856061	1.30939e+06	940644	977083	919525	913374	2.09312e+06	1711063	1.05295e+06	960964	1.0036e+06	1.0521e+06	1.08315e+06	1.38748e+06	719570	2.07479e+06	1.27468e+06	1.2208e+06
Q96LD8	409.255	570.583	560.3	1486.5	626.652	755.159	14127.5	4693.78	7939.16	2867.8	9551.25	11133.6	582.788	8424.2	424.575	510.684	621.197	2437.98	852.681	1024.88	837.344	6189.85	3312.21	658.74	2847.66	694.302	384.658	533.56	615.526	5369.2	825.431	4100.2	975.681	9167.01	9490.13	7056.09	2105.19	6715.11	5548.64	18469.6	3645.9	3205.51	725.883	685.753	567.484	521.805	500.971	435.595	576.92
O75368	410767	469929	630167	311301	465368	439595	358059	437323	390578	154754	598869	273359	347724	533556	413199	440272	343085	542472	379059	519912	248471	326406	507350	267383	497230	274945	757455	740259	611176	301040	447756	241986	310666	202172	186026	204718	418372	430477	667167	218998	996735	229421	415909	391187	354595	889688	254128	377271	338597
Q13586	214793	218168	602945	186210	193846	268572	358025	316190	166954	406042	200940	328110	210050	259131	272031	237604	291787	247018	307028	209425	240224	226994	192653	313794	326068	399514	195752	234551	222577	361412	396820	425767	118563	321787	75044.9	54628.9	392047	489322	319964	310590	231416	193764	290203	120180	176403	439503	283534	316003	202942
Q86Y34	99395.7	566.173	631.07	381.488	514.22	689.49	789.173	8693.31	411.752	13394.9	465.872	399.748	93406.9	680.526	22018.5	464.407	700.539	646.677	41813.7	550.977	21007.9	2883.51	492.972	1004.51	10554.6	817.83	493.732	974.073	8517.11	35201.7	108362	844.003	611.787	423.088	626.193	573.488	56538.4	635.327	46569.8	52571.9	779.698	935.589	1045.05	821.478	710.448	432.945	801.43	512.55	6786.45
Q96AX2	31689.6	40936.9	515.291	60857.7	8958.49	8328.59	48620	29369.5	45876.6	22116.1	67857.4	35028.5	60627.5	33630.3	40001.7	19616.9	21619.5	35310	26766.2	47496.8	49403.5	926.049	29771.3	23400.2	56712.9	12922.1	22185.7	19220.4	21223.7	30556.3	62703.8	6309.37	12295.8	25633.7	10460.2	513.681	57065.5	97829.8	54157.6	9368.94	45711.8	27419.9	57046.4	17988.9	28298.3	86075.7	43508.6	16806.7	21795.8
Q8IWJ2	19537.6	883.596	30495.2	29335.6	18887.7	34422.2	20499.4	17451	26342.7	11878.5	18023.2	25406.3	9216.21	16991.7	12783.8	15928.6	15780.7	19773.9	25005.1	27583.1	22815.1	14521.6	20679.9	25043	25222.7	19068.1	8255.81	16209.7	14313.1	33503.8	43260.2	5365.93	17563.9	29619.4	20522.7	21689.1	40945.7	25668.7	19672.2	11360.5	26447.1	17098	20052	22734.1	19024.4	17473	28029.2	17459.6	16438
O75564	550.985	18509.2	594.218	946.64	492.621	1258.85	18673.6	641.956	13948.2	74249.8	14417.4	17845.8	645.09	20928.6	542.757	14750.6	677.311	14514.8	8824.47	13454	18726.2	4501.12	23130.6	16549.5	12401.9	5815.68	562.833	461.506	3202.21	668.361	478.037	695.26	9795.7	15053.9	15811.9	527.922	483.856	37223.8	840.482	11303.5	769.073	21500.5	634.164	636.154	23885.2	936.035	446.04	374.498	5015.71
A0AV96	513.18	639.318	796.506	1096.14	497.776	729.4	480.986	8617.78	12469.8	840.699	12146.5	697.563	18176	39184.6	4277.57	28415.9	816.742	10763.1	24500.1	2634.59	1011.88	658.94	16493.8	788.64	842.614	671.846	5459.76	386.49	7644.99	725.729	32800.1	422.419	16711.8	650.886	9295.33	503.375	7242.17	591.219	13923.4	11995	24243.9	4417.27	11498	536.721	940.392	15208.7	618.027	3336.63	12976.1
O43639	64289.2	37737.3	71541	53102.9	38684.3	37570.3	34781.1	59903.2	35934.5	11771.2	30862.6	44267.7	39733.2	39170.7	30936.2	26579.9	40984.6	48937.3	58377.9	45209.9	20427.5	30867.4	40086.1	20155.8	50795.1	35509	38177.7	36197.9	39341.9	38793.2	85484.9	53730.7	38759.9	51484.6	13624	43856.2	81009.8	64893.5	48941.3	21240.5	50839.2	28768.7	47669.8	35628.3	39392.1	482.509	17932.6	51014.4	33536
Q96A49	54570.4	37581.8	73020.8	46522	81627.8	66764.4	54233.9	48376.5	51112.9	18144.3	21229.5	44834.5	360.775	37046.1	67550.1	74498.4	100905	38189.6	49143.3	42534.7	28038.1	35287.1	47270.9	46626.3	49085.3	39827	53187	75804	37175	54339.4	27830.6	70867.3	97963.5	54393.7	64643.4	50577.2	31924.7	46893.8	36776.4	44742.8	46942.9	50700.1	55127.3	58904.3	33124.8	87264.4	63616.5	25358.5	48029
Q13838	1.06277e+06	1.39729e+06	1.12302e+06	982863	1.15623e+06	1.3141e+06	1.3334e+06	1.49329e+06	1.20051e+06	1.67509e+06	1.35852e+06	970761	625467	1.48338e+06	1.22701e+06	1.30841e+06	1.19879e+06	1.4805e+06	1.22338e+06	1.52713e+06	1016711	1.00264e+06	1.1542e+06	1.85531e+06	1.29898e+06	1.3887e+06	1.35583e+06	1.62572e+06	1273522	880687	813731	1.51282e+06	1.0706e+06	1.06967e+06	1.13745e+06	1.20291e+06	665255	1.78855e+06	1.26096e+06	832912	1.40887e+06	1.08921e+06	1.3815e+06	941880	1.1758e+06	1.15414e+06	1.40144e+06	1.24316e+06	1.21775e+06
Q99961	112263	114924	175265	189937	158018	153996	138581	120240	105872	66776.7	143512	127993	74706	103828	113202	81771.2	121600	83640.6	134219	107531	102613	75220.6	80719	116785	179917	73868.8	145846	138209	112704	174823	187797	186494	158859	132954	72309.3	121427	189915	175478	145136	87238.3	128292	92514.3	164777	118113	131877	191233	178806	97837.5	83905.9
Q96DI7	241762	194873	260361	219687	144425	234669	249512	215640	240431	408428	232396	232107	184553	198061	222226	339892	259650	182059	178186	228137	286698	183736	204714	301876	249744	308972	195532	297624	300360	201074	148251	263948	262289	195851	182697	231119	154856	268681	212550	204386	192428	198959	227261	225056	221380	187213	270688	215459	239240
Q9UBW5	105643	22956.3	898.177	894.294	33563.6	745.33	162901	92458.2	57491	72773	98898.2	74312.7	219390	1033.18	56238.5	629.316	1049.07	41494.3	83226.3	1121.34	26217	81942.4	62489	18914.4	130510	107373	35111	8993.88	42290.1	170487	399591	626.029	325.053	79551.4	550.843	546.658	144762	395371	305067	145649	795.926	15884.1	20373.2	75130	17204.2	116742	31219.2	91455.8	121020
Q92734	199919	204893	282078	163002	186445	201376	241572	217143	246051	109560	186980	331774	252591	197609	216967	193351	234708	202132	204857	213118	126489	143392	210531	139986	229558	136077	205705	165455	117855	197308	224945	437892	368122	252933	263268	358277	233070	463873	250890	144059	166570	146921	204790	409435	256256	333916	207745	191354	126792
Q5TKA1	25260.7	57292.5	60018.4	600.599	31099.1	45294.4	65653.7	29149.5	54516.6	50049.6	7555.48	45199.1	850.379	49222.4	22617.9	57008.9	42945.4	49030.1	24152.9	53103	36248.6	45123.5	56830.9	36520.1	35144.4	15918	114191	69887	14147.9	35894.9	13323.9	47975.9	36583.9	50243.8	58559.9	33166.8	20708.3	99333.2	49785.7	66416.3	68853.4	37548.5	31350.5	54024.3	29804.5	12726.4	46002.1	31817.3	37149
Q99943	79134.8	86152.1	56916.2	22197.8	71083.4	116255	121036	128260	118167	62710.7	152648	111833	119767	52453.5	58105.3	77774.9	613.228	55371.7	79050.1	100065	181799	83240.4	55902.2	140781	67373.2	161475	102013	165406	108233	154370	110325	780.689	48038.5	62938.6	979.796	603.097	96234.2	112634	87056.3	139576	89341.8	79561.3	118441	117445	50378.7	78237.2	88527.3	60467.6	100436
Q8WV22	69654.9	62575.9	54610.4	99782.3	30376.9	83150.2	49997	25292.8	35786	84993.2	42619.5	48941.6	43687.8	64740.4	56825.2	71122.2	32648	81520.8	61508.6	67440.8	50671.9	107690	71181.8	98292	25265.2	74010.4	56015.6	38825.4	63940.3	52828.5	19571	36516.2	44992.1	79294.4	76008.9	53732.7	43348.3	65759	37540.4	96678.4	88987	61384.2	42187.9	33078.2	37359.3	1072.14	16879.3	47568.1	52206.8
P82675	63520.7	42109	89908.3	87074.7	56428.4	54741.7	45023.8	62516.5	87269.2	121543	74121.3	83368.9	58272.2	55093.6	68412.1	78190.1	92680.6	52603.9	74552.6	38610.5	82670.2	68060.2	62898.1	52430.1	72474.1	116702	39417.5	74623.9	80743.4	71781.1	50417.7	142441	63631.1	60330.7	54029	73002.3	80185	22866.1	57231.5	77738	68477.4	66884.6	70149.3	130005	54693.7	49101.6	88496.2	46314	56956.7
Q99611	90991.8	120694	152998	149731	58004.3	126798	98910.1	84786	58238.6	44987.7	100891	91677	104209	122535	101284	61222.6	80197.5	84725.5	71910	118801	62972.6	80673.8	85995.1	71714.8	100152	60000.6	131734	95313.2	61074.7	87164.5	67628.7	58924.5	69398.8	83903.6	106074	57223.9	125190	150316	120915	81174.4	105833	67101.7	93193.7	84027.1	71926.9	180604	142785	68903.1	73136.3
Q9BPX3	62426.4	44879.4	52625.9	65288.9	83172.7	55113.9	101372	120718	94407.2	113711	45807.7	48053.8	63464.5	62812.5	61691.4	90441.7	119101	86604	69150.9	72517.9	55358.3	62916.6	79919.8	42961.6	61316.8	39436.9	39174.3	91585.9	39460.2	110889	79411.1	153857	102558	102658	108753	198971	52262	104498	63447.2	78484.4	44997.2	79982.3	75422.1	135915	89853.3	84222.3	50852.9	41453.6	46703.7
P60900	580617	475493	423589	475612	552588	380933	363090	483160	270666	347947	404930	427434	362531	433077	468503	462654	499358	348870	334115	426372	259822	269882	362920	320108	467870	482896	834518	574884	386148	463049	397496	572201	466225	486921	385980	620159	406627	444906	517407	479910	610228	443806	330898	378096	447830	615063	300829	429464	469323
O94921	545.989	18598.7	46747.8	48733.1	23955.9	30244.1	473.98	954.919	570.316	576.475	712.599	860.811	495.587	43271.9	40791.4	28652.7	47073.9	36599.1	47067.4	30752.1	744.955	35268.3	49969.8	16428.9	16913.2	12168.3	29780.6	42869.5	40806.4	541.938	12435.3	22272.5	10959.9	497.563	32334.5	22178.9	513.954	903.442	793.485	35753.5	35712.5	29239.7	29571.6	18079.9	32262.2	132082	15239.9	614.682	41146.1
Q969H0	729291	425975	542.569	587505	231473	608506	350916	225860	592387	838250	571199	601582	326609	277184	740565	725970	376252	233708	1.97251e+06	697.014	626388	270534	284532	353735	493023	696628	365414	546853	889674	858.317	253495	480103	430413	105663	344206	231857	576944	736.457	510988	400486	540086	305807	706951	724000	400315	961575	774360	413338	397543
Q9Y653	762.211	477.884	731.473	6092.91	5893.28	12475.4	22990.4	20864.4	20620.5	45822	24889.6	40216.7	6584.01	11584.8	9650.18	25385.4	6138.62	819.813	534.883	44968.4	24090.1	648.669	936.74	20311.4	18612.5	6989.59	945.797	7003.78	7820.42	826.461	1015.8	644.332	467.135	15107.3	1078.3	457.374	14824.7	34014.3	658.249	5362.33	24704.3	6853.46	701.142	602.174	2608.58	553.385	540.016	873.931	9135.64
Q9NVK5	122168	50452.1	104494	64033.1	33646.2	81690.6	95122.7	69288.4	81192.9	107547	82505.3	70728.8	57563.4	68023.5	68433.9	36966.1	57181.9	92310.7	85012.9	95697.9	83968.1	89859.3	90969.2	74088.7	54142.7	82518.7	64372.5	68169	103229	71214.5	87089.4	44649.2	50755.9	78816.9	34124.4	28110.7	77287.7	118971	132438	92093.5	83845.7	48933.9	98991.8	75972.8	70382.6	46030	70643	41948.6	116183
P13716	240646	99450.5	63254.9	91729.3	178794	123245	72112.2	151012	96810.1	43311	133796	94217.6	187227	121623	89383.3	105874	132015	119436	83834	171563	137537	132373	109350	76935.5	72048.7	127646	217710	165947	130043	430840	126613	39033.4	28384.6	57653.1	122177	59135.5	190251	128221	172224	184231	310194	107674	106276	52291.4	77067.3	230953	116660	196407	98649.5
Q14683	584565	748138	1.05674e+06	753999	443243	882558	670574	653188	666242	996574	608142	676062	500030	656948	822174	711619	552653	727527	690260	778955	812662	766924	739208	1.10584e+06	691532	755130	485064	615052	1.03488e+06	671664	508560	555591	534670	407190	358434	315117	647650	1.06983e+06	838928	679206	614374	464838	843112	757915	607996	973294	1.04042e+06	621306	608984
P62314	687289	627744	688435	249591	537372	517888	785285	688428	579555	881334	587441	531734	536241	478602	490503	969739	584878	711058	535133	565423	595143	500413	555766	776954	701263	791684	1.00512e+06	985192	547102	655052	411521	726305	660791	532113	415753	583272	391293	702500	429445	817905	307866	685972	585878	365403	766590	506615	628182	656320	818994
Q0ZGT2	838.861	118032	51390.9	62911.7	208336	221891	24404.8	112945	86492.7	1195.71	278243	93918.4	57006.4	114352	99175.6	108026	130980	95121.9	102461	169389	35278.2	75022	57841.3	57915.9	102907	136247	97996.3	144675	35630.3	59481.6	196286	544746	233179	117130	92237.3	128160	186629	51632.2	75387.6	35297.3	127517	71700.7	27573.4	194639	111510	143424	531.982	65749.4	10799.5
P28331	539957	480517	888335	656503	230100	638613	415100	341659	484250	824674	523517	313606	521820	491035	684719	492490	340227	457687	436011	733579	821697	541991	459169	680019	521635	851548	258202	428056	987817	754270	660503	139144	325930	289616	269200	267434	780455	318878	551561	451565	830051	349697	518378	736767	495267	260282	1204779	533090	393764
Q9C0K0	779.058	514.686	367.119	666.268	354.541	430.186	95561.9	47722.9	64089.9	306544	54311.2	106996	42401.2	1017.47	696.052	755.344	438.789	546.191	561.245	603.484	770.19	576.825	858.311	898.073	77663.3	30182.1	673.931	538.627	17852.8	18471.2	941.363	65707.4	550.497	102347	481.767	27661.1	39267.5	163980	136509	39444.3	687.156	567.378	834.914	408.317	1059.66	779.175	89223.2	538.578	81668.5
Q6KC79	79081	116909	173223	133868	81359.4	118059	128851	107619	118655	209747	104345	108668	91858.5	113482	121492	118903	102947	123206	116967	139917	125894	119205	126335	179505	121334	167905	75606.6	126449	177026	101101	84938.4	92240.2	90172.4	73706.6	57704.5	50603.4	89365.2	166855	120692	105260	107746	86006.2	146675	128280	89950.7	182103	133657	106549	97991.9
Q9HAB3	750.268	760.862	1117.38	38415.2	194284	32360.9	24730.5	27033	37136.3	541.885	39138.2	67685.7	52146.9	20836.9	609.092	5322.66	26322.3	8819.76	11704.5	887.774	650.831	479.296	17763.3	26537.1	613.896	500.075	609.778	35449.4	36014.8	812.834	54737	94040.7	235862	951.203	39983.7	661.872	49213.7	552.89	39177.7	695.989	716.63	54978	570.065	834.042	72626.4	1092.13	891.251	541.589	7580.01
Q9Y6G5	23107.1	26129.6	35605.8	81913.8	48247	35281.3	37647.6	25490.6	38922.1	24988.5	47290.4	53995.3	64985.1	45786.4	37403.1	39320.6	44551	33914	59295	58158.3	15877	33059.5	43783.7	30790.1	46254.9	15362.6	35287.5	25517.6	33508.3	48817.4	93171.9	35676.4	48096.7	57045.8	22131.8	38334.2	48740.1	65474.8	58231.4	39980.6	38666	72544.2	32676.1	29350.9	34709.4	24931.5	14379.8	28655.5	9506.46
P42338	264878	187974	662223	569824	631676	385737	146287	208577	166679	41901.8	648130	105909	402128	412310	118996	356767	348184	444246	707221	706381	333624	251056	280121	385058	134989	243954	390834	186047	235824	375255	335686	126280	441324	204435	108913	438081	270223	134205	450455	191580	344359	227854	411771	900720	309200	189680	614124	254346	310876
P54922	1284.79	663.338	656.801	611.406	853.001	383.257	467.398	12936	25871.5	617.354	59340	25336.1	872.362	43814.9	23147.2	29852.4	50928.3	17043.6	28943.6	610.395	831.608	550.108	550.641	637.007	710.847	6125.15	585.767	630.127	5397.43	30758.4	53661.1	601.469	1087.19	467.721	890.281	494.194	26870.6	717.106	6813.28	30022.6	35495.5	53584.5	3327.22	6798.09	820.655	643.236	648.509	35041.8	17952.5
P42574	244905	219309	232970	429355	182682	317909	398732	377259	401426	170853	288525	821910	255076	207352	280121	230654	342629	337281	336570	189336	140325	267943	342361	275292	375053	273490	201622	261820	140902	309756	303846	436109	364446	374610	265496	410902	337130	585834	834132	260654	173201	199453	289700	460933	324653	368306	322301	206218	251337
Q96FQ6	146257	72930.8	747.393	24467.7	11115.6	500.93	435.951	585.053	571.044	427.835	963.058	861.593	367.363	95468.6	88906.8	61176.1	68234.3	15169	153185	55044.5	77805.6	47111.8	94765.3	439.06	826.151	80253.2	727.056	596.702	256078	716.935	725.433	472.019	60714.6	789.124	11761.3	4316.44	10191.7	539.137	429.336	29967.2	207814	20471	53498.2	151594	18849.2	387626	106689	103957	13691.3
Q13445	104586	38513.1	23379.1	10964.7	35455.9	67146.4	52840.6	41930.2	48344.5	68117.1	45954.5	49991.6	46365.6	42448.3	44288.1	45354.6	1193.55	31523	63693.8	48459.4	93172.2	51225.2	39259.1	105173	26835.8	76129.4	15380.3	21273.3	68044.8	99394.9	76833.2	35055.3	24123.2	43098.8	33223.7	16375.9	92451.4	35162.6	64006.9	48267.7	88268.6	57360.4	32042.8	10441.6	47882.8	279.318	32993	40464.1	76476
Q9NZ08	420349	246041	195976	287530	283325	317865	536798	343739	474658	716912	506130	241751	206704	293368	398364	464284	367870	259318	422418	375795	446028	413202	349984	600297	323393	698154	198965	117620	384047	419445	347349	323288	144524	231461	257735	179164	421642	238400	266419	481562	387069	206012	294382	143972	253208	471736	347371	295134	341266
Q8N5M9	116297	75255.8	87220.8	80364.5	34206.2	107880	46327.7	71318.2	56246.8	204816	66417.5	53737.5	31885.5	59502.8	88161.8	91439.4	33294.1	71628.8	103315	54420.9	125961	67721.4	90098.9	123606	29677.2	92764.1	43281.5	172593	139445	100263	111761	90082.8	68574.4	37192.9	17474.3	53456.9	113467	47028.3	93273.9	66142	54940.2	33026.9	104693	76954.1	55630.1	104671	94082.8	86778.4	46797.3
Q69YL0	41094.9	758.5	962.715	50233.4	36294.9	44480.2	450.711	791.64	10943.7	60250.4	11765	53607.3	339.991	32707	43428	33803	614.836	26875	71731.4	24680.9	36738.3	26627.6	6612.26	38834.8	817.315	62483.1	693.877	549.072	21750.6	43250.6	617.685	74283.2	57500.4	32733.5	85522.2	22387	618.759	10778.1	1219.48	20331.1	46817	80904.7	468.935	618.816	11921.9	532.797	602.707	6664.14	36466.4
Q92688	682794	1.12156e+06	1.26901e+06	1.32722e+06	1.22248e+06	1434343	1.0756e+06	1.52741e+06	1.02005e+06	889725	1.28625e+06	1148583	519728	977754	753153	657910	832453	1.3392e+06	742769	1.60532e+06	910172	991739	1.25705e+06	931144	1.62884e+06	717986	1.34912e+06	1.48397e+06	846641	1.16378e+06	971832	994445	813213	1.23814e+06	868491	971488	1.22306e+06	2.50011e+06	1.63893e+06	1.03562e+06	1.55965e+06	830839	1.36179e+06	858667	1.24687e+06	1.13333e+06	1.31011e+06	1.20332e+06	933223
Q9ULC3	522.841	708.619	755.722	690.714	526.535	503.055	856.963	1056.46	769.045	347.529	875.52	849.789	586.193	665.262	650.706	470.334	502.511	7655.61	35731.7	514.847	860.453	722.549	5044.74	15743.6	17467.1	682.572	795.427	26154.9	891.967	45110.6	494.213	700.435	32291	66969.3	36004.3	14660.4	10916.2	9860.77	3398.13	10956.1	609.043	673.118	511.912	631.234	7085.3	328.254	735.141	17068.5	20232.9
Q14571	142250	86249	36250.8	74969	103544	77343.9	93040.6	79087	213463	97792.2	201877	192497	131097	92791	85488.8	70457.7	70633.4	60799.3	147121	53837.5	165976	94587.9	65564.8	102289	58816.5	128767	103258	100640	134032	162221	163628	55929.7	141084	96820.3	129421	119201	145805	110319	129271	105914	114741	66929.5	124001	190232	53932.7	79058.3	81292.5	66441.8	75736
P12829	97691	1038.81	64485.9	50748.4	24195.7	72828.4	570.561	10937.9	30583.1	34521.7	24290.4	790.859	131934	654.287	11490.9	22542.5	635.865	907.788	27052.6	431.602	77021.5	36898.5	615.53	574.299	1108.15	610.052	753.316	65062.6	60002.3	198496	790.607	3483.87	627.259	4713.62	873.42	20919	77181.9	598.861	43570.9	78992.2	20276	19565.1	63203.2	44517.7	27746.5	898.32	63696	132430	51126
Q3KRA9	593.667	1257.16	472.433	665.389	571.812	625.792	418.411	1057.87	532.343	511.644	401.818	646.683	1090.26	54634.3	32792.3	125460	168064	75552.3	372.128	23064.5	114665	539.455	59372.2	43186.5	138389	167634	178622	154109	141401	541.576	636.856	288673	23205	45350.5	87049.5	276164	770.505	707.045	53811.7	5869.95	131435	28065.5	858.423	665.622	377.122	797.459	414.338	484.473	59900.3
Q15723	675.438	170292	120987	100634	60333.7	70468.3	171006	101778	158243	305930	87316.5	193098	1032.3	141088	106130	86636.5	275414	136877	169974	169425	75083.4	191517	130409	146122	98153.8	55718.5	66970.5	88410.1	145223	116861	84648.6	129969	108303	172362	142812	113702	182494	226984	60183	267557	135256	124502	51337.4	138201	132271	742.753	84229.8	104621	95321.2
P56381;Q5VTU8	716744	506046	560594	517190	202507	501251	168332	289420	349840	702215	500160	395936	244042	338408	910335	532646	244952	346726	374103	351095	704119	404006	476614	690992	216383	580875	282749	320668	848419	437176	604901	195832	175040	213117	107502	228155	545448	202999	573870	160475	179424	204886	554902	694751	287955	504472	795079	369699	273305
Q8N4N3	767.06	16054.8	474.883	526.293	1837.79	23522	503.649	607.224	876.027	552.659	1265.89	1137.7	628.19	741.409	865.407	4685.89	30473.7	9844.03	748.305	604.976	4167.67	433.211	12759.2	23838.9	41276.2	5023.41	26231.1	22687.7	1000.34	690.784	470.212	594.772	727.724	814.391	9453.05	3301.19	522.685	569.038	16241.5	13981.7	27973.1	13845.4	17636.3	20282.7	24025	1153.87	27989.6	15684.8	16429
Q9BV86	55886	37375.7	568.116	19900.1	72093.1	31244.5	67079.2	35450.7	18052.3	36790.5	67802.1	79960.1	17631.1	34922	27268.6	41107.1	33043.3	34938.5	31553.9	31850	29124.1	37535.9	34260.3	24452.3	19172.2	30785.9	90758.1	68873.8	24908	50896.5	32362.4	131053	40712.6	128811	96923.8	112196	19176.6	50875.4	28657.3	57198.9	90475.2	71017	43695.3	46664.4	40158.3	81439.3	29864	28986.6	40973.9
Q5J8M3	60113.4	54777.5	67246.6	111079	51721.3	67128.1	68005.1	50167.6	72942.7	100634	68885.2	75994.9	27353	60387.7	75548.6	78458.1	58751.9	49919.3	59329.9	49022	101854	68085.7	68637.7	70879.5	64008.1	93873.5	24834.7	79118.3	80153.8	45646	67463.5	50747	90093.4	102154	60729.5	31516.9	50477	54639	62872.5	35104.6	91002.2	57579.5	76884.1	83609.2	58897.6	789.673	65497.5	52922.1	41352
P09960	621691	412366	237689	393620	319655	356006	290155	419280	421299	367073	372451	352148	1.05409e+06	431023	401714	437463	453610	328483	315051	480468	286434	303209	402375	208826	642734	349243	1.06666e+06	480392	430038	400043	824495	492861	321845	235807	420063	400486	598523	300682	534191	357337	615565	287659	415768	471120	310213	960407	318554	624007	323717
Q9NX62	135606	59557.9	226737	66882.1	52598.7	94466.5	50481.6	62778.2	58677.5	149619	55705.7	32849.3	46479	51712.9	77119.3	123454	97833.1	45892	63412.3	70944.7	108086	49184	71749.9	128934	124407	92774.4	29389.8	92849.9	128526	62079.1	63601.7	65194.2	66446.6	37657.2	21427	80281.9	81811.2	91742.3	89282.7	210588	81039.9	56436.7	83322.3	41317.5	83382.6	701.993	90958.2	57566.2	50827.8
P62857	653248	1.81853e+06	1.86595e+06	1.73036e+06	1.48906e+06	1.36097e+06	1.61936e+06	1.54478e+06	1.64406e+06	1.53845e+06	1.64776e+06	2.13783e+06	899928	1.72367e+06	1.75526e+06	1.3227e+06	1.3311e+06	1.59292e+06	1.65841e+06	2.63276e+06	1.063e+06	1.20736e+06	1.78773e+06	1.27564e+06	1.99419e+06	942744	947667	1.29007e+06	918989	2.00706e+06	1.13806e+06	2.02453e+06	2.26293e+06	2.1828e+06	2.35496e+06	2.11679e+06	1.08151e+06	2.14973e+06	2.0238e+06	870413	1.53048e+06	1.48933e+06	1.43773e+06	2.16497e+06	1677276	2.89581e+06	1.575e+06	1.74092e+06	894812
P42696	115076	127793	178282	147924	122465	136020	85163.1	84091.9	127776	182087	136182	122981	62377.1	117890	138098	139492	119687	102658	110392	139225	114730	114194	127205	209221	131726	159498	102221	116694	89578.5	80373.4	33580.1	147940	184720	107479	158034	112405	104829	126728	110648	121386	98661.1	94711.9	130089	151885	116882	159971	168757	105202	79289.9
Q9H7B4	542.706	17912.7	958.168	37027.4	52810.6	38148.7	54260.9	74657.2	28708	14644.4	29879.5	75796.6	833.629	46571.1	18743.6	48517.9	51055.8	39043.8	39990.5	41565.4	18405.8	52759.1	43878.9	24342.6	40586.9	19110.2	40948.8	45196.3	12578.3	12562.9	20620.5	106543	30514.9	115883	61994.5	71971.1	27657.5	62357.1	27138.1	61743.3	35022.5	41737.5	43037.8	66152.6	34484.4	54961.7	58602.9	21689.9	39092.4
O14828	92751.5	188195	229173	196679	262706	123988	143666	105184	163662	167933	181508	128892	87901.7	145417	189062	128283	127638	162885	265367	196960	122490	175056	242360	222915	115673	182926	140815	191877	155458	90950.5	77118.4	144933	375371	213396	156314	174549	142727	121105	88370.4	118895	163830	168806	165404	189453	157402	280492	159128	102126	100899
P60673	775.568	409.044	933.236	867.005	538.563	961.714	587.558	670.344	471.355	893.243	651.12	405.128	705.156	666.286	46492.6	80035.6	80520.8	62073.8	78802.4	637.264	117700	892.541	85882.5	30909.2	88494.7	79814	228135	105015	107745	115309	97175.3	109424	141180	41750.3	15584.8	136674	190957	71853.8	213085	710.973	721.972	26952.9	70949	95190.6	103681	476.001	137759	70747.3	27211.6
Q86WR7	681.988	43370.5	495.058	584.962	1398.74	448.268	822.751	600.441	984.522	796.525	24201.5	616.67	767.659	698.428	680.509	11166.9	634.892	558.64	18972.1	37984.9	513.854	799.801	412.453	796.49	671.205	524.249	539.514	609.578	742.307	593.679	956.293	691.532	31125.9	682.302	27622.2	22541.5	566.208	440.161	488.171	34783.7	18392.7	32982.6	565.881	11305.8	29079.9	508.618	23836.3	19630.9	608.668
Q9Y3D6	190063	178577	265482	195135	132429	220680	173189	87333.6	146216	162581	226929	255418	107886	269291	184561	104236	117998	184057	140732	125257	215689	322666	220243	177904	156222	190851	63939.2	75360.6	230934	482784	191962	157979	110555	133477	179247	97266.2	239379	173538	139777	208474	302262	132054	110710	197778	86769.9	51400.3	117419	151272	149128
P21127	214404	213273	265484	279818	148024	283308	263407	222826	210358	318832	201291	185766	170976	273422	266233	329652	279815	214949	206568	289581	227107	178717	231673	254321	264834	207589	120180	221774	208935	221537	196183	178613	165954	198771	215217	142305	182846	322993	250956	195313	185238	206487	218932	216976	220362	260211	315734	199839	216771
Q8IVB5	670.024	6403.89	467.779	601.72	29514.6	855.054	23390.9	28059.6	336.406	638.521	44653.3	18848.1	505.495	14508.7	7802.9	20941.1	28109.1	25619.7	713.135	24842.3	579.726	10777.5	13632.9	12386.3	5049.97	10827.4	39481.4	32017	821.713	4336.85	791.009	41219	18710.8	21451.7	43861.9	26063.6	2928.48	30640.6	12853.9	53338.6	17877.9	24111.2	13438.7	491.332	16532	78765.3	754.161	17472	13969.4
Q5SY16	75587.9	66579.7	61139.8	53687	56144.3	50315.9	62832.9	54773.6	71699.5	73140.3	78106.2	49026.6	32231.8	54698.7	62241.5	62053	62386.8	54647.5	60048.5	91502.1	75930.9	58907.8	55718.8	62370.9	64795.2	61706.5	54205.6	70352.4	75518	57261.6	41145.6	84414.3	70224.4	45386.5	68625.7	54351.8	37419.4	60422.9	55436.6	77204	65151.9	53868.4	53425.6	51399.5	49548.8	84358.2	51002.2	62087.5	47580.3
O14966	64691.9	395.473	37792.1	712.498	41427.5	55515.1	74415.3	130821	37582	21519	17919	45944.4	48122.4	675.588	6731.22	551.951	814.174	51923.2	45387.7	21385	46763.8	754.752	78612	91138.5	55807.6	102140	5130.86	55154.2	18956.2	74069.9	47234.6	53615.2	77550.9	24493.3	28119.9	22253.9	163602	33997.1	37394.5	623.887	725.639	262167	34068.6	37076.9	37178.1	581.145	38412.6	37269.3	27665.8
Q9H1K1	27226.3	753.9	26145.2	52031.7	20210.8	620.979	15665.1	26634.5	50204.1	45188.8	43040.1	47028.8	23154.7	28571.2	27716.4	44036.4	34377.6	14157.9	38416.1	23613.1	41919.1	18309.4	19037.6	17376.4	35009.5	58793.6	41982.9	38629.1	99985.2	52609.9	35761.7	25591.7	47438.8	45273.7	45944.4	22500.6	54758.4	16055	23601.1	66957.7	48901.5	32633.5	46862.2	26852	24398.8	67439.2	30359.1	29443.5	34678.7
Q96JZ2	370.669	10360.6	390.623	5333.77	62093.7	17540.9	605.519	35583.4	543.148	405.078	111520	52270.9	609.491	74756.8	108644	103211	77335.3	43752.3	2931.59	109641	18196.3	14792.2	42913.6	481.007	740.79	29363.5	137918	19712.6	722.867	669.451	683.445	586.061	49854.5	584.775	12961.9	651.272	723.341	764.042	13139.2	25105.6	52665.9	46392.6	22515.2	66333.9	31404.4	521.347	4847.89	52470.1	11826.2
Q9UGP8	126104	47697.6	80804.5	56751	126765	59548.6	65763.2	64804.6	104439	116297	46609.7	82435.8	109306	49410.5	87028.6	114866	80412.2	52904	105459	74379.6	152180	70721	75295.1	65523.1	52025.6	110322	62515.6	133592	101345	65131.2	151740	58032.1	104521	38994.5	78790.4	52409.3	84314.5	80882.2	113207	59816	72169.4	82459.6	126989	118614	87711	50340	87810.4	60428.8	97751.2
Q7Z3U7	39189.2	21000.9	34360.8	41824.5	29522.5	29794.6	32894.3	29472.6	21821.6	11701	27179.4	28209.8	49974	23596.4	21679.4	23858.4	36500.6	29014.9	29946.6	28038.8	17259.3	24832.2	21822.6	13475.4	26490.8	19590	38329.4	45374.3	21798.5	41108.4	51730.5	36800	18151.4	30094.3	28372.9	38655.9	41063.8	41940.4	37954.9	29258.7	34210.5	20709.6	29621.5	31257.4	20733.2	53519.6	21867.8	24199.4	28844.1
P38117	560522	506408	1.09047e+06	614335	546347	525567	428642	495747	781353	893073	595572	1.05991e+06	639673	605110	859811	609014	458797	483883	999346	639194	867284	644428	659964	788030	533925	822038	403943	389663	755861	1.09618e+06	711988	463432	498745	451594	500585	348317	1.22342e+06	557390	720906	617202	811286	529149	656567	984352	559946	432537	603821	463187	544335
Q00059	343298	589468	761570	558723	516626	619756	275226	339060	506932	731274	540337	438454	210225	436618	706930	462526	360011	466142	714086	619189	746838	565618	497615	865618	426671	615538	292372	384877	914751	352317	267152	476994	428604	270133	252111	250244	493576	341951	430380	359597	429546	304015	643635	440605	458416	481953	624441	435444	408741
P30043	424102	91941.8	120026	148638	576009	269858	69869.8	245638	284776	164671	289301	118159	341291	189108	117814	136179	186405	180357	277989	232928	302787	322819	135950	98184.3	111384	143949	211597	411112	236515	1.29739e+06	319196	90369	104672	98836.2	232899	111093	819545	90712.4	431853	458713	397725	172838	363126	76716.3	215948	228946	168652	683726	176379
O43293	644.511	748.972	11007.6	550.784	39295.1	680.955	295.002	572.752	330.451	600.111	416.656	509.593	504.886	30666	26035.1	17176.8	8369.48	21288.9	32186.3	32322.5	538.138	10935.5	40633.2	16720.9	23429.4	969.634	24259.1	33397.8	11258.7	763.458	725.94	25447.4	21745.9	13417.4	20173.9	15349.7	60717.2	19173.2	11040.1	12206.1	31625	22869.6	30015.8	23318.3	24412.6	45759.7	10669.8	14756.2	28023.7
P28074	305209	431.849	479.897	417.022	69202.5	880.885	61916.3	99539.5	61899.5	37487.3	26190.4	101663	42620.3	16821.5	475.835	28007.7	14726	3895.99	736.772	23653.6	45822	10245	26528.1	594.035	11980.4	622.778	100975	128312	51978.6	221632	61804.1	219184	229428	171417	119147	475740	53557.8	178282	92864.1	57370.5	14686.6	172259	155777	16755.1	183910	316436	20778.4	75142.3	56257.7
Q6ZVM7	49460.9	750.568	274317	1098.44	714.486	238296	219313	559.69	211351	571.168	524.146	211892	17699.9	25591.7	802.351	34096	863.087	161623	338787	624.033	960.42	826.729	6907.72	281962	24010.9	908.054	512.724	933.477	164146	549.332	94315	72985.3	563.975	836.637	79304.8	471.053	27617	405.854	23912.2	83715.5	126492	149755	25826.8	609.876	369589	115344	24209.5	32027.3	39462.4
Q9BZK3	1027.73	448.022	147942	151329	126093	68750.9	108092	105112	107557	143431	125288	198783	81063.4	124159	1008.77	869.671	530.638	340.404	225148	214665	700.082	151768	602.596	628.083	737.58	51314.7	851.197	757.444	689.121	154982	552.127	71396.3	469.382	37480.7	428.884	969.074	54395.4	224027	875.521	809.228	529.819	744.218	554.905	755.536	437.237	414.593	647.477	12002.4	1302.35
Q9UL46	621199	877211	1.17648e+06	972395	1.13156e+06	1.1307e+06	650839	720158	443555	449192	764397	719938	488911	924186	828223	683018	737386	1.19175e+06	1.01383e+06	906849	520458	745188	981219	791662	1.05299e+06	1.06566e+06	1.92747e+06	934900	532578	540520	539007	677616	794973	623139	739700	722573	704618	498902	658813	738518	1.53132e+06	579039	651933	1.10186e+06	911577	1.40991e+06	652251	637700	706891
P50613	51220.3	58629.4	65217.1	52433.6	63153.2	65441.2	62738.8	51213.4	57970.8	33984.8	73134.7	62186.7	28991.5	58625	62881.6	61605.8	39387.2	43462.7	57397.1	63019	57917.5	51315.9	59851	70901.9	48180	40405.1	100334	77451.7	36036.5	58305.1	41133.4	36796.1	57766.4	66626.3	48697.2	55609.2	48380.9	59999.6	53332.6	50984.7	45289.4	44870.5	63984.2	63960.3	47592.4	48993.3	71845.4	55524.7	36820.4
Q9BYZ2	1099.87	581.413	346.955	750.655	739.677	730.721	480.192	325.505	951.331	768.227	465.188	473.35	708.611	393296	363547	246517	322740	333207	167023	731561	196832	269339	322682	666.185	706.588	470.119	372962	161173	712.033	100887	89026.1	535.957	140517	399890	327273	306898	266417	353376	196268	596.723	683.817	260644	387.323	582.073	354343	691.459	882.701	534.663	755.688
Q8NCD3	1009.29	525.161	396.18	551.855	18604.1	1049.79	11391.7	569.283	9435	6324.99	669.792	12795	540.969	666.325	614.114	454.007	592.369	393.614	844.172	638.789	787.942	816.626	456.204	840.067	4087.01	669.514	1158.1	566.296	593.867	600.547	787.009	583.364	13906.7	17692.9	17829.6	10055.3	551.396	527.107	814.915	535.595	578.546	18458.3	719.03	959.311	7707.88	484.46	714.128	3484.8	7032.31
Q96AZ6	162638	187878	305558	178689	52056	124413	108192	77457.4	32772.2	47610.3	42856.8	25306.5	40921.4	182054	167918	104966	116628	190259	51804.6	134225	103300	79073.8	104482	124284	193226	266225	134582	30741.1	90049.3	110055	23516.7	50388.1	708.984	5488.12	10767.5	526.936	87687.9	28868.2	29610.5	73001.7	249652	30727.9	34187.5	233936	82953	68502.4	153816	64134	51085.1
Q9H9B4	449091	328745	1.87122e+06	974723	646839	1.82988e+06	376055	414477	1.22212e+06	1.14179e+06	317041	1.48908e+06	510411	419941	816599	589993	395301	459527	1.13269e+06	583791	1.39608e+06	619122	592926	2.82863e+06	1.2322e+06	2.79023e+06	323879	294929	1083361	838075	508860	837488	231222	840376	827557	278605	645023	514070	461451	783219	794342	747642	1.03664e+06	42343.5	1.17538e+06	645802	1.60631e+06	584350	1.26031e+06
Q9Y6M1	37909.1	846.733	370.323	65264.7	91708.4	433.745	660.213	102076	128928	821.287	70918.6	149498	123271	703.071	645.717	643.789	655.514	763.908	326.898	67398.7	1012.02	478.631	594.64	791.353	126970	705.297	738.583	867.314	726.79	140162	106678	660.763	74421.7	723.117	621.047	553.579	112823	899.645	89139.8	104414	653.466	74370.2	395.382	674.404	74620.7	603.265	696.005	126304	12049.3
Q96G21	126858	160226	194394	98182.1	130170	150565	69604.7	111039	149170	168633	152290	131303	753.82	130735	144965	145822	103750	105146	165488	146710	151458	166071	136433	130641	112794	200806	93458.4	114364	154177	106560	47524.1	189678	221963	141523	150857	138143	122058	104995	128686	118398	88556	146782	162793	157920	129011	142178	169774	141610	101957
P30414	45520.3	37080.1	39652.1	53050	42397.4	55595.3	47630.8	22186.6	46746.9	52008.1	46206	53742.6	435.385	50790.5	43791.6	58110.2	38019.6	40136.2	39803.2	49398.3	41173.9	56299.4	60907.9	48496.5	45543.4	39289	46729.9	46660.8	35224.3	29396.6	22979.9	37922.2	35865	34787.7	43114.3	29937.3	697.748	61565	33743.2	32391.4	44110.6	37860.9	42402.9	53536.7	39601.4	46358.4	68716.3	35776.6	38680.3
O00154	202801	79112.6	224096	83582.7	1.07809e+06	102280	355695	405947	527733	377295	176400	1.10849e+06	170634	193291	300770	315944	464588	359441	358743	80733.6	50419.6	275134	352501	171403	174684	190646	646724	420541	51782.5	217870	211962	1.29873e+06	1.11546e+06	1.85567e+06	678695	1.51691e+06	118946	407720	281928	435762	67674.6	1.13649e+06	302043	221330	654454	152008	487.172	294789	315325
Q9NUA8	25576.5	20025.3	64521.2	41686.4	12353.7	19913	25967.6	26417.5	34168.6	19475.1	30295.4	46832.3	505.725	25981.8	48925.1	26149.5	21705.7	35209.5	35723.7	44532.8	27363.1	31573.5	23525.9	57968.2	45854.9	33891.1	713.876	14212.1	36444.9	28732.5	593.855	25067.2	17839.9	29203.7	36289.4	15428.6	17192.2	42668.5	19993.8	13936.7	24350.3	20052	20756.9	33891.7	21094.9	812.551	36172.3	37986.5	35703.7
Q96SB8	57423.1	61356.2	82534.6	83039.9	47487.5	89236.6	59267.8	40372.9	52108.8	71947.4	57461.3	76342.8	55804.6	63976.4	71238.3	57185.8	45780.9	86806.7	60921.4	77829.2	70239.7	81689.1	88673.5	106093	49412.4	100170	70686.7	49538	82773.6	60460.7	34743.7	48975.8	50210.4	50386	55797.5	48498.9	49259.9	55960.7	63603.1	58018.8	107717	50198.9	60664.3	93341.8	49349.8	65879.8	54620.4	61767.5	53794.3
P52888	120827	146811	137965	141620	132103	111816	111120	96213.1	96126.7	56966.5	117061	121150	58614.1	141323	122755	130759	135746	119532	88163.5	134860	77345.1	104098	120086	83623.2	135334	83672.6	174241	140338	88441.7	71946.9	55583.2	207717	147200	125395	80670.4	109127	77812.8	122049	100810	105785	113464	123811	91388.7	110984	112924	118225	88755.9	98306.4	112309
Q9Y4B4	67353.4	34868	286.684	12600.3	51114.8	18801.7	82994	73348.8	32026.2	19415.1	63071.3	992.607	805.167	32616.9	22801.4	40751.2	37578.9	47158.1	41363.1	103054	327728	43650.7	37962.6	49938.7	161647	18164.9	41541.1	31017.3	29084.7	515.59	778.073	41159.8	38466.9	51576.9	74669.6	93882.6	497.586	53171.3	21828.6	61987.9	56159	63217.8	555.936	10761.5	31304.3	822.4	33924.1	41239.9	39669.7
O43633	144553	163174	249707	177526	116623	178961	137151	153138	145199	156860	100987	131733	108004	164827	174283	139744	121035	152314	203563	167313	112793	112101	148696	119724	140090	120685	166517	157373	137227	199162	262741	97008.4	152326	151351	106782	105832	185286	244658	150796	141110	122891	103309	159323	118015	152809	232221	165382	133958	135387
Q01196	77829.8	246999	375657	243177	124464	224993	316271	329048	273412	367698	221513	254043	95162.1	256125	332204	341394	215505	226802	224371	299820	284302	206904	241731	352391	267507	249465	136698	189271	331639	78058.8	87084.4	215158	202902	265169	168094	165312	72857.6	526940	130826	163579	230180	163689	196865	292027	202025	233723	460378	213338	192115
Q9NZM3	40858	38623.2	57234.8	79335.4	41710.4	60969.4	52411.8	42576.1	44442.4	29462.4	44628.7	34769.7	56896.3	44874.3	61956.3	47420.6	53910.9	56929.7	50124.6	58276.6	42942.7	45510.4	62771.8	48851.9	63122	46098.2	60210.2	42999.6	40613.1	46914	65623.8	38776.7	76800.9	33678.4	42485.6	26968.2	60756.2	51894.4	47653.9	62325.2	51242.6	46724	45416.8	49662.8	53227.8	55170.9	43984.5	30666.2	46167.4
Q9BQI0	838.572	439.161	865.376	673.221	587.395	640.301	19740.4	25068.4	637.159	718.441	16417.5	792.625	484.151	793.78	510.871	735.557	1039.02	639.818	136094	14353.8	637.563	18710.4	5134.24	15568.6	34792.7	18349.5	639.771	15601.6	668.86	764.603	647.622	607.393	739.875	6074.06	587.024	6331.29	1005.19	637.854	855.695	31492.3	49125.3	13079.3	598.124	653.637	819.125	678.513	603.34	70772.4	600.584
P21589	144144	58374.6	688523	104040	187564	452709	417.446	292.713	875.947	655.367	668.227	911.995	817.109	130650	61205.1	59070.6	281205	286546	523600	55750.5	537.568	197324	317731	141609	114588	680514	542448	601750	615600	136357	780.583	87692	42505	746.047	594.827	50275.5	240991	264655	222490	132360	169127	173226	358942	168894	75476.6	4.15184e+06	289125	120028	192338
P30533	45191.4	471.04	15817.8	15797.1	24146	11576.6	30770.1	23175.5	33949.3	30587.3	28354.6	30551.3	87894.6	21338.1	29848.9	22370.1	28812.4	12224.6	34328.9	16903.4	33189	22455.5	14369.9	22842.7	15523.8	41553.7	16008.8	16700.1	28594.5	45571.1	118646	12814.1	19342.8	45113.8	20229.6	21626	74489.1	29488.6	45050	27115.2	26984	53718.2	28522.2	19110.1	21618.1	91530.4	12668.6	16114.9	26943.4
Q15361	681.928	851.175	318.106	23804.2	32711.6	403.744	19633.3	10498.2	27258.2	89915.8	911.399	18257.3	801.9	31769.1	734.583	24915.3	8671.73	5756.87	415.494	35385.5	3852.52	13667.9	44976.7	42275	9173.59	30384.9	16610.6	24930	2003.6	719.901	292524	32180.9	41220	33780.7	36079.9	24549	48331	24711.3	758.24	768.39	20760.3	32639	15489.7	66455.3	31025.1	909.417	37652.7	885.178	556.703
Q96CS3	126706	88645.7	140290	99434.7	138207	141418	116223	98197.7	135071	203980	82910.2	106776	60211.5	78332.3	131283	118898	79233.4	105650	146754	94219.9	154364	116847	102016	192839	115447	303900	115035	166172	209378	124900	108315	97536.7	116514	112895	94424.1	52210.5	67577.4	108332	65536.5	80652.6	130060	106069	184602	116327	89932.8	92562.2	157393	111342	127665
Q92636	509.588	5469.89	1071.44	333.794	13235.1	1023.07	29351.2	32576.5	3530.45	551.897	10247.5	11453.3	650.441	686.831	424.38	596.187	741.4	5738.85	589.077	10113.6	5206.26	466.667	3334.75	478.618	5966.38	6987.09	4307	5296.6	5193.83	572.004	20420.9	34241.5	77118.2	29168	45273.2	36992.2	1966.93	10027.3	7690.01	19099.4	545.928	30039.9	2662.34	755.471	25413.9	91069.9	997.79	7034.95	7747.35
Q5T4S7	131688	111547	130268	126113	139577	127754	137914	113974	105190	59959	117090	123241	165418	94385.9	100209	95383.8	121649	105286	118276	126047	84848.6	92231.4	120821	92938.3	126200	78154	196770	168722	83385.4	180685	150837	166144	145551	157096	125399	154168	132320	137544	137531	102307	118001	97778.6	135296	126206	120477	203911	106056	110651	113716
Q9UI09	104453	94356.3	160256	208425	56945.6	180867	132756	76831.6	143591	180981	132523	88747.1	141351	138540	157546	123361	74688.9	117599	110816	167545	217367	147152	113621	158282	126302	208893	60460.1	107832	232557	190527	171782	36201.2	90321.3	62250.9	52142.9	60303.1	194266	83040	138880	73829.9	247887	100533	104764	161175	145766	43334.2	252534	155789	97932.7
Q99538	889.679	412.397	129156	75666.5	155214	108419	46147.9	92420.9	91739.2	248087	16477.2	681.48	572.944	114659	15187.1	14220.6	110953	110275	184360	131143	128115	69482.8	124376	148030	134385	159694	26390.8	25222.7	202951	143738	157066	950.097	38009	103974	886.095	25915.1	134553	106077	47427	138664	105581	82169.9	85536.4	49101.9	28326.8	191910	77339.8	39935	100505
Q8WUX9	26235.5	34206.5	63454.2	39180	48966.3	43883.2	80505.2	53995.5	27695	34293.9	50189.8	32683.1	153694	38179.8	42640.4	35926.6	33632.3	39036.5	40777	42959.1	94877.3	70420.8	40590	36641.9	77440	36560.8	49554.1	30196.3	54943.1	48691.3	57775.9	46073.5	36119.8	61767	43060.3	69082.5	276600	53113.7	43823	123635	46486.3	51459	53656.5	45879.8	29333.8	62501.8	31474	30229.3	57197.2
Q6P444	33458.5	4452.09	523.292	3954.35	9958.24	7973.42	6703.76	4780.06	18027.2	43967	6134	5426.65	18640.6	367.545	823.564	39691.4	17609.2	508.104	2043.09	517.973	29524.2	713.271	850.103	757.974	1365.56	29722.4	29030.3	6109.98	18222.8	11500.2	816.731	9273.8	22272.2	642.925	12503.4	18931.3	657.828	652.589	726.559	2456.07	4825.77	9073.9	5655.57	548.944	938.386	560.224	751.919	56756.3	2531.38
Q92604	46400.7	35478.3	20942.2	35021.6	18853.9	31011.4	32362.7	19660	35157	18187.6	22008.8	655.205	100316	14745.7	28283.9	24289	26492	23493.9	32585.7	15220.3	41237.1	28023	16359.3	49749.5	44965.4	37075.3	374.15	23221.6	44296.9	33201.4	119389	29311.6	18396.2	17219.1	20573.7	10572.8	44192.7	27034	54619.1	40167.7	52655.5	25513.5	24330.6	33047.8	22655.4	524.201	37871.9	14776.8	30115.6
O43678	273079	365139	849114	464648	186852	491676	337912	246136	450312	514686	410588	285644	278606	354233	621051	368937	277690	329474	316836	572675	593111	375903	340212	471088	447282	635016	188874	291810	742994	479511	459808	100556	278313	264998	223624	149126	655474	263975	310927	260916	629773	269236	400587	528604	377192	178311	867275	341149	266721
O95626	435.968	597.457	538.224	808.016	620.751	542.822	579.852	635.935	442.477	578.53	414.176	363.715	464.145	10481.9	2.16429e+06	1.96205e+06	1.66567e+06	55596.2	662.206	553.448	635.925	1.50965e+06	2.19828e+06	281778	156818	29680.4	1.76403e+06	1.22923e+06	38234.9	606.033	534.253	1.63029e+06	463.086	1.46417e+06	1.50386e+06	768748	1.05708e+06	18875.1	782.524	767687	725183	570223	505740	1.02254e+06	809544	1.36263e+06	893279	757792	563171
Q9UFN0	251236	49433.4	147290	71496.6	181858	148221	72192.3	110772	142398	169960	254864	96775.1	170318	129360	178556	293692	162854	117006	118436	133525	300440	121594	84545.5	148459	82255.1	298283	244066	215973	248931	198021	131051	63588.7	50113.1	44442.1	61640.5	56897.7	170541	119270	142891	144778	354670	137552	180279	105868	71584.4	69212.5	167519	162940	110790
P27105	2.6772e+06	113070	465659	331500	831097	651989	276890	350047	848001	328746	191933	78161.4	5.85462e+06	178318	752790	287817	495248	197509	1.02822e+06	249886	1.61093e+06	458360	192431	159787	808222	1.01852e+06	113503	572868	828023	3.17302e+06	7.24329e+06	220995	231313	81270.8	496.86	82013.5	3.17244e+06	136009	2.06144e+06	3.94935e+06	829904	421870	912403	198413	553092	128888	516566	739073	903131
Q9BUA3	495.323	62349.2	72113	59892.3	61853.9	61833	50056.6	31509.5	31308.8	30061.6	22604.8	26391.9	603.042	28231.8	33486.5	38141.8	32592.6	31821.9	31546.7	70739	29459.1	40062.3	30416.7	49348.7	52684.8	28259.8	42342.8	42118.4	24398.9	660.313	633.102	77296.2	35559.5	82990.8	58011.8	52319.2	802.045	62850.7	467.201	49555.5	83207.5	56198	42390.3	34532.6	42545	39390.7	22956.7	31708.3	43117
Q9UJJ9	405.523	296.43	648.311	554.192	854.683	440.023	354.91	300.639	29794.8	43165.1	24211.9	31471.7	870.926	9221.36	11185.7	588.876	651.492	629.124	42001.2	481.269	413.503	593.28	292.944	702.129	475.603	19959	654.965	870.523	578.335	560.741	32182.6	756.661	29148.3	23454.3	12002.5	1092.45	30502.2	13008.8	494.671	636.76	786.756	7633.05	616.231	9326.61	12780.6	447.546	19472.5	545.638	691.791
P15923	76758.6	104907	104848	116200	83201.3	93655.4	66803.5	67640.5	57780.4	57288	69866.9	61935.4	18503.8	91677.2	106370	106944	117894	95870.3	66056.4	64465.8	50499.8	63892.5	93190.6	157987	66179.3	116084	68100.8	52570.2	44097	56740.9	656.401	81045.5	159528	54989	131586	136124	45553.1	71686.1	61036.2	68849.3	25302.1	85087.2	50711	137337	83516.2	131475	127906	66963.3	81143.6
Q8NI22	42504.1	405.758	192266	359.988	32026.9	18669.5	694.199	24695.4	44628	58117.7	57894.3	158645	142479	58356.5	40503.3	55059.1	59654	52679.5	83448.4	62604.6	68895.6	7556.64	36733.1	103411	27854.6	95704.2	101576	63417.4	76900	68611.2	80710.4	57593.1	81678.8	1944.23	56198.1	55061	218363	93798.8	59580.9	678.112	20705.7	884.727	59523.3	58878	98580	45622.6	63531.7	71879.7	7813.94
Q8NBI5	179699	90335.9	141800	84919.9	203140	257989	26462.2	92940.6	99725.5	115036	57387.9	50086.1	172414	150987	60028.3	111471	194617	97864	200227	77532.9	184818	147513	75379.8	179680	100214	100320	40093.6	144536	326795	334177	91691	130289	274659	61157.5	159216	151455	202514	9746.87	87628.2	76846.9	74205.1	206187	104435	484.704	24656.3	635.32	901.931	90409.5	100322
Q9H9A5	68349.8	51277.6	84818	72091.7	55483.6	67656.1	62093	64877.3	56941.3	41052.4	79405.3	59395.1	563.009	53125.8	50280.6	73477.8	62982.5	57826.8	61443.4	76134	60084.1	50589.6	58992.6	62159.5	92183.5	74314.3	58837.8	64547.9	70390.2	53915	39157.8	78969.2	77212.6	63785.3	60024.6	93554.5	65477.6	71151.7	69587.6	73472	73338.3	53592.7	60718.6	76942.7	54191.6	74949.8	64512	52898.2	51873.9
O15498	113972	101770	166063	175068	86169.6	121717	86650.6	99652	69442.4	47155.8	78306.2	69023.7	85572.9	90849.3	82976.1	79166.6	93130.2	111532	80604.6	92928.6	93427.2	69161.4	104372	86970.6	116604	64847.8	121980	65319.9	58058.7	85997	126869	109711	92133	128894	98789	132262	107462	123931	113603	55849	87281.3	62330	84955.6	126794	88778.4	156267	128784	81047.5	79844.4
P60520	120180	90303.3	156091	214288	222685	244176	53608.6	104776	120767	74305.7	79853.5	83920.3	119097	78580.9	112034	77586.2	113496	91755.2	125933	105663	112858	113026	83879.2	74005.8	128684	57501.4	114281	216590	51917.3	129735	149812	113428	236001	305993	215016	204645	109296	69578.8	100061	53677.8	135961	84906.3	154696	135134	143103	222746	173887	89342.1	61832.9
Q8WUY8	33181.2	14265.2	56016.1	242.405	54456.5	84290.3	26226.5	74712.3	108423	159635	57549.8	28763	331.42	8313.9	28996.1	56201.7	12394.2	24469.1	32893.9	51059	6670.73	14663	133521	96467.6	40410.6	57578.3	71871.3	53324.8	709.427	10626.6	1231.72	86487.8	38186.3	42509.6	75916.4	766.952	562.916	113779	117057	27218.1	872.703	63349.7	13220.2	631.935	688.09	530.803	992.156	20085.6	28356.3
Q00534	40104.7	132414	147998	263589	126424	100528	207409	333995	270157	124609	303740	378136	49069.3	184069	143787	255541	236760	193002	224352	176581	125519	133045	153266	153953	205118	154891	261220	185319	42457.2	108148	73558.3	20873	173582	423229	169933	175489	54952.7	447064	217887	117198	93882	168165	110786	460389	157587	200059	55325.6	130600	133359
O00399	97669.6	43176.6	443.26	162516	59591.8	56832.7	69901.6	76746.3	61286.2	483.086	52169.1	70611.1	113683	31335.3	582.01	31720.6	885.146	82274.8	84087.4	727.67	47450.7	13885.4	153743	77453.5	93516.7	52397.9	66800.6	81659.5	77109.6	25107.8	80760.1	22626.2	178909	67307.6	222094	70649.5	93328.4	32982.5	273942	77202.8	65910	120398	302145	88204.2	65995.8	113248	95315.6	48703.9	62068.4
P51587	727.752	639.869	705.312	628.243	652.905	577.321	410.765	455.86	513.064	1356.29	689.605	396.038	773.053	534950	202451	235529	468.671	244934	284623	630.541	855.402	24210.5	348452	65676.4	331964	664.55	215369	805.398	555.616	294729	1.21631e+06	469277	481514	280528	418907	305071	565307	689.026	454219	807191	798.056	783.546	1056.36	321.106	612.607	529.077	488.409	313571	141106
Q6PJG2	32651.6	69682.6	87671.1	61118.4	23387.2	59875.3	39853.8	40434.9	48201.5	44374	55913.8	51037	37122.7	48984.8	69450	53489.7	42207.1	50702	41998.5	62734	55274.2	44617.9	63838	96653.2	44334.2	57709.8	55326.5	64422.7	120799	34139.7	32204.3	29441.4	35226.8	31649.8	34412.3	27403.6	34198.6	64848.8	36449.1	45892.4	66590.2	30340.6	48339.3	54059.3	37717	124519	60386.4	40270.1	47053.6
O15226	59344.1	103792	117793	115060	95527.3	107232	93210.6	67263.6	126846	174646	84665.2	140255	122547	88280.6	154343	118776	100343	78398.5	117607	130808	73752.4	90486.7	118386	127141	91577.2	85744.7	64503.4	92347.5	98336.7	168162	74058.1	113295	165378	118024	160229	100247	118720	127410	105729	62533.9	104618	98995.4	134307	138626	114554	158796	117653	77116.9	76943
Q5R3F8	562.408	636.403	15192.3	377.518	693.832	9275.72	391.172	712.536	4853.22	1299.42	1419.92	621.27	993.188	40965.6	47154	44310.2	59132	19470.4	13094.4	15139.7	27492.7	21495.4	22015.4	15671.7	4099.32	1250.91	861.773	551.171	4557.66	532.482	602.581	13784	14150.2	625.585	28540.8	13501.6	972.604	738.257	944.189	33490.8	28373.3	27775.3	3674.65	43765.9	4675.99	82522.7	17155.1	13091.7	19127.4
Q8WUA4	135183	98569.7	132817	182059	55863.8	166143	133263	87152.9	138642	125792	103365	96997.7	98096.6	112930	149561	123024	109309	113322	120782	157585	102335	109045	145102	205717	104939	101887	82251.4	62808.1	98408.6	74923.4	94918	81041.9	149229	119286	121959	93576.5	88121.8	175864	162237	71980.9	109089	99611.3	88179.4	132647	120873	180133	140511	103511	92638.4
Q9NUV9	390454	800731	689818	674975	316982	677315	276937	426191	357650	186385	156542	83658.1	293510	495488	403090	358267	366145	609275	396688	422852	357614	409377	484874	539536	752997	417702	282607	201769	279306	424141	343888	1.04793e+06	158182	264511	553.874	780908	620879	35056.6	273873	351163	433095	129137	263221	603399	246803	1.70557e+06	696584	303898	319543
O94888	90837.1	174318	179214	172562	108096	130773	128124	134159	126033	103492	146298	147293	59266.7	124853	122447	99466.2	127278	155249	157695	176237	83535	96101	148548	155252	150353	96307.9	133499	118326	138666	90459.4	64000.2	148739	139866	136993	148535	151042	86323.3	261467	114706	116155	121525	80056.5	136296	104380	123054	247035	97007.1	137828	109934
Q9H0R3	405.58	25784.2	244.071	417.946	18327.1	1200.08	27836.9	36389.7	19420.2	53028.5	12590.1	35502.7	980.032	13667.1	11591.2	24000	484.905	23503.9	9047.52	679.404	54213.8	668.794	20481.9	14019.3	27084.6	51470.9	736.037	30428.1	35945.1	54173.2	35895.6	25380.1	21194.1	720.951	11700.4	317.747	733.036	14300.2	27346	452.639	25261.3	526.683	8936.45	746.904	15830.4	852.946	13207.3	9013.22	43117.6
[truncated: 6,274 more rows]
[truncated: 7 more columns]
