# Supplementary material for: Targetable lesions and proteomes predict therapy sensitivity through disease evolution in pediatric acute lymphoblastic leukemia
Source: Nat Commun. 2023 Nov 21;14:7161. doi: 10.1038/s41467-023-42701-9 (PMC10663560; doi:10.1038/s41467-023-42701-9)
Supplement: Supplementary file 11 — Supplementary Data 8 [file 41467_2023_42701_MOESM11_ESM.xlsx]

## Sheet: 8.Variable Protein Lists
Supplementary Data S8 variable protein lists used for heatmaps in figure 2 (B&C)
Fig2B- Variable proteins from all sample types	Fig2C- Variable proteins from B-ALL
P14209	P14209
Q9BRX9	Q96ME7
P12259	Q06210
Q9Y241	Q9NQ88
Q9HCE7	L0R6Q1
P45984	Q9BV40
Q9H2K0	Q9Y6A5
Q9HCI6	P68366
Q9HB21	Q02818
P14384	P06396
P52735	Q8WU39
Q58FF6	Q9H410
Q9HAD4	Q6NXT6
Q96B49	O60218
Q92796	Q9Y6X3
Q96H22	Q9UGR2
Q96DE5	P12236
Q9NPY3	P22570
Q9BV40	Q9NZ45
Q9NYR9	Q99829
Q86V21	Q5TGZ0
Q96GD4	P09234
Q96GJ1	Q99584
P06396	Q9BUF5
O75818	P00492
Q86TN4	O75475
P49863	Q99536
Q9BZD4	P13861
Q9UKV5	Q13610
Q8NDB2	O00151
Q96SN8	Q96RS0
Q9Y2A7	Q9Y483
O00461	A8MWD9;P62308
Q5PSV4	P50748
Q8WXD5	Q96DV4
Q96HQ2	Q96MF7
P98194	P61970
Q9Y2H0	P36551
A0JLT2	P04844
O43426	P42224
Q9NQS1	Q6ZUM4
P15814	P23469
Q9UMR5	P17568
O75771	P06702
Q9UKA9	P18858
P14921	P34897
Q9H6S1	P00974
Q12968	Q8IYJ3
Q99728	P62328
Q96L93	Q6Y1H2
P07948	P48382
P79483	O75843
Q92692	Q96KA5
Q8IY22	Q03518
Q15751	P07947
O75528	Q92466
Q8NFQ8	P13667
P19634	P05204
O95219	Q9BRR6
Q96CD0	P20036
Q5ST30	P13674
Q99536	P50454
Q13228	Q9Y294
Q2TB90	Q15014
Q9Y259	P10619
O75319	P06737
Q92643	P53634
Q9BX10	Q15326
P51688	O43683
Q96PE7	Q9H6U8
O00151	P24158
Q96EA4	P36402
P0C870	O15504
Q4G0I0	Q6PJ69
Q08554	P61626
Q8NBT2	Q96LW7
Q9BT43	Q96T88
P52790	Q9NVJ2
Q9HBH1	Q96GD0
Q9UK53	Q00653
Q15375	Q9UHQ9
Q15517	Q14011
Q9UJ68	P18206
Q6IPR1	Q9NX00
Q9NYM9	Q13588
O43463	Q14061
Q14624	Q16762
P52758	P16401
O60518	Q99439
O00411	P51608
Q14CB8	Q2M2I8
Q8TBA6	Q86Y56
P17813	P06454
Q9BVS4	Q01628
O95235	Q12857
P36551	P10321
P01834	P40121
Q8NFG4	Q8WWH5
Q9NY97	Q96C01
P78560	P30679
Q92558	P49593
B2RTY4	Q9H008
P25686	P67812
O43665	Q9BTZ2
Q86X83	Q7Z4Q2
P56937	Q8NCG7
Q9Y484	P23381
P06702	Q96B54
P53355	P05109
P78559	B0I1T2
Q96RQ1	Q5HYJ3
Q8WYQ5	Q9BWE0
Q86TS9	Q9UP83
Q13572	Q9HC35
Q13268	Q15746
P00974	P02042
Q9Y616	P50749
ENSBTAP00000018229	P51572
P0DOX2	P28331
O75976	Q9Y6G5
Q15527	P42338
Q8IWR0	Q8N5M9
Q9BSV6	P56381;Q5VTU8
Q56VL3	P30043
Q9Y4D1	Q96AZ6
Q99676	Q9H9B4
P05204	Q9UI09
Q6ZUT1	O43678
P20036	Q9UFN0
P05165	P27105
O75325	Q00534
O00311	Q9NUV9
P50454	iRT-Kit_WR_i
Q9Y4E6	P50851
O15015	Q15942
Q6UB99	Q9H944
P00568	P02786
O96013	P21796
Q8NEM2	P10606
P01213	Q9NZT1
P06737	Q9Y6R4
Q15058	Q8IXQ6
Q9NYY8	Q9BS40
Q5T0N5	P05114
P80404	Q6DKK2
P53634	O75582
Q9NUJ3	P50453
P09693	Q53H12
Q8WV99	P49748
Q9Y375	Q99700
Q96S82	Q96C90
Q9UIB8	O95166
P52943	Q8NEY1
Q16621	A0A0B4J2D5;P0DPI2
Q86U06	P11279
P24158	P41212
Q6P4I2	Q96DH6
Q9BYV9	P62736
P79522	Q9UHA4
O75420	Q4G0N4
Q9H300	P02792
P41970	P35237
Q8N755	P46734
Q86Y79	P05164
Q96HV5	Q9BQE5
O43819	Q96ES7
P37840	Q06413
P61626	P20273
Q9C000	Q6XQN6
P20292	O14548
Q9HCI7	Q9H1E5
Q9NUT2	O43719
O75063	Q02556
O76083	Q03188
Q9H063	P31939
O15197	P06703
Q9H6S0	P50238
Q9NWK9	Q96K17
P57076	Q9NXH9
Q53GL0	Q13576
Q9UHP3	Q13155
Q13064	O14530
Q9ULZ2	P49917
Q92599	Q8TF42
P35908	Q04724
P21854	Q15738
Q6ICG6	Q9Y3D8
Q9C0I1	P51157
Q8TEB1	Q9P2E9
Q8NBT0	Q86U90
Q8IWL3	Q969Q5
P17066	Q92747
P35222	P28072
O75081	Q00013
Q9P2W1	P15153
Q9UI95	P08473
O76075	Q6ZSZ5
Q8NEF9	Q66LE6
Q15013	P20810
O00189	P08575
Q7Z614	O94964
Q12778	P00387
Q02241	Q9NUQ2
Q6NW34	P07602
Q9UDY8	Q10471
P10909	P27824
P63261	Q8TCU6
O00762	O14907
Q9NRK6	Q96IV0
Q8N371	Q99952
P53805	Q9ULV4
Q96HR8	P17858
Q99439	O15069
Q9UKK6	O43676
Q96F44	P15391
Q16763	Q05655
Q86Y91	P29218
P06340	P08133
Q13614	O95562
Q86YB8	P49137
Q9BY49	P26447
Q641Q2	P21675
Q6NT76	Q9Y248
O60232	P26440
Q01628	Q9UHB6
Q9NSU2	Q9H7C9
P28324	Q9Y3L3
P07942	P34910
Q5TAQ9	Q9H165
Q9H6U6	Q6PL24
P40121	Q9UJU2
Q9H6P5	Q9H6K4
Q9Y3T6	Q8ND24
Q14353	Q9Y6I4
Q6PII3	P06280
Q9NZW5	Q460N5
Q92685	Q13422
P69849;Q5JPE7	P06744
Q9UFF9	Q9H330
Q9Y613	Q01826
Q8N8N7	Q6QNY1
Q8N9F7	Q9UBX3
Q99735	Q5EBM0
Q13425	Q96AT9
O14965	Q9Y6N5
Q8IWT0	Q86YS6
P05089	O43504
Q02952	iRT-Kit_WR_f
O14662	Q9H8H3
Q5TYX0;A6NGN4;A3QJZ7;Q5VWM5;O60813;Q5VT98;Q5VXH4;O60810	Q96EY4
Q5JS37	Q8IWB7
Q9UPW5	P63313
P35270	O95167
P15924	Q9BT09
Q8IWV8	Q8N5M4
Q13158	P11217
Q969E4	Q8WVX9
P46821	Q86Y39
Q6ZRQ5	P04083
Q9UEG4	Q86YR5
Q5T7W0	Q9BSD7
Q8TCA0	Q8WYB5
P21980	P68871
Q92613	Q9P2R7
Q5VV42	P49116
O15091	P04264
Q93050	P32019
Q8TCY9	Q96CN7
P22352	P56962
P05109	P14854
B0I1T2	TREMBL
P20963	P14923
Q9H479	Q86TX2
P07711	P32119
Q86VX9	Q96KK5;P0C0S8;Q9BTM1;Q99878
Q6UWZ7	O00182
Q15345	P21580
Q15746	Q9NTJ3
Q8NEZ4	P04040
O95229	Q8NHG7
P02042	P46976
Q96JK2	Q5BJF2
Q8NBZ0	P30536
Q12797	Q15654
O75317;P62068	Q9Y324
O15234	P08758
O75564	P01009
A0AV96	Q15181
Q9UBW5	O75503
O94921	Q9NWQ8
Q969H0	P04150
Q9Y653	O75438
Q0ZGT2	P56270
Q9C0K0	Q96JP5
P54922	P09669
Q96FQ6	O43708
Q13445	Q8IYD1
Q69YL0	P62805
P12829	Q96E11
Q8IVB5	Q709C8
O14966	Q93084
Q96JZ2	P49327
P28074	O95299
Q6ZVM7	P24941
Q9Y6M1	P04233
O00154	P06400
Q9NUA8	O00483
Q9Y4B4	Q05BQ5
P21589	Q9Y228
Q15361	Q8WV28
Q92636	Q9GZT9
Q99538	P13747
Q6P444	P20160
Q92604	Q5TAX3
P27105	O95197
Q9BUA3	P22830
Q9UJJ9	Q92990
Q8NI22	Q8WXH0
Q8NBI5	P07332
Q8WUY8	Q02880
O00399	P31751
Q9H0R3	P31350
Q8NFZ5	Q96FN4
Q14181	P10599
Q68CQ7	P26583
iRT-Kit_WR_i	P12814
Q8N543	Q9Y3B8
Q9Y5S1	Q8NEW0
Q9Y2J2	Q15904
Q9BU89	Q9BZG1
Q15942	Q9Y5V0
Q96NW4	Q9BRX8
Q86VZ1	Q8WUH6
Q8TF46	P04792
P25815	Q9UBP6
Q9H939	Q9NV96
Q9ULH7	P09382
P02786	Q9H299
Q8NCH0	O43169
Q9Y3A2	P84101
A6NNZ2	O75787
P69892	O95825
Q9GZX9	P08311
Q9UKT9	O75369
P08174	Q8NE86
P63172	Q9GZY6
Q9NZT1	Q9NWY4
O95445	P15311
Q9ULD4	P52292
P12544	Q96SL4
Q9NYI0	P04066
ENSBTAP00000032840	P07902
Q8WVD3	Q9NVI1
P38398	Q96PY5
Q96D31	P62258
Q13105	P51649
Q9H9J4	Q06547
P01024	Q15003
Q9UQR0	Q8WVY7
P50453	Q9NRG7
Q9BQ95	P21333
Q3MIX3	O00584
P63218	O15533
P11117	Q9H0Q0
Q9NRD1	Q9BY32
P50440	P15531
O75446	P49366
Q9NWX5	P04818
P51580	P49006
P35240	P05771
Q99856	Q9NZM5
Q9HCJ6	Q92597
Q96T83	Q86XR2
Q96FV2	Q9H098
Q6UW78	Q9BV20
Q8N9M5	Q9UHD1
P0DOY3;P0DOY2	Q96CM8
Q8NEY1	Q6UB35
P31944	P61769
Q9UIA0	P16152
Q9Y4A0	P16104
Q9Y5U8	Q15417
Q8NFV4	Q9H5X1
O43826	O94768
Q96GX5	O00462
Q7Z6B0	O15164
P02792	Q6F5E8
P35237	Q9NZD8
P11215	Q9NRG1
P02787	Q9BQA1
Q9UPR3	P07203
P05164	Q9Y2S6
Q9P2Y4	Q05397
Q9UKI8	Q9UDW1
O75962	Q15843
Q86X53	Q9NYJ1
P59923	Q15149
Q06413	O75340
P20273	Q14781
Q6P0N0	Q9Y291
Q8N357	A8CG34
Q9BZ23	Q03252
Q14194	P17252
Q6EMB2	P10415
Q5VTE6	Q15797
Q9H875	P30566
Q9HA47	Q9Y3E5
Q9NWZ8	P29350
Q5S007	Q9NZZ3
P19484	P00918
Q9UH73	Q9BXB5
Q92508	P00441
O95977	Q9UHD9
Q643R3	Q8NBQ5
O00257	Q9Y6M9
Q9BT92	O95260
Q9H7P9	Q15560
Q13029	Q9BUT1
Q8N0Z6	Q9UGP4
Q96E14	P07858
Q9NZI7	Q30154
O95402	O60262
P15104	Q6NYC8
Q6NUK4	Q14764
P01008	P51159
Q9UHW5	Q13451
Q9H871	P61956
Q02556	Q8IZ21
Q9HB96	P05107
P06703	P37802
Q16222	Q8WWP7
P16671	Q53T59
Q9GZY4	P30740
P50238	Q9BT23
Q9P1Z2	Q00765
Q0VDG4	Q9Y4H4
Q02548	Q9HB19
P04183	Q8TEM1
Q9Y3R5	P41226
P47974	P17026
Q9H6Y2	O94829
P80188	Q5T1M5
Q8WYH8	Q6ZSR9
Q9BWT6	Q6EEV4
Q9NQG7	Q6ICL3
Q96GY3	Q9NZL4
P51157	P62861
Q8IWF6	Q9UI08
P23468	P62873
Q52LA3	P04181
O75925	O75828
Q5THJ4	P12724
Q9UKA4	P63096
P02656	Q9UHW9
Q5T8D3	Q92520
Q9BPY3	P51452
Q63ZY3	Q9NUL5
Q01968	P32455
Q9Y2Y0	P17152
Q86US8	O95785
P55789	Q9Y3Z3
P49441	Q16643
Q969T7	O95822
Q6ZS17	Q14761
P39086	Q96RU3
Q9Y5X2	Q9BW71
Q9Y6A9	P08670
P13727	P04080
Q8IYS2	Q8NBJ7
Q9Y2Q0	P43155
P50151	Q96S97
Q6ZU65	P42331
Q6ZRP7	P11308
Q02078	Q9UIJ7
Q8N584	P13929
Q5VWN6	O14773
Q969V6	O95139
A8MPP1	Q53GQ0
P08473	Q9UBI1
P05106	O00499
P20702	Q9Y2R4
P16444	Q9BTE3
Q6K0P9	P09525
XP_585019	Q92994
P04920	O60701
Q5SXM8	O95298
Q5VV52	Q9Y305
O75330	Q7Z406
Q13216	P53007
Q8NDF8	Q16563
Q330K2	Q92839
Q14162	Q9NR46
Q12979	Q07002
Q9H0R1	Q86W92
Q96JQ2	Q15526
Q9Y2W6	O15347
Q92664	P27701
A2RUS2	Q13469
O95864	Q96ST8
Q96QG7	Q9NTX5
Q9H3G5	O43598
Q9NRY4	Q5BJF6
Q96E52	Q9GZQ8;A6NCE7
Q96N64	P02794
Q99952	O95571
P49023	Q8TDZ2
P04921	Q969X5
Q96KM6	Q92930
Q6ZN18	A0A0B4J2A2
Q9NQC7	O00329
Q9BYI3	P25774
P15918	SWISS-PROT
P0DOX7	P41218
Q9NXH8	P55809
Q96LJ7	Q9BUN8
Q17R31	O14735
P15391	P48736
Q9Y646	Q6P1R4
Q9UH17	O14745
Q9H160	P02788
Q6ZW13	O95674
Q14088	Q15120
Q76FK4	P14598
Q9UPR0	Q9NS69
Q9NR19	Q9NWT6
Q15800	Q9NX14
Q9UHB7	P19256
Q8IUX1	P06493
Q86VQ1	P57088
Q14493	Q9H9L4
P16284	Q9UHJ6
Q16610	Q8IZ81
O95562	Q96I99
Q9P1Z3	P08195
P55273	Q9Y696
Q96DG6	O15400
Q9H6V9	P56134
P26447	Q8WY22
P53350	P00915
Q5W0Z9	P53004
P00414	Q9H0B6
Q92581	P01857;P0DOX5
Q9P2Y5	P13051
Q14142	P01889
Q9UHR6	Q9ULX3
O14880	P05090
Q96LA8	Q8WYJ6
Q13608	P07437
Q12792	Q8NFU3
Q12882	Q96JY6
P55211	Q8IYQ7
O15427	Q8IUE6
Q96RG2	Q9P2K8
P12109	P01011
Q71F56	Q16778
A1KZ92	P16455
Q9Y5T5	P54105
Q96L73	P50583
Q99732	Q14119
P01040	Q9HAV0
Q9Y2X8;P51668	P10412
Q969P0	P62942
Q9BVJ7	P00488
Q9H446	Q9UBN7
P05091	Q6DN03;Q6DRA6
Q9BWT1	Q9NUB1
Q9Y2H1	Q9NY65
Q969X0	P30613
Q8WW01	P52564
Q9Y617	P61009
Q9BSB4	P16930
Q9UJU2	P20700
Q5VU43	Q9NQR4
Q6IPU0	P53985
Q16799	Q8IYL3
Q9BQF6	Q8IWA5
O60336	Q96RF0
O60307	Q5VZ89
Q9H1Z4	Q16401
Q9H900	P15954
Q53GT1	P78549
Q9BVW5	Q9Y2Q3
Q9Y2H6	Q7KZN9
Q9H4A5	O95168
P09488	Q5XKP0
Q9GZR2	Q14643
P01023	P00491
P51606	O14787
Q4KWH8	P82932
Q96EP1	O95236
Q8TCC3	Q96FZ2
P15289	Q9BSJ5
Q86X95	O75683
Q9H2D6	Q587I9
Q5EBM0	P48200
O15304	Q02156
Q9Y6N5	Q96S19
Q96RK0	Q9UM22
Q92667	Q9BRT9
iRT-Kit_WR_f	P17947
Q9Y6K8	Q9ULH1
Q96AQ8	iRT-Kit_WR_k
Q96CX2	P29401
P27449	Q9P2A4
Q8TCG2	Q14005
O94900	Q15080
O43824	Q01813
Q9P2S5	Q6PI26
O94822	Q9UBU8
Q6IA86	Q8WUW1
Q9H9Q4	Q96FJ2
O15264	Q12912
Q8NC60	O95059
Q96EL3	P10253
Q12962	P28161
Q8N8R5	P19623
Q9UGI8	Q05D32
P04083	Q13480
Q96PN7	Q9UI15
Q9UBF8	P50148
Q8N8R7	O75616
Q12913	Q02790
Q8N4L2	Q9GZN8
O94967	Q9UHG3
Q08999	P49419
Q7L1T6	Q13642
O75362	P69905
Q9BQI6	Q8IV50
P51648	Q49A26
Q9Y5Y5	Q9UHL4
Q9NWW5	O95865
Q8IUX4	P36871
O60671	Q6PCE3
P00450	P07738
Q9NW15	O15031
Q9NZQ3	O43734
P68871	Q8N9T8
O00116	Q16555
Q99519	P04439
Q3T8J9	P16949
Q9Y6D0	P31150
Q8NG06	P55011
P54132	Q99081
P41217	Q6ZMZ3
Q96G01	Q6P1A2
P04264	P49643
Q6PCT2	P17028
P12111	P08246
Q8N573	P37235
Q9Y4D7	Q86SF2
O15394	P23743
Q00978	Q14108
Q9UH92	Q8N6M0
Q96K80	Q5HYI8
Q8TBM8	Q9BRR9
P15848	P60033
P14923	Q9P2X0
P05543	P07305
Q8WYL5	Q96BZ4
Q8IU68	Q5BJH7
P29966	Q9P000
P48506	Q15121
O43424	Q9UNZ5
P49789	P11908
Q05209	Q9NZ52
Q15582	Q7Z3D6
Q9P291	Q96F07
Q9Y4X4	P33121
P49913	Q969Q0
P49768	O95183
Q9BRL6	Q01432
P06241	Q6UXV4
P21580	Q9NX40
O14531	Q9NZJ4
O60238	P25963
A0PJW6	P46977
O00478	P54709
Q96NT0	Q9NPA0
Q9Y4C5	Q86XL3
Q9Y467	Q8N4C6
Q9C0F1	Q9Y394
P30536	P27816
Q15654	P53582
Q7Z569	Q99865;Q9BPZ2
P08758	P31949
Q8NFZ0	Q96PU4
iRT-Kit_WR_a	Q5K4L6
P11912	Q9BTV4
Q9NVH0	P14174
P01009	O75521
Q9NV66	Q9BRF8
Q9NSK7	A2RTX5
Q99638	P53611
Q02809	O75955
Q15744	P30511
Q13488	Q08209
Q9HD40	Q9BWJ5
O75629	P55327
Q9H6E5	Q9UDT6
Q8NBJ9	Q9BWH2
Q14644	P30622
P03891	Q5QNW6;Q93079
O60858	Q9NX05
Q9NP73	Q9UJZ1
Q9H8Y5	Q9Y6H1
O00488	Q5JPH6
Q9H1C4	Q8IV08
Q9C0B5	Q99729
Q9H0F6	P50416
Q9H4B0	P61803
O00635	P84085
Q96DA2	Q8WZA9
Q5VUG0	Q7Z7H5
Q7Z7K6	P07099
P31321	Q04941
P69891	P56279
Q9C035	P59768
Q9HBK9	Q8IV04
P11532	P16070
P07992	P39656
Q15811	Q9Y3A5
Q6UWU4	P40855
P80723	P42330
ENSBTAP00000006074	Q16854
Q0VD83	Q9UKR5
Q9H3Y8	iRT-Kit_WR_d
O75943	Q92626
P0DJ07	Q6P589
O95476	P61916
Q93084	Q13303
P49327	Q9NNW7
Q9NRH2	Q9HB40
Q9UM13	Q9BU23
Q9UBV7	Q16798
Q6ZP82	Q8TD55
P04233	Q6JBY9
P78536	Q7Z7A4
Q9BQE3	Q9H773
Q9UKU0	A0FGR8
Q96EU6	P00167
Q8IUF8	P03928
ENSBTAP00000016046	Q71DI3
Q05BQ5	Q99436
Q8WV28	O75264
P42680	P11413
Q9NRR3	P16402
P84022	Q9Y4I1
O75110	P16219
O75665	Q96H79
Q9GZT9	P55209
Q5T2E6	Q9HB71
P20160	P51553
Q8TA86	O43156
Q5TAX3	Q6KCM7
Q9H254	P62633
O95243	P04424
Q9P2E5	Q8IXM6
Q70Z53	O95394
Q8N257	Q13541
Q99551	P19099
Q7Z3B1	P51970
P37275	Q5JSL3
Q8IUZ5	Q01469
P32456	P17812
Q5T6J7	O43759
Q8TCF1	ENSBTAP00000024146
P22083	P03905
Q96EI5	P20591
O76024	P00813
P23025	Q86UK7
Q8IYU8	P59665
O75600	P38935
Q96GW9	P21399
Q6NTF9	P53367
P55899	P07355
P13995	Q14699
O95707	Q9BTY7
Q9HD47	iRT-Kit_WR_c
Q13637	Q9Y4F9
Q9BZG1	O95202
Q8TEW0	Q14847
Q9H7X3	P09326
Q99755	Q9BRX5
A6NJ78	A6NDG6
Q5NDL2	Q96D96
Q6GPH4	O94901
Q8WV93	Q5JTV8
Q7Z6M1	Q9Y4E5
Q3SY77	iRT-Kit_WR_g
Q9H0H5	iRT-Kit_WR_e
Q5VT06	Q13153
P52333	Q5BKY9
Q9BPZ7	P04179
ENSBTAP00000018574	Q8NEM7
Q13201	P42785
Q7L7L0;P04908	P57105
P51451	Q9Y2V2
P52737	Q5VZE5
P04792	Q9UFW8
P24723	P05556
P17098	Q6WKZ4
Q9UPW0	Q05932
Q6ZU80	Q9Y6C9
Q9BZQ6	O95671
Q86UL3	Q14457
Q96J42	Q09666
Q7Z4G4	Q8IW45
Q9BUE6	P08574
Q9P260	P11233
O95365	Q86XR8
P45983	Q9Y316
O96009	P53779
P09382	O00764
P68133	P19397
Q7L1V2	Q8N0Y2
P27144	P16403
Q9NPD8	Q8NBM8
Q8WWI5	Q12931
Q96CG8	Q96IX5
Q96GE9	P82921
Q969E8	A8MW92
Q8N423	Q06830
Q9BX63	P02545
P0CB38	Q9H6E4
Q86WA8	Q16881
Q9BUW7	P05161
Q96CB9	Q13907
Q04727	Q96T21
Q86YH6	Q9NUD5
O43586	O60220
Q9Y2E5	O75794
O60573	Q02447
Q53H82	Q8TDW0
O75923	Q15652
P08311	Q96N66
Q9Y6R9	Q9Y3B3
P02647	Q5TEJ8
Q86VP3	P17900
P54802	Q15102
Q9P0K7	P20338
P11802	P23284
Q9NZM1	P16989
Q9UHN1	Q9BQ69
P08962	Q5T0B9
O75506	P29728
P15291	Q9UEY8
Q2PPJ7	O75323
P33552	P04053
Q9GZY6	O43772
P01920	P60059
Q96MX3	Q53HC9
P50542	O43760
Q7Z6I8	P22307
P54803	P46100
P43353	Q8N4Q0
Q8N0X7	Q92522
O43566	P07237
Q9BXK1	P42765
Q56NI9	Q9Y6K1
Q6YHK3	Q9BRA2
O14732	Q9BX68
P20248	Q9HCN8
Q9UIL8	Q9BU61
Q8NC42	Q13162
P57053	Q6P4A8
Q16352	Q15631
Q9BT30	O15127
P08134	Q9NVH6
Q02539	Q9UBR2
Q9BRU9	Q9ULG1
ENSBTAP00000007350	Q96ER3
P26232	P49321
P01909	O75607
Q13569	Q8TEX9
Q8NDX6	Q9BVC5
Q8NDH3	P30038
Q96GN5	P14406
O00425	P98171
Q99973	Q9NRP0
P20718	Q9H078
Q5T5X7	Q92820
Q7L945	Q9NRN7
Q9BYC8	O75157
Q8N490	P11717
Q9H0G5	Q6BDS2
Q86W34	iRT-Kit_WR_h
Q93063	iRT-Kit_WR_b
Q969M1	Q9BW72
P05166	P01860
Q9BZA8;Q9BZA7	P50452
P21333	P43405
Q6PHR2	P33241
Q92611	Q92506
Q5VWC8	Q9NRV9
P18577;Q02161	Q7Z2K6
Q9H0Q0	P49795
Q9BXL7	O14727
Q9UHA2	P01903
Q8TEQ0	P01911
P27540	P19404
Q9NPG3	P06239
Q96IR2	Q02086
O95081	O95466
P09104	Q7Z4H3
Q9HD89	Q9Y421
Q6YHU6	Q13510
P05771	Q14019
P19971	Q9NQ48
Q9H009	Q86WB0
Q8WUX2	O43181
Q5XPI4	Q9BWF3
Q9NZM5	P09972
Q92993	Q68DK7
O95772	Q16204
Q8IXW5	Q96TC7
P62979	Q99543
Q86WX3	O75146
P46527	Q5T1R4
Q86XR2	P63173
Q8TBM7	P01116
Q5W0B1	Q15057
Q9BZD2	Q9ULL5
Q13017	P28676
Q71F23	Q6UW68
Q96DC8	Q15773
Q9NUU6	Q9NXG2
Q6PCB8	Q96SB4
Q99871	Q9Y6K5
Q96BT3	Q5T2R2
Q9NRW4	Q8IU85
O75907	P78330
Q9UHQ1	Q6NUK1
Q96SW2	Q9BPU6
P12980	P99999
Q8TAV0	P20674
Q86YA3
O00391
P60981
Q6P9B6
P15260
Q8IU60
Q13568
P16104
Q15417
Q8TAD4
Q3T906
Q9Y2G2
Q8N9M1
Q8WWK9
P61599
P16452
P24386
Q16647
Q86UU0
Q9P2D7
Q8N4S7
Q32P41
Q9H553
Q8TF76
Q7Z6K3
Q13415
O00746
O75575
P24557
Q9BVM2
Q6DHV7
Q9HBL0
Q9UBI9
Q96FZ5
P49450
O75385
Q9Y6C2
Q9UI14
Q14781
Q96NB2
Q8N138
P00352
Q9Y5V3
P13762
Q8IUG5
Q13231
Q9UIL1
Q9BUK0
P48595
Q9H7E2
Q9Y4F3
Q9NQC1
P10415
Q01459
P61129
O95273
Q96BW1
P39210
iRT-Kit_WR_l
Q9BXL5
Q9NPL8
Q9Y5Z9
O00479
Q12851
P02675
Q59GN2;P62891
P49754
Q2NKX8
Q8N910
Q15048
Q14689
P00918
P51397
Q8N697
Q9NXS2
Q96EB1
Q05193
Q86W25
Q9H2P9
Q8N668
Q8N0S6
Q9GZU7
Q13049
O75132
Q96MG8
Q6ZMG9
Q69YH5
P78563
Q9UL54
Q30154
P11049
Q9UET6
O75164
Q15388
O60262
Q7Z4G1
P55061
Q14764
P30837
P16591
Q9NZK5
Q13111
Q8TCB0
P20962
Q6PJW8
O60476
P05107
Q9HBU6
Q6PD74
Q96SL8
O14678
O15037
Q9UQC2
P00374
Q8WWP7
Q9BV81
Q15119
Q969V5
O95067
Q9Y244
O60880
P30740
P21953
P15884
Q5VW36
Q8N6N7
O60551
Q96QE3
Q9HCU8
O14734
P52739
Q8NCC3
Q9BY27
Q6ZN08
P21926
O15120
Q13444
Q7RTS9
O94829
O43439
P11474
Q9BQC3
Q86Y38
Q12982
Q16658
Q86Y97
Q9NS93
Q9UNY4
Q9Y547
Q5T6V5
Q13905
P84243
Q9BYT8
Q9H4L5
Q53TN4
Q9BTM9
Q02446
Q02108
P28799
Q8TDY2
Q8N0X4
Q9Y6X5
P05423
Q96BP2
O60427
Q8N554
Q6B0K9
Q3ZAQ7
Q9NZJ6
Q49AR2
Q9NXW9
P04181
Q9H0W8
Q9UDY4
Q8TBE9
Q659A1
P12724
Q7L2Z9
O60716
P63096
Q8IZU2
Q53HL2
Q5FWF4
Q96HA7
Q9H3J6
Q76I76
P09913
Q13795
ENSBTAP00000025008
Q9H972
Q8TB36
Q5T3F8
Q9Y3Z3
P24311
Q6PML9
Q16643
Q8NBN7
Q6UUV7
Q9BV19
Q9Y5N6
Q14761
P00519
P20592
Q9UJ83
Q53HV7
P19793
Q92551
P0CK96
P0C2W1
Q5T5Y3
Q96FI4
Q9Y5X1
Q6Y288
Q9HAP2
Q8N715
O14639
O14757
O75781
O43303
P43155
Q96S97
Q9H867
Q8WUU5
O15050
Q8NCS4
Q8TBF2
Q7Z4R8
O00308
O14524
P08123
Q5T4F4
Q8N5I4
Q8NDI1
P83916
P15882
Q9H9D4
Q96S15
Q10588
Q8N5W9
Q8TD26
O60678
Q04726
Q13277
Q9UG56
Q969M7
P13473
Q76L83
Q92994
Q9UPN4
O60333
Q6ZN04
Q3B7J2
Q9NS23
Q15170
Q9UIW2
Q96I51
Q9UKF7
O43524
Q86W92
Q14207
Q99698
P56557
Q9BYB4
Q9BZ67
Q7L099
Q9Y3D2
Q7Z7H8
Q9UNS1
Q9Y4G8
Q5BKX5
P49760
P01137
Q7Z7N9
Q99643
Q6ZS81
Q86YV5
P14222
Q9H2D1
Q969P6
Q9UPZ3
Q3KRA6
Q8TEB9
P36222
O60683
Q8N392
Q96N46
Q6IQ22
P02794
O60293
O95429
P13688
Q9NZN4
Q7Z401
Q9BRQ6
P13164
Q14534
Q9NRA2
O43482
Q99715
Q8IY57
Q9UNL4
Q5JTD0
Q6ZSJ8
Q9BXW6
P25774
Q96BR1
Q9BRV8
P06756
P41218
A6NED2
P62070
Q9NRW3
P12429
O95396
Q9BRT6
Q8IVF7
Q9NNW5
Q96RR4
Q8IYU2
P40199
P30039
Q9BVC4
Q5QGZ9
O15235
Q58FG1
Q86W56
P61457
A6NC98
O15431
Q9H6A0
Q9Y2D0
P14635
P0CG13
O95625
Q6PI78
O14508
Q68CZ2
P02788
O14879
O75791
Q658P3
P12018
Q9UHX3
O14526
P05362
Q9H1P3
P10301
O00160
Q9NS87
P14598
Q9NQZ5
O75394
P13994
A2A288
Q8N5Y8
Q9NUY8
Q96EK5
Q96K37
O75594
Q7LGA3
O00443
Q9NZJ5
Q9UNI6
A2VDJ0
Q9UKK3
P42773
Q13535
P12318
P46531
Q6ICB0
Q9BQD3
P56181
Q8N567
P49427
Q5SW96
Q7Z3T8
Q6N069
Q96BN2
P01880
P49459
P02549
Q6PK04
Q9H9L4
P62491
P56524
Q07065
Q9H4G4
O75153
Q9P031
Q9BYX4
Q9HC77
O60861
A8MT69
Q96I99
Q96CW6
Q16611
Q3KQV9
Q9Y2Y1
Q9Y3E2
P00966
Q9Y3Q3
Q9P1F3
P51965
Q6UWE0
Q9BTK6
Q8NDX1
A6QL63
P17213
A6NHL2
P00915
P16083
Q9H1A3
P31151
Q14687
O75069
Q8TBQ9
Q9P0J7
Q9NUP9
Q14849
O75127
Q5T0D9
Q53S08
Q7RTP6
Q9BT40
P01857;P0DOX5
Q9NX18
Q96GZ6
Q7L8L6
P05090
O60583
Q9H477
Q96DT6
P49662
Q9UHV7
Q6NZI2
O95816
Q13761
P01876
A3KMH1
Q9Y2D4
Q8IUE6
Q9P219
P04004
Q8NDA8
Q9BX70
Q9UK99
Q16527
P26374
Q9UKS7
P56199
P01011
Q9BXJ8
Q14135
Q9H8M2
O43175
Q9P003
O00221
Q9P2K5
P49715
P60602
Q6NUM9
Q8TBK6
Q5EG05
Q8NCE0
P02766
O15014
Q9NRW1
P00488
P41162
P78381
Q9H5Q4
Q8N4Q1
Q9UM07
O43677
Q6DN03;Q6DRA6
O15117
P13224
Q9BT25
Q9BXM0
Q9UPU7
Q96IK1
Q96JI7
Q8N0W3
Q6IAN0
O95716
Q14249
Q9UGL1
P34059
Q9GZR1
O43189
Q8ND71
Q96BZ8
P14780
Q5THK1
A7E2V4
Q9UQ03
P12235
P08567
O00519
A0A1B0GVM6
O75182
Q5TCZ1
Q96E29
Q6P1X6
P31997
P13987
O00512
Q8TDQ7
Q8IXQ9
Q96PZ0
Q96AG3
P58557
Q9NQG6
Q92567
Q9NZU5
Q07864
Q96G97
Q86VP1
P60903
Q16401
Q147X3
Q9BR61
Q8WUN7
Q9ULQ1
Q9HBM6
Q71RC2
Q969M3
Q6IC98
Q6P158
Q96EK9
Q16850
Q86VI3
Q14527
Q6P4E1
P05186
Q53EQ6
Q12765
Q96K21
Q5QJ74
O60343
Q8TC05
P11169
O75431
Q9C0C2
Q9Y282
P08243
O95236
Q5BKU9
Q16626
P04062
Q96TA1
P51946
Q9H3M7
Q9NRZ7
Q96EY5
Q9P021
Q5BKT4
P34931
Q9UJK0
O94819
P60006
Q7L211
A6NK58
Q5VST6
Q02156
Q9NRR4
P11498
Q6IBW4
P17947
O00562
Q9ULH0
O15392
P08631
Q14593
Q92625
Q6NSZ9
O00750
O43505
P49069
P09914
iRT-Kit_WR_k
Q7L5N7
Q9H4K7
Q8N9Z2
Q5SVS4
Q9UHN6
P00738
Q96MX0
Q15398
Q9P2A4
Q14005
Q92831
Q15080
P30047
Q6DN14
O60637
Q8IY26
Q96EQ0
P31785
Q9UHA3
L0R819
Q86VU5
Q9NUQ6
Q13884
Q13509
P05067
Q12912
P35573
Q16773
Q9BXP2
Q04759
Q8WV74
Q9NVU0
Q9NQH7
Q15776
A1KXE4
O43150
O94762
Q9BX67
Q13480
A0A0C4DH55;P01624;A0A075B6H7
Q5H9F3
Q15004
Q9BUK6
Q9UPY8
Q92830
Q2TBE0
Q9BQ49
Q96JB1
Q6UX06
Q02790
Q96BY7
Q9H089
Q9BY50
Q8N5D0
Q8NDZ4
Q9BRK5
Q9BTC8
A0MZ66
P09467
P49419
Q13642
P69905
Q9BUR4
Q52LR7
Q8N4J0
Q14186
Q9NXN4
Q13191
Q9BWN1
Q8NB50
P56589
Q99467
P13498
Q4ZIN3
P41743
Q6P3S1
P21359
Q7Z6J9
Q96QE5
Q9H5I1
Q9Y672
Q92851
P53671
Q02413
P78324
Q15274
Q9NUP7
O43734
O00258
Q9Y303
Q5T3I0
Q96FB5
Q9Y6H3
Q8N465
Q8NDC0
Q3L8U1
Q8TDI0
Q8IV38
P61073
Q9H5U6
Q9BYX7
Q9P2P6
Q8N6L1
Q9H019
P0DI81;P0DI82
Q9H000
Q86X27
Q9NXK8
Q9UG22
P0C024
Q9NZI8
Q8N2G8
Q9NRX5
P51617
P00156
Q5TDP6
Q9NQX3
P08246
P0DMN0;P0DMM9
P60604
O00534
P25791
P19878
O00287
Q8IX19
O75419
O94832
Q5JU69
Q99504
Q2KHR2
Q96LT7
P62745
Q9Y575
Q16644
Q5HYI8
Q9H0X9
P60033
Q0PNE2
Q96T68
P07305
Q2M385
Q9UBM7
Q96BZ4
Q5M775
Q8TEH3
Q9Y2X9
O15162
Q9Y5J6
Q9UPM8
Q7L1W4
P46952
Q7Z3D6
P48380
P84157
Q8N8D1
Q9Y4C2
Q9BU79
Q9NP80
Q5T013
Q9HBR0
P33121
Q9BWT3
O75563
Q9BVS5
Q9Y5U9
Q9BV10
O00194
P0C0L5
Q9P2E3
Q02153
Q5VWG9
O95425
Q08623
P25963
Q99808
O75449
P32942
Q99757
Q9NPH0
Q8N4C6
P10620
P07359
Q9P0S2
A5D8V6
Q9UMN6
P31949
P80511
P02751
Q14728
P16157
Q8N9R8
Q96J66
Q8NHP6
Q9H8W4
O75648
Q9Y2G8
Q9NZR1
Q86X52
Q8IY95
Q96BH1
Q96CS2
P50225
O14908
Q9Y256
Q96KC8
Q9P246
Q16875
A5PLN9
Q9UHQ4
Q7Z3C6
Q8IWT6
O60739
Q9HCJ3
P58335
P33897
P01861
B0YJ81
Q9Y605
Q9BYE7
P54277
Q96KF7
P18846
Q96RU2
P51790
Q8IZD4
Q6P087
Q6P4F2
Q9UBK9
Q13557
Q5JPI3
Q8WTV0
O00716
Q9NVF7
Q8NEL9
P51153
Q14191
P15144
P20061
Q9Y2G5
Q9NX05
Q03113
Q9NSP4
Q9NV79
O95757
Q96CP6
Q86TJ2
P17029
Q9NUK0
Q96JM7
Q5VWI1
A1A4S6
P02771
Q96PP8
Q6P1L5
O14683
O75525
Q6GYQ0
Q7Z591
Q9P0M6
Q8NEZ2
Q8N2U9
Q15041
Q5SWX8
Q96LT9
O94868
Q6GMV2
Q9BT17
Q2M1K9
P11166
Q6UWP2
Q9UBB6
Q8N531
P13598
Q8NC96
P00973
P01859
Q6UX07
P40259
Q8N8J7
Q03426
Q8NI37
Q9BS16
Q9ULF5
Q8N6T7
Q6ZT21
Q96HD9
O60504
P56279
Q68D10
P09917
P16070
P0CAP2
Q96G61
Q13636
Q05682
Q6ZT12
Q86WV6
O14641
P11836
Q5TC12
Q8WYR1
Q2TAA5
P42330
Q96L58
P23229
Q6UXT9
Q96QT6
P02452
Q9NSI2
Q92626
Q8WV44
O15228
P02775
Q9H2C0
Q9BSI4
ENSBTAP00000037665
P0CG38
Q9ULS5
Q15032
P26022
Q9BZG8
Q96F63
Q2TB10
Q96BQ5
P22894
Q8IYA6
P0CG35;P0CG34
P49356
Q5JS54
Q8TB37
Q6PI98
Q8WY36
Q9NZ09
O60879
O14681
Q9UKT5
Q9UGU5
Q8NEC7
Q9NYP7
O75496
Q9H8V3
P61764
Q6FIF0
Q9HCE0
Q9Y485
P49454
Q15651
Q9NRY6
O76062
Q9Y6X4
Q6ZNB6
Q15742
P04839
Q9UPT9
Q9NPB8
Q13542
Q9NP64
Q9BYB0
Q8N442
O75264
Q96AB6
Q9Y6B7
Q8NCE2
Q9Y6M7
O60704
O00165
P42898
Q8N884
Q13571
P61927
Q6W2J9
P98170
Q7KYR7
P31152
Q5JSZ5
Q9NYL2
P29320
Q8TBB5
Q8IX90
Q13643
Q01664
P81605
Q99942
Q8TD22
Q9NWS8
Q9Y5N5
Q9Y6Q9
Q9NSI6
O00453
Q96FH0
Q8TCT7
Q9Y2Z2
Q494V2
Q14651
Q8NBF6
Q13541
P07996
Q6V1X1
P19099
Q86VD7
Q96JX3
Q9UGN5
Q16706
Q9Y4K4
Q9C086
Q9Y2G3
O00159
Q96BS2
P55198
P57081
Q05469
O43759
ENSBTAP00000024146
Q9BW62
Q13439
Q92784
Q8NFI3
O43497
P20591
Q92844
Q6PFW1
Q9NZD4
Q9Y3E1
Q9BSL1
Q9UL45
Q8N5I2
O14957
Q4U2R6
Q16342
P59665
O95154
Q9HBF4
Q8NBI6
Q9BSM1
Q96B01
P22492
Q96HA1
Q9NWR8
Q8N1S5
Q13129
P01591
Q13308
Q9Y5S2
P33981
Q86SK9
P12036
Q92686
O15254
Q9NWA0
Q9H361
Q8IYW5
iRT-Kit_WR_c
P01906
P08842
Q5JSJ4
O15182
P02776
Q96FF9
Q9H840
Q8N0Z3
Q6PIW4
P78364
Q96C23
P09326
Q7L4P6
Q6RW13
Q8N5B7
P29558
Q9NRN9
Q8WXB1
Q9NPH3
ENSBTAP00000024466
O14786
P21266
Q96K19
P04433;A0A0A0MRZ8
P10153
iRT-Kit_WR_g
P28068
Q96P63
Q9UQ88
Q86UW6
[truncated: 345 more rows]
