# Supplementary material for: Targetable lesions and proteomes predict therapy sensitivity through disease evolution in pediatric acute lymphoblastic leukemia
Source: Nat Commun. 2023 Nov 21;14:7161. doi: 10.1038/s41467-023-42701-9 (PMC10663560; doi:10.1038/s41467-023-42701-9)
Supplement: Supplementary file 12 — Supplementary Data 9 [file 41467_2023_42701_MOESM12_ESM.xlsx]

## Sheet: 9. B-ALL protein clusters GO
Supplementary Data S9 B-ALL GO results
Cluster	source	term_name	term_id	adjusted_p_value	negative_log10_of_adjusted_p_value	term_size	query_size	intersection_size	effective_domain_size	intersections
1	GO:BP	ATP synthesis coupled electron transport	GO:0042773	4.23557e-12	11.3731	84	196	22	7581	P28331,Q9UI09,O43678,P10606,O14548,O95167,O75438,P09669,O95299,Q9UDW1,Q9Y6M9,O95139,Q7KZN9,O95168,Q9Y6H1,P51970,P08574,P14406,P19404,O43181,P99999,P20674
1	GO:BP	mitochondrial ATP synthesis coupled electron transport	GO:0042775	4.23557e-12	11.3731	84	196	22	7581	P28331,Q9UI09,O43678,P10606,O14548,O95167,O75438,P09669,O95299,Q9UDW1,Q9Y6M9,O95139,Q7KZN9,O95168,Q9Y6H1,P51970,P08574,P14406,P19404,O43181,P99999,P20674
1	GO:BP	oxidative phosphorylation	GO:0006119	4.40274e-11	10.3563	115	196	24	7581	P28331,Q9UI09,O43678,P10606,O14548,O95167,Q86Y39,O75438,P09669,O95299,Q9UDW1,Q9Y6M9,O95139,P56134,Q7KZN9,O95168,Q9Y6H1,P51970,P08574,P14406,P19404,O43181,P99999,P20674
1	GO:BP	aerobic electron transport chain	GO:0019646	1.0372e-10	9.98414	76	196	20	7581	P28331,O43678,P10606,O14548,O95167,O75438,P09669,O95299,Q9UDW1,Q9Y6M9,O95139,Q7KZN9,O95168,P51970,P08574,P14406,P19404,O43181,P99999,P20674
1	GO:BP	respiratory electron transport chain	GO:0022904	2.89594e-10	9.53821	101	196	22	7581	P28331,Q9UI09,O43678,P10606,O14548,O95167,O75438,P09669,O95299,Q9UDW1,Q9Y6M9,O95139,Q7KZN9,O95168,Q9Y6H1,P51970,P08574,P14406,P19404,O43181,P99999,P20674
1	GO:BP	aerobic respiration	GO:0009060	4.92088e-10	9.30796	153	196	26	7581	P28331,Q9UI09,O43678,P10606,O14548,O95167,Q86Y39,O75438,P09669,O95299,Q9UDW1,Q9Y6M9,O95139,Q15526,P56134,Q7KZN9,O95168,P48200,Q9Y6H1,P51970,P08574,P14406,P19404,O43181,P99999,P20674
1	GO:BP	electron transport chain	GO:0022900	9.83976e-10	9.00702	131	196	24	7581	P28331,Q9UI09,O43678,P10606,O14548,O95167,O75438,P09669,O95299,Q9UDW1,Q9Y6M9,O95139,Q15526,Q7KZN9,O95168,Q9Y6H1,P00167,P51970,P08574,P14406,P19404,O43181,P99999,P20674
1	GO:BP	cellular respiration	GO:0045333	3.51194e-09	8.45445	180	196	27	7581	Q9NZ45,P28331,Q9UI09,O43678,P10606,O14548,O95167,Q86Y39,O75438,P09669,O95299,Q9UDW1,Q9Y6M9,O95139,Q15526,P56134,Q7KZN9,O95168,P48200,Q9Y6H1,P51970,P08574,P14406,P19404,O43181,P99999,P20674
1	GO:BP	energy derivation by oxidation of organic compounds	GO:0015980	9.33652e-09	8.02982	218	196	29	7581	Q9NZ45,P28331,Q9UI09,O43678,P10606,P49748,O14548,O95167,Q86Y39,O75438,P09669,O95299,Q9UDW1,Q9Y6M9,O95139,Q15526,P56134,Q7KZN9,O95168,P48200,P10253,Q9Y6H1,P51970,P08574,P14406,P19404,O43181,P99999,P20674
1	GO:BP	generation of precursor metabolites and energy	GO:0006091	3.94316e-07	6.40416	325	196	33	7581	P22570,Q9NZ45,P28331,Q9UI09,O43678,P10606,P49748,O14548,O95167,Q86Y39,O75438,P09669,O95299,P22830,Q9UDW1,Q9Y6M9,O95139,Q15526,P56134,Q9NUB1,Q7KZN9,O95168,P48200,P10253,Q9Y6H1,P00167,P51970,P08574,P14406,P19404,O43181,P99999,P20674
1	GO:BP	proton motive force-driven mitochondrial ATP synthesis	GO:0042776	7.00359e-06	5.15468	58	196	14	7581	P28331,Q9UI09,O43678,O95167,Q86Y39,O75438,O95299,Q9Y6M9,O95139,P56134,O95168,P51970,P19404,O43181
1	GO:BP	proton motive force-driven ATP synthesis	GO:0015986	1.83345e-05	4.73673	62	196	14	7581	P28331,Q9UI09,O43678,O95167,Q86Y39,O75438,O95299,Q9Y6M9,O95139,P56134,O95168,P51970,P19404,O43181
1	GO:BP	mitochondrial electron transport, NADH to ubiquinone	GO:0006120	0.000363924	3.43899	43	196	11	7581	P28331,O43678,O95167,O75438,O95299,Q9Y6M9,O95139,O95168,P51970,P19404,O43181
1	GO:BP	ATP biosynthetic process	GO:0006754	0.000448747	3.348	78	196	14	7581	P28331,Q9UI09,O43678,O95167,Q86Y39,O75438,O95299,Q9Y6M9,O95139,P56134,O95168,P51970,P19404,O43181
1	GO:BP	NADH dehydrogenase complex assembly	GO:0010257	0.000527805	3.27753	55	196	12	7581	P28331,Q9UI09,O43678,O95167,Q86Y39,O75438,O95299,Q9Y6M9,O95139,O95168,P51970,O43181
1	GO:BP	mitochondrial respiratory chain complex I assembly	GO:0032981	0.000527805	3.27753	55	196	12	7581	P28331,Q9UI09,O43678,O95167,Q86Y39,O75438,O95299,Q9Y6M9,O95139,O95168,P51970,O43181
1	GO:BP	mitochondrion organization	GO:0007005	0.000610855	3.21406	364	196	30	7581	P12236,Q5TGZ0,P51572,P28331,Q9UI09,O43678,P21796,Q53H12,O14548,O95167,Q86Y39,O75438,O95299,P10415,Q9Y6M9,P17152,O95139,Q7Z406,Q15526,Q9NS69,O95168,Q9Y6H1,P51970,O95202,Q9Y6C9,P11233,O60220,P14406,Q9BW72,O43181
1	GO:BP	purine ribonucleoside triphosphate biosynthetic process	GO:0009206	0.00165873	2.78022	86	196	14	7581	P28331,Q9UI09,O43678,O95167,Q86Y39,O75438,O95299,Q9Y6M9,O95139,P56134,O95168,P51970,P19404,O43181
1	GO:BP	purine nucleoside triphosphate biosynthetic process	GO:0009145	0.00193243	2.7139	87	196	14	7581	P28331,Q9UI09,O43678,O95167,Q86Y39,O75438,O95299,Q9Y6M9,O95139,P56134,O95168,P51970,P19404,O43181
1	GO:BP	purine ribonucleotide biosynthetic process	GO:0009152	0.00300929	2.52154	152	196	18	7581	Q6Y1H2,P28331,Q9UI09,O43678,O95167,Q86Y39,O75438,O95299,Q9Y6M9,O95822,O95139,Q53GQ0,P56134,Q9NUB1,O95168,P51970,P19404,O43181
1	GO:BP	ribonucleoside triphosphate biosynthetic process	GO:0009201	0.00401811	2.39598	92	196	14	7581	P28331,Q9UI09,O43678,O95167,Q86Y39,O75438,O95299,Q9Y6M9,O95139,P56134,O95168,P51970,P19404,O43181
1	GO:BP	mitochondrial respiratory chain complex assembly	GO:0033108	0.00533913	2.27253	80	196	13	7581	P28331,Q9UI09,O43678,O95167,Q86Y39,O75438,O95299,Q9Y6M9,O95139,Q15526,O95168,P51970,O43181
1	GO:BP	mitochondrial electron transport, cytochrome c to oxygen	GO:0006123	0.00541913	2.26607	17	196	7	7581	P10606,O14548,P09669,Q7KZN9,P14406,P99999,P20674
1	GO:BP	purine nucleotide biosynthetic process	GO:0006164	0.00549423	2.26009	158	196	18	7581	Q6Y1H2,P28331,Q9UI09,O43678,O95167,Q86Y39,O75438,O95299,Q9Y6M9,O95822,O95139,Q53GQ0,P56134,Q9NUB1,O95168,P51970,P19404,O43181
1	GO:BP	ribonucleotide biosynthetic process	GO:0009260	0.00807434	2.09289	162	196	18	7581	Q6Y1H2,P28331,Q9UI09,O43678,O95167,Q86Y39,O75438,O95299,Q9Y6M9,O95822,O95139,Q53GQ0,P56134,Q9NUB1,O95168,P51970,P19404,O43181
1	GO:BP	purine-containing compound biosynthetic process	GO:0072522	0.0128422	1.89136	167	196	18	7581	Q6Y1H2,P28331,Q9UI09,O43678,O95167,Q86Y39,O75438,O95299,Q9Y6M9,O95822,O95139,Q53GQ0,P56134,Q9NUB1,O95168,P51970,P19404,O43181
1	GO:BP	nucleoside triphosphate biosynthetic process	GO:0009142	0.0133344	1.87503	101	196	14	7581	P28331,Q9UI09,O43678,O95167,Q86Y39,O75438,O95299,Q9Y6M9,O95139,P56134,O95168,P51970,P19404,O43181
1	GO:BP	ribose phosphate biosynthetic process	GO:0046390	0.0140602	1.85201	168	196	18	7581	Q6Y1H2,P28331,Q9UI09,O43678,O95167,Q86Y39,O75438,O95299,Q9Y6M9,O95822,O95139,Q53GQ0,P56134,Q9NUB1,O95168,P51970,P19404,O43181
1	GO:BP	nucleotide biosynthetic process	GO:0009165	0.0364779	1.43797	198	196	19	7581	Q6Y1H2,P28331,Q9UI09,O43678,Q4G0N4,O95167,Q86Y39,O75438,O95299,Q9Y6M9,O95822,O95139,Q53GQ0,P56134,Q9NUB1,O95168,P51970,P19404,O43181
1	GO:BP	nucleoside phosphate biosynthetic process	GO:1901293	0.0425828	1.37077	200	196	19	7581	Q6Y1H2,P28331,Q9UI09,O43678,Q4G0N4,O95167,Q86Y39,O75438,O95299,Q9Y6M9,O95822,O95139,Q53GQ0,P56134,Q9NUB1,O95168,P51970,P19404,O43181
2	GO:BP	antigen processing and presentation of endogenous antigen	GO:0019883	2.82308e-05	4.54928	18	224	9	7581	Q03518,P10321,P04233,P13747,O15533,P61769,P01889,P04439,P30511
2	GO:BP	positive regulation of leukocyte mediated cytotoxicity	GO:0001912	0.000260455	3.58427	22	224	9	7581	P11279,P08575,P13747,P61769,O15400,P01889,P17947,P04439,P30511
2	GO:BP	antigen processing and presentation of endogenous peptide antigen	GO:0002483	0.000269319	3.56973	16	224	8	7581	Q03518,P10321,P13747,O15533,P61769,P01889,P04439,P30511
2	GO:BP	positive regulation of cell killing	GO:0031343	0.000989961	3.00438	25	224	9	7581	P11279,P08575,P13747,P61769,O15400,P01889,P17947,P04439,P30511
2	GO:BP	positive regulation of T cell mediated cytotoxicity	GO:0001916	0.00132166	2.87888	13	224	7	7581	P08575,P13747,P61769,O15400,P01889,P04439,P30511
2	GO:BP	regulation of leukocyte mediated cytotoxicity	GO:0001910	0.00146202	2.83505	34	224	10	7581	P11279,P08575,O00182,P13747,P61769,O15400,P01889,P17947,P04439,P30511
2	GO:BP	antigen processing and presentation of peptide antigen via MHC class I	GO:0002474	0.00573802	2.24124	22	224	8	7581	Q03518,P10321,P13747,O15533,P61769,P01889,P04439,P30511
2	GO:BP	regulation of cell killing	GO:0031341	0.0104233	1.98199	41	224	10	7581	P11279,P08575,O00182,P13747,P61769,O15400,P01889,P17947,P04439,P30511
2	GO:BP	antigen processing and presentation of endogenous peptide antigen via MHC class I	GO:0019885	0.0127083	1.89591	11	224	6	7581	Q03518,P10321,O15533,P61769,P01889,P04439
2	GO:BP	regulation of T cell mediated cytotoxicity	GO:0001914	0.0333381	1.47706	19	224	7	7581	P08575,P13747,P61769,O15400,P01889,P04439,P30511
2	GO:BP	positive regulation of immune effector process	GO:0002699	0.0348364	1.45797	110	224	15	7581	Q9BV40,P11279,P08575,P04083,O00182,P04233,P13747,P07332,P61769,P05107,O15400,P01889,P17947,P04439,P30511
3	GO:BP	actin filament-based process	GO:0030029	6.58231e-05	4.18162	386	396	50	7581	P06396,O00151,Q96GD0,Q99439,P40121,P49593,Q15942,P62736,Q13576,Q92747,P15153,Q6ZSZ5,Q8TCU6,Q9ULV4,Q9UHB6,Q9Y3L3,P63313,P14923,P12814,O75369,P15311,Q96PY5,P21333,Q9H0Q0,P49006,Q15417,Q6F5E8,Q15149,Q8IZ21,Q9UI08,Q16643,Q96S97,P42331,O00499,Q8TDZ2,O14745,Q96JY6,Q02156,Q9P2A4,Q8WUW1,Q13480,P16949,Q96F07,Q9Y4I1,P53367,Q9UEY8,O95466,Q14019,O75146,Q15057
3	GO:BP	actin cytoskeleton organization	GO:0030036	0.000126917	3.89648	357	396	47	7581	P06396,O00151,Q96GD0,Q99439,P40121,P49593,Q15942,Q13576,Q92747,P15153,Q6ZSZ5,Q8TCU6,Q9ULV4,Q9UHB6,Q9Y3L3,P63313,P12814,O75369,P15311,Q96PY5,P21333,Q9H0Q0,P49006,Q15417,Q6F5E8,Q15149,Q8IZ21,Q9UI08,Q16643,Q96S97,P42331,O00499,Q8TDZ2,O14745,Q96JY6,Q02156,Q9P2A4,Q8WUW1,Q13480,P16949,Q96F07,Q9Y4I1,P53367,Q9UEY8,O95466,Q14019,O75146
3	GO:BP	cytoskeleton organization	GO:0007010	0.000191521	3.71778	715	396	74	7581	Q9Y6A5,P68366,P06396,Q9BUF5,O00151,Q96GD0,Q99439,P40121,P49593,Q9HC35,Q15942,O95166,Q8NEY1,Q13576,O14530,Q92747,P15153,Q6ZSZ5,Q8TCU6,Q9ULV4,Q9UHB6,Q9Y3L3,Q6QNY1,P63313,P04264,P24941,P12814,O75369,P15311,Q96PY5,P21333,Q9H0Q0,P49006,Q9UHD1,Q15417,Q6F5E8,Q05397,Q15149,Q9NZZ3,P00441,Q8IZ21,Q9UI08,Q16643,Q96S97,P42331,O00499,Q8TDZ2,O14745,Q9Y696,Q8WYJ6,P07437,Q96JY6,Q9UBN7,Q02156,Q9P2A4,Q8WUW1,Q13480,…
3	GO:BP	supramolecular fiber organization	GO:0097435	0.000401	3.39686	382	396	48	7581	P06396,O00151,P13674,P50454,Q96GD0,P40121,P49593,Q15942,Q13576,Q92747,P15153,Q6ZSZ5,Q8TCU6,Q9ULV4,Q9UHB6,Q9Y3L3,Q6QNY1,P63313,P04264,P12814,P15311,P21333,Q9H0Q0,P49006,Q6F5E8,P07203,Q15149,Q9UI08,Q16643,Q96S97,P42331,O00499,Q8TDZ2,P62942,Q9UBN7,Q02156,Q8WUW1,Q02790,P16949,Q96F07,Q9UDT6,P30622,Q9Y4I1,P53367,P07355,Q9UEY8,Q14019,O75146
3	GO:BP	regulation of actin filament-based process	GO:0032970	0.0092277	2.03491	203	396	30	7581	P06396,Q96GD0,Q99439,P40121,P49593,P62736,Q13576,Q92747,P15153,Q6ZSZ5,Q9UHB6,Q9Y3L3,P63313,P14923,P21333,Q9H0Q0,Q6F5E8,Q9UI08,Q16643,Q96S97,O00499,Q02156,Q9P2A4,Q8WUW1,P16949,Q96F07,P53367,Q9UEY8,Q14019,O75146
3	GO:BP	epithelial cell differentiation	GO:0030855	0.015903	1.79852	208	396	30	7581	Q9NQ88,P42224,P18206,Q00534,P62736,Q06413,Q13155,Q9Y3L3,P04264,P31751,O75369,P15311,P16152,Q15417,Q9BQA1,P07203,Q15149,P00441,Q9BUT1,P37802,Q96S97,P09525,O43598,O14745,Q9Y696,P07437,Q08209,P42330,Q9Y4F9,P09972
3	GO:BP	wound healing	GO:0042060	0.0203615	1.69119	188	396	28	7581	P18206,Q99439,Q15746,P62736,Q8TF42,P08133,P04264,P08758,P04792,P21333,Q6F5E8,P07203,Q05397,Q15149,P17252,P29350,Q9NZZ3,P51159,P48736,Q02156,P55011,P23743,P53582,Q08209,P07355,P42785,Q09666,P43405
3	GO:BP	regulation of actin filament length	GO:0030832	0.0229675	1.63889	97	396	19	7581	P06396,Q96GD0,P40121,Q92747,Q9UHB6,Q9Y3L3,P63313,Q9H0Q0,Q6F5E8,Q9UI08,Q16643,Q96S97,O00499,Q02156,Q8WUW1,Q96F07,Q9UEY8,Q14019,O75146
3	GO:BP	regulation of actin polymerization or depolymerization	GO:0008064	0.0229675	1.63889	97	396	19	7581	P06396,Q96GD0,P40121,Q92747,Q9UHB6,Q9Y3L3,P63313,Q9H0Q0,Q6F5E8,Q9UI08,Q16643,Q96S97,O00499,Q02156,Q8WUW1,Q96F07,Q9UEY8,Q14019,O75146
3	GO:BP	actin polymerization or depolymerization	GO:0008154	0.0411932	1.38517	120	396	21	7581	P06396,Q96GD0,P40121,Q92747,Q8TCU6,Q9UHB6,Q9Y3L3,P63313,Q9H0Q0,Q6F5E8,Q9UI08,Q16643,Q96S97,O00499,Q8TDZ2,Q02156,Q8WUW1,Q96F07,Q9UEY8,Q14019,O75146
3	GO:BP	regulation of actin filament organization	GO:0110053	0.0422496	1.37418	151	396	24	7581	P06396,Q96GD0,P40121,P49593,Q92747,Q6ZSZ5,Q9UHB6,Q9Y3L3,P63313,P21333,Q9H0Q0,Q6F5E8,Q9UI08,Q16643,Q96S97,O00499,Q02156,Q8WUW1,P16949,Q96F07,P53367,Q9UEY8,Q14019,O75146
4	GO:BP	tetrahydrofolate metabolic process	GO:0046653	0.00787157	2.10394	13	82	5	7581	P34897,P31939,P04818,Q6UB35,Q9NRN7
4	GO:BP	folic acid-containing compound metabolic process	GO:0006760	0.0365827	1.43672	17	82	5	7581	P34897,P31939,P04818,Q6UB35,Q9NRN7
4	GO:BP	carbon dioxide transport	GO:0015670	0.0430686	1.36584	8	82	4	7581	P02042,P68871,P00918,P69905
4	GO:BP	one-carbon compound transport	GO:0019755	0.0430686	1.36584	8	82	4	7581	P02042,P68871,P00918,P69905
5	GO:BP	antimicrobial humoral response	GO:0019730	1.49816e-15	14.8244	37	11	9	7581	P06702,P24158,P61626,P20160,P08311,P12724,P02788,P08246,P59665
5	GO:BP	defense response to bacterium	GO:0042742	3.57469e-14	13.4468	96	11	10	7581	P06702,P61626,P05109,P05164,P20160,P08311,P12724,P02788,P08246,P59665
5	GO:BP	humoral immune response	GO:0006959	7.77029e-13	12.1096	70	11	9	7581	P06702,P24158,P61626,P20160,P08311,P12724,P02788,P08246,P59665
5	GO:BP	defense response to fungus	GO:0050832	4.46514e-12	11.3502	20	11	7	7581	P06702,P05109,P05164,P08311,P02788,P08246,P59665
5	GO:BP	defense response to Gram-negative bacterium	GO:0050829	1.41014e-11	10.8507	23	11	7	7581	P61626,P20160,P08311,P12724,P02788,P08246,P59665
5	GO:BP	response to fungus	GO:0009620	6.79483e-11	10.1678	28	11	7	7581	P06702,P05109,P05164,P08311,P02788,P08246,P59665
5	GO:BP	response to bacterium	GO:0009617	4.89469e-10	9.31027	242	11	10	7581	P06702,P61626,P05109,P05164,P20160,P08311,P12724,P02788,P08246,P59665
5	GO:BP	defense response to other organism	GO:0098542	2.16811e-09	8.66392	467	11	11	7581	P06702,P24158,P61626,P05109,P05164,P20160,P08311,P12724,P02788,P08246,P59665
5	GO:BP	response to external biotic stimulus	GO:0043207	4.06028e-08	7.39144	608	11	11	7581	P06702,P24158,P61626,P05109,P05164,P20160,P08311,P12724,P02788,P08246,P59665
5	GO:BP	response to other organism	GO:0051707	4.06028e-08	7.39144	608	11	11	7581	P06702,P24158,P61626,P05109,P05164,P20160,P08311,P12724,P02788,P08246,P59665
5	GO:BP	response to biotic stimulus	GO:0009607	5.8135e-08	7.23556	628	11	11	7581	P06702,P24158,P61626,P05109,P05164,P20160,P08311,P12724,P02788,P08246,P59665
5	GO:BP	defense response	GO:0006952	1.11504e-07	6.95271	666	11	11	7581	P06702,P24158,P61626,P05109,P05164,P20160,P08311,P12724,P02788,P08246,P59665
5	GO:BP	biological process involved in interspecies interaction between organisms	GO:0044419	2.37383e-07	6.62455	713	11	11	7581	P06702,P24158,P61626,P05109,P05164,P20160,P08311,P12724,P02788,P08246,P59665
5	GO:BP	antibacterial humoral response	GO:0019731	2.23196e-06	5.65131	21	11	5	7581	P08311,P12724,P02788,P08246,P59665
5	GO:BP	antimicrobial humoral immune response mediated by antimicrobial peptide	GO:0061844	3.68588e-06	5.43346	23	11	5	7581	P06702,P12724,P02788,P08246,P59665
5	GO:BP	response to lipopolysaccharide	GO:0032496	7.16927e-06	5.14453	134	11	7	7581	P06702,P05109,P05164,P08311,P02788,P08246,P59665
5	GO:BP	response to molecule of bacterial origin	GO:0002237	9.78201e-06	5.00957	140	11	7	7581	P06702,P05109,P05164,P08311,P02788,P08246,P59665
5	GO:BP	cell killing	GO:0001906	1.6998e-05	4.7696	75	11	6	7581	P61626,P20160,P08311,P02788,P08246,P59665
5	GO:BP	immune response	GO:0006955	2.26845e-05	4.64427	704	11	10	7581	P06702,P24158,P61626,P05109,P20160,P08311,P12724,P02788,P08246,P59665
5	GO:BP	leukocyte migration	GO:0050900	3.70107e-05	4.43167	169	11	7	7581	P06702,P24158,P05109,P20160,P08311,P08246,P59665
5	GO:BP	killing by host of symbiont cells	GO:0051873	8.52213e-05	4.06945	13	11	4	7581	P20160,P08311,P08246,P59665
5	GO:BP	taxis	GO:0042330	9.4186e-05	4.02601	193	11	7	7581	P06702,P05109,P20160,P08311,P12724,P08246,P59665
5	GO:BP	chemotaxis	GO:0006935	9.4186e-05	4.02601	193	11	7	7581	P06702,P05109,P20160,P08311,P12724,P08246,P59665
5	GO:BP	neutrophil-mediated killing of bacterium	GO:0070944	0.00045427	3.34269	4	11	3	7581	P20160,P08311,P08246
5	GO:BP	biological process involved in interaction with symbiont	GO:0051702	0.000749796	3.12506	63	11	5	7581	P20160,P08311,P02788,P08246,P59665
5	GO:BP	neutrophil-mediated killing of symbiont cell	GO:0070943	0.00113477	2.94509	5	11	3	7581	P20160,P08311,P08246
5	GO:BP	neutrophil mediated cytotoxicity	GO:0070942	0.00113477	2.94509	5	11	3	7581	P20160,P08311,P08246
5	GO:BP	leukocyte chemotaxis	GO:0030595	0.00287413	2.54149	82	11	5	7581	P06702,P05109,P20160,P08311,P59665
5	GO:BP	defense response to Gram-positive bacterium	GO:0050830	0.00422622	2.37405	32	11	4	7581	P61626,P08311,P12724,P59665
5	GO:BP	myeloid leukocyte migration	GO:0097529	0.00460487	2.33678	90	11	5	7581	P06702,P24158,P05109,P20160,P08311
5	GO:BP	leukocyte migration involved in inflammatory response	GO:0002523	0.00633965	2.19793	8	11	3	7581	P06702,P05109,P08246
5	GO:BP	response to lipid	GO:0033993	0.00666108	2.17646	356	11	7	7581	P06702,P05109,P05164,P08311,P02788,P08246,P59665
5	GO:BP	cell chemotaxis	GO:0060326	0.0115402	1.93779	108	11	5	7581	P06702,P05109,P20160,P08311,P59665
5	GO:BP	innate immune response in mucosa	GO:0002227	0.0135635	1.86763	10	11	3	7581	P12724,P02788,P59665
5	GO:BP	modulation of process of another organism	GO:0035821	0.018635	1.72967	11	11	3	7581	P06702,P02788,P59665
5	GO:BP	mucosal immune response	GO:0002385	0.018635	1.72967	11	11	3	7581	P12724,P02788,P59665
5	GO:BP	organ or tissue specific immune response	GO:0002251	0.024827	1.60508	12	11	3	7581	P12724,P02788,P59665
