# Supplementary material for: Targetable lesions and proteomes predict therapy sensitivity through disease evolution in pediatric acute lymphoblastic leukemia
Source: Nat Commun. 2023 Nov 21;14:7161. doi: 10.1038/s41467-023-42701-9 (PMC10663560; doi:10.1038/s41467-023-42701-9)
Supplement: Supplementary file 13 — Supplementary Data 10 [file 41467_2023_42701_MOESM13_ESM.xlsx]

## Sheet: 10.Protein Intensites- UF_UI
Supplementary Data S10 Initial export from Spectronaut of normalized protein intensities prior to filtering and imputation
PG.ProteinGroups	PG.Genes	PG.UniProtIds	CL_NALM6_Rep2	BALL05_T2_Rep2	BALL01_T6_Rep2	CL_JKAT_Rep1	CL_697_Rep2	BALL01_T6_Rep1	CL_RS411_Rep2	CL_BV173_Rep2	BALL07_T2_Rep2	BALL01_T4_Rep2	BALL08_T2_Rep2	NM_BMSC2_Rep2	NM_BMSC1_Rep2	BALL02_T1_Rep2	BALL06_T1_Rep2	BALL07_T1_Rep2	BALL06_T2_Rep2	BALL03_T1_Rep2	BALL02_T2_Rep2	BALL01_T5_Rep2	BALL03_T2_Rep2	BALL01_T3_Rep2	TALL01_T1_Rep2	BALL05_T1_Rep2	BALL06_T3_Rep2	TALL01_T2_Rep2	BALL09_T2_Rep2	BALL04_T2_Rep2	NM_BM_Rep2	BALL04_T1_Rep2	CL_JKAT_Rep2	Standard1	BALL04_T1_Rep1	NM_BM_Rep1	Standard2	Standard3	TALL01_T2_Rep1	BALL01_T3_Rep1	BALL06_T3_Rep1	Standard4	TALL01_T1_Rep1	BALL03_T1_Rep1	BALL04_T2_Rep1	BALL02_T2_Rep1	BALL09_T2_Rep1	NM_BMSC1_Rep1	BALL05_T1_Rep1
A0A075B6H7;A0A0C4DH55;P01624	IGKV3-7;IGKV3D-7;IGKV3-15	A0A075B6H7;A0A0C4DH55;P01624	Filtered	Filtered	Filtered	Filtered	Filtered	Filtered	Filtered	Filtered	Filtered	NaN	NaN	Filtered	NaN	Filtered	Filtered	Filtered	Filtered	NaN	Filtered	NaN	NaN	NaN	Filtered	Filtered	NaN	Filtered	Filtered	NaN	NaN	NaN	Filtered	NaN	NaN	NaN	NaN	NaN	Filtered	NaN	NaN	NaN	NaN	NaN	NaN	Filtered	Filtered	NaN	NaN
A0A075B6H9	IGLV4-69	A0A075B6H9	Filtered	Filtered	Filtered	Filtered	Filtered	Filtered	Filtered	Filtered	Filtered	Filtered	Filtered	Filtered	NaN	Filtered	Filtered	Filtered	Filtered	Filtered	Filtered	Filtered	Filtered	Filtered	Filtered	Filtered	Filtered	Filtered	Filtered	Filtered	Filtered	Filtered	Filtered	Filtered	Filtered	Filtered	Filtered	Filtered	Filtered	Filtered	Filtered	Filtered	Filtered	Filtered	Filtered	Filtered	Filtered	NaN	Filtered
A0A075B6K4	IGLV3-10	A0A075B6K4	Filtered	Filtered	Filtered	Filtered	Filtered	Filtered	Filtered	Filtered	Filtered	Filtered	Filtered	Filtered	Filtered	Filtered	Filtered	Filtered	Filtered	Filtered	Filtered	Filtered	Filtered	Filtered	Filtered	Filtered	Filtered	Filtered	Filtered	Filtered	NaN	Filtered	Filtered	Filtered	Filtered	NaN	Filtered	Filtered	Filtered	Filtered	Filtered	Filtered	Filtered	Filtered	Filtered	Filtered	Filtered	Filtered	Filtered
A0A075B6K5;P80748	IGLV3-9;IGLV3-21	A0A075B6K5;P80748	Filtered	NaN	Filtered	Filtered	Filtered	Filtered	Filtered	Filtered	Filtered	Filtered	Filtered	Filtered	NaN	Filtered	Filtered	Filtered	Filtered	Filtered	Filtered	Filtered	NaN	Filtered	Filtered	Filtered	Filtered	Filtered	Filtered	Filtered	NaN	Filtered	Filtered	Filtered	Filtered	NaN	Filtered	Filtered	Filtered	Filtered	Filtered	Filtered	Filtered	NaN	Filtered	Filtered	Filtered	NaN	Filtered
A0A075B6N2	TRBV20-1	A0A075B6N2	Filtered	Filtered	Filtered	Filtered	Filtered	Filtered	Filtered	93818.9	Filtered	Filtered	Filtered	Filtered	Filtered	Filtered	Filtered	Filtered	Filtered	Filtered	Filtered	Filtered	Filtered	Filtered	71456.5	Filtered	Filtered	87511	Filtered	Filtered	Filtered	Filtered	Filtered	Filtered	Filtered	Filtered	Filtered	Filtered	77353.5	Filtered	Filtered	Filtered	63078.2	NaN	Filtered	Filtered	Filtered	Filtered	Filtered
A0A075B6P5;A0A075B6S2;A0A075B6S6;A0A087WW87;A0A0A0MRZ7;A2NJV5;P01614;P01615;P06310	IGKV2-28;IGKV2D-29;IGKV2D-30;IGKV2-40;IGKV2D-26;IGKV2-29;IGKV2D-40;IGKV2D-28;IGKV2-30	A0A075B6P5;A0A075B6S2;A0A075B6S6;A0A087WW87;A0A0A0MRZ7;A2NJV5;P01614;P01615;P06310	Filtered	NaN	Filtered	Filtered	Filtered	NaN	Filtered	Filtered	Filtered	NaN	NaN	NaN	NaN	Filtered	Filtered	NaN	Filtered	NaN	NaN	NaN	NaN	Filtered	Filtered	Filtered	NaN	Filtered	NaN	NaN	NaN	NaN	Filtered	NaN	NaN	NaN	NaN	NaN	Filtered	Filtered	NaN	Filtered	Filtered	NaN	NaN	NaN	NaN	NaN	NaN
A0A075B6R9;A0A0C4DH68	IGKV2D-24;IGKV2-24	A0A075B6R9;A0A0C4DH68	Filtered	Filtered	Filtered	Filtered	Filtered	Filtered	Filtered	Filtered	Filtered	Filtered	Filtered	Filtered	NaN	Filtered	Filtered	Filtered	Filtered	NaN	Filtered	Filtered	Filtered	Filtered	Filtered	Filtered	Filtered	Filtered	NaN	Filtered	NaN	Filtered	Filtered	Filtered	Filtered	NaN	Filtered	Filtered	Filtered	Filtered	Filtered	Filtered	Filtered	NaN	Filtered	Filtered	NaN	NaN	Filtered
A0A075B6Y3	TRAJ3	A0A075B6Y3	Filtered	Filtered	Filtered	NaN	Filtered	Filtered	Filtered	Filtered	Filtered	Filtered	Filtered	Filtered	Filtered	Filtered	Filtered	Filtered	Filtered	Filtered	Filtered	Filtered	Filtered	Filtered	Filtered	Filtered	Filtered	Filtered	Filtered	Filtered	Filtered	Filtered	NaN	Filtered	Filtered	Filtered	Filtered	Filtered	Filtered	Filtered	Filtered	Filtered	Filtered	Filtered	Filtered	Filtered	Filtered	Filtered	Filtered
A0A0A0MRZ8;P04433	IGKV3D-11;IGKV3-11	A0A0A0MRZ8;P04433	Filtered	Filtered	Filtered	Filtered	Filtered	NaN	Filtered	Filtered	Filtered	NaN	NaN	NaN	NaN	Filtered	Filtered	Filtered	Filtered	NaN	Filtered	NaN	NaN	Filtered	Filtered	Filtered	NaN	Filtered	Filtered	Filtered	NaN	Filtered	Filtered	NaN	NaN	NaN	NaN	NaN	Filtered	Filtered	Filtered	NaN	Filtered	NaN	Filtered	Filtered	Filtered	NaN	Filtered
A0A0A0MS15	IGHV3-49	A0A0A0MS15	Filtered	Filtered	Filtered	Filtered	Filtered	Filtered	Filtered	Filtered	Filtered	Filtered	Filtered	Filtered	Filtered	Filtered	Filtered	Filtered	Filtered	15904	Filtered	Filtered	Filtered	Filtered	Filtered	Filtered	Filtered	Filtered	Filtered	Filtered	NaN	Filtered	Filtered	Filtered	Filtered	NaN	Filtered	Filtered	Filtered	Filtered	Filtered	Filtered	Filtered	19984.3	Filtered	Filtered	Filtered	Filtered	Filtered
A0A0B4J1U7	IGHV6-1	A0A0B4J1U7	NaN	NaN	Filtered	Filtered	Filtered	Filtered	Filtered	NaN	Filtered	NaN	NaN	Filtered	Filtered	235961	NaN	Filtered	Filtered	NaN	153936	72619.9	Filtered	NaN	NaN	NaN	NaN	Filtered	NaN	91648.6	NaN	NaN	Filtered	Filtered	NaN	NaN	Filtered	NaN	NaN	Filtered	NaN	NaN	NaN	90142.2	NaN	159853	NaN	Filtered	Filtered
A0A0B4J1V0	IGHV3-15	A0A0B4J1V0	Filtered	Filtered	Filtered	Filtered	Filtered	Filtered	Filtered	Filtered	Filtered	Filtered	NaN	NaN	NaN	Filtered	Filtered	Filtered	Filtered	3914.57	Filtered	Filtered	Filtered	Filtered	Filtered	60339.2	Filtered	Filtered	Filtered	NaN	126947	Filtered	Filtered	Filtered	Filtered	144721	Filtered	NaN	Filtered	NaN	11031.6	Filtered	Filtered	NaN	Filtered	Filtered	Filtered	NaN	83452.2
A0A0B4J1V2	IGHV2-26	A0A0B4J1V2	Filtered	Filtered	Filtered	Filtered	NaN	Filtered	Filtered	Filtered	Filtered	Filtered	Filtered	Filtered	Filtered	Filtered	Filtered	Filtered	Filtered	Filtered	Filtered	Filtered	Filtered	Filtered	Filtered	Filtered	Filtered	Filtered	Filtered	Filtered	Filtered	Filtered	Filtered	Filtered	Filtered	Filtered	Filtered	Filtered	Filtered	Filtered	Filtered	Filtered	Filtered	Filtered	Filtered	Filtered	Filtered	Filtered	Filtered
A0A0B4J2D5;P0DPI2	GATD3B;GATD3A	A0A0B4J2D5;P0DPI2	175896	369594	182048	261901	148272	182268	110904	169455	113832	492373	427957	348873	438515	209425	730841	220816	858407	191803	257438	309201	578286	251018	344102	985434	1116953	358626	841884	406653	805624	405021	273885	504793	409032	902148	567916	450510	438800	329891	948764	479582	356525	230357	403479	204311	820325	537019	1255961
A0A0B4J2E0;P01733	TRBV12-4;TRBV12-3	A0A0B4J2E0;P01733	NaN	NaN	NaN	NaN	NaN	Filtered	Filtered	Filtered	Filtered	Filtered	Filtered	Filtered	Filtered	Filtered	Filtered	Filtered	Filtered	Filtered	Filtered	Filtered	Filtered	Filtered	Filtered	Filtered	Filtered	Filtered	Filtered	Filtered	Filtered	Filtered	NaN	Filtered	Filtered	Filtered	Filtered	Filtered	Filtered	Filtered	Filtered	Filtered	Filtered	Filtered	Filtered	Filtered	Filtered	Filtered	Filtered
A0A0B4J2F0	PIGBOS1	A0A0B4J2F0	NaN	NaN	Filtered	Filtered	Filtered	Filtered	Filtered	NaN	NaN	Filtered	NaN	NaN	NaN	Filtered	NaN	NaN	NaN	NaN	Filtered	NaN	NaN	NaN	NaN	NaN	NaN	NaN	NaN	NaN	Filtered	NaN	NaN	NaN	NaN	Filtered	NaN	NaN	NaN	NaN	NaN	NaN	Filtered	NaN	Filtered	Filtered	Filtered	NaN	NaN
A0A0B4J2H0;P01742	IGHV1-69D;IGHV1-69	A0A0B4J2H0;P01742	125129	Filtered	Filtered	Filtered	Filtered	Filtered	Filtered	Filtered	Filtered	Filtered	Filtered	Filtered	Filtered	Filtered	Filtered	Filtered	Filtered	Filtered	Filtered	Filtered	Filtered	Filtered	Filtered	Filtered	Filtered	Filtered	Filtered	Filtered	NaN	Filtered	Filtered	NaN	NaN	Filtered	NaN	NaN	Filtered	Filtered	Filtered	NaN	Filtered	Filtered	Filtered	Filtered	Filtered	Filtered	Filtered
A0A0C4DH29	IGHV1-3	A0A0C4DH29	Filtered	Filtered	Filtered	Filtered	Filtered	Filtered	271923	Filtered	Filtered	NaN	Filtered	Filtered	Filtered	Filtered	Filtered	Filtered	Filtered	Filtered	Filtered	Filtered	Filtered	Filtered	Filtered	Filtered	Filtered	Filtered	Filtered	Filtered	Filtered	Filtered	Filtered	Filtered	Filtered	Filtered	NaN	Filtered	Filtered	Filtered	Filtered	Filtered	Filtered	Filtered	Filtered	Filtered	Filtered	Filtered	Filtered
A0A0U1RRE5	NBDY	A0A0U1RRE5	NaN	NaN	NaN	NaN	NaN	Filtered	NaN	Filtered	NaN	Filtered	Filtered	Filtered	Filtered	Filtered	Filtered	NaN	Filtered	NaN	Filtered	NaN	Filtered	NaN	Filtered	NaN	NaN	NaN	62511.1	NaN	Filtered	Filtered	42389.1	NaN	NaN	Filtered	Filtered	NaN	NaN	31792	NaN	Filtered	Filtered	18510.8	30224.1	Filtered	61648.1	Filtered	Filtered
A0A140G945;P02489	CRYAA2;CRYAA	A0A140G945;P02489	2.16742e+06	783655	2.19686e+06	Filtered	NaN	2.03038e+06	1.62609e+06	Filtered	3293628	1.63815e+06	557371	NaN	NaN	5259185	898604	NaN	NaN	362846	3.5356e+06	1.2069e+06	NaN	1.65156e+06	Filtered	NaN	NaN	NaN	NaN	NaN	NaN	948269	Filtered	1.2986e+06	990895	Filtered	1.54498e+06	1.35432e+06	130112	1.63716e+06	NaN	NaN	Filtered	NaN	867869	3.19102e+06	NaN	Filtered	NaN
A0AV96	RBM47	A0AV96	Filtered	NaN	Filtered	Filtered	Filtered	NaN	Filtered	Filtered	Filtered	Filtered	Filtered	38310	Filtered	Filtered	NaN	16069.2	Filtered	Filtered	Filtered	NaN	64178.5	Filtered	Filtered	Filtered	Filtered	Filtered	NaN	NaN	NaN	Filtered	NaN	NaN	Filtered	Filtered	NaN	NaN	Filtered	NaN	NaN	NaN	Filtered	NaN	NaN	Filtered	Filtered	NaN	Filtered
A0AVK6	E2F8	A0AVK6	Filtered	Filtered	Filtered	Filtered	NaN	Filtered	Filtered	Filtered	Filtered	Filtered	Filtered	Filtered	Filtered	Filtered	Filtered	Filtered	Filtered	Filtered	NaN	Filtered	Filtered	Filtered	Filtered	Filtered	Filtered	Filtered	Filtered	Filtered	Filtered	Filtered	Filtered	Filtered	Filtered	Filtered	Filtered	Filtered	Filtered	Filtered	Filtered	Filtered	Filtered	Filtered	NaN	NaN	Filtered	Filtered	Filtered
A0AVT1	UBA6	A0AVT1	144074	140769	198113	167711	113969	181345	143453	144605	82303	132589	125741	103514	129403	81413.7	150444	111981	596363	188079	90363.8	132985	181596	192146	186360	138618	86023.7	182610	141275	186637	180559	163190	188835	178100	160270	169405	178460	156769	162545	187665	86411.4	154374	164087	188328	176670	104191	134932	129444	94433.2
A0FGR8	ESYT2	A0FGR8	98753.5	236264	241632	200475	163181	201478	42514.9	317368	191280	345072	675621	167510	145579	97974.6	128385	69516.8	704321	255162	147289	322600	297442	233410	330184	375490	255792	311353	140979	255214	208777	263211	252561	189035	291567	329152	181225	271098	273757	258632	260703	167811	319578	233806	278291	168496	134223	134110	188725
A0JLT2	MED19	A0JLT2	NaN	Filtered	Filtered	Filtered	Filtered	Filtered	Filtered	NaN	NaN	Filtered	Filtered	Filtered	Filtered	NaN	NaN	Filtered	Filtered	NaN	NaN	Filtered	NaN	NaN	NaN	NaN	Filtered	NaN	Filtered	Filtered	Filtered	NaN	NaN	Filtered	NaN	Filtered	Filtered	Filtered	Filtered	NaN	Filtered	Filtered	NaN	NaN	Filtered	NaN	Filtered	Filtered	NaN
A0MZ66	SHTN1	A0MZ66	Filtered	Filtered	Filtered	Filtered	Filtered	Filtered	NaN	Filtered	Filtered	Filtered	Filtered	43581.5	NaN	Filtered	Filtered	Filtered	Filtered	Filtered	Filtered	Filtered	Filtered	Filtered	Filtered	Filtered	Filtered	12158.1	Filtered	Filtered	43054.8	Filtered	Filtered	Filtered	Filtered	45883.9	Filtered	Filtered	NaN	Filtered	Filtered	Filtered	Filtered	Filtered	Filtered	Filtered	Filtered	31316	Filtered
A0PJW6	TMEM223	A0PJW6	NaN	NaN	25211.4	Filtered	Filtered	26117.5	Filtered	NaN	36276	NaN	33242.9	Filtered	NaN	36178.4	Filtered	Filtered	Filtered	Filtered	35667.5	30678.8	NaN	29064.9	18015.5	37765.3	38248.6	NaN	32284.4	NaN	Filtered	NaN	NaN	NaN	NaN	Filtered	NaN	33109.8	NaN	NaN	27996.6	36505.6	33235.5	9580.31	NaN	26074.3	27608.5	NaN	Filtered
A0PJZ3	GXYLT2	A0PJZ3	Filtered	Filtered	Filtered	NaN	Filtered	Filtered	Filtered	NaN	Filtered	Filtered	Filtered	Filtered	Filtered	Filtered	Filtered	Filtered	Filtered	Filtered	Filtered	Filtered	Filtered	Filtered	NaN	Filtered	Filtered	Filtered	Filtered	Filtered	Filtered	Filtered	NaN	Filtered	Filtered	Filtered	Filtered	Filtered	Filtered	Filtered	Filtered	Filtered	NaN	Filtered	Filtered	Filtered	Filtered	Filtered	Filtered
A1A4S6	ARHGAP10	A1A4S6	NaN	Filtered	Filtered	Filtered	4726.98	Filtered	NaN	Filtered	Filtered	Filtered	Filtered	Filtered	Filtered	Filtered	Filtered	Filtered	Filtered	Filtered	Filtered	Filtered	Filtered	NaN	NaN	Filtered	Filtered	Filtered	Filtered	Filtered	Filtered	Filtered	Filtered	Filtered	Filtered	Filtered	Filtered	Filtered	Filtered	Filtered	Filtered	NaN	NaN	Filtered	Filtered	Filtered	Filtered	Filtered	Filtered
A1KXE4	FAM168B	A1KXE4	NaN	NaN	NaN	NaN	NaN	NaN	NaN	NaN	NaN	Filtered	NaN	Filtered	Filtered	NaN	NaN	NaN	Filtered	NaN	NaN	NaN	Filtered	NaN	NaN	NaN	NaN	Filtered	NaN	NaN	Filtered	Filtered	NaN	NaN	Filtered	Filtered	NaN	NaN	Filtered	NaN	NaN	NaN	NaN	NaN	NaN	NaN	NaN	Filtered	Filtered
A1L020	MEX3A	A1L020	14462.1	Filtered	Filtered	15981.2	NaN	Filtered	18413.8	NaN	Filtered	Filtered	Filtered	Filtered	Filtered	26676.3	Filtered	Filtered	Filtered	Filtered	15334.3	Filtered	Filtered	Filtered	NaN	NaN	Filtered	Filtered	Filtered	Filtered	Filtered	Filtered	18265.3	Filtered	Filtered	Filtered	Filtered	Filtered	Filtered	Filtered	Filtered	NaN	NaN	Filtered	Filtered	12660.1	Filtered	Filtered	NaN
A1L0T0	ILVBL	A1L0T0	31815.4	77737.8	76888.7	37405.1	43536.1	72639.3	NaN	66812.3	63489.4	72104.1	152576	118128	54171.1	102277	41136.6	19195.2	Filtered	63437.5	54941.7	56589.6	95580.7	45626.7	72515.6	160716	127307	153862	182827	71988.4	126801	62796	60199.3	57608.5	52444.5	143081	19878.2	48061.4	156355	28208.6	93948.7	83963.3	79945.7	31022.1	26926.8	48512.7	173406	69834.4	188971
A1L390	PLEKHG3	A1L390	Filtered	NaN	NaN	Filtered	NaN	Filtered	NaN	NaN	Filtered	Filtered	NaN	155065	NaN	NaN	NaN	NaN	Filtered	NaN	NaN	100076	Filtered	NaN	NaN	26603.5	Filtered	Filtered	NaN	NaN	Filtered	NaN	NaN	28486.2	NaN	Filtered	33459.4	16722.6	Filtered	NaN	NaN	NaN	NaN	NaN	NaN	NaN	Filtered	73882.2	28009.2
A1X283	SH3PXD2B	A1X283	NaN	NaN	NaN	NaN	63507.4	NaN	19750.7	Filtered	19111.4	NaN	Filtered	NaN	NaN	NaN	NaN	8637.24	NaN	NaN	NaN	Filtered	29820.4	NaN	Filtered	NaN	NaN	Filtered	13751	Filtered	NaN	Filtered	NaN	9458.64	Filtered	NaN	Filtered	NaN	Filtered	Filtered	NaN	23329.9	Filtered	Filtered	NaN	NaN	15972.7	Filtered	NaN
A2A288	ZC3H12D	A2A288	31111.2	40079.4	99094.6	Filtered	22159.6	138371	33940.1	Filtered	100499	78962.3	92165.9	Filtered	Filtered	38895.6	90092.1	123989	291623	75589.6	70907.8	58511.8	51010.5	127143	NaN	53079.7	58798.1	Filtered	34229.8	69717.4	Filtered	111955	Filtered	27386.3	96643.7	Filtered	33457.8	43093.6	NaN	127798	55879.7	37021.8	Filtered	83026.6	65016.6	90161.2	38534.1	Filtered	57575.1
A2AJT9	BCLAF3	A2AJT9	Filtered	Filtered	NaN	Filtered	Filtered	NaN	Filtered	Filtered	Filtered	NaN	Filtered	Filtered	Filtered	NaN	Filtered	Filtered	Filtered	NaN	Filtered	NaN	Filtered	NaN	NaN	Filtered	Filtered	Filtered	Filtered	NaN	Filtered	NaN	Filtered	Filtered	Filtered	Filtered	Filtered	NaN	Filtered	Filtered	Filtered	Filtered	NaN	NaN	NaN	Filtered	Filtered	Filtered	Filtered
A2RRD8;Q96IR2	ZNF320;ZNF845	A2RRD8;Q96IR2	Filtered	NaN	NaN	Filtered	Filtered	Filtered	NaN	NaN	Filtered	Filtered	Filtered	Filtered	Filtered	NaN	NaN	NaN	NaN	Filtered	NaN	Filtered	NaN	Filtered	NaN	NaN	Filtered	Filtered	Filtered	NaN	Filtered	Filtered	Filtered	NaN	Filtered	Filtered	NaN	NaN	Filtered	Filtered	Filtered	NaN	NaN	NaN	NaN	NaN	Filtered	Filtered	NaN
A2RRP1	NBAS	A2RRP1	135311	130257	43743.9	63737.3	20869.9	139248	130803	118549	113670	30022.4	92078.2	39014.6	52398.7	34488.1	37569.9	33906	Filtered	174982	75207.2	161036	43993.2	130769	39314.7	281755	127371	49545.6	58054.8	121342	55579.7	189335	73276.8	162105	188735	74149.2	171150	86553.2	61144.1	134948	133170	144927	48919.4	204067	105831	113016	56735.2	51456.6	549273
A2RTX5	TARS3	A2RTX5	275130	190272	282005	228581	431855	228274	647431	137464	310914	196971	198113	128705	156014	230726	156161	389266	NaN	122552	246791	140024	176550	162601	250483	109813	129229	133807	178685	152590	131441	178883	272810	272960	154103	141840	236585	247377	147367	165274	131413	176634	144339	134378	162719	283027	182868	162559	107857
A2RU67	FAM234B	A2RU67	NaN	Filtered	Filtered	NaN	Filtered	Filtered	NaN	NaN	Filtered	NaN	Filtered	Filtered	Filtered	Filtered	Filtered	Filtered	Filtered	Filtered	Filtered	NaN	NaN	NaN	Filtered	Filtered	NaN	Filtered	NaN	NaN	Filtered	NaN	NaN	NaN	NaN	Filtered	NaN	Filtered	Filtered	Filtered	NaN	NaN	Filtered	NaN	NaN	Filtered	Filtered	NaN	Filtered
A2RUS2	DENND3	A2RUS2	NaN	16593.9	90572.3	11062.5	16116.7	80126.1	Filtered	Filtered	18796	110861	11276.6	57021.6	9962.71	15270.9	57231	11848.7	354651	34101.1	25159.6	138584	66687.1	122388	NaN	9285.25	57468.5	15602.9	30415.6	20655.3	14902.4	48007.3	7202.66	13656.2	26782.7	5263.55	24029.1	15927.8	14787.2	120323	53293.4	16372.5	Filtered	35370.6	18767	20406.1	28586.7	NaN	14491.3
A2VDJ0	TMEM131L	A2VDJ0	8880.23	NaN	NaN	13329.8	Filtered	Filtered	17419.8	Filtered	Filtered	Filtered	Filtered	Filtered	Filtered	17917.9	NaN	Filtered	Filtered	NaN	11013.1	7363.72	Filtered	NaN	NaN	10743.5	NaN	Filtered	NaN	4334.53	NaN	NaN	10687.8	5883.55	NaN	Filtered	10688.7	11462.7	NaN	Filtered	Filtered	6400.82	Filtered	3979.03	8021.68	16702.5	NaN	Filtered	10777.8
A3KMH1	VWA8	A3KMH1	53464.6	22950.9	16213	31367.4	52820.9	12283.3	23895.2	23745	Filtered	22690	57256.8	25002.1	64248.7	31987.9	15390.7	NaN	Filtered	15755.6	11232.9	19316.5	47568.9	15199.3	27781.3	Filtered	14142.8	31710.3	26988.3	15024.4	113929	14082.1	34159.3	31275.4	20664.9	27109.2	31385.5	42948.5	28397.5	14715.1	17280.9	32224.1	24729.9	14468.1	16318.1	9943.48	27341.3	60323.2	Filtered
A3KN83	SBNO1	A3KN83	40398.1	24127	433440	39039.2	29613.3	368145	76609	43975	63949.5	17528.1	30523.7	42061.6	168540	22907.6	30170.2	51403.5	52178.1	28459.5	33233.5	21798	22993.8	21903.2	40499.9	24647.5	75242.2	20401.2	32645.8	31081.8	19937	25964.7	28943.4	25230.2	24230.2	15038.3	32327.8	58355.4	42431.4	23246	70859.6	49536.5	43813.3	27690.7	28254.9	31159	32748	182401	23864.8
A4D1E9	GTPBP10	A4D1E9	3535.53	51343.6	7953.42	16888.6	40933.1	10655.1	28940.2	7142.92	3546.04	24950.3	16275.4	NaN	21430.2	24931	8652.98	Filtered	Filtered	20734.6	19200.7	8245.3	37640.5	23980.9	NaN	15363.9	20064.5	8934.8	15828.9	6999.78	15276.4	13711.5	18426.1	12901	25369.6	16682.7	16895.6	17961.3	6680.69	21000	24627.8	18928.1	10283.4	23297.1	4733.01	13431.2	17593.2	21012.5	14605.9
A4D1P6	WDR91	A4D1P6	41991.7	26653.8	29164.4	9096.58	19439	27261.9	40558.4	24469.3	17121.8	21931.3	36915.5	22083	54734.4	19059.7	31101.1	20203.3	102971	35355.7	11123.5	14266.6	55552.4	24077.9	24025.1	45441.9	35671.8	35478.5	62406.4	29363.5	49251.1	25298.2	19870.5	40740.5	29111.6	46525.3	27951.9	47232.8	41361.5	24258.5	44966.2	39259.3	21510.8	34186.7	28576.9	14828.6	63935.6	53613.6	53389.8
A4D1U4	DENND11	A4D1U4	14589.5	NaN	NaN	Filtered	Filtered	31711.1	Filtered	NaN	Filtered	NaN	Filtered	Filtered	Filtered	Filtered	NaN	Filtered	Filtered	NaN	Filtered	14630	NaN	21172.7	Filtered	NaN	23960.6	20663.1	24595.7	NaN	Filtered	Filtered	Filtered	NaN	Filtered	Filtered	Filtered	Filtered	NaN	12862.9	23218.4	NaN	NaN	15642.9	NaN	Filtered	37298.7	Filtered	21624.3
A4D2B0	MBLAC1	A4D2B0	Filtered	Filtered	Filtered	Filtered	Filtered	Filtered	Filtered	Filtered	Filtered	Filtered	Filtered	Filtered	Filtered	Filtered	Filtered	NaN	Filtered	Filtered	Filtered	Filtered	Filtered	Filtered	Filtered	Filtered	Filtered	Filtered	Filtered	Filtered	Filtered	Filtered	Filtered	Filtered	Filtered	Filtered	NaN	Filtered	Filtered	Filtered	Filtered	Filtered	NaN	Filtered	Filtered	Filtered	Filtered	Filtered	Filtered
A4D2P6	GRID2IP	A4D2P6	9010.44	Filtered	Filtered	Filtered	51183.6	Filtered	19186.4	Filtered	36377.9	Filtered	22738.3	NaN	Filtered	9650.94	Filtered	18183.7	Filtered	Filtered	21199.3	Filtered	Filtered	Filtered	Filtered	NaN	Filtered	NaN	Filtered	Filtered	Filtered	Filtered	Filtered	Filtered	NaN	Filtered	Filtered	Filtered	Filtered	Filtered	NaN	Filtered	Filtered	Filtered	Filtered	23630.7	Filtered	Filtered	Filtered
A5A3E0	POTEF	A5A3E0	Filtered	Filtered	NaN	Filtered	NaN	NaN	NaN	Filtered	NaN	Filtered	NaN	Filtered	Filtered	Filtered	Filtered	NaN	NaN	Filtered	Filtered	Filtered	Filtered	Filtered	Filtered	Filtered	NaN	Filtered	NaN	Filtered	Filtered	Filtered	Filtered	Filtered	Filtered	Filtered	NaN	NaN	Filtered	Filtered	NaN	NaN	Filtered	Filtered	Filtered	Filtered	NaN	Filtered	Filtered
A5D8V6	VPS37C	A5D8V6	NaN	Filtered	Filtered	Filtered	NaN	Filtered	Filtered	Filtered	Filtered	Filtered	Filtered	NaN	NaN	Filtered	Filtered	Filtered	Filtered	Filtered	Filtered	NaN	NaN	NaN	Filtered	Filtered	Filtered	NaN	NaN	Filtered	NaN	NaN	Filtered	NaN	NaN	Filtered	Filtered	NaN	NaN	Filtered	NaN	Filtered	Filtered	NaN	Filtered	NaN	NaN	NaN	Filtered
A5PLL7	PEDS1	A5PLL7	NaN	Filtered	Filtered	NaN	3968.36	Filtered	NaN	Filtered	Filtered	Filtered	Filtered	Filtered	Filtered	Filtered	Filtered	Filtered	Filtered	Filtered	NaN	NaN	Filtered	Filtered	Filtered	NaN	Filtered	Filtered	Filtered	Filtered	Filtered	Filtered	NaN	Filtered	Filtered	Filtered	Filtered	Filtered	Filtered	Filtered	Filtered	Filtered	Filtered	Filtered	Filtered	NaN	Filtered	Filtered	NaN
A5PLN9	TRAPPC13	A5PLN9	33098.9	NaN	55916.1	30931.1	27319.8	NaN	30318.9	31946.7	33232.1	Filtered	Filtered	43841.9	31340.9	31192.9	NaN	28864.4	NaN	19646.8	38377.4	25015.9	31166.7	35005.6	23096.4	37218.2	NaN	NaN	NaN	35464.5	NaN	Filtered	39478.4	58374.2	NaN	NaN	33388.7	32448.1	NaN	NaN	NaN	36772.3	23059.3	28288.7	33660.4	39647.5	NaN	37662.7	42435.2
A5YKK6	CNOT1	A5YKK6	131715	69750.9	85685.7	158532	75707.5	109649	123687	105246	61729.1	72495.5	43519.7	70883.6	108195	114983	89059.9	41782.3	181112	83394.1	78968.6	73472.6	86006.8	69962.4	132663	79695.4	66680.4	69979.1	42572.9	83059	78276.4	82946.9	99804.3	61149	98851.9	69717.6	70005.8	94492.3	79798.5	75134.7	64981.1	80572.9	133998	85152.2	81444.9	72864.5	37081.4	100937	49975.6
A6NC98	CCDC88B	A6NC98	Filtered	38268.9	Filtered	12745.2	NaN	Filtered	NaN	35675.3	Filtered	NaN	18775.3	188230	48138.2	Filtered	Filtered	Filtered	NaN	29947.2	Filtered	6037.41	28056.2	22544.5	23974.2	NaN	16159.9	99037.2	25197.1	24637.5	80852.9	24990.1	18883.1	17970.8	13172.9	103068	24474.1	28520.7	94505.1	19896.7	20891.8	20298.2	28420.8	16901.9	25693.5	11663	18285	35090.7	NaN
A6NCC3;D6RF30;F8WBI6;H3BQL2;H3BV12;I6L899	GOLGA8O;GOLGA8K;GOLGA8N;GOLGA8T;GOLGA8Q;GOLGA8R	A6NCC3;D6RF30;F8WBI6;H3BQL2;H3BV12;I6L899	Filtered	Filtered	Filtered	Filtered	Filtered	Filtered	Filtered	Filtered	Filtered	Filtered	NaN	Filtered	Filtered	Filtered	Filtered	Filtered	Filtered	Filtered	Filtered	Filtered	NaN	Filtered	Filtered	Filtered	Filtered	Filtered	Filtered	Filtered	Filtered	Filtered	Filtered	Filtered	Filtered	Filtered	Filtered	Filtered	Filtered	Filtered	Filtered	Filtered	Filtered	Filtered	Filtered	Filtered	Filtered	Filtered	Filtered
A6NCE7;Q9GZQ8	MAP1LC3B2;MAP1LC3B	A6NCE7;Q9GZQ8	195056	66892.2	60807.5	183665	74569.7	61108.4	224213	103477	74018.6	80982.6	56376.8	97223.3	124978	68312.9	85158.9	29582.9	NaN	42158.1	90032	68483.8	57310.2	90570.2	77556.3	55800.3	90590.3	61260.7	47516.7	42674.9	80470.5	65479.5	183796	93226.7	56112.4	101199	94589	68946.6	51388.2	89024.7	93700.6	92262.1	81027.4	36328.8	45245.7	114338	51723.8	120868	92079.1
A6NDG6	PGP	A6NDG6	96215.1	91289.6	96586.8	93731.9	60522.5	70187.5	83413.2	86591.5	123574	62615.7	25382	124668	57672.3	25464.2	62278	261367	221972	90170.7	116173	56660.7	101568	122555	103146	60791.7	42751.8	133954	36258.6	112740	188066	98913.3	121815	93288.2	98730.6	209500	130587	83750.4	127238	116397	36339.7	101629	113009	58147.8	116493	123879	32985.1	98897.1	86456.3
A6NDU8	C5orf51	A6NDU8	100600	39421	NaN	136976	55415.8	NaN	60886.7	104257	52934.6	NaN	74048	97190.7	29021.7	85361.2	88216	73216.5	Filtered	39530.1	88676.6	21457.8	63302.8	39458.7	1.12902e+06	NaN	38556.6	27906.2	27183.9	39854.9	29537.5	30279.1	90274.4	37267	NaN	30056.6	37690.7	37625.5	24562.2	40156.3	17741.5	36773.3	44663.7	31673.9	49250.6	58326.7	23516.5	NaN	18307.5
A6NED2	RCCD1	A6NED2	15731.1	Filtered	11703.7	NaN	Filtered	NaN	NaN	NaN	11507.7	NaN	Filtered	Filtered	Filtered	NaN	27084.7	NaN	NaN	19798	NaN	11865.4	19250.3	26592.2	31305.4	NaN	Filtered	NaN	NaN	32624	Filtered	24472	32807.3	25797.6	NaN	Filtered	36307.9	NaN	NaN	35741.3	Filtered	38930.8	42525.2	21726.4	NaN	NaN	Filtered	Filtered	NaN
A6NFI3	ZNF316	A6NFI3	195904	553916	238132	NaN	361332	337058	NaN	492563	NaN	403765	321255	NaN	NaN	391386	412389	328831	1.2385e+06	NaN	344988	389886	270769	371150	497886	613100	331848	NaN	367501	459329	NaN	NaN	366367	451904	314896	NaN	442061	NaN	308796	NaN	340239	360018	506185	351095	455348	312405	343275	NaN	661305
A6NFQ2	TCAF2	A6NFQ2	Filtered	NaN	Filtered	Filtered	Filtered	Filtered	Filtered	Filtered	Filtered	Filtered	NaN	Filtered	Filtered	Filtered	Filtered	Filtered	Filtered	Filtered	Filtered	Filtered	Filtered	NaN	Filtered	Filtered	Filtered	Filtered	Filtered	Filtered	Filtered	Filtered	Filtered	Filtered	Filtered	Filtered	Filtered	Filtered	Filtered	NaN	Filtered	Filtered	Filtered	NaN	Filtered	Filtered	Filtered	Filtered	Filtered
A6NFY4	NEMP2	A6NFY4	Filtered	17689.9	Filtered	Filtered	Filtered	Filtered	Filtered	Filtered	NaN	Filtered	NaN	Filtered	Filtered	Filtered	NaN	Filtered	Filtered	Filtered	Filtered	13735.8	Filtered	NaN	NaN	31685.3	NaN	Filtered	22678	Filtered	Filtered	Filtered	Filtered	Filtered	Filtered	Filtered	Filtered	NaN	Filtered	NaN	14746.6	NaN	Filtered	9031.38	Filtered	Filtered	18946.1	Filtered	24359.5
A6NHL2	TUBAL3	A6NHL2	NaN	430281	590432	NaN	984978	810045	3.44415e+06	50946.2	625332	NaN	217339	285428	725122	71818.2	NaN	1.03593e+06	Filtered	NaN	NaN	245566	NaN	NaN	1.56754e+06	NaN	220696	64337	269539	397517	NaN	NaN	NaN	NaN	NaN	NaN	NaN	NaN	NaN	NaN	122299	NaN	NaN	47427.6	354534	147131	620370	686334	NaN
A6NHR9	SMCHD1	A6NHR9	97425.3	128283	89112.5	96691.1	107576	123400	95300.3	137721	131413	114470	117175	134748	178534	134340	167728	120990	230280	154679	123971	82542.6	129708	113669	206591	159996	118937	148727	160351	156560	150304	128991	91742.5	95372.3	129203	139200	133606	128727	128141	109507	123362	127312	211015	172797	147824	148130	186717	175935	183057
A6NHT5	HMX3	A6NHT5	Filtered	Filtered	Filtered	NaN	Filtered	Filtered	Filtered	Filtered	Filtered	Filtered	Filtered	Filtered	Filtered	Filtered	Filtered	Filtered	Filtered	Filtered	Filtered	Filtered	Filtered	Filtered	Filtered	Filtered	Filtered	Filtered	Filtered	Filtered	Filtered	Filtered	NaN	Filtered	Filtered	Filtered	Filtered	Filtered	Filtered	Filtered	Filtered	Filtered	Filtered	Filtered	Filtered	NaN	Filtered	Filtered	Filtered
A6NHX0	CASTOR2	A6NHX0	10419	10045.5	NaN	21350.7	12471.9	6854.73	11219.8	23332.3	NaN	3136.57	Filtered	NaN	NaN	6820.75	5971.22	6345.56	Filtered	6220.28	10370.1	6851.43	NaN	8737.15	19751.9	18371	NaN	5843.93	NaN	12144.9	NaN	7706.65	14403.7	4708.65	5753.2	NaN	6635.81	9472.05	6597.74	11228.3	Filtered	6806.05	16020.9	9710.44	8907.13	9612.41	NaN	Filtered	NaN
A6NHZ5	LRRC14B	A6NHZ5	71901.8	Filtered	1874.85	NaN	42741.7	NaN	97795.4	Filtered	23738.4	Filtered	9135.83	Filtered	Filtered	15784.5	NaN	15560.6	Filtered	Filtered	14614.3	Filtered	Filtered	Filtered	Filtered	NaN	NaN	Filtered	Filtered	Filtered	Filtered	Filtered	Filtered	13648.7	Filtered	Filtered	8858.93	13206	Filtered	Filtered	Filtered	14509.6	Filtered	Filtered	NaN	3893.86	Filtered	Filtered	9401.37
A6NI15	MSGN1	A6NI15	Filtered	Filtered	Filtered	Filtered	Filtered	Filtered	Filtered	Filtered	Filtered	Filtered	Filtered	Filtered	Filtered	Filtered	Filtered	Filtered	Filtered	Filtered	Filtered	Filtered	NaN	Filtered	Filtered	Filtered	Filtered	Filtered	Filtered	Filtered	Filtered	Filtered	NaN	Filtered	NaN	Filtered	NaN	NaN	Filtered	Filtered	Filtered	Filtered	Filtered	Filtered	Filtered	Filtered	Filtered	Filtered	Filtered
A6NI73	LILRA5	A6NI73	Filtered	Filtered	Filtered	Filtered	Filtered	Filtered	Filtered	Filtered	Filtered	Filtered	Filtered	121757	Filtered	Filtered	Filtered	Filtered	Filtered	Filtered	Filtered	Filtered	Filtered	Filtered	Filtered	Filtered	Filtered	NaN	Filtered	Filtered	Filtered	Filtered	Filtered	Filtered	Filtered	Filtered	Filtered	Filtered	19751.2	Filtered	Filtered	NaN	Filtered	Filtered	Filtered	Filtered	Filtered	NaN	Filtered
A6NI79	CCDC69	A6NI79	Filtered	Filtered	Filtered	Filtered	NaN	Filtered	Filtered	Filtered	Filtered	Filtered	Filtered	Filtered	Filtered	19514.1	Filtered	Filtered	Filtered	9126.32	Filtered	Filtered	Filtered	Filtered	Filtered	Filtered	Filtered	Filtered	Filtered	Filtered	Filtered	Filtered	Filtered	Filtered	Filtered	Filtered	Filtered	Filtered	NaN	Filtered	Filtered	Filtered	Filtered	NaN	Filtered	Filtered	Filtered	Filtered	Filtered
A6NIH7	UNC119B	A6NIH7	56179	57197.5	92470.4	97371.5	127116	78909.8	76284	56962.4	62629.1	73084.5	44970.9	63222.7	45509.9	45892.8	63786.8	50783.4	105559	58187.1	40740.7	77061.1	45667.1	63097.8	44856.5	47534.7	62578.8	35792.9	53738.7	43770.2	40316.1	60842.3	90412.6	45572.4	46591.1	48120.9	40999.5	57427.2	42992.7	60565.2	62747.6	51944.6	43751.4	50277.7	47974.4	46464.2	57635	40801	33073.8
A6NJ78	METTL15	A6NJ78	13216	42960.6	12868.8	15814.5	58051.1	5625.03	7512.23	NaN	7316.77	34516.9	17267.8	44357.9	NaN	9975.7	Filtered	87453.3	NaN	6987.34	39125.6	14750	9686.24	77138.2	NaN	7996.93	9802.48	93699.8	NaN	44185.1	65539.3	7004	16864.5	10099.7	10203.1	NaN	13567.3	13178.1	100845	NaN	Filtered	33243.3	Filtered	62596.7	18407.3	NaN	NaN	NaN	34236.7
A6NJG2	SOWAHD	A6NJG2	Filtered	Filtered	Filtered	Filtered	Filtered	Filtered	Filtered	Filtered	Filtered	Filtered	Filtered	Filtered	Filtered	Filtered	Filtered	Filtered	Filtered	Filtered	Filtered	Filtered	Filtered	Filtered	Filtered	Filtered	Filtered	Filtered	Filtered	NaN	Filtered	Filtered	Filtered	Filtered	Filtered	Filtered	Filtered	Filtered	Filtered	Filtered	Filtered	Filtered	Filtered	NaN	Filtered	Filtered	Filtered	Filtered	Filtered
A6NK58	LIPT2	A6NK58	NaN	NaN	Filtered	NaN	NaN	Filtered	Filtered	NaN	NaN	57433.7	20298.2	NaN	Filtered	Filtered	Filtered	Filtered	Filtered	NaN	NaN	107169	116751	NaN	NaN	146937	67034.5	Filtered	NaN	NaN	NaN	98758.4	NaN	NaN	116851	NaN	NaN	NaN	NaN	157950	81444.4	NaN	NaN	NaN	NaN	NaN	NaN	Filtered	25790.1
A6NNZ2	TUBB8B	A6NNZ2	NaN	NaN	NaN	NaN	NaN	NaN	Filtered	NaN	NaN	NaN	NaN	NaN	Filtered	NaN	NaN	NaN	Filtered	451364	NaN	NaN	192783	NaN	NaN	NaN	NaN	NaN	NaN	NaN	NaN	NaN	NaN	704038	NaN	326621	NaN	465228	NaN	NaN	Filtered	865050	NaN	NaN	Filtered	NaN	NaN	72942.7	NaN
A6QL63	BTBD11	A6QL63	Filtered	Filtered	Filtered	30357.4	Filtered	Filtered	Filtered	20287.6	18967.1	Filtered	NaN	Filtered	Filtered	28427.7	NaN	19639.2	Filtered	Filtered	17926.2	Filtered	Filtered	NaN	36614.1	Filtered	Filtered	27312.6	9680.07	Filtered	Filtered	Filtered	NaN	NaN	NaN	Filtered	Filtered	NaN	28009.2	Filtered	NaN	NaN	33233.4	Filtered	Filtered	37440.3	NaN	Filtered	Filtered
A7E2V4	ZSWIM8	A7E2V4	4957.9	Filtered	NaN	Filtered	NaN	13028.3	NaN	6232.89	24218.3	NaN	Filtered	27598.5	Filtered	NaN	Filtered	Filtered	Filtered	Filtered	15714.3	NaN	NaN	11402	NaN	Filtered	Filtered	Filtered	Filtered	NaN	Filtered	NaN	Filtered	4672.43	Filtered	Filtered	NaN	NaN	Filtered	9602.16	Filtered	5078.5	7600.72	18845	NaN	16499.4	Filtered	8585.22	Filtered
A7E2Y1	MYH7B	A7E2Y1	NaN	NaN	Filtered	Filtered	NaN	Filtered	NaN	Filtered	NaN	Filtered	NaN	NaN	Filtered	NaN	NaN	Filtered	Filtered	NaN	NaN	NaN	Filtered	Filtered	NaN	NaN	Filtered	Filtered	Filtered	Filtered	Filtered	Filtered	NaN	Filtered	NaN	Filtered	NaN	Filtered	Filtered	NaN	NaN	NaN	NaN	NaN	Filtered	Filtered	Filtered	Filtered	NaN
A7KAX9	ARHGAP32	A7KAX9	Filtered	Filtered	Filtered	6165.88	Filtered	Filtered	Filtered	17049.1	27853.9	Filtered	Filtered	Filtered	Filtered	32882.9	Filtered	23742	Filtered	Filtered	22256.1	Filtered	Filtered	Filtered	25001	NaN	Filtered	NaN	Filtered	Filtered	Filtered	Filtered	NaN	Filtered	Filtered	Filtered	Filtered	Filtered	30170	Filtered	Filtered	Filtered	20975.8	Filtered	Filtered	24534.1	Filtered	Filtered	Filtered
A8CG34	POM121C	A8CG34	25773.8	34225.9	19794.5	19702.5	175516	70597.9	278897	34951.1	26327.6	39639.8	38561.7	NaN	NaN	49113	53883.8	NaN	Filtered	30546	47986.8	51445.1	61935.7	51120.1	80469.7	72253.4	47415.8	17389.4	64037	46229.2	Filtered	66988.5	53920.1	49491.2	45225.2	Filtered	58694.2	71434.7	8180.67	46909.7	54782.6	46609.5	53577	35680	50590	51840	70346.9	NaN	66542.1
A8MPP1	DDX11L8	A8MPP1	15627.6	26664.5	42262.8	19410.5	Filtered	35451.2	Filtered	10149.7	34603	22642.6	Filtered	Filtered	Filtered	Filtered	Filtered	Filtered	Filtered	8975.07	6466.1	35382.8	15394.8	19131.2	24250.4	Filtered	22034.7	Filtered	Filtered	8383.91	Filtered	NaN	13406.2	7073.8	NaN	Filtered	NaN	9968.2	Filtered	17706.3	14083.2	17726.5	18069.9	NaN	7758.41	NaN	Filtered	Filtered	NaN
A8MPS7	YDJC	A8MPS7	NaN	Filtered	Filtered	NaN	Filtered	Filtered	Filtered	Filtered	Filtered	NaN	Filtered	Filtered	Filtered	Filtered	Filtered	Filtered	Filtered	Filtered	Filtered	Filtered	Filtered	Filtered	Filtered	Filtered	Filtered	Filtered	Filtered	NaN	Filtered	Filtered	NaN	NaN	NaN	Filtered	NaN	Filtered	Filtered	NaN	Filtered	NaN	Filtered	NaN	NaN	NaN	Filtered	Filtered	Filtered
A8MT69	CENPX	A8MT69	41861	Filtered	NaN	38909.7	Filtered	NaN	Filtered	5242.56	Filtered	15781.9	Filtered	Filtered	NaN	Filtered	NaN	NaN	Filtered	NaN	13047.4	NaN	Filtered	NaN	NaN	56997.9	NaN	65792.4	Filtered	NaN	Filtered	Filtered	7685.95	16318.8	NaN	Filtered	NaN	NaN	NaN	NaN	Filtered	31814.4	6210.13	26167.6	NaN	NaN	Filtered	Filtered	NaN
A8MTL9	HMSD	A8MTL9	Filtered	Filtered	Filtered	Filtered	Filtered	Filtered	Filtered	Filtered	Filtered	Filtered	Filtered	Filtered	Filtered	Filtered	Filtered	NaN	Filtered	Filtered	Filtered	NaN	Filtered	Filtered	Filtered	Filtered	Filtered	Filtered	Filtered	Filtered	Filtered	Filtered	Filtered	Filtered	Filtered	Filtered	Filtered	Filtered	Filtered	Filtered	NaN	Filtered	Filtered	Filtered	Filtered	Filtered	NaN	Filtered	Filtered
A8MTY0;O75437;Q03923;Q14593;Q86V71	ZNF724;ZNF254;ZNF85;ZNF273;ZNF429	A8MTY0;O75437;Q03923;Q14593;Q86V71	NaN	Filtered	NaN	Filtered	Filtered	NaN	NaN	NaN	NaN	Filtered	Filtered	Filtered	Filtered	Filtered	Filtered	Filtered	Filtered	Filtered	Filtered	NaN	Filtered	Filtered	Filtered	Filtered	Filtered	Filtered	Filtered	Filtered	Filtered	Filtered	Filtered	Filtered	NaN	Filtered	Filtered	Filtered	Filtered	Filtered	Filtered	Filtered	Filtered	Filtered	Filtered	Filtered	Filtered	Filtered	Filtered
A8MVS5	HIDE1	A8MVS5	Filtered	Filtered	Filtered	Filtered	Filtered	Filtered	Filtered	Filtered	Filtered	Filtered	Filtered	137113	Filtered	Filtered	Filtered	Filtered	Filtered	Filtered	Filtered	Filtered	Filtered	Filtered	Filtered	Filtered	Filtered	NaN	Filtered	Filtered	NaN	Filtered	Filtered	Filtered	Filtered	NaN	Filtered	Filtered	NaN	Filtered	Filtered	Filtered	Filtered	Filtered	Filtered	Filtered	Filtered	Filtered	NaN
A8MW92	PHF20L1	A8MW92	Filtered	31541.5	Filtered	30018.4	18383.4	NaN	NaN	62188	52719.1	Filtered	40664.4	Filtered	NaN	30056.6	37393.7	27720.5	NaN	27939.9	31065.2	45772.8	42545.5	26518.7	56472.3	95406.8	41159.4	43108.3	68221.7	36465	Filtered	40542.1	21242.3	27628	37732.2	Filtered	37277.4	36122.5	33961.3	27322.9	38934	38187.8	56078.1	33577.8	45372.6	32236.4	67878.2	Filtered	152944
A8MWD9;P62308	SNRPGP15;SNRPG	A8MWD9;P62308	1.20824e+06	1.1265e+06	1.18974e+06	1.47007e+06	1.94951e+06	1.00554e+06	1.08806e+06	954429	987443	356169	2129535	1.00416e+06	1.35646e+06	1.28393e+06	1.1967e+06	1.46352e+06	NaN	1.36059e+06	1.2601e+06	2.4329e+06	1.51241e+06	1.64013e+06	1.67151e+06	2.22619e+06	1.83044e+06	1.8004e+06	1.87146e+06	1.34243e+06	1.94465e+06	1.53114e+06	1.64256e+06	2.21348e+06	1.77302e+06	1.8003e+06	1774627	1.69955e+06	1918440	1.76162e+06	1.66351e+06	1.62586e+06	1.66679e+06	1.42081e+06	1.44056e+06	1.65279e+06	1.83117e+06	1531015	2.73465e+06
A8MXV4	NUDT19	A8MXV4	29456.5	Filtered	Filtered	Filtered	12172.2	Filtered	17399.3	5135.67	24600.6	Filtered	45675	53044.4	74170.5	5948.13	Filtered	19128.9	Filtered	12075.1	NaN	NaN	48972.3	Filtered	Filtered	Filtered	11539.6	31199.7	43305.3	38592.2	54233.5	41543	Filtered	21783.3	35948.8	48863.2	18780	35602.6	17470.8	NaN	12392.4	38878.5	NaN	7605.03	23440.9	4623.31	46602.2	74244.8	Filtered
A8MY62	LACTBL1	A8MY62	Filtered	Filtered	Filtered	Filtered	Filtered	Filtered	Filtered	Filtered	Filtered	Filtered	Filtered	Filtered	Filtered	Filtered	NaN	Filtered	Filtered	NaN	Filtered	Filtered	Filtered	Filtered	Filtered	NaN	NaN	Filtered	Filtered	NaN	Filtered	Filtered	Filtered	Filtered	NaN	Filtered	Filtered	Filtered	Filtered	Filtered	Filtered	Filtered	Filtered	Filtered	Filtered	Filtered	Filtered	NaN	Filtered
A9UHW6	MIF4GD	A9UHW6	NaN	NaN	NaN	NaN	NaN	NaN	NaN	NaN	NaN	Filtered	NaN	NaN	Filtered	Filtered	NaN	NaN	Filtered	NaN	Filtered	NaN	Filtered	NaN	Filtered	NaN	Filtered	NaN	Filtered	NaN	Filtered	Filtered	NaN	Filtered	Filtered	Filtered	Filtered	Filtered	Filtered	NaN	Filtered	NaN	Filtered	NaN	NaN	Filtered	NaN	Filtered	Filtered
B0I1T2	MYO1G	B0I1T2	9521.8	354556	159103	458122	181603	144931	20608.5	1.18249e+06	20674.7	119447	204553	336145	189408	19099	91758.5	17619.8	579860	150812	16913.1	128856	33084.3	137750	1.61918e+06	350857	305389	829274	169556	185515	254793	130934	457083	211561	100832	301722	349869	301766	729604	125668	320078	311606	1.63521e+06	170685	193504	22453.3	157704	204907	516983
B0YJ81	HACD1	B0YJ81	NaN	NaN	NaN	Filtered	NaN	NaN	Filtered	NaN	NaN	NaN	NaN	Filtered	Filtered	NaN	Filtered	Filtered	Filtered	NaN	NaN	NaN	NaN	NaN	NaN	NaN	NaN	NaN	NaN	NaN	Filtered	Filtered	Filtered	Filtered	NaN	Filtered	Filtered	NaN	NaN	Filtered	NaN	NaN	NaN	NaN	NaN	NaN	NaN	Filtered	NaN
B2RUZ4	SMIM1	B2RUZ4	Filtered	Filtered	Filtered	Filtered	Filtered	Filtered	Filtered	Filtered	Filtered	Filtered	Filtered	NaN	127289	Filtered	Filtered	Filtered	NaN	Filtered	Filtered	Filtered	Filtered	Filtered	Filtered	Filtered	41037	NaN	43214.3	Filtered	65856.1	Filtered	Filtered	Filtered	Filtered	62228.1	Filtered	Filtered	Filtered	Filtered	32123.4	Filtered	Filtered	Filtered	Filtered	Filtered	NaN	133739	Filtered
B4DYI2;P0DKV0	SPATA31C2;SPATA31C1	B4DYI2;P0DKV0	NaN	Filtered	NaN	NaN	NaN	NaN	NaN	Filtered	NaN	NaN	NaN	NaN	NaN	NaN	NaN	NaN	Filtered	Filtered	NaN	NaN	Filtered	Filtered	NaN	NaN	NaN	Filtered	NaN	NaN	NaN	Filtered	Filtered	Filtered	Filtered	NaN	Filtered	NaN	Filtered	NaN	NaN	NaN	NaN	NaN	Filtered	NaN	NaN	Filtered	NaN
B7ZAP0	RABGAP1L	B7ZAP0	Filtered	Filtered	Filtered	Filtered	93667.4	Filtered	Filtered	Filtered	32011.9	Filtered	Filtered	Filtered	Filtered	Filtered	Filtered	Filtered	Filtered	Filtered	Filtered	Filtered	Filtered	Filtered	Filtered	Filtered	Filtered	Filtered	Filtered	Filtered	Filtered	Filtered	Filtered	Filtered	Filtered	Filtered	Filtered	Filtered	Filtered	Filtered	Filtered	Filtered	Filtered	Filtered	Filtered	Filtered	Filtered	Filtered	Filtered
B7ZAQ6;P0CG08	GPR89A;GPR89B	B7ZAQ6;P0CG08	35628.8	49238.2	38073.9	NaN	22505.1	29545.2	9288.98	35320.9	32040.4	58418.4	81085.6	52561.3	58627	73917	NaN	NaN	NaN	33185.7	41191.8	37507.5	63999.6	29594.9	35933	61716.8	63978.3	36152.7	65617	40675.2	NaN	40183.8	Filtered	28460.1	46436.7	NaN	NaN	41034.3	37291.6	31221.5	62206.9	31439.5	35085.2	26704.1	31604.5	32560.3	67797	46368.7	13392.5
B9A064;P0CG04;P0DOX8	IGLL5;IGLC1;	B9A064;P0CG04;P0DOX8	Filtered	Filtered	Filtered	Filtered	Filtered	NaN	Filtered	Filtered	Filtered	Filtered	Filtered	Filtered	226065	Filtered	Filtered	Filtered	Filtered	NaN	NaN	Filtered	Filtered	NaN	Filtered	Filtered	Filtered	Filtered	Filtered	Filtered	245064	Filtered	Filtered	NaN	Filtered	158619	Filtered	NaN	Filtered	Filtered	Filtered	Filtered	Filtered	Filtered	Filtered	Filtered	Filtered	216488	NaN
C4AMC7;Q6VEQ5	WASH3P;WASH2P	C4AMC7;Q6VEQ5	67664.6	89652	75123.2	68484.5	74360.3	85251.2	65547.9	62733	121607	73247.8	73248.7	86466.7	58442.7	131678	191269	123840	69796.9	73750.5	81484.5	44840.2	112828	84598.3	75539.6	25158.5	28510.6	46402.2	56279.3	111258	118018	101881	72779.9	92076.7	84605.3	137498	122480	56504.2	44446.7	85817.2	29763.4	79287.6	92375.3	76354	129053	63163.3	45031.4	61266	46964.7
C9J798;O43374	RASA4B;RASA4	C9J798;O43374	Filtered	Filtered	70783.5	Filtered	Filtered	72218.6	Filtered	Filtered	Filtered	Filtered	NaN	Filtered	Filtered	Filtered	Filtered	Filtered	Filtered	NaN	Filtered	NaN	Filtered	Filtered	Filtered	Filtered	Filtered	Filtered	Filtered	Filtered	Filtered	NaN	Filtered	Filtered	Filtered	Filtered	Filtered	Filtered	Filtered	NaN	Filtered	Filtered	Filtered	Filtered	Filtered	NaN	Filtered	Filtered	NaN
C9J7I0	UMAD1	C9J7I0	Filtered	Filtered	Filtered	Filtered	Filtered	Filtered	Filtered	Filtered	Filtered	Filtered	Filtered	Filtered	Filtered	Filtered	Filtered	Filtered	Filtered	Filtered	Filtered	Filtered	Filtered	Filtered	Filtered	Filtered	Filtered	Filtered	Filtered	Filtered	Filtered	Filtered	Filtered	Filtered	Filtered	Filtered	Filtered	Filtered	Filtered	Filtered	Filtered	Filtered	Filtered	NaN	Filtered	Filtered	Filtered	Filtered	Filtered
C9JLW8	MCRIP1	C9JLW8	45213.6	56947	114752	87901	76961.4	109854	72615.6	110509	63575.7	88315.3	30721.4	Filtered	24705.2	62311.3	45881.7	56136.3	NaN	67104.6	57909.8	108381	53705.4	90152.4	94298.7	47227.7	41763.2	49094.8	35798.2	60468.5	40449.4	67942.4	89670.7	57116.8	60208.2	16164.6	81804.5	55406.3	65784.4	90132.8	47846.6	75936.2	85748.2	72690.5	59500.2	64807.4	41617.7	8917.92	30091.2
C9JRZ8	AKR1B15	C9JRZ8	NaN	NaN	NaN	Filtered	Filtered	NaN	Filtered	Filtered	NaN	Filtered	Filtered	Filtered	Filtered	NaN	Filtered	NaN	Filtered	NaN	NaN	NaN	Filtered	NaN	Filtered	NaN	Filtered	Filtered	Filtered	Filtered	Filtered	NaN	NaN	NaN	NaN	Filtered	NaN	NaN	Filtered	NaN	Filtered	NaN	Filtered	Filtered	NaN	NaN	Filtered	NaN	NaN
E9PAV3;Q13765	NACA	E9PAV3;Q13765	595173	433723	413201	512186	726244	362018	1.07395e+06	410231	507268	383223	294003	308623	561131	349300	376626	705791	1.56295e+06	354642	395987	468588	350259	331735	290004	191312	262784	200107	234287	460096	368760	321758	483679	336777	299325	317160	468079	390885	181024	349497	252720	360800	298178	353614	455691	416395	240170	502442	210790
E9PRG8	C11orf98	E9PRG8	152089	156176	85543	92618.7	132504	103635	144247	113622	95408.2	130236	139436	69336.7	122840	223401	84318.9	130160	498523	160219	200597	129112	91374.7	140812	157526	176310	123998	94881.3	151843	210803	44694.3	102696	91049	129006	90070.2	51495.2	114726	180955	86866.1	104234	81161.1	188395	117182	163420	170109	235814	97834	125143	110633
G9CGD6;Q8WWN9	CNK3/IPCEF1;IPCEF1	G9CGD6;Q8WWN9	17710.4	44836.5	22642.5	Filtered	Filtered	58365.8	Filtered	Filtered	Filtered	Filtered	NaN	NaN	Filtered	Filtered	Filtered	Filtered	Filtered	39971.1	Filtered	Filtered	42487.9	NaN	Filtered	NaN	Filtered	22008.9	127766	Filtered	NaN	Filtered	Filtered	17668.7	Filtered	NaN	37514.8	25011.2	22162.1	19855.9	NaN	18870	Filtered	109605	NaN	NaN	130422	Filtered	Filtered
L0R6Q1	SLC35A4	L0R6Q1	NaN	152506	178411	157918	NaN	198420	19463	177483	48373.6	262841	514272	187323	292568	291353	196589	108140	430619	197847	58034.9	233932	325986	129624	166452	314323	446934	220292	350414	79378.2	289974	130805	165706	131593	162063	307632	196254	182999	214736	161118	454864	140144	157261	209938	74628.1	63630.2	354389	307721	163618
L0R819	ASDURF	L0R819	28300.1	19732.4	52722.1	32776.7	52679.8	NaN	42776.3	NaN	46811.9	20239.6	NaN	NaN	NaN	27958	33056.5	48712.5	Filtered	17619.2	26024.4	23404.4	21521	33171.8	NaN	21644.2	17424.9	18784.7	NaN	26905.9	NaN	NaN	43861.2	NaN	23960.4	NaN	50672.8	28862.7	NaN	Filtered	14977.9	30566.6	53442.1	24306.9	15803.5	20749.5	NaN	Filtered	22546
L0R8F8	MIEF1	L0R8F8	NaN	NaN	NaN	36264.6	17986	24387.6	46071.7	Filtered	40013.2	NaN	35502.4	NaN	38733.6	19431.8	NaN	NaN	Filtered	NaN	20326.3	29835.4	NaN	31953.1	Filtered	8731.71	31585.9	NaN	36638.6	NaN	NaN	39322.8	37866.1	34929.8	NaN	NaN	47017.1	NaN	NaN	34498.1	30071.9	32376.6	NaN	14520	NaN	NaN	37619.2	42104.5	NaN
O00115	DNASE2	O00115	75486.3	55587.2	93070.9	46567.1	66221.3	96028.2	39135.3	107302	14539.2	111593	33649.2	90944.5	49009.3	63607.1	27447.1	33282.3	NaN	23785.9	NaN	94258.6	25778	70973.7	125094	74101.1	NaN	77938.3	Filtered	39610.7	88876.9	65430	60453.7	95005.6	59396.6	79603.5	101218	82758.1	76502.3	67921.5	NaN	85904	128051	25553.5	41941.7	NaN	Filtered	65651.2	95122.2
O00116	AGPS	O00116	97035.9	85956.3	45287	76695.4	33607.6	43586.2	82346.5	99144.7	209272	73598.1	503404	366659	186221	79251	13837.4	149402	NaN	79223.5	121679	63125.6	163113	70627.2	76162.8	82779.3	97042.7	184626	106939	97690.7	169122	95749.2	83634.6	64636.2	96098.2	134660	48538.5	80139.7	152020	67171	94234.6	71053.9	71109.2	63504.9	103701	102794	122310	159520	60075.7
O00139	KIF2A	O00139	143489	158084	175896	164749	155216	136817	133752	159720	182687	134405	164607	123166	152028	182545	147008	141814	271320	120376	178295	162791	116310	123665	204026	109064	105692	125453	114090	105270	135287	112007	142806	111344	96075.5	136239	112762	136950	117161	128987	87719.9	109070	182936	117136	103806	173129	106627	122606	47274.5
O00142	TK2	O00142	Filtered	Filtered	NaN	Filtered	Filtered	Filtered	Filtered	Filtered	NaN	Filtered	Filtered	Filtered	Filtered	Filtered	Filtered	16293	Filtered	Filtered	Filtered	13118.9	Filtered	NaN	Filtered	NaN	Filtered	Filtered	Filtered	Filtered	Filtered	NaN	Filtered	Filtered	NaN	NaN	Filtered	Filtered	Filtered	NaN	Filtered	Filtered	Filtered	Filtered	Filtered	Filtered	Filtered	Filtered	NaN
O00148	DDX39A	O00148	272733	203588	142225	194480	118003	133920	141048	241021	227691	160893	206938	145852	123190	112039	116849	194339	226657	222437	88847	31677.1	133957	89690	178968	244965	131051	159561	108450	201859	79337.4	158048	192256	116254	161254	66661.2	112092	141611	187446	88525.5	163711	126969	170851	253503	174563	54539.7	145983	122986	209864
O00151	PDLIM1	O00151	4515827	482656	1.82812e+06	338840	1.19134e+06	1.67e+06	1.45313e+06	58449.7	2.15337e+06	1.63664e+06	1.3922e+06	578370	341976	2.17063e+06	910702	2.87422e+06	4198913	759546	2.25949e+06	1.35252e+06	770714	1.6445e+06	142384	240376	934109	494430	540794	773060	916596	636678	467928	1.29571e+06	654826	847961	1.22094e+06	1.54265e+06	408877	1584526	948069	1.44914e+06	142482	764948	855552	2.10755e+06	528872	290138	230179
O00154	ACOT7	O00154	923642	166658	334732	2.3504e+06	1.0996e+06	291287	1.68193e+06	553173	319539	317419	85405.3	211122	157484	419887	66863.4	446092	86478	365447	806209	239067	379546	173657	478106	77047.1	10922.6	301901	18715.4	317841	140137	281438	2.12228e+06	318229	283502	145121	188521	456615	218968	181559	16229.9	396524	429985	350730	306505	855770	9537.84	142989	41976.5
O00159	MYO1C	O00159	Filtered	30376.1	35800.6	Filtered	Filtered	43454.7	21281.5	17847.7	Filtered	Filtered	9167.04	58740.9	87866.3	33189	Filtered	NaN	Filtered	Filtered	NaN	14440	12569.3	NaN	14453.3	14712.8	Filtered	NaN	13411.2	23054	141938	Filtered	Filtered	14838.3	Filtered	150912	7775.24	18184.8	49957.5	Filtered	12005.9	10605.6	23605.9	NaN	18621	Filtered	NaN	73397.3	13020
O00160	MYO1F	O00160	6224.07	20268.1	34044	Filtered	Filtered	37036.3	NaN	NaN	Filtered	27713.2	91799.8	348272	146800	15900	20611.2	7151.19	NaN	62881.7	39512.6	16254.6	55929.9	37601	12261.7	21782.2	72433.2	78116.5	96990.8	37294.3	166566	72775.6	Filtered	26933.3	83641.7	140301	21921.3	36441.2	89539.3	34774.7	80836.1	27548.4	Filtered	55880.9	29884.5	32052.9	112402	154072	15653.2
O00161	SNAP23	O00161	114329	83478.3	68933.6	93272.3	43625.3	65386.3	92180.3	31621	50228.3	94873.5	91660.2	119893	86713.6	83790.6	57957.4	43732.6	108581	33447.8	67158	89295.9	70778	51466.3	29888.7	80633.1	89830.2	30959.2	114733	66379.5	74810.8	55290	92327.2	94257.7	53180.2	91982.9	60773.6	98943.8	24529.9	58063	84774.7	80518.6	29406.1	34974.2	57282.7	46834.3	84471.6	84812.9	86282.7
O00165	HAX1	O00165	82700.3	NaN	31892.9	137728	54043.5	32419.3	26693.2	43990.9	28743.8	37639	64829.2	33119.6	56186.3	54347.2	20748.9	14254.2	Filtered	23606.6	43225.5	44263.3	31073.8	33301.6	44709.5	45096	30540.1	28109.7	60673.1	23214.6	32431.7	50012.7	136953	49531.3	37865.6	39986.8	25891.3	72305.2	24501.3	31201.1	29399.5	57383.4	46486.7	21558.3	26063.3	46021.5	66999.6	58180	35089.4
O00170	AIP	O00170	521491	453623	450680	627048	291932	380955	562685	832605	406921	478167	365248	293452	206787	290364	560526	397517	169051	506504	604684	448991	535360	411686	1.00657e+06	319529	254753	660289	314160	585762	339360	573475	622891	410718	494382	301350	471706	459074	575221	385592	268968	473319	963922	523124	598153	619882	331141	234942	237975
O00178	GTPBP1	O00178	187314	249317	139971	136536	189546	198263	203466	145199	140049	195595	119784	160093	242192	152935	233228	139715	315840	158573	201960	115319	190315	176170	138326	143269	125083	135451	142090	163256	110628	163606	163618	160296	168348	106817	184091	191336	112548	205960	158822	159378	153884	161825	161097	185199	142752	249813	160579
O00182	LGALS9	O00182	NaN	74741.8	103316	102540	7017.62	99177.3	55405.8	17588.4	57980.9	81610.3	47032.9	126130	119378	30964.6	112920	23739.6	281746	124824	44479.9	52181	145664	72678.2	35015.2	151156	119217	NaN	93323	62354.5	146020	30118.1	118234	146968	55079.8	132788	126313	124717	56779.7	72228.6	117466	94207.3	36234.9	129858	61090.3	58758.3	96915.9	128536	143150
O00186	STXBP3	O00186	53070.7	56540.8	42348.5	48233.6	25605.6	45577.5	30455.8	30935.8	69718.6	49710.7	73711.4	73707.3	65424.1	63008.2	73413.9	61126.4	156426	49137.1	57652.9	36556.4	85393.5	55009.2	42730	61292.2	68830.3	63012.5	96961.1	55823.7	104282	61349.2	43972.6	54062.6	61056	88937.6	41350.2	65461.6	68145.8	55736.2	66200.4	58185.7	42541.5	53768.5	58932.9	55494.8	95820.6	72512.2	51206.2
O00189	AP4M1	O00189	NaN	NaN	Filtered	NaN	Filtered	Filtered	Filtered	NaN	Filtered	Filtered	NaN	NaN	NaN	NaN	NaN	NaN	Filtered	NaN	NaN	NaN	NaN	Filtered	NaN	Filtered	Filtered	NaN	Filtered	NaN	Filtered	NaN	NaN	NaN	NaN	NaN	NaN	NaN	NaN	NaN	Filtered	NaN	NaN	NaN	NaN	Filtered	Filtered	NaN	NaN
O00192	ARVCF	O00192	Filtered	Filtered	Filtered	Filtered	NaN	Filtered	NaN	Filtered	Filtered	Filtered	Filtered	Filtered	Filtered	Filtered	Filtered	Filtered	Filtered	Filtered	Filtered	Filtered	Filtered	Filtered	Filtered	Filtered	Filtered	Filtered	Filtered	Filtered	Filtered	Filtered	Filtered	Filtered	Filtered	Filtered	Filtered	Filtered	Filtered	Filtered	Filtered	Filtered	Filtered	Filtered	Filtered	Filtered	Filtered	Filtered	Filtered
O00193	SMAP	O00193	78685.2	110713	237874	138366	132745	336528	124106	200026	210710	136750	122087	167395	305586	249433	215673	291156	898638	251221	336509	284270	273242	260543	349470	56073.6	354491	74309.9	408797	257290	49440.5	249190	129209	251202	242296	457888	563008	308803	241821	288621	133612	266575	347196	254618	266743	273066	445499	419267	122906
O00194	RAB27B	O00194	NaN	88528.6	118116	Filtered	NaN	105120	13241.2	42666.5	50853	59238.5	224954	779205	320661	168052	Filtered	56326.8	Filtered	26853.8	70909.8	72632.4	306908	41556.7	35895.3	NaN	151452	156479	59865.8	NaN	417929	74030	Filtered	27800.9	62134.9	601280	Filtered	NaN	269324	NaN	158003	25926	40847.7	31445.4	46619.7	42472.8	66819.9	331525	NaN
O00203	AP3B1	O00203	88774.5	132326	157005	84261.2	104957	125509	106425	93074.5	99158.8	115114	72724.5	211230	142448	125029	115457	72881.7	290871	87902.4	137917	108215	116013	97193.2	111704	75223.7	76190.9	105510	75470.4	120614	143611	128797	70227.9	73728.7	129242	141531	86818.4	97259.4	97615.6	105008	78588.6	89617.8	100896	77471.9	125936	170526	71563.6	112818	32807.8
O00213	APBB1	O00213	Filtered	NaN	Filtered	Filtered	Filtered	11948.2	Filtered	NaN	Filtered	Filtered	Filtered	Filtered	Filtered	Filtered	Filtered	Filtered	Filtered	Filtered	Filtered	Filtered	Filtered	Filtered	NaN	NaN	Filtered	NaN	Filtered	Filtered	Filtered	NaN	Filtered	Filtered	NaN	Filtered	NaN	Filtered	NaN	Filtered	NaN	Filtered	NaN	NaN	Filtered	Filtered	Filtered	Filtered	Filtered
O00214	LGALS8	O00214	13667.1	24648.9	42697.1	29256.7	25130.8	38077.7	14061.6	45848.1	30927.6	33778.2	10528.4	42806.1	55073.1	43821.3	26760.2	25639.5	Filtered	32508.7	27730.6	17666.7	31351.5	18438.7	28519	26713.3	34772	21681.5	16283.1	27366.9	43895	41899.8	31106.3	33096.5	32365.9	52277.2	35098	25767.2	40366	24236.3	25521.7	24867.1	35362.6	36563.9	26109.7	30160.6	NaN	54572.7	48566.8
O00217	NDUFS8	O00217	234322	178996	136456	169846	110659	172035	129076	147422	227628	245267	512546	300407	287939	257732	215132	170185	551027	190275	151768	235146	213905	217845	143462	223481	419231	215031	505024	184151	355474	391283	134135	215703	404922	361016	235657	206193	210623	234492	435553	231233	145865	182515	170575	169660	437659	298105	404421
O00231	PSMD11	O00231	338117	278461	290130	466588	309607	153116	419747	296389	262045	251145	144927	282233	264166	153553	233918	299096	246120	206854	166884	180010	230243	194387	241179	181055	148182	225174	148759	257487	221636	191758	438545	235109	188397	229470	238723	261342	222850	190635	142096	224017	268621	206356	259826	194900	165806	314584	107103
O00232	PSMD12	O00232	152810	184238	176808	195419	254482	152662	322650	224382	206433	106548	120289	221752	248305	130672	138178	240901	167992	136786	147606	168558	163813	136630	183954	95737.9	123134	177835	116498	164961	170781	108525	145928	105982	110417	179858	120972	119750	190015	135176	121066	108938	167165	144846	159885	158406	118314	268614	82597
O00233	PSMD9	O00233	188733	129354	133840	190949	136672	143421	143174	158068	217813	131271	78267	139279	140820	70709.3	125897	196614	NaN	132422	112191	99165.3	103042	136147	159758	67018.7	103005	170234	112518	167100	160540	116653	210264	193046	128953	148501	201220	170517	158558	132758	106267	188956	174987	144584	156789	137571	114947	144937	97087.5
O00241	SIRPB1	O00241	Filtered	Filtered	Filtered	Filtered	Filtered	Filtered	Filtered	Filtered	Filtered	Filtered	Filtered	NaN	Filtered	Filtered	Filtered	Filtered	Filtered	Filtered	Filtered	Filtered	Filtered	Filtered	Filtered	Filtered	Filtered	Filtered	Filtered	Filtered	Filtered	Filtered	Filtered	Filtered	Filtered	NaN	Filtered	Filtered	Filtered	Filtered	Filtered	Filtered	Filtered	Filtered	Filtered	Filtered	Filtered	Filtered	Filtered
O00244	ATOX1	O00244	87848.2	138697	144052	125287	111930	129745	151302	126402	109620	96701.6	94882.9	83046.5	53142.5	60063.6	103024	214500	Filtered	95841.9	74664.6	82080.3	95198.8	109831	148337	87971.7	45284.4	105698	108039	130774	102082	92839.8	118519	84734.7	92840.4	110580	132584	109350	102951	115376	41316.9	98771.8	121625	87548.8	133125	81835.7	102129	49227.3	89898.2
O00255	MEN1	O00255	37702.5	58756.3	43257.4	48504.4	28422.6	43840.2	30827.1	66444	58284.6	54707.8	74686	31798.8	37128.8	58299.5	61032.5	35348.8	165630	44293.5	50289.6	54119	42545.5	48187.1	75704.2	95755.2	69835.9	34796.9	67492.1	47880.8	48454.7	69731	66026.5	77074.2	68904.4	71239.6	75708	91318.3	82532	44943.6	75138.5	51450	68237.9	47895.9	53109	51323	74773.7	35922.2	85075
O00257	CBX4	O00257	31001.3	29320.4	33773.6	56724	41437.7	35315.2	15812.5	29870.5	NaN	30478.4	32916.7	Filtered	NaN	51411.7	26926.6	20461	44828.7	19577.4	29375.4	57901.2	22511.2	22742.2	42165.4	23814.4	40848.9	NaN	23914	21852.4	Filtered	30536.1	43931.8	29425.8	40476.1	Filtered	20073.7	26200.7	17982.4	25700.9	44938	36214	46144.7	32173.4	20982.2	29547	27492.7	17782.8	43484.8
O00258	GET1	O00258	Filtered	NaN	Filtered	NaN	NaN	NaN	Filtered	11879.5	NaN	Filtered	NaN	Filtered	Filtered	NaN	NaN	NaN	Filtered	12070.2	23917.1	17996.5	NaN	21738.3	Filtered	29265.4	35779.4	24477.9	NaN	13896.2	25300.5	Filtered	21000.1	13245.8	Filtered	36743.6	19094.4	NaN	29938.9	21729.4	20588.1	13388.2	NaN	NaN	12429.8	NaN	33232.2	Filtered	34749.7
O00264	PGRMC1	O00264	194141	120807	169364	198587	189572	166142	86799.3	432427	130612	184930	158644	324279	230688	372522	131408	62789	144175	169350	189325	117003	334692	142178	527171	321579	193784	493002	294606	177345	322071	266713	212033	226293	264358	404483	154557	231624	509012	150657	171594	226376	464774	171343	178135	219211	295699	221323	291412
O00267	SUPT5H	O00267	80390.5	145163	157493	94931.5	119568	140293	153284	120650	178063	135686	114766	96914.3	127042	149669	111044	173952	44930.7	80802.8	141818	122800	109224	100081	139209	78977.1	144322	139479	135051	96165.4	119413	59693.6	107555	98710.6	121293	122237	104562	117056	138432	134904	125901	90970.4	145786	68200.6	103953	163016	121376	124083	154901
O00268	TAF4	O00268	26247.1	29599.7	34638.4	23789.9	18122.9	32155.6	16086.3	34073.8	35195.8	41064.2	30689.9	34117.2	31994.8	33486.1	45802.8	29098	165920	17592.4	34155.2	41055.5	27112	28063.1	38740.5	50876	216240	88641.9	211489	34329.9	28276.1	21097	25658.1	39026.9	22407	30518.4	38267.1	31063.2	27503.2	25371	80807.5	30978.7	35329	17695.1	21071.9	18622	220782	26015.8	34395.7
O00273	DFFA	O00273	92905.6	117715	92642.1	103914	53463.3	118756	73547.9	67015.5	109182	119759	78373.3	39792	52806.8	81258.1	92634.2	160098	302195	74297	75787.8	88433	70728.7	93379.2	70816	91343.7	83288.2	120410	71104.3	96430.4	59347.7	71182	96613.2	95251.8	60433.6	37643.8	94117	85489	98519.3	91573.4	76623.7	88931.3	68840.7	77112.1	97179.1	74189.3	66673.1	52346.2	86055.9
O00287	RFXAP	O00287	16203	NaN	19504	NaN	NaN	20526.4	Filtered	20124.1	Filtered	36001.3	NaN	NaN	NaN	NaN	36591.3	Filtered	Filtered	7476.96	6090.9	28761.6	Filtered	25849.8	36226.3	45155.6	NaN	NaN	14300.9	36454.8	Filtered	9401.31	10158.6	22610.2	NaN	Filtered	14801.4	NaN	NaN	20622.6	7389.15	21068.3	NaN	22141.4	25739.1	Filtered	17963	NaN	17358.4
O00291	HIP1	O00291	21841.8	NaN	28520.7	NaN	39033.8	38355.9	NaN	NaN	26988.5	Filtered	Filtered	173786	37981.9	18071.5	38206.3	27007.3	Filtered	27128.2	29978.8	10599.2	NaN	32328	Filtered	Filtered	Filtered	44730	NaN	38434.3	58053.9	51564.1	Filtered	31093.9	Filtered	89239.7	29197.4	48603	36862.9	30886.7	Filtered	36018.3	Filtered	33759.2	35319.3	30855.6	Filtered	64195.2	11688
O00299	CLIC1	O00299	746236	1.03e+06	765908	855924	514871	987599	939200	1.14895e+06	1.11713e+06	1.23033e+06	1.04729e+06	1.86335e+06	621154	453722	1773428	1.78634e+06	1.62228e+06	1.32215e+06	1.02895e+06	428296	918803	1.22787e+06	1.9441e+06	1.00988e+06	562251	1.64843e+06	577028	1.3163e+06	1.14703e+06	859914	676417	816624	899583	1.38819e+06	1.07291e+06	1.15728e+06	1.69636e+06	1.3107e+06	569220	1.01983e+06	1.93604e+06	1.15231e+06	1.15577e+06	766122	650410	552819	912874
O00300	TNFRSF11B	O00300	Filtered	Filtered	Filtered	NaN	NaN	Filtered	Filtered	NaN	Filtered	NaN	Filtered	Filtered	NaN	NaN	Filtered	NaN	Filtered	Filtered	NaN	NaN	NaN	NaN	NaN	Filtered	Filtered	Filtered	NaN	Filtered	Filtered	NaN	NaN	Filtered	NaN	Filtered	Filtered	Filtered	NaN	NaN	Filtered	Filtered	Filtered	NaN	NaN	NaN	NaN	Filtered	Filtered
O00303	EIF3F	O00303	319235	254112	320813	384408	397462	247562	585549	308482	315029	269034	208843	316102	418542	259042	356748	371140	656615	325638	422873	295482	420482	314279	341246	189411	235451	355113	141015	362036	368962	194931	611847	412063	219762	408904	401469	370434	355992	325442	240031	377681	319151	380587	392750	438422	130417	435340	229415
O00308	WWP2	O00308	14087.5	10507	5999.98	11271.4	NaN	Filtered	16420.6	NaN	NaN	Filtered	Filtered	NaN	NaN	NaN	20539.8	10683.5	30453.9	NaN	9958.27	14371.4	Filtered	17218.8	NaN	NaN	11477.1	7419.45	NaN	14983.8	NaN	16936.1	11147.7	15560.9	16269.8	Filtered	16142.4	12778.6	NaN	9941.73	NaN	19470.5	NaN	14891.7	15760.9	9866.27	10065.1	26531.8	NaN
O00311	CDC7	O00311	NaN	Filtered	NaN	NaN	NaN	NaN	NaN	NaN	NaN	Filtered	Filtered	Filtered	Filtered	NaN	Filtered	Filtered	Filtered	Filtered	NaN	NaN	Filtered	NaN	NaN	Filtered	Filtered	Filtered	Filtered	Filtered	Filtered	NaN	NaN	NaN	NaN	Filtered	Filtered	NaN	Filtered	NaN	Filtered	NaN	NaN	Filtered	Filtered	NaN	Filtered	Filtered	Filtered
O00329	PIK3CD	O00329	48320.9	70655.8	94287	10117.7	37933.5	96085.4	71094.1	19985.4	85680	23814.2	103373	23225.4	18794.2	36100.3	51935.1	117790	257718	61446.5	56715.6	50014.4	21566.7	40224.7	14976.4	30283.2	62361.2	32154.1	52670.6	42133.4	37464.7	43697.3	10078.7	28924	32464.9	43781.5	31327	23897.2	38219.2	30192.4	59649.5	30949.1	13048.2	60265.4	40509.8	56607.2	46714.2	17860.3	39615.9
O00330	PDHX	O00330	30040.9	49200.9	36729.3	44855.4	54003.3	28700.8	32820.3	23392.3	44577.4	63782.1	99657.6	65674.3	83288.9	81237.9	70323.6	24202.3	120652	31285	81030.3	41106.4	70014.3	47246.3	33566.6	71818	77857.4	49521.5	116181	38697.7	79421.4	93920.5	31428.5	56768.1	57463.3	94861.6	56839.9	54223.4	52150.4	44267.7	77970.6	52940.1	30291.1	35013.4	35665.7	90792.5	113924	86771.7	47529.6
O00391	QSOX1	O00391	Filtered	NaN	Filtered	NaN	Filtered	Filtered	NaN	Filtered	NaN	304516	Filtered	511969	67574.3	Filtered	NaN	Filtered	Filtered	NaN	NaN	NaN	NaN	NaN	NaN	Filtered	289305	91587.1	58440.1	Filtered	287159	NaN	NaN	NaN	35354.9	360517	29084.4	NaN	124384	Filtered	228847	NaN	Filtered	Filtered	Filtered	NaN	127536	360937	Filtered
O00399	DCTN6	O00399	NaN	NaN	Filtered	96879.8	NaN	NaN	NaN	NaN	NaN	Filtered	NaN	NaN	NaN	Filtered	NaN	NaN	Filtered	NaN	NaN	Filtered	Filtered	NaN	NaN	NaN	Filtered	9462.65	Filtered	NaN	NaN	25996.1	52767.7	22931.3	NaN	21295.4	Filtered	NaN	NaN	NaN	Filtered	NaN	NaN	NaN	NaN	NaN	Filtered	NaN	NaN
O00400	SLC33A1	O00400	600102	1.17635e+06	906084	888884	1.43067e+06	617051	1.05296e+06	764733	752596	NaN	672794	208659	121605	1.05347e+06	2399522	NaN	NaN	818465	820822	1.67261e+06	1.6537e+06	1.62141e+06	2.91392e+06	129722	66260.4	680668	1.02746e+06	490279	208265	65967.4	NaN	205655	882524	NaN	156380	1269886	129522	2.46377e+06	620383	661109	NaN	560142	889624	839854	964555	NaN	171946
O00410	IPO5	O00410	486647	439287	416261	431800	579438	359944	783081	392357	249280	365754	302190	269415	334832	512135	476955	256262	354672	368823	450193	338466	398414	308042	329952	227115	233183	312212	197281	432820	229475	177590	352146	243706	259856	274448	281055	303657	281898	269759	255396	364811	344739	337069	383300	410916	189554	317587	154481
O00411	POLRMT	O00411	33442.6	Filtered	9189.71	16335.3	24566	8310.5	14925.9	Filtered	Filtered	13288.8	9419.3	Filtered	NaN	Filtered	NaN	Filtered	Filtered	46702.4	14793.1	9240.81	13532.6	9562.99	NaN	14667.6	NaN	NaN	NaN	26457.2	6729.01	11431	15448.5	12911	10555	Filtered	15949.4	23044.2	Filtered	5908.74	3772.89	11093.3	NaN	2989.73	30442.3	8196.09	7908.23	Filtered	11568.6
O00418	EEF2K	O00418	17321.4	10665.2	29868.6	9221.14	NaN	28403.1	25261.5	9579.41	12033.3	NaN	16449.2	Filtered	Filtered	NaN	12739.9	18250.4	Filtered	17330.1	14164	17151.6	9242.65	10246.7	NaN	Filtered	NaN	18549.2	NaN	15475.5	Filtered	11023.6	8214.01	34996.2	14318.7	32142.2	18297.6	17546.1	9553.84	9647.2	Filtered	14082.5	13457.2	18185.2	11576.4	14149	NaN	12345.7	Filtered
O00422	SAP18	O00422	422015	542314	353119	493199	420074	279413	301669	535834	321213	188002	399459	431581	412224	604676	456952	352723	1.09673e+06	446210	543316	463523	619718	493455	532351	984054	684042	710682	592463	544307	671346	706976	585372	689211	644847	644166	652887	677800	662848	509968	605989	565459	598635	422459	544102	539264	573767	639488	1193446
O00423	EML1	O00423	Filtered	Filtered	Filtered	Filtered	Filtered	Filtered	Filtered	NaN	Filtered	Filtered	Filtered	Filtered	Filtered	NaN	Filtered	Filtered	Filtered	Filtered	Filtered	Filtered	Filtered	Filtered	Filtered	Filtered	Filtered	Filtered	Filtered	Filtered	Filtered	Filtered	Filtered	Filtered	Filtered	Filtered	Filtered	Filtered	Filtered	Filtered	Filtered	Filtered	Filtered	Filtered	Filtered	Filtered	Filtered	Filtered	Filtered
O00425	IGF2BP3	O00425	117386	36931.6	Filtered	127681	91115.2	NaN	Filtered	47982.3	92408.3	Filtered	Filtered	Filtered	Filtered	Filtered	Filtered	45557.7	Filtered	212082	Filtered	Filtered	201746	Filtered	Filtered	37616.6	48390.7	NaN	54640.6	289409	Filtered	114648	120893	100834	188123	NaN	125521	95074.2	Filtered	Filtered	50423.1	112173	Filtered	220128	332143	Filtered	56633.5	Filtered	36620.6
O00429	DNM1L	O00429	182788	108164	247967	115587	186588	197437	189332	92449	208772	147506	208809	212030	153267	135345	191164	318611	193794	144174	154327	173227	164638	142434	164797	57816.3	104776	153835	140785	152789	256802	151531	107613	148992	158261	313251	200163	158173	155482	162888	98002	109244	158384	173703	97040	119516	118631	152413	63122.4
O00442	RTCA	O00442	77659.7	88989.5	104441	106231	72751	83132.2	100774	66369.8	89651.2	58615.3	70328.1	89884.8	81894.5	99458.9	65662.1	175356	NaN	70714.4	113106	78775.5	50996.1	67863.8	87448.2	47315.1	44758.1	95090.2	28907	78076.5	93647.4	60462.5	110829	50166.3	55818.5	81749.7	28808.2	72542.4	100698	77951.3	46216.5	62063.5	81239.7	71148	85641.4	105529	43230.2	69434.5	33031.7
O00443	PIK3C2A	O00443	3084.77	Filtered	NaN	NaN	11062.9	Filtered	5543.55	Filtered	Filtered	Filtered	Filtered	Filtered	NaN	Filtered	Filtered	Filtered	Filtered	Filtered	Filtered	Filtered	Filtered	Filtered	Filtered	Filtered	Filtered	Filtered	Filtered	NaN	Filtered	Filtered	5162.11	NaN	Filtered	NaN	Filtered	Filtered	Filtered	Filtered	Filtered	Filtered	Filtered	Filtered	NaN	Filtered	Filtered	NaN	NaN
O00453	LST1	O00453	Filtered	NaN	NaN	Filtered	Filtered	NaN	Filtered	Filtered	Filtered	Filtered	Filtered	NaN	NaN	Filtered	NaN	Filtered	Filtered	NaN	Filtered	Filtered	Filtered	Filtered	Filtered	NaN	NaN	NaN	NaN	NaN	NaN	Filtered	Filtered	Filtered	Filtered	NaN	NaN	Filtered	NaN	NaN	NaN	NaN	Filtered	NaN	Filtered	Filtered	NaN	NaN	NaN
O00459	PIK3R2	O00459	18316.5	NaN	5323.36	13223.5	22372.7	NaN	12631.6	Filtered	NaN	Filtered	11075.7	Filtered	NaN	14950.5	20079.2	Filtered	NaN	15704.5	27474	6195.13	14162.2	16900.2	11039.4	Filtered	NaN	13040	NaN	14953.5	Filtered	14444.1	13406.8	10238.8	16012.2	NaN	7634.87	15524.3	15425.2	16307.8	NaN	13463.5	10615.3	13721.5	8928.87	22139.1	NaN	Filtered	Filtered
O00461	GOLIM4	O00461	16780.3	Filtered	Filtered	Filtered	NaN	Filtered	NaN	Filtered	Filtered	Filtered	45174.5	28184.2	27278.9	25135.6	NaN	Filtered	Filtered	19185	17390.1	Filtered	30620.4	NaN	Filtered	NaN	Filtered	NaN	18497.7	27642.7	31084.7	24973.5	Filtered	14618.7	31706.6	36274.3	24924.7	NaN	NaN	Filtered	Filtered	15411.3	Filtered	11161.6	NaN	NaN	NaN	15412.4	NaN
O00462	MANBA	O00462	6252.76	8622.88	14524.7	Filtered	6082.83	18854	6659.63	Filtered	3178.41	14115.7	10888.3	46940	23039.1	Filtered	10493.6	NaN	Filtered	7799.48	Filtered	16495.8	24531.6	15265.9	NaN	19223.2	18122.8	26759.1	14226.6	8296.95	36801.3	17980.6	NaN	13716.7	20580.6	38843.9	13131.9	10701	28342.9	13148.8	15035.6	15095.1	NaN	11149.8	9522.43	Filtered	18007.8	29552.7	15383.4
O00463	TRAF5	O00463	NaN	Filtered	NaN	NaN	Filtered	NaN	NaN	NaN	NaN	Filtered	NaN	Filtered	Filtered	NaN	Filtered	NaN	Filtered	Filtered	NaN	Filtered	Filtered	NaN	Filtered	Filtered	Filtered	Filtered	Filtered	Filtered	Filtered	NaN	NaN	NaN	NaN	Filtered	Filtered	Filtered	Filtered	NaN	Filtered	NaN	NaN	NaN	Filtered	NaN	Filtered	Filtered	NaN
O00471	EXOC5	O00471	14365.4	17994.5	49158.9	24812.7	23127.3	41135	12850.3	38779.5	18152.6	NaN	10357.7	43087.3	27754.2	51983.5	15685.3	22804.2	NaN	44174.5	33105.3	10478.5	18780.1	16225.8	40600	12317.1	13003.6	26550.4	13191	27716.7	37642.1	32482.2	24115.2	9639.7	18229.2	43018.8	8503.17	15189.4	28302.3	17474.2	25005.4	15502.2	39698.9	22207.3	26893.7	32848.1	11389.8	26443.4	3995.21
O00478	BTN3A3	O00478	Filtered	Filtered	Filtered	Filtered	Filtered	NaN	NaN	Filtered	Filtered	Filtered	30389.4	NaN	NaN	Filtered	31944.1	Filtered	Filtered	24840.4	NaN	16064.5	42244.8	NaN	NaN	45410.6	NaN	NaN	NaN	NaN	NaN	NaN	NaN	NaN	Filtered	NaN	NaN	Filtered	NaN	22366.9	Filtered	NaN	NaN	NaN	NaN	NaN	32293.3	NaN	45107.5
O00479	HMGN4	O00479	NaN	133682	65624.6	32356.6	NaN	59634.6	Filtered	NaN	NaN	NaN	NaN	5770.58	160300	62745.7	93710.4	Filtered	195103	136596	140663	205682	83959.2	208010	101080	186115	571417	312716	716884	124330	628716	223740	92402.5	278715	286659	569361	122985	275774	269354	211995	545506	229781	138407	172412	208344	200627	907354	258150	452213
O00483	NDUFA4	O00483	116013	365298	196442	154206	57150.2	221032	177860	262573	239768	616627	580039	455487	491273	367559	325285	192652	1.17429e+06	242317	180932	338354	457774	314563	413971	499463	459667	496564	759368	538537	605296	435850	168203	311044	485614	625303	309417	260188	421250	285064	531378	518470	517471	275160	368861	170872	753307	1.08214e+06	637152
O00487	PSMD14	O00487	256334	293510	354071	256277	391532	329183	459085	272486	297541	211886	183519	271367	327639	198944	227009	311019	742057	182294	223830	241557	253347	201423	277634	153330	166267	203890	165837	266736	261531	171413	268544	176774	174143	272735	235908	176859	237765	222762	169065	234131	263266	193092	312209	264793	155818	390615	123267
O00488	ZNF593	O00488	46675.6	59453.5	58153.9	NaN	Filtered	51366.5	65071.3	35713.5	48697.1	62228.8	48579	Filtered	NaN	103114	18458	NaN	NaN	42822.5	78510.8	42272.7	21929.2	28565.6	37046.5	35956	NaN	30982.4	62333.8	36143.6	NaN	72300	22163.3	36180.1	42281.2	NaN	48275.8	37834.4	21460.2	34534.1	NaN	40157	32519.7	37875.8	39009.1	92355.4	62116.5	NaN	31462.3
O00499	BIN1	O00499	Filtered	377914	164144	56797.7	122518	153415	194996	175073	NaN	158876	120632	238082	103872	58547.4	88599.8	NaN	276528	167813	8841.71	138770	161057	138384	180042	119857	121593	238051	149676	229930	324786	170315	70895.8	102306	177622	335805	125350	147535	235896	146842	115957	99803.3	256466	161404	219058	16253.4	151153	132681	128552
O00505	KPNA3	O00505	108336	101308	65069.5	147858	117240	102537	178335	84991.8	55940.8	98971.3	57803	88346.2	137647	108131	88185.5	52031.2	NaN	73155.1	98135.5	52689.5	125811	86555.2	91411.1	108308	61362.1	62779.1	59576.8	119113	119579	85060	108966	87175.4	75454.8	96249.1	59799.2	91542.4	89475.6	90078.2	67270.2	103622	89852.8	70763.5	124082	83473.2	64228	142834	63406.8
O00507	USP9Y	O00507	71278.6	94407.1	102733	94783.6	81576.2	72705.5	125485	74606.1	99695.1	81892.5	68470.7	115607	116094	79489.4	97274.2	118879	NaN	71063.9	100323	83111.7	99277.7	62410.7	90626.1	39782.3	53226.1	84394.9	84744.6	82293.2	110821	89236	60277.6	41175.4	59976.5	133478	60928.9	56778.1	103811	77813.3	56968.4	72664.9	95373.8	87077.1	95742.5	93287	82156.9	129877	47932.5
O00512	BCL9	O00512	15083.4	Filtered	Filtered	NaN	NaN	Filtered	NaN	NaN	Filtered	Filtered	Filtered	Filtered	Filtered	17453.6	Filtered	45037.7	Filtered	Filtered	37915.4	Filtered	Filtered	Filtered	20340.2	Filtered	Filtered	Filtered	Filtered	NaN	Filtered	Filtered	19644.6	NaN	Filtered	Filtered	Filtered	Filtered	Filtered	Filtered	Filtered	Filtered	12878.1	NaN	Filtered	38097.7	Filtered	Filtered	Filtered
O00519	FAAH	O00519	NaN	NaN	Filtered	Filtered	15714.7	Filtered	NaN	12990.9	22668.1	10655.6	Filtered	Filtered	NaN	10986.5	13839.7	NaN	Filtered	36062.8	22382.3	Filtered	Filtered	4210.83	16119.8	44702.6	39231.4	15784.6	Filtered	10040.9	Filtered	10321.7	Filtered	3651.96	12768.8	Filtered	NaN	NaN	13770.9	9199.1	37588.6	NaN	15024.1	29266.5	14542.2	22903.1	Filtered	NaN	23358.2
O00522	KRIT1	O00522	18318.9	21746.4	NaN	7035.71	29804.3	65076.9	NaN	19242.5	Filtered	NaN	NaN	Filtered	Filtered	NaN	30985.3	Filtered	Filtered	16118.3	27259.6	NaN	Filtered	18957.3	27854.3	25772.3	NaN	8346.27	14426.1	NaN	5024.23	14284	7342.73	6955.31	15390.5	Filtered	8580.68	17185.7	10758.4	18247.8	NaN	14165.7	14096.7	12902	16587.4	Filtered	13288.9	Filtered	NaN
O00533	CHL1	O00533	Filtered	Filtered	Filtered	Filtered	Filtered	Filtered	Filtered	Filtered	Filtered	Filtered	Filtered	Filtered	Filtered	Filtered	Filtered	Filtered	Filtered	Filtered	Filtered	Filtered	Filtered	Filtered	Filtered	Filtered	Filtered	Filtered	Filtered	Filtered	28093	Filtered	Filtered	Filtered	Filtered	23590.9	Filtered	Filtered	Filtered	Filtered	Filtered	Filtered	Filtered	Filtered	Filtered	Filtered	Filtered	Filtered	Filtered
O00534	VWA5A	O00534	31032.4	31454	NaN	Filtered	Filtered	NaN	NaN	16232.8	125032	NaN	Filtered	44490.3	9093.43	Filtered	Filtered	Filtered	Filtered	Filtered	NaN	Filtered	Filtered	13374.2	Filtered	Filtered	59755.5	315828	Filtered	Filtered	56640.7	Filtered	NaN	NaN	NaN	62120.1	Filtered	Filtered	195640	NaN	NaN	NaN	NaN	NaN	Filtered	60379.1	NaN	NaN	Filtered
O00541	PES1	O00541	215591	118284	200205	195554	133284	157030	176656	114914	93517.3	196395	120187	66708.9	143474	135026	180769	95322.9	282203	140461	172488	170277	162745	146827	94198.8	193875	131687	97104.5	101418	204313	134658	177056	223471	190491	163703	139037	176637	158978	70296.8	154937	130072	169716	99928.1	145816	195750	181063	108580	158324	228653
O00559	EBAG9	O00559	NaN	Filtered	Filtered	Filtered	Filtered	Filtered	Filtered	Filtered	Filtered	Filtered	Filtered	Filtered	Filtered	Filtered	Filtered	Filtered	Filtered	Filtered	Filtered	Filtered	Filtered	Filtered	Filtered	NaN	Filtered	Filtered	Filtered	Filtered	Filtered	Filtered	Filtered	Filtered	Filtered	Filtered	Filtered	Filtered	Filtered	Filtered	Filtered	Filtered	Filtered	Filtered	Filtered	Filtered	Filtered	Filtered	NaN
O00560	SDCBP	O00560	76659.6	33708	21594.3	98848.2	112693	21927.1	140049	44537.3	59791.8	NaN	29737.2	307842	119254	41449.9	19215	NaN	Filtered	16472.3	24573.1	NaN	42582.4	Filtered	37562.8	47255.7	39470.1	93392.4	54320.7	NaN	87467	20963.9	76149.7	36279.9	25587.2	89413.3	40854.2	43762.8	76378.7	Filtered	26092.5	34586	24130.6	17913.9	22213.1	25284.1	53341.2	78407.2	21030.8
O00562	PITPNM1	O00562	NaN	Filtered	Filtered	Filtered	Filtered	Filtered	Filtered	Filtered	Filtered	Filtered	Filtered	29571.5	Filtered	Filtered	NaN	Filtered	Filtered	NaN	NaN	Filtered	Filtered	Filtered	10643.4	Filtered	Filtered	19616.8	Filtered	Filtered	NaN	Filtered	Filtered	NaN	Filtered	31045.5	NaN	NaN	NaN	NaN	Filtered	8447.4	14174.1	NaN	NaN	NaN	Filtered	Filtered	Filtered
O00566	MPHOSPH10	O00566	72320.1	15276.8	32015.3	91429.1	80007.8	40188.3	53239.5	39226.6	36200	35211.3	105246	17550.1	36537.6	34411.1	47895.5	30739	121083	43296.4	65166.2	38296.3	33592.6	55492.1	40848.2	85912.3	41193.8	13957.3	41064.2	45866.2	11877.8	87196.3	74568.2	38358.6	86909.3	12553.2	62404.1	66724.2	23274.7	58275.5	47168.6	52782	39540.5	48863.5	46160.4	55248.5	44318.6	38113.7	40016.8
O00567	NOP56	O00567	366214	517997	243768	305310	470790	245803	252424	390153	326495	519319	394038	232364	432124	530845	417244	258026	1.01279e+06	265654	451388	449735	332255	478583	385298	751376	420358	425811	449941	411949	453745	437940	358175	749384	439208	462138	541516	560405	487203	461725	423047	490700	391916	282891	440447	513344	421344	488592	837541
O00571	DDX3X	O00571	182237	170942	118962	156422	149046	116492	195239	172695	156517	126817	97784.6	180093	149461	177719	161567	101816	269532	138832	152453	126374	122662	97322.5	128320	177821	120194	150164	123121	193697	82328	131831	156107	155073	135480	86915.3	161354	168392	163826	108221	105502	154852	133231	136606	167881	151802	126855	161124	171515
O00584	RNASET2	O00584	10604.6	57329.7	151231	15153.9	61505.4	129914	18989	12742.2	179005	164473	192959	169147	148412	88167.6	50126.4	197768	NaN	60723.3	41482.7	141416	140022	122453	29862.4	49278.6	116414	251074	175674	235285	355269	310603	18936.4	87900.5	261752	350445	51135.1	117376	210223	128729	116331	92260.5	30719.2	71162.6	266734	46444.6	234763	148760	26367.1
O00592	PODXL	O00592	49314.1	Filtered	NaN	NaN	95656.8	NaN	79738.3	27037.1	Filtered	Filtered	Filtered	Filtered	Filtered	39442.3	Filtered	NaN	Filtered	Filtered	NaN	Filtered	Filtered	Filtered	Filtered	Filtered	Filtered	Filtered	Filtered	Filtered	NaN	Filtered	Filtered	NaN	Filtered	Filtered	NaN	NaN	Filtered	Filtered	Filtered	44210.2	Filtered	Filtered	Filtered	NaN	Filtered	Filtered	Filtered
O00602	FCN1	O00602	Filtered	79541.6	Filtered	Filtered	Filtered	Filtered	NaN	Filtered	21000.6	213159	NaN	626634	346783	Filtered	Filtered	Filtered	Filtered	10447.2	Filtered	122754	46597.7	30664.2	27478.4	Filtered	320208	640712	253651	164573	855058	71105.2	Filtered	76400.8	78723.5	812556	75786.7	71194.9	630854	Filtered	295834	54972.5	26080.4	14802.6	35092	Filtered	214746	337093	Filtered
O00629	KPNA4	O00629	146357	196553	236659	153073	203541	202024	210574	118108	139920	151683	165633	104106	105125	141792	166623	117557	100483	175671	177913	178072	171916	144359	172313	122449	141132	169175	156743	129064	143849	141306	138908	106627	149677	197840	134375	106383	155321	151279	134388	117999	172560	184029	122300	175168	148508	113679	180344
O00635	TRIM38	O00635	19900.2	33487.7	30067.2	Filtered	19700.1	26593.2	22591.4	NaN	50119.8	18817.6	20178.6	11505.4	NaN	21603.7	14061.1	54986.8	NaN	12915.4	19380.7	28026.1	25525.9	14050.1	NaN	11725.7	16951	13834.7	27040.7	18021.5	13204.4	NaN	NaN	10438.5	11449	9310.16	17344.1	10874.4	13520.5	15492.1	20596.3	13799.2	13307	14999.6	22378	17113.7	21132.3	6057.41	28406.1
O00716	E2F3	O00716	17197.2	Filtered	NaN	NaN	NaN	NaN	14232.7	167073	11807.7	Filtered	NaN	NaN	Filtered	15195.3	Filtered	181157	Filtered	11089.4	19768	16111.2	Filtered	182567	15971.6	Filtered	13950	NaN	16693.8	NaN	NaN	19174.1	20481.3	NaN	13433.8	NaN	NaN	Filtered	NaN	18033.7	16717.5	NaN	16370.2	NaN	305654	12380.4	21540	NaN	NaN
O00743	PPP6C	O00743	134865	160340	210764	139462	145880	188599	161293	98791.9	169782	123018	112519	127275	91634	86048.9	130558	160887	158866	109142	135039	156610	79929.6	122353	134408	64407.6	94161.6	114797	97407.4	84290.2	189784	101747	141779	97929.1	106129	124271	112032	103793	141803	130488	94006	84199.1	153272	123960	85943.4	131786	101088	81373.6	68678.3
O00746	NME4	O00746	Filtered	57976	Filtered	333162	75802.6	49840.6	49530	11658.7	NaN	103344	14391.3	44526.7	217963	13718.6	33813.4	NaN	62488.4	41571.5	6381.85	60211.3	14829.5	14747.3	7845.54	120614	Filtered	27539.2	22910	60103.1	78624.4	NaN	NaN	25080.5	13626.1	36379.5	37207.6	77016.2	16297.4	12878.2	Filtered	43340.1	NaN	37815.9	42306.4	Filtered	37068.4	244365	108081
O00750	PIK3C2B	O00750	22455.9	17553.4	69703.5	10411.1	24042.9	59731.6	24551.6	21857.6	31584.5	NaN	Filtered	Filtered	Filtered	19049.5	11117.9	15027.2	Filtered	14241.5	31291.5	21960.5	NaN	21852.3	32814.3	14768.3	Filtered	36628.4	NaN	14495.4	Filtered	22115.8	18158.1	17992.4	23072.7	Filtered	14634.7	32073.4	45285.9	17541.7	NaN	26526.1	34273.7	23004.9	19825.3	38798.6	17215	Filtered	Filtered
O00754	MAN2B1	O00754	18031.4	45699.3	99896.6	19722.9	10839.3	79993.2	16840.2	24968.9	18363.1	121107	43818.6	156098	106031	32321.6	41569.8	34659.7	NaN	25797.9	20938.7	90513.7	131940	65015.3	39567.7	64443.4	77693.7	169409	75050.6	28164.9	131963	78192.6	25388.3	44669.5	89876.2	126513	101064	53682.4	179754	71775	88566.5	56669	41690.7	24979.3	31163.8	32849.6	57377.3	110025	73119.4
O00757	FBP2	O00757	Filtered	NaN	Filtered	Filtered	Filtered	Filtered	Filtered	Filtered	Filtered	Filtered	Filtered	NaN	NaN	Filtered	Filtered	Filtered	Filtered	Filtered	Filtered	Filtered	NaN	Filtered	Filtered	Filtered	Filtered	NaN	Filtered	Filtered	NaN	Filtered	Filtered	Filtered	Filtered	NaN	Filtered	Filtered	NaN	Filtered	Filtered	Filtered	Filtered	Filtered	Filtered	Filtered	Filtered	NaN	Filtered
O00762	UBE2C	O00762	67585.8	158965	38002.2	33375.4	Filtered	47292.2	89431.9	104257	85227.4	NaN	Filtered	Filtered	57565.4	87274.7	NaN	Filtered	Filtered	42616.6	69636.2	17005.9	56095.7	37083.7	76018.6	71801.2	Filtered	95022.5	72909.6	NaN	38515.3	23161.9	39851.9	24076.9	22326.2	34594.1	NaN	61473.8	68802.7	66451.2	Filtered	70234.8	65004.7	11218.7	18197	108147	Filtered	62060	114464
O00763	ACACB	O00763	Filtered	Filtered	Filtered	Filtered	Filtered	Filtered	Filtered	Filtered	NaN	Filtered	Filtered	Filtered	Filtered	Filtered	Filtered	Filtered	Filtered	Filtered	Filtered	NaN	Filtered	NaN	Filtered	Filtered	Filtered	Filtered	Filtered	Filtered	Filtered	Filtered	Filtered	Filtered	Filtered	Filtered	Filtered	Filtered	Filtered	Filtered	Filtered	Filtered	Filtered	Filtered	Filtered	NaN	Filtered	Filtered	Filtered
O00764	PDXK	O00764	26494.6	67180.7	70550.4	37809	71744	77688.7	33936.3	23243.4	56993.1	79375.4	41982.4	112729	61762.3	60203.7	92092.4	106734	1.74078e+06	27600.5	62426.4	79764.4	48078.8	92979.3	29640.8	59312.8	275739	60100.9	461923	50460.6	86194	58107.4	42989.1	30510.5	39100.6	124784	38167.1	28919.3	60109.4	101727	234193	35333	23136.8	27782.8	55056.8	60471.9	440597	50200.1	72631
O00767	SCD	O00767	70859.8	Filtered	Filtered	84697.6	157401	Filtered	115284	NaN	Filtered	Filtered	Filtered	NaN	NaN	Filtered	Filtered	Filtered	Filtered	Filtered	Filtered	Filtered	Filtered	Filtered	NaN	Filtered	Filtered	NaN	Filtered	Filtered	NaN	Filtered	67539.1	NaN	Filtered	NaN	NaN	NaN	Filtered	Filtered	NaN	NaN	NaN	Filtered	Filtered	Filtered	Filtered	Filtered	Filtered
O14497	ARID1A	O14497	56139.2	55009.2	67200.6	68363.6	40299.2	68085.7	51286.5	120387	72330.2	71038.5	67953.2	35874.5	31826.8	90090.3	62961.6	82931.4	197695	70650.7	75206.9	64561.8	46179.5	54295.4	86426.9	171951	81814	74242.4	50397.9	91836	37473	50230.6	75215.5	107749	67810.1	35605.3	93042.1	74305.1	81395.5	58461.3	73798.8	82566.3	80167.2	67392.3	91862.2	93240.7	50080.3	39190.6	184845
O14508	SOCS2	O14508	NaN	40131	57892.5	Filtered	NaN	59982.6	Filtered	Filtered	NaN	79471.4	53152.8	Filtered	Filtered	Filtered	NaN	46008.1	Filtered	72135.2	Filtered	93682.4	NaN	54967.3	Filtered	NaN	29189.3	Filtered	25365.6	59949.5	Filtered	31359.8	Filtered	25545.9	31119.9	Filtered	NaN	NaN	Filtered	49284.8	25786.6	16895.1	Filtered	56892.2	62701.6	Filtered	25281.4	Filtered	38466.4
O14513	NCKAP5	O14513	Filtered	Filtered	Filtered	Filtered	Filtered	Filtered	Filtered	Filtered	Filtered	Filtered	Filtered	Filtered	Filtered	NaN	Filtered	Filtered	Filtered	Filtered	Filtered	Filtered	Filtered	Filtered	Filtered	Filtered	Filtered	Filtered	Filtered	Filtered	Filtered	Filtered	NaN	Filtered	Filtered	Filtered	Filtered	Filtered	Filtered	Filtered	Filtered	Filtered	Filtered	Filtered	Filtered	Filtered	Filtered	Filtered	Filtered
O14519	CDK2AP1	O14519	48715.4	NaN	20561.5	36857.2	38756.8	58109.2	47069	61698.9	44179.2	NaN	36213.1	NaN	33207.1	37149.2	100780	NaN	NaN	41577.7	102532	11746.1	40863.6	85323.9	58260.2	95933.1	59338.3	NaN	65764.9	66574.2	NaN	87022.1	40950.3	47909.8	86647.1	NaN	47395.5	24052.5	NaN	40318.3	56651.8	63269	55176.6	36281.9	54289.6	38092.2	39957.9	38513.6	77974.8
O14521	SDHD	O14521	20232.2	74261.7	90719.5	12780.7	33191.4	87580.7	NaN	NaN	132000	72198.5	158283	32514.1	Filtered	Filtered	Filtered	77758.2	Filtered	26647.6	13413.1	123645	Filtered	NaN	Filtered	34860.2	124762	64683.6	126026	45037.5	43662.1	32006.1	13355	19744.1	33632.3	53005.3	36957.9	32976.9	68334.5	17704	137993	26370.8	Filtered	33982.2	57074.5	NaN	127547	Filtered	NaN
O14523	C2CD2L	O14523	Filtered	Filtered	Filtered	NaN	Filtered	Filtered	Filtered	NaN	Filtered	Filtered	Filtered	Filtered	Filtered	Filtered	Filtered	Filtered	Filtered	Filtered	Filtered	Filtered	Filtered	Filtered	Filtered	Filtered	Filtered	Filtered	Filtered	Filtered	Filtered	Filtered	Filtered	Filtered	Filtered	Filtered	Filtered	Filtered	Filtered	Filtered	Filtered	Filtered	Filtered	Filtered	Filtered	Filtered	Filtered	Filtered	Filtered
O14524	NEMP1	O14524	NaN	Filtered	Filtered	NaN	NaN	Filtered	NaN	NaN	NaN	Filtered	NaN	Filtered	NaN	33617	16835.1	Filtered	NaN	NaN	NaN	NaN	36581	NaN	28947	NaN	26088.3	NaN	20466.6	Filtered	46293.1	Filtered	NaN	40322.4	43970.3	58659.2	NaN	29561.8	Filtered	NaN	NaN	24939.3	Filtered	5179.16	NaN	15905	20688	58720.5	Filtered
O14526	FCHO1	O14526	50246	14658.9	61310.4	42362.6	28836.9	55876.9	50496.3	33477.6	54529.2	30477.1	42209.6	20878.6	NaN	48616.6	47976	95834.5	Filtered	35561.8	60218.1	26235.7	32203.4	30292.7	41624.3	NaN	26510.1	38703.8	22949.9	21890.3	33853.2	37251.8	39698.1	74750	23248.5	32279	41565.2	73941.8	35350.9	21227	31938.3	30550.3	44300.3	28066.4	46026.2	41634.4	26895.5	Filtered	NaN
O14530	TXNDC9	O14530	45086.6	48944.6	62073.4	50572.1	55229.2	47111	153615	68783.3	42760.8	34736.2	25702.2	NaN	52546.8	72186.6	51238.5	46870.5	Filtered	33587.5	45968.3	40996.4	65476.2	56350.5	67078	NaN	33721.5	64751.1	23761	41788.2	60835	48396.9	70002.8	53152.1	31947.2	44134.5	NaN	62690.5	NaN	45793.2	42427.3	NaN	79462.8	62845.2	42657.5	39232.5	22408	84908.8	NaN
O14531	DPYSL4	O14531	NaN	NaN	1.27012e+06	Filtered	21693.2	1.13907e+06	283050	NaN	NaN	Filtered	NaN	Filtered	Filtered	NaN	NaN	NaN	NaN	NaN	67106.7	NaN	NaN	256170	NaN	NaN	354484	NaN	308437	NaN	NaN	118701	NaN	142673	116442	Filtered	NaN	158267	NaN	247134	340183	118138	75828.4	NaN	296594	84617.9	310065	Filtered	NaN
O14545	TRAFD1	O14545	22244.3	42573.3	29085.4	10857.6	14677.1	35580.9	20427.4	21364.7	23032	28231.5	21871.5	22012.5	15289.5	16292	26530	22936.7	NaN	26640.4	13208.1	27171.4	18271.7	22780.7	18502.5	21172.4	NaN	14669.5	NaN	37679.3	NaN	69450.2	9551.84	20495.1	NaN	NaN	30406.5	27855.6	12740.2	27811.6	19288.5	19262.7	17341.6	26246	27925.9	NaN	NaN	15684.5	27381.2
O14548	COX7A2L	O14548	51529.4	92549.7	89669.1	12635.6	59452.5	95680.8	43581.1	92281.5	136606	238966	153482	171664	196143	73695.1	131134	76983	NaN	81693	44443.9	144694	85124.9	125940	106887	70866.7	182576	181900	242492	121115	205938	155838	11828.2	129220	153073	231359	144832	119427	159166	134938	189205	123706	105174	86991.9	123841	41714.9	273872	223622	134823
O14558	HSPB6	O14558	Filtered	Filtered	Filtered	Filtered	Filtered	Filtered	Filtered	Filtered	49568.5	Filtered	Filtered	Filtered	Filtered	NaN	Filtered	27769.3	Filtered	NaN	NaN	NaN	NaN	NaN	Filtered	Filtered	Filtered	Filtered	NaN	Filtered	Filtered	Filtered	Filtered	Filtered	Filtered	Filtered	Filtered	Filtered	Filtered	Filtered	Filtered	Filtered	Filtered	Filtered	Filtered	NaN	Filtered	Filtered	Filtered
O14561	NDUFAB1	O14561	95031.4	30971.9	64382.9	113584	130966	102360	37977.5	89131.8	93226.5	146004	154289	146859	102973	50022.9	75746.6	56156.8	NaN	71505.5	89418.7	78918.8	98271.9	119421	70407	165364	115990	68207.6	202846	52324.5	142497	119975	105667	107567	135648	133889	108092	129848	87852.6	113632	116524	104016	79071.8	74457.8	64161	58452.1	217926	96598.6	175869
O14562	UBFD1	O14562	107541	79313.4	116265	94672.8	83139.2	95183.5	120266	68488.1	104610	74047	79421.4	57217.6	81658.6	80217.2	162215	144126	454272	83796.3	22453.5	77221.7	153768	70311.5	149298	38576.7	86579.5	32271.8	38849.6	81839.3	56631.8	54860.4	92960.8	60619.1	49712	NaN	39140.8	46469	177196	68397.3	37746.7	61203.8	212255	79266.3	73258.3	49086.5	44606.8	NaN	74905.9
O14569	CYB561D2	O14569	NaN	NaN	NaN	NaN	Filtered	NaN	NaN	NaN	NaN	NaN	NaN	NaN	NaN	NaN	NaN	NaN	NaN	NaN	NaN	NaN	NaN	NaN	NaN	NaN	NaN	NaN	NaN	NaN	NaN	NaN	NaN	NaN	NaN	NaN	NaN	NaN	NaN	NaN	NaN	NaN	NaN	NaN	NaN	NaN	NaN	NaN	NaN
O14578	CIT	O14578	63451.3	62745.1	81306.3	74677.8	74167.1	88483	65259.1	66714.5	67646.2	56006.5	NaN	112909	118269	48838.9	54805.1	NaN	NaN	41030.3	49674.6	35690.9	29773.5	54241.4	124756	34004.8	52619.9	50579.5	NaN	47708.4	63231.1	43939	94837.9	79837.4	56759.8	97648.1	36982.4	87540.7	52612.1	64572.8	49391.4	54265.8	71148.1	38076.9	49962	59682.3	37199.4	90628.7	29949.7
O14579	COPE	O14579	154529	183719	170521	157807	199572	144418	191370	149136	174932	212127	124368	248277	180395	149350	124010	171590	NaN	155850	228783	183892	243670	168588	161083	61953.4	154826	146590	131021	107906	215576	120650	160266	105091	118835	274466	156382	98269.6	151582	149201	109967	116180	172592	155830	134454	180893	151973	171669	118235
O14602	EIF1AY	O14602	21211.3	NaN	NaN	17345	NaN	NaN	Filtered	21570	NaN	Filtered	Filtered	Filtered	31116.7	NaN	27870.4	Filtered	Filtered	20615.7	NaN	NaN	Filtered	NaN	29454.5	NaN	NaN	35262.3	Filtered	24738.5	Filtered	NaN	12013	12321.6	14490	NaN	NaN	NaN	NaN	NaN	NaN	17954.1	NaN	16675.8	24627.9	NaN	Filtered	34334.2	NaN
O14617	AP3D1	O14617	72198	95671.1	172448	40050.3	97733.3	139564	114140	69830.7	101508	63541.1	85216.8	207026	107759	109820	59152.4	78512	Filtered	78614.1	96378.6	119913	84630.9	63786.2	58968.5	42203.5	84208.7	109012	75600.7	86849	127386	50498.4	44864	44255.9	49014.9	96804.4	31585.9	59574.9	103037	63850.9	91007.6	55988.2	72224.6	65872.2	92763.6	93683	83715.5	128656	45843.4
O14618	CCS	O14618	286915	272897	170067	130808	113288	146929	88765.7	213442	287804	221574	95433.9	159657	207578	83524.6	348536	402652	833650	149550	178952	189823	138143	202116	402613	170544	225096	314905	222894	143826	218990	181240	124724	237104	162220	316564	304876	238799	325942	196000	224084	210424	418824	151870	171223	145505	229340	249670	240000
O14639	ABLIM1	O14639	Filtered	25959.9	Filtered	24498	NaN	Filtered	Filtered	191346	18067.5	Filtered	55835.1	79005.5	113156	99146.1	223219	NaN	58054.8	87920.6	58476.3	NaN	NaN	Filtered	72239.6	NaN	676575	70811.3	153203	47392.3	252578	8135.33	87586.4	83116.7	23254.4	31407.4	70140.6	NaN	NaN	NaN	NaN	78344.2	170412	88559.4	49002.6	9571.71	NaN	NaN	NaN
O14641	DVL2	O14641	48782.7	22131.4	NaN	32358.7	55465.1	Filtered	48179.7	NaN	Filtered	NaN	Filtered	Filtered	Filtered	36984.3	22633.7	18518.5	Filtered	23072.6	34228.1	34268.3	23073.8	21234.2	24803.7	14921.4	Filtered	NaN	36788	23802.3	Filtered	6376.94	46825.9	26669.3	10777.6	NaN	42910.7	15109.9	6772.39	19437.1	NaN	36160.4	27515.1	16777.1	21790.7	35479	21272.2	Filtered	NaN
O14646	CHD1	O14646	49963.5	84552.3	48426.1	109631	42409.9	36984.6	48400.5	93004.7	32807.7	73483.9	45445.9	55783.1	46142	73678.9	55424.9	22204.5	117420	62569.6	54080.1	70889.1	70322.7	54922.3	104317	102182	48421.9	44729	31443.5	61454.5	17432.4	44846.5	86337.1	43217.4	48560.3	13917.5	12947.8	60037.1	71610	91804.5	45992.8	47753.2	103979	56437.7	70145.4	52371.7	31290	41000.9	31463.7
O14647	CHD2	O14647	42445.2	51369.4	22409.1	34297	57048.9	25811.1	12534.3	44264.3	17996.5	33105.2	41713.5	31629.4	35869.7	51185.7	36974.3	13800.2	Filtered	35912.4	32084	16010	46890.2	35847.5	61932.2	79932.2	36424.3	46481.9	43558.8	34396.3	33527.4	61130.4	31515.9	40548.1	54550.5	69363.1	42109.6	65618.2	43618.9	39589.8	35004.9	49644.1	66482.9	44113.9	38255.9	36148.8	44381.3	41563.8	40892.7
O14653	GOSR2	O14653	33376.8	35563.8	44537.9	33790.6	27972.6	42291.2	25772	47207.1	43157.9	85774.5	60866.9	62008.4	49687.2	32903.4	25725.4	32589.7	NaN	29631.4	31914.2	50048.2	26872.1	25484.2	58668.6	54374.7	59678.8	42170.5	53118.1	55893.3	46718	39878.8	33828.8	29968.2	38068.9	82461.4	46077	32695	47377.6	24964.1	72504.9	37330.6	50213.4	34111.2	63489.4	12377.1	55272.1	84327.6	71496.8
O14656	TOR1A	O14656	30660.3	54918.5	32050.7	56372.1	22637.2	33502.4	17449.6	61308.6	43714.8	59343.9	74560.1	198974	79300.4	30133.5	36236.5	29214.3	164895	35180.9	18370.4	53418	74467.1	39291.1	90613.1	63175	90872.9	106305	71672.8	48690.3	78872.3	45811	30654.9	37586.3	38391.3	83264.7	49989.4	32281.6	98652.9	41579.5	84129.1	50187.6	78707.4	36481.8	52537.1	27713.2	71833.8	71150.1	65392.9
O14657	TOR1B	O14657	43422.5	31633.4	24431.9	19357.6	6838.82	23152.4	10297.4	28127.1	18447.9	10742.3	38112.2	68093.3	27916.3	27071.9	18973.8	15894.9	NaN	14092.6	14624.1	22606.7	32994	19902.6	42823.1	46184.2	65122.8	41795.4	39423.1	17519.9	38576.2	29978.6	20085.3	26700	18907.1	19627.7	30269.5	28454.2	42273	11543.2	59695.7	29870.1	36952.6	12051.6	17027.2	NaN	33343.8	25325.5	23104.5
O14662	STX16	O14662	48494.3	20272.5	24131.5	25559.1	NaN	26620.8	NaN	19923.2	NaN	NaN	NaN	NaN	21044.5	28736.4	18460.2	NaN	Filtered	17046.2	NaN	31208.4	12336.8	NaN	NaN	24156.4	31272.7	NaN	27689.3	NaN	28571.6	NaN	31516.2	11649.6	NaN	33153.9	NaN	24378.5	Filtered	NaN	30926.8	13962.7	13972.2	NaN	NaN	NaN	29718.3	NaN	22934.5
O14672	ADAM10	O14672	131097	117121	109493	128113	144527	116133	105583	143209	56349.5	96188.4	69809.5	222456	93299.9	142541	117727	15876.9	520172	90631.3	90342.9	82974.2	157897	129003	90172.6	112912	118926	242054	141485	127525	345071	122935	127534	155381	133100	339063	138683	90403.2	257135	119731	118030	137831	91460.8	103730	155037	99979	131483	128985	165887
O14678	ABCD4	O14678	NaN	Filtered	Filtered	Filtered	Filtered	Filtered	Filtered	Filtered	Filtered	Filtered	NaN	Filtered	Filtered	Filtered	Filtered	Filtered	Filtered	Filtered	Filtered	Filtered	NaN	Filtered	Filtered	Filtered	Filtered	Filtered	Filtered	Filtered	Filtered	Filtered	Filtered	NaN	Filtered	Filtered	Filtered	Filtered	Filtered	Filtered	NaN	Filtered	Filtered	Filtered	Filtered	Filtered	Filtered	Filtered	Filtered
O14681	EI24	O14681	NaN	NaN	NaN	NaN	NaN	NaN	NaN	NaN	NaN	NaN	NaN	NaN	NaN	NaN	NaN	Filtered	Filtered	NaN	NaN	NaN	NaN	NaN	NaN	NaN	NaN	NaN	NaN	NaN	NaN	NaN	NaN	NaN	NaN	NaN	NaN	NaN	NaN	NaN	NaN	NaN	NaN	NaN	NaN	NaN	NaN	Filtered	NaN
O14683	TP53I11	O14683	35384.2	20036.6	20722.4	54109	28909.1	24216.3	27563.3	NaN	63903.1	9204.18	14321	126430	53394.1	Filtered	NaN	30304.8	NaN	NaN	NaN	NaN	NaN	Filtered	NaN	95234.9	186071	NaN	101449	NaN	61940.7	NaN	40222.6	19733.9	NaN	43610.1	60755.4	15195.4	45174.1	Filtered	182504	22492.4	NaN	NaN	Filtered	NaN	97574.3	NaN	112868
O14686	KMT2D	O14686	845252	467245	727505	713149	669076	659140	581453	1048884	827970	851646	707177	322767	NaN	876409	756650	407616	NaN	609998	920285	607035	564419	600719	1.0831e+06	653108	427256	501082	524215	671103	NaN	896734	731006	704041	672622	NaN	932108	118057	525648	729438	17100.8	668932	1.08063e+06	57751	704544	738797	507941	850694	912594
O14717	TRDMT1	O14717	Filtered	Filtered	Filtered	Filtered	Filtered	NaN	Filtered	Filtered	Filtered	Filtered	Filtered	Filtered	Filtered	Filtered	Filtered	Filtered	Filtered	NaN	NaN	Filtered	Filtered	Filtered	Filtered	Filtered	Filtered	Filtered	Filtered	Filtered	Filtered	Filtered	Filtered	Filtered	Filtered	Filtered	Filtered	Filtered	Filtered	Filtered	Filtered	Filtered	Filtered	Filtered	Filtered	Filtered	Filtered	Filtered	Filtered
O14727	APAF1	O14727	48047.1	40495.7	117054	NaN	21387.4	109557	26846.4	15737.4	50628.5	130975	43130.9	98061.7	14337.5	51690.2	243269	68434.3	175147	73195.4	47555.1	93284.5	117919	100568	61798.9	NaN	48902.2	87168	41559.2	116394	72246.7	62533.9	NaN	68159.7	63773.7	67437.3	66868.5	47884	60329.7	99168.6	21513.9	36523.3	42652.9	83714.8	125446	39011.3	39760.5	NaN	18471.3
O14730	RIOK3	O14730	NaN	Filtered	Filtered	NaN	NaN	NaN	NaN	Filtered	NaN	NaN	Filtered	Filtered	Filtered	NaN	NaN	NaN	Filtered	NaN	NaN	NaN	NaN	NaN	NaN	NaN	Filtered	NaN	Filtered	NaN	NaN	Filtered	Filtered	Filtered	Filtered	Filtered	NaN	Filtered	Filtered	NaN	Filtered	Filtered	NaN	NaN	NaN	31689.5	Filtered	Filtered	NaN
O14732	IMPA2	O14732	NaN	NaN	106244	29161	NaN	NaN	62830	NaN	NaN	NaN	Filtered	147034	NaN	NaN	NaN	Filtered	Filtered	20355	NaN	NaN	NaN	31441.8	NaN	Filtered	42425.5	NaN	NaN	46810.3	91834.8	NaN	35520.7	NaN	NaN	111336	NaN	NaN	NaN	NaN	NaN	24503	48860	NaN	45848.8	42302.9	NaN	93142.8	Filtered
O14733	MAP2K7	O14733	89670	16730.7	29845.7	37329.7	21407.3	25342.1	30564.1	21968	20004.5	14444.4	10469.5	16178.3	20341.4	32540.7	13822.8	15431.1	Filtered	14645.9	19633.8	12040.9	39662.9	21740.5	22862	17201.3	11649.3	43476.5	Filtered	14760.5	NaN	24392.1	37422	16560.1	21414.7	NaN	17585.9	18998.7	32248.9	21318.1	8055.83	21658.9	23572.1	14618.3	12498.7	21210.3	Filtered	39113.5	14336.3
O14734	ACOT8	O14734	134996	75876.7	30259.9	91677.1	242884	35076.7	33721.3	261042	232072	89498.7	142697	212279	104040	132807	Filtered	151465	Filtered	41740.2	164502	252194	61346.8	269767	49610.6	335157	22399.6	363693	78370.3	42635.3	119689	273549	101196	56995.9	52436	111950	68110.8	81078.2	85994	314486	59239.6	57736.4	98502.7	255141	304411	53439.4	424323	98920.4	182910
O14735	CDIPT	O14735	63430.4	190019	266647	62330.5	76637.5	217846	37463.4	176639	184054	239316	366303	248006	330593	188972	320720	83666.4	968083	148001	136943	264082	200459	163150	296467	294935	600749	265394	285412	167299	273685	157060	50957.6	185712	190537	253389	334007	199597	256041	157086	515408	163446	252983	149402	185028	72365.4	321390	345002	143543
O14737	PDCD5	O14737	624078	125952	141332	525573	244583	105844	251002	120280	171797	151911	107029	120003	150370	286573	164845	221010	212676	155473	333020	129852	163356	119808	144933	62564.6	93901.1	104816	60931.7	202531	129940	207020	401964	189104	186589	128139	152083	210905	101964	116903	64434	200396	119671	169490	200339	264889	56182.9	126100	74098
O14744	PRMT5	O14744	242279	208126	274069	249578	397136	259024	490245	102467	275046	131072	137924	93367.9	104627	208682	205659	329229	124553	130814	287704	177079	181104	142542	117352	106594	120831	154488	166540	174124	113054	96757.5	246713	142957	103558	111361	172081	183687	141262	138792	137329	170912	103334	127063	152880	357064	172281	123950	114220
O14745	SLC9A3R1	O14745	65819.5	413534	253642	642241	66599.3	241025	144603	780630	429111	423614	162110	436148	253459	114087	131926	460632	823518	191140	154044	338653	158467	352174	932619	131797	262854	840579	124327	300743	517083	141422	683084	464356	133154	536142	450166	443974	835602	354467	200089	388913	934640	200331	318535	186612	118438	254935	113455
O14757	CHEK1	O14757	86374	17345.2	42880	68407.9	24299.6	44380.2	520440	58514.8	17549.3	17189.3	Filtered	NaN	27167.2	34562.4	38422.9	3999.66	NaN	24091.1	44284.6	39722.7	17919	29530.2	50646.8	NaN	19314.8	15909.1	10878.6	96678.1	Filtered	33260.4	252069	54681.4	31459.8	Filtered	44031.5	108117	15967.3	33347.8	36278.2	44960.6	43613.4	52103.6	29363.2	54053.9	4930.97	23901.9	5632.32
O14772	FPGT	O14772	NaN	NaN	Filtered	Filtered	Filtered	Filtered	Filtered	Filtered	Filtered	Filtered	Filtered	Filtered	Filtered	Filtered	Filtered	Filtered	Filtered	Filtered	Filtered	Filtered	Filtered	Filtered	Filtered	Filtered	Filtered	Filtered	Filtered	Filtered	Filtered	Filtered	Filtered	Filtered	Filtered	Filtered	Filtered	Filtered	Filtered	Filtered	Filtered	Filtered	Filtered	Filtered	Filtered	NaN	Filtered	Filtered	Filtered
O14773	TPP1	O14773	301005	256938	1.06589e+06	224541	158281	925691	113278	124258	294802	409711	950676	2.50317e+06	1.26937e+06	239020	710317	698755	490299	373018	136983	545763	1378433	990223	303035	1.07203e+06	829898	542637	1.95316e+06	270273	1443928	537068	217666	664673	649862	1.52274e+06	311996	862588	632526	845395	817276	839687	299432	419431	234353	139845	2.19593e+06	1.30926e+06	609560
O14776	TCERG1	O14776	226963	283494	347360	292458	391483	293088	307946	334690	213862	329565	381601	161641	249744	288083	340935	313680	495027	256218	212935	240422	299287	341071	462615	224731	289654	326115	395191	290951	208786	344510	324158	275777	371898	255838	381811	279857	317778	339268	311937	282074	428092	265777	286462	217715	390094	267934	376777
O14777	NDC80	O14777	33321.3	20557.7	13696.8	16655.2	17318.2	10911	25520.1	44206.7	18842.3	NaN	Filtered	Filtered	34858.4	47375.5	12197.3	Filtered	Filtered	11181.7	25172.3	10059.5	20917.2	NaN	26843.3	7186.08	NaN	20385.5	Filtered	31142.2	30388.8	25481.4	18627.9	28557.6	12428.7	NaN	21402	7120.16	20829.8	23413.2	7230.85	17490.1	37206.9	20217.9	9874.49	27109.3	Filtered	32954.9	24593
O14786	NRP1	O14786	Filtered	17986.8	16980.3	Filtered	Filtered	16094.2	Filtered	Filtered	8535.36	Filtered	15052.5	Filtered	19748.1	16181.6	Filtered	NaN	Filtered	12002.5	Filtered	NaN	42751.9	Filtered	Filtered	12926.1	48040.6	Filtered	Filtered	4193.25	36791.4	39592.3	Filtered	7025.03	35612.1	36138.6	NaN	NaN	Filtered	Filtered	39530.1	9073.45	Filtered	4843.69	NaN	Filtered	Filtered	22804.7	25256.4
O14787	TNPO2	O14787	41410.8	63556.3	41469.2	20473.6	57637.8	29872.3	64318.7	33886.4	78948	76199	19825.5	17663	42456.3	54703.8	44404.7	103106	NaN	36045	24615.7	47137.5	27570.6	36060.8	59023.5	13055.3	38097.2	82079.5	34879.6	23033.2	42704.4	23610.3	19516.1	20088.5	48911.9	NaN	47106.2	31039.3	80931.1	25077.3	47968	32088.6	68385.2	34985.6	63410.9	15884.6	29528.8	41957.6	24896
O14791	APOL1	O14791	Filtered	Filtered	Filtered	Filtered	Filtered	NaN	Filtered	Filtered	Filtered	Filtered	Filtered	Filtered	38227.2	Filtered	Filtered	Filtered	Filtered	Filtered	Filtered	Filtered	Filtered	Filtered	Filtered	Filtered	Filtered	Filtered	Filtered	Filtered	28807.7	Filtered	Filtered	NaN	Filtered	NaN	NaN	Filtered	Filtered	Filtered	Filtered	Filtered	Filtered	Filtered	Filtered	Filtered	Filtered	37307	Filtered
O14798	TNFRSF10C	O14798	Filtered	Filtered	Filtered	Filtered	Filtered	Filtered	Filtered	Filtered	Filtered	Filtered	Filtered	NaN	Filtered	Filtered	Filtered	Filtered	Filtered	Filtered	Filtered	Filtered	Filtered	Filtered	Filtered	Filtered	Filtered	Filtered	Filtered	Filtered	Filtered	Filtered	Filtered	Filtered	Filtered	Filtered	Filtered	Filtered	Filtered	Filtered	Filtered	Filtered	Filtered	Filtered	Filtered	Filtered	Filtered	Filtered	Filtered
O14802	POLR3A	O14802	69629.1	33484.8	40042.1	43414.2	33750.5	39375	48589.9	33323.7	41469	48971	27186.4	41634.4	24658.6	37492.4	45943.4	59803.3	Filtered	24727.6	66145.8	40392.4	39349.3	40184.6	43255.9	11638.4	27862.6	45660.6	31023.3	48581.9	NaN	30373.4	63093.1	62806.9	34926	Filtered	88105.3	17034.3	46670.4	40198.7	24971.2	45883.2	40686.7	30164.7	56939.6	47786	15649	33026.5	34260
O14807	MRAS	O14807	Filtered	NaN	NaN	Filtered	Filtered	NaN	Filtered	NaN	NaN	Filtered	NaN	Filtered	NaN	NaN	NaN	NaN	Filtered	NaN	Filtered	Filtered	Filtered	NaN	NaN	NaN	NaN	NaN	NaN	NaN	NaN	Filtered	NaN	NaN	NaN	NaN	NaN	NaN	NaN	NaN	NaN	NaN	NaN	NaN	NaN	Filtered	NaN	NaN	NaN
O14818	PSMA7	O14818	584354	853920	771347	661609	711020	629319	1086511	712217	851623	723947	718835	608960	538732	472387	729053	1.37454e+06	1.64694e+06	497522	684578	798916	591524	792603	633524	258233	375831	603844	497817	552546	648478	342208	751965	443879	390080	684389	435079	381653	734783	624363	418317	522678	757479	517219	619268	790818	564134	612140	356808
O14828	SCAMP3	O14828	140670	63876.8	58986	131313	80812.2	71841.9	106605	86227.8	108402	96260.7	102259	41160.3	45295.3	180414	122643	57802	330580	112491	181965	67786.9	150556	98465.9	123487	173102	62469.3	NaN	90861.2	166775	34738.7	164255	189533	151890	193590	36611.5	130415	111452	24729.9	76581.9	40228	139609	90533.1	104011	170994	202972	52068.1	63953.4	164579
O14832	PHYH	O14832	38943.4	NaN	Filtered	Filtered	NaN	Filtered	Filtered	Filtered	NaN	Filtered	Filtered	Filtered	Filtered	Filtered	Filtered	Filtered	Filtered	Filtered	NaN	Filtered	Filtered	Filtered	Filtered	NaN	Filtered	Filtered	Filtered	Filtered	Filtered	Filtered	Filtered	31468.3	Filtered	Filtered	37534.4	NaN	Filtered	Filtered	Filtered	NaN	Filtered	NaN	NaN	NaN	Filtered	Filtered	32675.3
O14841	OPLAH	O14841	Filtered	Filtered	Filtered	Filtered	Filtered	Filtered	Filtered	Filtered	Filtered	Filtered	Filtered	NaN	NaN	Filtered	Filtered	Filtered	Filtered	Filtered	Filtered	Filtered	Filtered	Filtered	Filtered	NaN	Filtered	Filtered	NaN	Filtered	NaN	Filtered	NaN	Filtered	Filtered	NaN	Filtered	Filtered	Filtered	Filtered	Filtered	Filtered	Filtered	NaN	Filtered	Filtered	Filtered	Filtered	NaN
O14862	AIM2	O14862	NaN	NaN	NaN	NaN	NaN	NaN	NaN	Filtered	Filtered	NaN	NaN	NaN	NaN	NaN	NaN	NaN	Filtered	NaN	NaN	NaN	NaN	NaN	Filtered	NaN	NaN	NaN	NaN	NaN	Filtered	NaN	NaN	NaN	NaN	Filtered	NaN	Filtered	NaN	NaN	NaN	NaN	Filtered	NaN	NaN	NaN	Filtered	NaN	NaN
O14867	BACH1	O14867	Filtered	NaN	Filtered	Filtered	Filtered	Filtered	Filtered	NaN	Filtered	Filtered	Filtered	22800.8	Filtered	NaN	NaN	Filtered	Filtered	8721.78	NaN	Filtered	NaN	NaN	Filtered	NaN	Filtered	Filtered	NaN	NaN	Filtered	Filtered	Filtered	Filtered	Filtered	Filtered	Filtered	Filtered	NaN	Filtered	Filtered	Filtered	34996.7	Filtered	NaN	NaN	NaN	Filtered	NaN
O14874	BCKDK	O14874	21535.9	Filtered	13693.7	NaN	16326.7	17581.9	NaN	NaN	15805.9	40122.5	24269.3	63622.1	35498.7	23398.7	NaN	NaN	Filtered	NaN	13992.6	NaN	13390	NaN	Filtered	37018	36648.1	NaN	NaN	34893.6	51269.9	21200.2	20946	25226	16664.1	54018.2	44258.1	34323	26423.2	16702.1	30265.8	38836.7	17268.8	NaN	22474.6	NaN	NaN	45866.6	19800.3
O14879	IFIT3	O14879	19046.4	NaN	NaN	Filtered	Filtered	12552.9	NaN	Filtered	Filtered	17322.2	10524.1	18518.8	NaN	Filtered	NaN	Filtered	Filtered	10795.2	Filtered	11872	15524.4	14462.5	Filtered	Filtered	NaN	NaN	Filtered	8484.45	Filtered	Filtered	Filtered	12773.6	Filtered	9839.73	14219.1	19429.4	Filtered	16852.4	8204.44	14918.3	Filtered	NaN	10463.7	Filtered	NaN	18672.7	Filtered
O14880	MGST3	O14880	29489.1	49818	69386.4	63464.8	285151	53369.6	114934	104140	450538	24909.7	543086	152468	652687	346114	30963.4	336996	NaN	204004	178432	27732.3	244323	NaN	61697.9	330237	385730	257464	441110	289442	406136	191658	92244.5	74129	148436	233926	85642	55772.3	111561	NaN	342584	69675.5	68079.5	104258	159590	138862	548502	818057	24364.7
O14893	GEMIN2	O14893	26770.7	Filtered	NaN	74351.1	56699	Filtered	25354.9	54359.4	57580.2	39031.5	NaN	NaN	89572.9	NaN	NaN	50512.9	Filtered	28300	139115	21621.7	NaN	NaN	NaN	20127.3	NaN	NaN	36689.9	40823.5	NaN	NaN	58571.7	55874.3	105488	NaN	73125.6	95277.9	NaN	NaN	18771.6	71270	NaN	27825.6	36239.2	156584	35992.9	NaN	NaN
O14907	TAX1BP3	O14907	51895.1	106097	98953.2	68219.5	35964.8	89400	64678	103884	Filtered	83374.4	9113.88	63985.2	19956.2	30509.6	48041.3	17394.5	NaN	38483.3	NaN	75255.5	29064.5	61877.9	120558	43369.9	30400.5	62143.1	36095.7	69784.9	35122.2	23901.8	73377.7	25052.9	23399.7	28793.2	NaN	83953	68873.8	56080.5	26609.8	47120.9	114340	37190.3	70910.3	NaN	34690.8	21242.4	NaN
O14908	GIPC1	O14908	35707.4	22574.4	28380.2	63805	29606	28912.4	43288.9	28732.7	44344.6	23703.3	26063.6	Filtered	Filtered	37537.6	29980.8	NaN	Filtered	Filtered	18590.6	21722.3	22058	26686.8	35343.3	15734.3	19637.6	15586.3	Filtered	24293.3	Filtered	11385.2	61383.3	13892.8	15927.7	Filtered	38072.5	20774.8	NaN	23357.7	NaN	20387.8	34399.6	Filtered	23181.1	23755.1	Filtered	NaN	18935.4
O14920	IKBKB	O14920	29573.4	31376.8	48396.1	49790	20816.3	41425.3	46674.4	42514.6	21749.3	40735.5	25908.4	74251.7	44420.4	19033.7	26351.2	25952.5	62292.4	37274.4	21984.3	44361.9	32588.3	40661.6	49096.2	12849	28101.1	68100.6	43386.5	31301.2	55112.2	29443.7	37912.6	27894.4	30023.8	63850.4	17486.3	43439.4	65263.6	42765.3	24221.5	26806.9	43823.4	35968.4	33811.8	25106.2	43185.9	46165.1	27981
O14925	TIMM23	O14925	27000.7	25725.3	54488.3	49718.8	31248.6	38114.2	35928.8	31899.3	36989.4	64587.5	30293.1	80658	118256	65461.7	33831.7	NaN	214545	31232.8	43956.4	33508.3	74171.9	36052.8	43585.5	40822.3	47931.8	33706.1	62019.6	36145.5	71862.4	50309.9	47060.3	42418.7	64796	71631.2	32964.9	79895.3	56776.8	45546.3	46256.7	37528.9	71141.6	34233.7	36433.5	38878.1	35701.5	95213.1	20576.1
O14929	HAT1	O14929	372810	396346	521296	418906	434223	450302	546075	519039	667376	454698	80492.4	259373	300068	366766	335024	390777	761719	233352	361973	478107	213138	382279	406142	198277	278225	246695	119548	302090	164103	204037	391347	253272	197789	155422	332192	365743	210692	375884	261535	278290	385545	208066	290551	375474	117432	295863	165388
O14933	UBE2L6	O14933	126783	143587	180510	210665	115209	193864	90546.4	155914	123163	234072	113882	69903	132566	47654.8	205023	151660	NaN	222725	103774	118392	147510	259758	189005	137905	64387.4	140307	60961.2	262290	217611	184298	226093	233052	176170	55771.5	281370	250821	165353	231342	62433	229181	247696	248086	260175	147120	62847.5	161288	143300
O14936	CASK	O14936	9553.37	NaN	35326.1	NaN	35620.9	44343.9	42308.9	36926.4	61747.4	NaN	NaN	NaN	NaN	71489.1	32294.8	65279.4	Filtered	26775.9	39092.4	44001.1	NaN	NaN	11626.1	21000.4	NaN	46659.1	NaN	NaN	Filtered	NaN	6953.34	17191.6	NaN	NaN	26229.2	NaN	NaN	NaN	NaN	7357.49	NaN	29616.4	42340.6	45014.5	NaN	NaN	33015.5
O14949	UQCRQ	O14949	259229	245306	247154	235149	236644	242530	110049	300323	275478	326861	465706	519558	627897	308995	371060	180471	277180	266204	186677	244448	304836	331339	315903	398355	363710	412179	597843	283590	960398	567729	230005	491566	623124	899975	538358	383627	485696	407608	377892	393765	321297	291549	306859	219608	568905	724348	419719
O14950;P19105	MYL12B;MYL12A	O14950;P19105	1.02414e+06	1.66198e+06	1.39718e+06	1.07056e+06	1.05181e+06	1235005	1.56301e+06	1.71561e+06	1.14996e+06	1.9186e+06	1544781	4.1894e+06	1.93251e+06	1.51158e+06	1.13052e+06	1.79984e+06	2411280	1.50942e+06	1.08242e+06	1.09151e+06	1.14053e+06	1.38503e+06	1.80346e+06	1.00162e+06	972610	2.49867e+06	1.0658e+06	1315304	2863162	1.39935e+06	1.49113e+06	1.03841e+06	1.02712e+06	2886771	1398666	1468366	2561123	1.36448e+06	940704	1.1412e+06	1.35759e+06	1.45162e+06	1394724	1.2082e+06	999290	1960737	1.22165e+06
O14957	UQCR11	O14957	NaN	NaN	NaN	NaN	NaN	NaN	NaN	NaN	NaN	NaN	NaN	NaN	Filtered	NaN	NaN	NaN	Filtered	NaN	NaN	NaN	Filtered	NaN	Filtered	NaN	NaN	NaN	NaN	NaN	NaN	NaN	NaN	NaN	NaN	NaN	NaN	NaN	NaN	NaN	NaN	NaN	NaN	NaN	NaN	NaN	NaN	Filtered	NaN
O14964	HGS	O14964	65699.2	50508.9	66785.3	80982.2	61013	72675.1	57275.2	82212.4	62774.9	62104.6	38645.2	77076.2	71426.5	59113.6	66140.7	58724.1	264105	58160.6	55409.9	52595.1	66752.3	70172.5	99659	63222.7	42000.2	90502.2	49769.4	76504	99864.4	52434.7	91901.2	85164.2	54998.4	91324.1	91745.8	70477.5	93612.7	73730.2	40946.9	81382.5	102353	65843.3	67725.4	72250.5	50307.1	83288.6	77401.3
O14965	AURKA	O14965	25253.9	NaN	Filtered	30633.6	NaN	Filtered	23997	18894.6	NaN	NaN	Filtered	Filtered	34268	24880.1	NaN	Filtered	Filtered	Filtered	NaN	Filtered	NaN	NaN	Filtered	NaN	Filtered	NaN	Filtered	Filtered	Filtered	Filtered	18927	NaN	Filtered	Filtered	NaN	NaN	NaN	NaN	Filtered	NaN	Filtered	Filtered	NaN	NaN	Filtered	36267.9	Filtered
O14966	RAB29	O14966	NaN	24785.4	Filtered	13711	40851	Filtered	NaN	Filtered	30905	NaN	63819.5	23622.7	NaN	NaN	NaN	Filtered	Filtered	NaN	Filtered	Filtered	NaN	Filtered	NaN	NaN	NaN	22361.9	Filtered	27110.8	NaN	Filtered	18456.4	NaN	Filtered	NaN	Filtered	NaN	NaN	NaN	NaN	NaN	NaN	NaN	22602.2	NaN	NaN	NaN	NaN
O14967	CLGN	O14967	Filtered	29485.2	Filtered	NaN	Filtered	Filtered	Filtered	89245	Filtered	Filtered	Filtered	NaN	NaN	Filtered	Filtered	Filtered	Filtered	Filtered	Filtered	Filtered	Filtered	NaN	109422	45613	NaN	33137.3	NaN	Filtered	25165.1	Filtered	NaN	NaN	Filtered	NaN	NaN	NaN	36232.5	Filtered	Filtered	NaN	92765.8	Filtered	Filtered	Filtered	NaN	NaN	41633.8
O14972	VPS26C	O14972	NaN	24218.9	NaN	30514.9	NaN	46727.4	NaN	23956.6	NaN	Filtered	NaN	93634.5	NaN	NaN	22775.1	NaN	Filtered	23499.9	22591.4	11339.3	36914.3	27800.1	30333.7	NaN	NaN	30213	NaN	23013.8	35180.4	NaN	32789.3	16369.6	NaN	NaN	NaN	28124.7	33455	27670	NaN	NaN	NaN	24885.8	18183	18188.6	NaN	NaN	NaN
O14974	PPP1R12A	O14974	76333.1	103507	76901.6	77077.8	80972.4	70959.4	76646.7	90792.6	127399	63572.2	70374.4	68198.7	96388.6	52904.5	110472	183896	270068	117023	63401.2	56510.2	115321	74012.3	112119	66756.8	51445.6	81617	81391.1	116768	85741.9	100754	73388.3	108460	113188	94359	131580	104387	69364.5	73374.6	47116.6	99559.5	114793	94925.8	127794	62656.6	77968.7	105233	91394.5
O14975	SLC27A2	O14975	Filtered	Filtered	Filtered	Filtered	134438	Filtered	39295	NaN	Filtered	NaN	42500.5	78521.2	59512.6	183094	Filtered	NaN	Filtered	Filtered	99905.9	NaN	Filtered	Filtered	Filtered	Filtered	NaN	27116.3	Filtered	NaN	32247.2	Filtered	30611.8	202019	Filtered	27560.8	Filtered	43756.2	27427.9	NaN	Filtered	Filtered	Filtered	NaN	Filtered	73548.3	Filtered	57976	Filtered
O14976	GAK	O14976	75161.9	97251.2	78915.3	113928	22533	76751.7	51165.2	68850.7	57036	216838	75371.8	650463	67825.1	36524	143040	98920.9	117841	94958.5	70620.5	60640.7	227107	81398.5	123238	116557	137327	374594	130607	231024	73406	81148.1	50854.5	49617.7	91326.3	54986.5	60348.7	67437	69612	156345	70195.1	66060.2	99084.5	112839	120507	62497.8	136824	69058.9	104159
O14979	HNRNPDL	O14979	519927	222714	250237	586241	806935	444314	615116	272458	267715	206634	484609	193617	408776	259780	182305	755769	684643	310816	104101	368985	273325	673455	399478	797686	497350	154969	388091	217969	380889	1.06766e+06	609374	319082	1.02797e+06	262660	414945	588188	127153	643957	509728	380303	249148	428082	213055	236294	487818	757704	733318
O14980	XPO1	O14980	305870	283682	340043	235656	350924	328896	411463	498652	340225	374532	274706	177618	204931	175398	299395	445502	455938	294169	192760	312800	249887	321100	339689	214310	249124	300266	260813	342101	243081	216474	246886	461618	248935	240365	397166	357644	319451	322828	257367	364558	430479	352372	374494	278404	239952	235942	275846
O14981	BTAF1	O14981	40919.8	46459.3	51932.4	43021.6	56567	47828.9	62650.2	58179	54127.5	51338.6	31453.7	29538.3	29444.1	70336.4	39332.5	49621.4	89775.1	35862.1	77688	48256.3	35590.9	39500.9	51701.3	21668.9	33813.2	44126.3	36686	51320.4	27080.7	27951.6	62390.9	39837.7	24202.1	27913.9	43737.3	39084.8	28057.7	26554.6	29605.6	39330.7	46193.6	34290.1	48487.9	67365.7	26230.1	34182.4	17368.2
O14983	ATP2A1	O14983	181939	178576	184086	185216	177086	166583	122462	227004	159549	184405	237820	332074	310813	197126	133994	38174.9	522950	144416	130550	216632	271810	152233	209376	321273	309960	225963	137544	152341	485992	214959	204275	227149	219734	539176	221908	201789	257026	173797	301298	181913	213454	160921	146110	146909	205754	313784	253197
O15013;Q9HCE6	ARHGEF10;ARHGEF10L	O15013;Q9HCE6	Filtered	Filtered	Filtered	Filtered	NaN	Filtered	NaN	Filtered	Filtered	Filtered	Filtered	Filtered	Filtered	Filtered	Filtered	Filtered	Filtered	Filtered	Filtered	Filtered	Filtered	Filtered	Filtered	Filtered	Filtered	Filtered	Filtered	Filtered	Filtered	Filtered	Filtered	Filtered	Filtered	Filtered	Filtered	Filtered	Filtered	Filtered	Filtered	Filtered	Filtered	Filtered	Filtered	Filtered	Filtered	Filtered	Filtered
O15014	ZNF609	O15014	27500.2	23524	40522.5	27572.8	31887.1	35560.1	25488.7	90665.5	17633.9	37606.2	22770.6	Filtered	Filtered	23807.9	43989.8	NaN	NaN	22673.4	21410.3	35596.4	29095.1	37517.2	65098	24269.4	32062.2	50104.6	25933.6	73019.1	Filtered	57101.2	18473.5	30393.6	20965.6	NaN	59414.6	14641.9	53319.9	36712.5	19436.9	64469.9	102454	40749.9	104809	31028.1	32033.3	NaN	54796.9
O15015	ZNF646	O15015	11922.3	NaN	13873.1	NaN	NaN	NaN	NaN	11444.2	NaN	Filtered	8764.28	Filtered	Filtered	NaN	NaN	Filtered	Filtered	NaN	NaN	9235.19	Filtered	Filtered	Filtered	19846.3	Filtered	Filtered	Filtered	NaN	Filtered	NaN	NaN	6182.39	11712.5	Filtered	NaN	NaN	Filtered	NaN	NaN	10391.4	14539.1	NaN	Filtered	Filtered	NaN	Filtered	31016.2
O15020	SPTBN2	O15020	10093.3	Filtered	Filtered	8423.61	52846.2	Filtered	26068.9	31436.5	Filtered	Filtered	Filtered	Filtered	Filtered	Filtered	NaN	Filtered	Filtered	Filtered	Filtered	Filtered	Filtered	Filtered	21716.3	Filtered	Filtered	16213.5	Filtered	Filtered	NaN	Filtered	10980.7	NaN	Filtered	NaN	NaN	Filtered	15392.4	Filtered	Filtered	NaN	16139.7	Filtered	Filtered	Filtered	NaN	NaN	Filtered
O15021	MAST4	O15021	Filtered	Filtered	Filtered	Filtered	Filtered	Filtered	Filtered	46202.3	Filtered	Filtered	Filtered	Filtered	Filtered	Filtered	Filtered	Filtered	Filtered	Filtered	Filtered	Filtered	Filtered	Filtered	59813.9	Filtered	Filtered	15951.9	Filtered	Filtered	Filtered	Filtered	Filtered	Filtered	Filtered	Filtered	Filtered	Filtered	Filtered	Filtered	Filtered	Filtered	34543.2	Filtered	Filtered	Filtered	Filtered	Filtered	Filtered
O15027	SEC16A	O15027	95853.3	73204	94951.8	83761.1	78718	87692.3	77310.2	98740.1	97757.7	98024.6	78815.7	111693	77052.9	62259.7	69860.9	71707.3	115790	63642.1	54385.5	87992	84693.5	93009.2	85750.3	51419.3	52692	56330.9	44614.3	76054.5	82337.7	68183.2	88037.2	75290.8	64806.4	96651.2	99238.5	54956.4	53265.5	85052.1	44189.8	91426.5	92651.4	58773.2	88196.5	86545.2	44196	82262.6	110312
O15031	PLXNB2	O15031	512789	24057.9	41026.2	Filtered	41033.1	38197.4	28530	Filtered	28108.4	59606	69712.4	55932.4	15216.4	49510	79490.9	15675.7	NaN	62796.7	54181.2	35199.8	36026.3	59018.4	NaN	48146.9	72443.8	18318.6	47018.5	50324.9	69575.2	38552.8	NaN	31843.6	49666.1	75284.8	34098.4	26848.7	19799	59674.2	69621.1	28164.6	Filtered	60512.8	53151.7	58479	47340.4	42306.5	72663.2
O15037	KHNYN	O15037	11972.5	NaN	NaN	Filtered	12233.3	NaN	Filtered	Filtered	13716.1	Filtered	NaN	Filtered	Filtered	NaN	NaN	Filtered	Filtered	NaN	15581.1	NaN	Filtered	NaN	Filtered	NaN	Filtered	Filtered	NaN	NaN	Filtered	Filtered	Filtered	Filtered	Filtered	Filtered	Filtered	Filtered	Filtered	Filtered	Filtered	Filtered	Filtered	Filtered	20344.1	NaN	NaN	Filtered	Filtered
O15042	U2SURP	O15042	160490	202766	157489	165008	147984	163045	171728	155603	151770	175792	170007	107844	104606	156984	150488	104248	270809	181898	131174	217711	142586	167658	144822	355204	223975	228746	264024	190876	147256	149852	187795	202302	173212	116070	177115	186515	213809	172044	215611	167830	150052	177126	177022	125491	247736	126517	396757
O15047	SETD1A	O15047	41035.4	64498.1	62067.5	32868.9	23139.6	52782.7	16526.5	47383.5	46211.5	54767.5	49279	27530.7	40488.9	24532.6	63387.2	40166.3	150346	36243.2	24665	45366.7	41863.7	43369.3	53644.2	61035.8	56066.9	47680.9	42374.1	42875.7	26682.8	37955.4	27635.7	39752	41769.7	20412.6	25879.2	46255.9	43411.6	42567	51910.2	40125.4	49458.9	33618.8	46733.7	27892.8	48335.3	41132.4	42621.2
O15049	N4BP3	O15049	6536.92	Filtered	NaN	Filtered	Filtered	Filtered	Filtered	Filtered	Filtered	Filtered	Filtered	Filtered	Filtered	Filtered	Filtered	Filtered	Filtered	Filtered	NaN	Filtered	NaN	Filtered	Filtered	Filtered	Filtered	Filtered	Filtered	Filtered	Filtered	Filtered	Filtered	Filtered	Filtered	Filtered	Filtered	Filtered	Filtered	Filtered	Filtered	Filtered	Filtered	Filtered	NaN	Filtered	1916.87	Filtered	Filtered
O15050	TRANK1	O15050	300612	251972	245293	909818	584890	226388	NaN	289046	396405	233914	152036	NaN	297365	341695	197576	NaN	Filtered	193832	243150	139758	332433	126464	199498	101302	81941.4	137590	81950.6	153647	NaN	166998	NaN	178511	153337	NaN	210632	246933	185912	155439	81891.1	161498	258258	188712	147024	217421	85722.1	NaN	162725
O15056	SYNJ2	O15056	Filtered	Filtered	Filtered	8055.89	Filtered	Filtered	Filtered	NaN	Filtered	Filtered	Filtered	Filtered	Filtered	NaN	Filtered	Filtered	Filtered	NaN	Filtered	Filtered	Filtered	Filtered	45716.5	Filtered	Filtered	Filtered	Filtered	Filtered	Filtered	Filtered	12692.9	Filtered	Filtered	Filtered	Filtered	Filtered	Filtered	Filtered	Filtered	Filtered	20728.5	Filtered	Filtered	NaN	Filtered	Filtered	Filtered
O15061	SYNM	O15061	Filtered	Filtered	Filtered	Filtered	Filtered	Filtered	NaN	NaN	13541.9	Filtered	47719.3	Filtered	Filtered	18225.9	NaN	NaN	Filtered	NaN	12392.8	Filtered	Filtered	Filtered	Filtered	Filtered	Filtered	Filtered	Filtered	Filtered	Filtered	12431.2	Filtered	Filtered	NaN	Filtered	Filtered	Filtered	NaN	Filtered	Filtered	Filtered	Filtered	NaN	NaN	11439.3	Filtered	Filtered	Filtered
O15067	PFAS	O15067	592371	285039	363915	464340	656756	321672	684132	196691	163053	355408	87704.4	210154	211271	152412	434917	188298	359650	255641	216402	286406	415696	363248	241613	135365	178251	238243	156856	287424	200457	271946	430735	293366	242250	257715	237835	361491	207908	354915	166769	333245	214049	248928	321649	213592	160982	208476	116917
O15068	MCF2L	O15068	Filtered	Filtered	Filtered	Filtered	Filtered	Filtered	Filtered	Filtered	Filtered	Filtered	Filtered	Filtered	Filtered	Filtered	Filtered	Filtered	Filtered	Filtered	Filtered	Filtered	Filtered	Filtered	Filtered	Filtered	Filtered	Filtered	Filtered	Filtered	Filtered	Filtered	Filtered	Filtered	Filtered	Filtered	Filtered	Filtered	Filtered	Filtered	Filtered	Filtered	Filtered	Filtered	Filtered	Filtered	Filtered	Filtered	Filtered
O15069	NACAD	O15069	808851	NaN	446841	787540	901453	502825	NaN	599190	997132	631548	194673	461934	856664	523523	638940	1.2158e+06	NaN	476511	334301	NaN	616026	NaN	480357	480993	429877	602857	342632	614202	509441	633110	734234	407564	473573	589748	665584	621316	600388	NaN	440668	425908	410155	489820	328563	NaN	NaN	743534	158608
O15084	ANKRD28	O15084	21529.5	19149.1	53674.6	37773.9	32218	40330	36722.2	22112.6	15269.1	34141.1	16548.3	21732.8	24321.2	26535.5	19024.3	27709.5	Filtered	11697.2	34666.5	35976.8	45033.1	19390.1	27279.2	13117.5	NaN	19001.1	39384.5	33108.6	Filtered	13560.7	36070.1	18557.6	16203	Filtered	25783.6	25067.3	30968.6	36735.3	10913.5	20475.2	29462.2	16546.1	31663.4	30105.6	35324.8	19670.5	9035.98
O15085	ARHGEF11	O15085	Filtered	Filtered	Filtered	5741.92	4306.07	Filtered	7980.09	Filtered	24050	Filtered	9145.76	NaN	Filtered	19954	Filtered	21588.1	Filtered	Filtered	22976.9	Filtered	NaN	Filtered	Filtered	Filtered	Filtered	Filtered	Filtered	Filtered	NaN	Filtered	12132.6	Filtered	Filtered	Filtered	Filtered	Filtered	Filtered	Filtered	Filtered	Filtered	Filtered	Filtered	Filtered	24619.7	NaN	Filtered	Filtered
O15091	PRORP	O15091	17867.5	29693.1	12264.3	29917	24104.6	11782.9	13879	NaN	8170.25	12816.9	12298.6	20569.2	39526.4	14008.7	20040.6	NaN	Filtered	10956.1	15059.4	8489.35	29126.9	12902.8	NaN	15080.2	6316.2	4815.44	16869.9	18910.5	17780.2	14744.6	20909.1	9431.33	20253.9	15934.6	12381.6	15077.9	NaN	10779.6	13530.6	17221.8	Filtered	6141.12	13407.4	13320.9	17459.1	33945.4	15089.5
O15111	CHUK	O15111	36140.8	234436	66491.7	89609.4	47642.4	42005.1	305828	208132	145682	NaN	152342	85820.2	25382.9	179751	71867.4	220671	Filtered	117177	165890	105856	136616	124286	240711	10128.9	76789.4	197338	100491	270742	22752.3	177615	200028	159828	166063	29455.8	382278	67000.5	316347	183034	78750.7	13737.2	293844	179240	263879	216387	98429.2	195567	133315
O15116	LSM1	O15116	123822	66129.3	76432.5	141880	74591.4	72344	135373	138785	145347	44800.9	47144.7	138514	117186	75993	77264.1	131685	Filtered	87799.8	154701	50841.2	105222	59806.1	117682	103470	59323.4	51020.7	37931.8	146007	59991.9	136830	151348	76609.3	139606	24678.4	97413.8	86190	62443.1	103545	37209.6	92252.9	113111	78116.1	107809	78180	44855.6	88438	85402.4
O15117	FYB1	O15117	Filtered	102454	Filtered	217193	Filtered	Filtered	Filtered	510940	Filtered	NaN	34543.8	87700.3	52228.5	Filtered	Filtered	7869.46	76610	19157	Filtered	Filtered	Filtered	Filtered	388380	53284.2	29173.2	172752	NaN	19147.1	84755.6	NaN	246931	35768	5632.18	88268.8	40958.5	28719.8	155789	Filtered	23418.8	32900.5	377273	22198.1	19789.9	Filtered	6561.53	55925.5	78187.7
O15118	NPC1	O15118	23382.2	19672	32171.3	50758.6	108612	22513.3	32256	21803.2	142816	24579.4	78199.7	71322.2	35306.7	90978.2	31193	39009.1	Filtered	47566.6	53288.5	27315.6	53758	26482	18502.3	16427.1	50718.4	36605.8	56610.1	28504.9	51111	34084.1	23148.9	28634.1	36455	40042.8	36181.1	30955.4	29602.9	26923.5	62310.6	24146.9	22376.9	31289	30577.5	35797.7	54460.9	46770.4	26245.6
O15120	AGPAT2	O15120	Filtered	NaN	NaN	Filtered	NaN	NaN	Filtered	Filtered	31063.7	NaN	NaN	NaN	NaN	NaN	Filtered	Filtered	Filtered	Filtered	NaN	20930.5	NaN	Filtered	NaN	NaN	NaN	NaN	NaN	NaN	85012	Filtered	Filtered	28485.4	NaN	101741	NaN	NaN	NaN	Filtered	NaN	NaN	Filtered	NaN	NaN	Filtered	NaN	NaN	NaN
O15121	DEGS1	O15121	44169.2	20566.8	19429.4	32658	89156.1	26503.9	NaN	22591.9	44237.7	36784.6	34003.9	74491.9	NaN	NaN	NaN	NaN	Filtered	23788.5	20758	41294.4	NaN	20445.6	Filtered	59070.2	55313.1	46463.5	33617.7	15616.3	36027.4	NaN	22351.6	25122.3	37046.9	NaN	22691.3	30745.8	45723.8	NaN	59339.1	20745.2	NaN	21487.3	16788	18902.1	37688.1	NaN	40525.1
O15126	SCAMP1	O15126	74638	33756.1	31701.1	59214.8	47652	35071.9	31254.3	37005.1	19474.6	43436.9	113342	34394.6	26816	46364.3	32479.5	26695.4	Filtered	44078.5	41880.5	31203.5	47216.2	27588.1	31631.7	63597.3	NaN	9960.46	53285.7	83239.7	23036.6	40511.8	65151.8	44768.9	43866.9	28491.8	60921.2	59756.8	16741.4	25872.3	21022.8	58858.4	37526.8	38474.7	74509.3	43647.9	56290.3	21925.1	46893.3
O15127	SCAMP2	O15127	51879.1	90223.9	68000	63243.8	NaN	55053.1	NaN	42247.5	NaN	120325	150208	147051	71455.6	NaN	37046.4	NaN	Filtered	50058.9	26541.7	40949.9	66134.4	39436.2	NaN	64845.9	74962.8	45327.5	102718	53763.4	NaN	48232.4	61629.2	43967.2	48587.4	99028.1	53064	63705.3	93190.7	NaN	79727.6	46738.7	NaN	NaN	75784.6	37363.3	98443.6	92666	108056
O15143	ARPC1B	O15143	178415	712285	437091	174081	229041	244730	274060	233774	135953	252775	445621	1.1155e+06	516606	177326	405339	497883	714736	420440	186801	256948	323628	288684	365519	260243	267967	803849	345219	456824	1.01231e+06	245350	198500	456354	274742	1.07552e+06	387578	365148	802048	303939	291101	334566	367988	368391	430421	207036	319198	603631	277171
O15144	ARPC2	O15144	127842	250511	352328	122762	166771	201460	179485	190368	307312	146152	272517	456203	261927	125221	183544	454824	338277	236004	183999	137892	171141	166794	205630	125966	148776	359636	188325	182318	323172	119805	110131	142816	139357	379598	158503	154756	340216	174117	152219	142239	182601	230188	181603	167759	175529	206173	79336.2
O15145	ARPC3	O15145	864120	940599	612508	801819	586420	686145	522868	1.13418e+06	980790	695859	699290	1.88934e+06	962728	486662	943768	1.25556e+06	1.1218e+06	1.03702e+06	605245	401493	718236	797440	1.00296e+06	566429	527215	1496284	436133	1.03718e+06	2.19388e+06	855249	851817	1.15851e+06	1.01391e+06	1940059	1.02713e+06	1.21639e+06	1.40471e+06	831013	582908	1.03611e+06	1.15266e+06	1024157	956940	712585	355074	1.08021e+06	536436
O15151	MDM4	O15151	Filtered	Filtered	Filtered	Filtered	Filtered	Filtered	Filtered	NaN	Filtered	Filtered	Filtered	Filtered	Filtered	Filtered	8635.49	Filtered	Filtered	Filtered	Filtered	NaN	Filtered	Filtered	25488.5	Filtered	NaN	17072.3	Filtered	Filtered	Filtered	Filtered	NaN	Filtered	Filtered	Filtered	Filtered	Filtered	NaN	Filtered	NaN	Filtered	25523.8	Filtered	Filtered	Filtered	Filtered	Filtered	Filtered
O15155	BET1	O15155	20092.5	NaN	25459.1	27365.9	20195	16666.4	NaN	20035.8	14862.6	NaN	30707.7	NaN	31955.9	NaN	NaN	9879.75	Filtered	NaN	26816.9	23086.3	NaN	16453.8	15544.4	40142.8	NaN	NaN	NaN	14282	NaN	28863.7	20372.4	NaN	26386.5	NaN	20947.6	16121	NaN	14814.9	NaN	NaN	NaN	NaN	NaN	NaN	NaN	NaN	61454.3
O15156	ZBTB7B	O15156	Filtered	Filtered	Filtered	Filtered	Filtered	Filtered	Filtered	Filtered	NaN	Filtered	Filtered	NaN	Filtered	Filtered	NaN	Filtered	Filtered	NaN	Filtered	Filtered	Filtered	Filtered	Filtered	NaN	NaN	Filtered	Filtered	NaN	Filtered	NaN	Filtered	Filtered	Filtered	Filtered	Filtered	Filtered	Filtered	Filtered	NaN	Filtered	Filtered	NaN	Filtered	Filtered	Filtered	Filtered	NaN
O15160	POLR1C	O15160	216140	70095.7	116970	169298	186188	120712	246204	58933.7	95193	147466	142513	66505.4	145622	113651	158111	128342	315441	111538	147037	137322	138958	162743	125139	102546	104308	91243.1	151799	133727	82148.7	215008	194181	172823	160666	143627	169141	199199	136323	157160	109958	149991	163750	130359	145108	161278	161458	140584	114287
O15162	PLSCR1	O15162	35370.5	NaN	84142.8	NaN	Filtered	66293.5	Filtered	10647.2	NaN	NaN	50737.9	478553	99221.2	NaN	Filtered	Filtered	NaN	25608.4	Filtered	47401.5	NaN	42228.2	Filtered	31534.4	113930	59318.5	65957.3	NaN	67757.3	NaN	NaN	62017.6	54914.3	113385	70970.7	47616.6	31177.3	35625.7	107223	38890.2	NaN	19732.6	NaN	NaN	82769.9	NaN	43100.2
O15164	TRIM24	O15164	36872.4	66401.7	44732.3	Filtered	64710	44967.7	36478	107425	38496.4	37681.6	21925.6	15710	31897.1	42767.2	40869.9	5034.57	63491.9	32070.6	34057.5	43377.3	32544.6	40029.3	133405	100910	45281.2	52135.2	22551.3	40130.5	17622.7	36435.3	Filtered	37983.7	34819.5	11980.9	13596.4	47640	47709.6	39911.7	49768.7	40085	119459	35635.5	45926.7	37045.7	26661.5	28319.9	26698.9
O15173	PGRMC2	O15173	270936	283513	305714	274546	268829	288283	127862	351233	180000	360911	384933	280038	740354	343282	254938	71923.4	663120	317706	191521	238905	529759	294765	408232	717290	486151	446164	605389	319392	870847	525888	240286	324933	476135	1.00675e+06	387736	489425	435724	331282	402608	401235	425650	298453	285537	184998	571063	736702	456282
O15182	CETN3	O15182	36362.5	NaN	NaN	52831.6	NaN	NaN	19929.5	45873.6	21344.6	29575.6	42720.3	Filtered	52397.7	34442.5	36389.1	Filtered	NaN	21978.6	30443.4	19181	NaN	20926.4	51040.3	44334.6	27401.8	44218.8	34925	33689.9	NaN	30036.3	56430.5	30370.1	33846	NaN	38170.1	17076.3	38787.5	18910.1	NaN	31526.9	52798.4	24079.3	29457.8	26180.6	30950.4	58796.8	50254.5
O15212	PFDN6	O15212	272432	128540	165735	303140	206828	149991	223086	125313	196675	139209	83576.2	111075	112723	143562	157099	238630	168122	86263.1	181025	120326	108459	100978	148987	62241	110957	150744	99937.2	108747	121124	99327.4	323400	158731	111192	141094	200186	173495	153601	104641	111376	155595	153309	93729	65981.7	188162	95635.8	110731	93030.2
O15213	WDR46	O15213	72448.5	21319.5	42841.5	54657.9	44159.7	32186	32308.2	34733.9	37018.4	148804	60253.5	21936.3	52339.6	29340.9	47849.4	36255.1	164277	42473.2	50823.3	55357.3	57416.1	50703.5	22057.4	41239.3	58454.5	26413	67759.7	41193.1	34684.1	91571.8	59274.8	70037.3	88001.5	29730	78045.2	57584.9	32948.4	53464.8	51719	65119.5	21208.3	41328.4	47018.2	58749.5	62208.2	48718.1	69132.6
O15218	GPR182	O15218	Filtered	Filtered	Filtered	Filtered	Filtered	NaN	Filtered	Filtered	Filtered	Filtered	Filtered	Filtered	Filtered	Filtered	Filtered	Filtered	Filtered	Filtered	Filtered	Filtered	Filtered	Filtered	Filtered	Filtered	Filtered	Filtered	Filtered	Filtered	Filtered	Filtered	Filtered	Filtered	Filtered	Filtered	Filtered	Filtered	Filtered	Filtered	Filtered	Filtered	Filtered	Filtered	Filtered	Filtered	Filtered	NaN	Filtered
O15226	NKRF	O15226	NaN	36408.9	56315.4	80102.9	77711.1	52991.8	54549	85929.2	72086.4	69650.8	72293.2	20454.2	27205.6	135027	145915	46520.9	42282	69591.6	93090.4	77259.5	73826.5	78448.4	127585	55914.7	39696.1	28533.3	52714.1	82814.2	NaN	52410	80036.8	55267.6	68956.9	42458.5	60301.7	44608.2	39069	46480.5	30716.9	71163.1	65907.8	46744.4	86282.7	82563.2	52097.3	101442	93014.2
O15228	GNPAT	O15228	24290.5	30025.6	26663.4	29720.1	37652.7	23222.7	25824.8	33644.6	76022	22720.2	51041.4	76621.2	49154.5	64860.1	6910.2	18118.2	Filtered	21685.8	68069.3	30988.6	45745.4	12946.1	16702.1	20231	NaN	31274.2	24596.2	35776.2	NaN	26880	34321.1	28678.6	24597.5	NaN	35451.8	23789.5	NaN	NaN	16681.7	25061.1	23614.3	26925.4	42954.6	64104.2	25433	38019.1	43994.7
O15231	ZNF185	O15231	15125.9	NaN	Filtered	Filtered	Filtered	Filtered	Filtered	Filtered	NaN	Filtered	17000.6	41574.8	Filtered	Filtered	Filtered	8299.28	Filtered	NaN	Filtered	Filtered	Filtered	Filtered	Filtered	Filtered	Filtered	Filtered	51062.6	47179.3	NaN	NaN	Filtered	8985.06	5301.24	NaN	Filtered	Filtered	Filtered	Filtered	Filtered	9447.9	Filtered	Filtered	59178.7	Filtered	46561.3	Filtered	Filtered
O15234	CASC3	O15234	18487.5	NaN	14022.8	14975.8	17133	NaN	NaN	NaN	14632.5	NaN	Filtered	Filtered	Filtered	NaN	24409.1	NaN	Filtered	NaN	20013.2	24556.9	Filtered	14665.3	12796.3	NaN	NaN	NaN	5355.98	26290.1	Filtered	27955.3	14785.7	21742.3	29337.2	Filtered	NaN	26584.5	Filtered	11963.6	16355.7	15781.7	11575.8	4638.92	NaN	4915.93	NaN	Filtered	NaN
O15235	MRPS12	O15235	NaN	Filtered	Filtered	NaN	NaN	NaN	NaN	Filtered	NaN	NaN	NaN	NaN	NaN	NaN	NaN	NaN	NaN	NaN	NaN	NaN	NaN	NaN	NaN	NaN	NaN	NaN	NaN	NaN	NaN	NaN	NaN	NaN	NaN	NaN	NaN	NaN	NaN	NaN	NaN	NaN	NaN	NaN	NaN	NaN	NaN	NaN	NaN
O15239	NDUFA1	O15239	Filtered	Filtered	NaN	Filtered	NaN	NaN	NaN	Filtered	NaN	Filtered	NaN	Filtered	Filtered	Filtered	Filtered	NaN	Filtered	Filtered	Filtered	Filtered	Filtered	Filtered	Filtered	NaN	NaN	Filtered	NaN	Filtered	Filtered	NaN	NaN	NaN	NaN	Filtered	Filtered	Filtered	Filtered	NaN	NaN	Filtered	Filtered	Filtered	Filtered	Filtered	NaN	Filtered	Filtered
O15247	CLIC2	O15247	Filtered	Filtered	47139.6	Filtered	Filtered	43437.8	Filtered	Filtered	Filtered	Filtered	Filtered	NaN	64947.2	Filtered	Filtered	Filtered	Filtered	Filtered	Filtered	Filtered	Filtered	Filtered	Filtered	Filtered	NaN	NaN	NaN	Filtered	50348.5	28279.7	Filtered	Filtered	Filtered	44350.5	Filtered	Filtered	NaN	NaN	NaN	Filtered	Filtered	Filtered	Filtered	Filtered	NaN	59192.4	Filtered
O15254	ACOX3	O15254	11848.2	31816.8	17857.3	NaN	Filtered	15221.7	Filtered	24661.6	35701	NaN	54179.7	58908.5	30167.7	28484.3	Filtered	7679.46	Filtered	21023.2	24825.6	35120.3	38897.7	11687.7	24481.2	40923.1	Filtered	40267.2	82789.8	27792.3	23240.9	37905.8	12884.8	15915.8	35258.3	31435	24337.4	24744.9	36241.5	10427	12581.4	15588	20057	18644.9	29766.5	17733.2	69831.1	47570.9	33505.6
O15258	RER1	O15258	36363.1	125837	77451.4	41254.8	40946.6	74868.5	52490	91199.1	83397.4	104968	152459	223399	173077	153968	52787.8	60353	351483	53559.9	86520.3	117640	79588.6	45960.2	75771	97557.9	133323	94397.4	133360	92049.2	122185	53514.1	59461.7	56757.1	70913.1	124541	81718.9	77467.8	116743	45758.1	143846	84860.6	108184	54055.5	108870	89666.7	128195	186068	132351
O15260	SURF4	O15260	206720	151081	224430	152288	208979	222953	127465	184857	255292	218646	473364	494751	259564	117546	117146	125406	NaN	151198	81721.6	201778	235668	197138	376716	298292	198499	229698	277201	153856	380005	348924	161561	319830	216299	446014	400192	415920	238831	109801	158595	185606	209729	96277.1	70829.2	138418	226376	189084	163216
O15264	MAPK13	O15264	30791.9	51572.7	21791.1	Filtered	17638.7	16568.2	24176.3	NaN	15191.5	14384.9	22738.3	Filtered	NaN	28488.9	NaN	30537	Filtered	9510.79	34253.3	16386.4	25789.4	NaN	42016.2	10657.4	16837.7	NaN	NaN	NaN	NaN	NaN	Filtered	24266.4	NaN	33601.2	35546.6	19404.2	Filtered	Filtered	19111.1	30459.8	28361.6	12186.1	NaN	37229.2	Filtered	NaN	19764.8
O15269	SPTLC1	O15269	56735.3	59844.6	33618.4	63136.9	31143.1	67713.6	18712.3	68432.3	70233.6	114443	104593	150736	138280	34898.5	44402.5	31778.4	69143.8	48294.7	38532.1	64201.6	58109.3	53267.4	61589.1	114960	66978.3	74471.8	80208.1	74934.7	89313.9	101347	53723.4	51182.2	100390	81471.5	45705.5	52730.7	76098.5	50110.2	64833.8	46424	65008.6	36581.3	75558.9	31116.6	66029	113881	54487.2
O15270	SPTLC2	O15270	31317.1	51475.9	55330.6	32758.2	24980.5	43141.4	16863.9	36216.4	107614	95092.1	147926	162410	94770	34786.1	42323.6	48054.5	NaN	33250.2	59798.8	53444.8	89870.6	42751.7	35659.9	63082.5	79480.7	69475.5	81666.6	66896.1	103136	105346	34725.6	34496	90130.9	112765	50318.2	50037.6	85744.1	52734.3	69967.5	41580.3	33678.7	36734.9	62894.1	35834.9	68306.5	94800	43157
O15294	OGT	O15294	165146	165398	129016	70890.3	85751.5	114109	132080	207359	172343	150312	161190	134782	176070	300237	234140	201278	478432	357656	225996	128853	398478	133156	218653	187973	109123	154672	131633	377862	153126	363640	71833.9	179987	376961	159953	198286	298443	142192	117827	99679.6	193161	196658	295599	409121	217144	129055	157222	133226
O15297	PPM1D	O15297	NaN	Filtered	Filtered	NaN	Filtered	Filtered	Filtered	23287	Filtered	Filtered	Filtered	Filtered	NaN	NaN	Filtered	Filtered	Filtered	NaN	NaN	Filtered	NaN	Filtered	NaN	24989.5	Filtered	Filtered	Filtered	12088.2	Filtered	NaN	NaN	12920.2	Filtered	Filtered	NaN	NaN	Filtered	Filtered	Filtered	NaN	NaN	NaN	10827.1	NaN	Filtered	Filtered	27033.9
O15305	PMM2	O15305	106591	68836.9	109382	90919.2	129719	111236	116526	77035.7	91518.7	94332.8	62497.5	61821.3	84014.9	46939.2	74788.6	135547	58563.7	62516.8	51521.5	96884	69994.7	112243	84866.5	26171.2	57621.2	98118.8	54713.6	69032.5	113669	72101.8	92345.6	92776.3	60806.9	117945	99664.9	62038.7	98988.6	103501	56632.4	87180.8	89913.9	66256.8	75131.9	69100.2	59059.9	78180.4	41233.3
O15318	POLR3G	O15318	42171.2	Filtered	Filtered	59845.7	NaN	Filtered	91339.2	Filtered	Filtered	Filtered	Filtered	Filtered	Filtered	Filtered	NaN	NaN	Filtered	Filtered	28855.6	Filtered	Filtered	Filtered	Filtered	NaN	Filtered	Filtered	Filtered	NaN	Filtered	Filtered	7816.88	19234.1	Filtered	Filtered	NaN	NaN	Filtered	Filtered	Filtered	9847.1	Filtered	Filtered	NaN	30197.3	Filtered	Filtered	Filtered
O15321	TM9SF1	O15321	29132.2	23089.9	NaN	NaN	16012.9	NaN	NaN	22698.3	NaN	34438.8	28320.5	77141	29143.5	41313.8	97358.2	Filtered	Filtered	108506	110109	23049.6	34351.8	157921	23940.5	9328.3	25140.4	31654.8	20184	20800.5	65596.9	30099.4	17424.1	27632.3	NaN	70245.3	NaN	32490.7	34883.4	29274.9	Filtered	23507.8	28169.2	21052.8	25582.7	47097.7	23154.7	40756.6	33714.8
O15327	INPP4B	O15327	Filtered	Filtered	Filtered	Filtered	Filtered	Filtered	Filtered	44170.4	Filtered	Filtered	Filtered	19041.9	Filtered	Filtered	Filtered	Filtered	Filtered	NaN	Filtered	Filtered	10222.2	Filtered	52273.6	Filtered	Filtered	NaN	Filtered	Filtered	Filtered	Filtered	Filtered	NaN	NaN	Filtered	Filtered	Filtered	Filtered	Filtered	Filtered	5907.72	56457.4	NaN	Filtered	Filtered	Filtered	Filtered	Filtered
O15344	MID1	O15344	46923.2	Filtered	Filtered	Filtered	NaN	NaN	NaN	Filtered	64654.3	Filtered	NaN	NaN	Filtered	27623.5	Filtered	29119.3	Filtered	Filtered	44525.9	Filtered	Filtered	Filtered	Filtered	Filtered	Filtered	Filtered	Filtered	Filtered	Filtered	Filtered	Filtered	Filtered	Filtered	Filtered	Filtered	Filtered	Filtered	Filtered	Filtered	Filtered	Filtered	Filtered	Filtered	14819.4	Filtered	Filtered	Filtered
O15347	HMGB3	O15347	678504	1.14284e+06	779059	512009	689408	674100	700411	1.19721e+06	465583	490371	461744	404674	402030	849417	970171	505751	NaN	999572	910162	715756	619208	934812	2.16544e+06	1.03328e+06	479098	1.03011e+06	926098	752379	361570	941078	343504	880339	687199	1.01282e+06	805958	721886	921914	900376	416589	853936	2.08234e+06	790745	773295	1.04367e+06	907000	680014	678282
O15355	PPM1G	O15355	175113	179952	145044	234183	149977	144336	242959	230955	103091	175681	64619.8	144169	131430	130501	163309	207094	384302	162172	146355	166202	130141	163685	188620	129874	95955.3	154226	64890.7	196177	109999	119871	219415	192961	135438	104058	196842	190358	140962	150354	94912.8	153325	174168	150710	214909	150455	59665.9	130324	125545
O15357	INPPL1	O15357	170980	109336	138882	NaN	150268	107205	88927.2	79533.4	104684	108161	147471	271278	49867.1	33546.8	44018.7	76333.7	NaN	104027	100425	66011.1	38170.9	73774.9	50290.2	261767	236366	205692	247137	94932.6	445440	130101	61201.8	133003	156981	284865	85582.9	182655	223473	110698	219252	140960	41586.1	116433	68410	133698	224896	71806.8	82089.3
O15360	FANCA	O15360	NaN	NaN	Filtered	Filtered	NaN	NaN	15367.2	Filtered	Filtered	Filtered	Filtered	Filtered	Filtered	Filtered	Filtered	Filtered	Filtered	Filtered	Filtered	NaN	Filtered	Filtered	Filtered	Filtered	NaN	Filtered	Filtered	Filtered	Filtered	Filtered	5089.17	Filtered	Filtered	Filtered	Filtered	Filtered	Filtered	Filtered	Filtered	Filtered	Filtered	Filtered	Filtered	Filtered	Filtered	Filtered	Filtered
O15371	EIF3D	O15371	313727	208589	106243	319696	200908	142160	334798	227163	223414	161117	166928	210421	315353	207249	240719	244790	NaN	226182	250501	132263	255232	168302	257798	197991	133417	227004	131889	229896	258027	262510	340397	149141	211934	252530	162119	221743	246635	182440	171710	175538	220749	245843	229358	216441	131738	290187	120937
O15372	EIF3H	O15372	416372	289757	108010	487225	288144	212110	528838	405763	176722	355762	153302	402548	556058	276527	354107	306106	207930	312064	384785	113018	421338	349340	453806	87066.6	240254	456117	204642	425887	496364	328950	426365	373118	312640	453947	447668	200756	423343	334662	243196	451888	461498	308617	397590	487592	187840	597450	294790
O15379	HDAC3	O15379	35263.7	12289.4	79980.3	42039.4	66930.1	66542.6	23899.7	45673.3	45572.2	45694.9	28811.2	31497.9	39146.3	43361.9	32198	61835.2	Filtered	43681.7	32668.5	53779.4	34095.3	52704.7	38110.9	42295.6	53958.9	34108.1	42541.6	32171.3	36586.1	38933	45019.5	30035.7	38972.2	39526.5	27511.6	43966.8	33574.1	44465.2	52578.5	46518.5	45970	44267.7	27234.4	32171.7	41294.1	44668.2	36782.5
O15381	NVL	O15381	28369	29966.2	24963.7	35258.2	41397.8	25563.8	31940.4	34519.5	61473.5	42795	33866.6	18120.2	42692.5	99544.3	23029.2	31933.7	37161.5	30417.4	71772.8	35335.8	30997	25327.7	32563.6	40495.6	37934.9	30212.6	NaN	29129.1	51224.8	25231.3	32770.3	31112.6	36070.3	47126.6	29083.3	20994.6	28015.4	24465.2	39454.7	31824.1	34275.3	33724.5	33238.6	80204.6	NaN	39896.6	50908.3
O15382	BCAT2	O15382	187750	144245	97012.8	93910.2	113743	105969	112291	87112.2	150695	152823	196052	94138.1	93454.3	169460	92695.5	130752	NaN	73001.3	119353	135421	181446	103459	90613.6	326267	209715	93017.5	188856	128886	239522	169405	125795	173952	101031	226316	180310	133201	109937	107399	158436	148081	84285.2	75048	141024	149472	183203	126278	415645
O15389	SIGLEC5	O15389	Filtered	Filtered	Filtered	Filtered	Filtered	Filtered	Filtered	Filtered	Filtered	Filtered	Filtered	90202.8	Filtered	Filtered	Filtered	Filtered	Filtered	Filtered	Filtered	Filtered	Filtered	Filtered	Filtered	Filtered	Filtered	Filtered	Filtered	Filtered	Filtered	Filtered	Filtered	Filtered	Filtered	Filtered	Filtered	Filtered	Filtered	Filtered	Filtered	Filtered	Filtered	Filtered	Filtered	Filtered	Filtered	Filtered	Filtered
O15392	BIRC5	O15392	55081.9	NaN	15966.3	25946.6	21976.6	33408.2	23720.2	27301.4	NaN	NaN	Filtered	Filtered	NaN	NaN	Filtered	Filtered	Filtered	NaN	8800.59	12121.3	NaN	13544.3	Filtered	57423.2	12794.1	NaN	Filtered	NaN	NaN	24842.2	23786.4	25022.5	30618.5	Filtered	28681.6	33441.7	NaN	16532.1	NaN	25762.1	NaN	17826.3	NaN	11019.7	NaN	8999.81	34240.5
O15397	IPO8	O15397	64803.6	28095.9	45640.5	68490.4	31276.4	38918.9	45248.5	60477.4	27644.9	24249.6	16324.4	31146.8	32810.8	37338.4	35963.7	25461.7	Filtered	34884.1	42551.5	32957.5	43838.1	35930.8	57539	29186.5	15445.2	32014	14086.1	31850.4	30418.5	35545.7	61657.1	39377.2	42643.7	24477.5	35030.1	45111.3	34850.9	36745.7	17469.6	43012.6	70471.3	38734	33538	49167	13448.2	27434.6	33127.9
O15400	STX7	O15400	304249	184182	251838	118144	Filtered	215291	137228	104681	517515	321364	844069	485745	455366	521936	324571	489802	446525	557948	432974	148080	761823	199817	131060	190996	227360	230642	650302	776245	587128	582302	107423	348570	571172	674544	441333	318301	252283	193316	218297	384972	133254	539141	801401	401790	639310	390125	276197
O15427	SLC16A3	O15427	Filtered	Filtered	NaN	8827.43	Filtered	NaN	NaN	Filtered	Filtered	Filtered	12563	173298	41407.6	Filtered	Filtered	Filtered	NaN	Filtered	Filtered	NaN	Filtered	5187.49	NaN	17876.5	46265.8	72999.9	27298.4	Filtered	102191	Filtered	17919.4	Filtered	NaN	101579	NaN	Filtered	76753.6	Filtered	53131	Filtered	NaN	Filtered	NaN	Filtered	27556.6	49484.1	22102
O15431	SLC31A1	O15431	NaN	Filtered	NaN	NaN	NaN	NaN	NaN	NaN	NaN	NaN	NaN	NaN	NaN	NaN	NaN	NaN	Filtered	NaN	NaN	NaN	NaN	NaN	NaN	NaN	NaN	NaN	NaN	NaN	NaN	NaN	NaN	NaN	NaN	NaN	NaN	NaN	NaN	NaN	NaN	NaN	NaN	NaN	NaN	NaN	NaN	NaN	Filtered
O15439	ABCC4	O15439	9665.2	Filtered	Filtered	Filtered	18812.4	Filtered	16437.5	NaN	Filtered	Filtered	17398.2	17278.1	NaN	Filtered	Filtered	Filtered	Filtered	Filtered	Filtered	Filtered	NaN	Filtered	Filtered	Filtered	Filtered	Filtered	Filtered	NaN	24067.2	NaN	Filtered	NaN	NaN	NaN	Filtered	NaN	Filtered	Filtered	NaN	NaN	Filtered	Filtered	Filtered	Filtered	Filtered	26236	Filtered
O15446	POLR1G	O15446	142329	39542.7	39240.6	102533	60792.5	34152	97054.3	24666.3	76176	84850.5	75804.7	18616.4	65521.3	210782	73124.4	96267.4	130113	84254.3	172600	86824.6	101783	59076.5	NaN	58480.2	63696.2	35861.5	79399.3	82583.4	17984.7	93089.6	115850	94091.4	104851	36576.7	59247.7	111454	30346.8	66056.3	53480.5	89612.7	26904.2	79519.7	96669	157167	77300.4	63304.4	42443.8
O15455	TLR3	O15455	Filtered	Filtered	Filtered	Filtered	Filtered	Filtered	Filtered	Filtered	Filtered	Filtered	Filtered	Filtered	Filtered	Filtered	Filtered	Filtered	Filtered	Filtered	Filtered	Filtered	NaN	Filtered	Filtered	Filtered	Filtered	Filtered	Filtered	Filtered	Filtered	Filtered	Filtered	NaN	Filtered	Filtered	NaN	NaN	Filtered	Filtered	Filtered	NaN	Filtered	Filtered	Filtered	Filtered	Filtered	Filtered	Filtered
O15460	P4HA2	O15460	21633	Filtered	Filtered	Filtered	35342.9	NaN	21779.6	Filtered	Filtered	Filtered	Filtered	Filtered	Filtered	Filtered	Filtered	Filtered	Filtered	Filtered	Filtered	NaN	Filtered	Filtered	Filtered	19172.3	18404.5	Filtered	33502.3	Filtered	Filtered	Filtered	Filtered	NaN	Filtered	Filtered	NaN	Filtered	Filtered	Filtered	NaN	Filtered	Filtered	Filtered	NaN	NaN	27919.3	Filtered	18733.6
O15498	YKT6	O15498	76466.2	109578	74749	95037.3	75318.2	61287	97047.9	88800.1	57523.6	85617.5	80817.4	109163	73414.4	82142.5	93699.6	63825.7	284575	73841.2	73131.5	72976.2	69543.1	72824.1	91651.7	71682.4	92798.7	83973.1	79519.5	88526.9	94673	68581.7	82202.3	75837.4	74486.4	89294.4	89563.2	83218.1	86904.6	77077.3	92910.9	63154.9	100180	81570.4	88055	76314.8	39260.3	78038.7	47164.5
O15504	NUP42	O15504	30302.8	40041.8	12874.1	28687.2	23322.6	20562.5	13984.6	19833.7	25283.4	21940.7	49033.1	29168.2	NaN	27587.4	28091.9	10209	Filtered	21482.9	18814.2	20027.3	29592.5	20151.6	21681.4	46869.7	38112.8	10082	20927.7	21413.2	NaN	23979.4	20564.2	15678.5	27541.3	Filtered	34087.1	25470	12029.1	19756.5	18128.8	24181.6	21390.7	20809.8	16952.2	18581.6	25740.2	NaN	42006.4
O15511	ARPC5	O15511	450096	893144	759770	538839	478998	659883	422863	826359	736843	742305	531636	2.25149e+06	986202	531022	673630	887422	411893	762639	610731	396115	621951	532802	924538	264467	370202	1.57209e+06	391957	737673	1495461	583878	530341	585903	520720	1.85725e+06	737622	490465	1.60749e+06	573439	360115	672528	996810	721338	700660	475558	416816	850803	488766
O15514	POLR2D	O15514	71595.6	107559	117366	76154.9	60845.7	83829.3	86793	99278.2	73527	122108	90424.1	56546.5	93486.4	100677	101410	92509.8	NaN	103964	89716.9	99886.8	90315.7	77191.9	115864	99963.1	104756	119607	179689	117184	106324	75759.2	63891.3	106983	83491.6	122877	47603.3	82926.3	134771	79886.4	99683.8	75061.1	107948	108006	84035.9	89122.3	125304	72531.5	123670
O15523	DDX3Y	O15523	105045	59324	Filtered	NaN	39817.3	Filtered	NaN	62373.3	Filtered	Filtered	Filtered	56865.6	71835	53222.6	55437.4	Filtered	141223	44368.3	155746	Filtered	41370.1	22269.1	65882	72116	53600	35124.7	Filtered	43680.1	116809	60505.3	NaN	65079	57552.9	53832.8	59302.6	95710.5	51242.8	20893	44357.4	45223.3	64834	43504.1	45760.9	133467	Filtered	70576.3	73931.3
O15525	MAFG	O15525	31425	Filtered	22862.4	29574.9	NaN	22794.6	NaN	18613.7	NaN	46589.5	41056.8	105882	117795	25935	44360.1	Filtered	Filtered	17437.6	18258.4	22533.5	50979.2	24494.5	27228.4	23356.8	73552.2	50789.9	54083.4	32355.9	36327.7	42402.2	31085	28438.2	43220.4	43453.6	11534.2	37229	50663.2	22415.3	80514.4	33347.3	24339	17237.8	31368.6	NaN	29341.6	115970	NaN
O15530	PDPK1	O15530	28076.3	30512.4	37962.1	27045.5	27337.1	21779.5	15482.8	15478.3	58990.5	21582.8	67963	21948.7	75343.5	NaN	22340.9	32975	NaN	21700.1	10228.2	57698.4	76226.9	35674.1	21380.6	124722	Filtered	43598.2	37881.7	23022.9	28803.3	13873	29975.5	21899	19525	30424	71423.8	43115.8	104445	23239.4	81839.6	26648.3	24376.7	22492.7	65771.2	16642.8	69396.1	78860.4	22846.2
O15533	TAPBP	O15533	480791	530165	646164	247520	257972	602468	109216	278151	710383	762505	1.7441e+06	475768	547257	268412	365763	241029	536711	559689	411986	582012	1152674	589291	433854	1.32655e+06	435104	558063	591704	495228	938579	673490	243015	576189	480868	1.02488e+06	708631	453137	600523	603274	427870	649848	347473	601380	395940	461632	835608	583252	1.51098e+06
O15541	RNF113A	O15541	59019.3	47961.4	NaN	43289.6	49597	36060.1	54499.7	55240.8	58230.8	28133.8	38487.9	30121.9	NaN	55857.4	54978.9	78079.9	NaN	43715.1	75773.2	37872.5	42652.3	46556	60069.5	45364.1	27139.7	63454.6	53523	56507.6	NaN	36261.4	42241.1	49333.5	39831.2	NaN	56417.6	67361	NaN	44584.3	28412.7	40922.5	57776.3	43025.2	45083.8	95077.4	50975.9	51194.7	53211.9
O15550	KDM6A	O15550	9320.15	9516.66	NaN	9449	5703.5	5991.04	8889.83	14432.9	14932.5	NaN	12252.5	NaN	18159.8	14662.4	14607.2	15468.6	Filtered	11457.2	10419.2	13237.5	9074.44	6923.84	16714.7	13959.8	10971.2	13122.6	13968.6	11967.7	NaN	14613.4	7790.64	12175.1	13863.2	NaN	11682.4	9442.42	13113.4	29306.5	11316.2	10288	19747.6	11417.4	30818.3	8945.48	22081.7	14828.8	11451.2
O15553	MEFV	O15553	Filtered	Filtered	Filtered	Filtered	Filtered	Filtered	Filtered	Filtered	Filtered	Filtered	Filtered	NaN	Filtered	Filtered	Filtered	Filtered	Filtered	Filtered	Filtered	Filtered	Filtered	Filtered	Filtered	Filtered	Filtered	NaN	Filtered	Filtered	Filtered	Filtered	Filtered	Filtered	Filtered	Filtered	Filtered	Filtered	Filtered	Filtered	Filtered	Filtered	Filtered	Filtered	Filtered	Filtered	Filtered	Filtered	Filtered
O15554	KCNN4	O15554	NaN	Filtered	NaN	Filtered	Filtered	NaN	Filtered	NaN	8387.7	Filtered	Filtered	Filtered	NaN	NaN	Filtered	NaN	Filtered	NaN	NaN	Filtered	10381.8	Filtered	6203.9	Filtered	Filtered	Filtered	Filtered	NaN	Filtered	NaN	Filtered	Filtered	Filtered	NaN	Filtered	Filtered	5662.8	Filtered	NaN	Filtered	Filtered	Filtered	Filtered	Filtered	Filtered	11539.6	Filtered
O43143	DHX15	O43143	776492	759262	731106	904423	634800	671503	895001	1.21051e+06	472010	908898	467107	452616	508737	731324	777352	378500	2160556	716117	581568	764616	694775	634854	984671	942647	613959	911032	530988	828935	599664	614306	898878	904696	720780	620219	875319	842612	802006	702552	602152	841323	1.09602e+06	765661	852650	634773	526292	543768	862255
O43148	RNMT	O43148	105835	86404.6	92430.9	92968	133423	86276.8	89371.3	107243	89585.8	82059.3	71970.2	43960.2	88196	133946	102749	98386.3	Filtered	85333.9	115837	109652	86391.6	100357	122959	95657.9	66689	91789.9	75165.5	84407.2	79799.9	97015.8	92967	81004.1	85050.7	80136.3	64821.1	92121	100443	104801	66152.7	88876.1	112374	76771.4	83836.8	118314	70718.5	80564	77198
O43149	ZZEF1	O43149	10515.4	28427.6	32334.8	32376.8	11863.6	28369.8	19628.7	22709.3	16425.4	13731.7	13735.3	48499.8	23522	14041.2	21679.7	13451.3	Filtered	16690.2	15658	24693.2	22821.6	15786.4	34620.5	8385.29	9814.31	30217.6	18715	26158.3	20308.7	40621.8	13163	26550.4	37923.3	24376.2	19553.6	14384.7	27426.2	15108.5	14966.8	13701.3	31175.4	16738.8	32780.1	14244.4	11911.7	22896.7	14629.7
O43156	TTI1	O43156	39603.4	52813	NaN	48277.1	45350.3	54305.5	57492.8	38947.3	57807.3	33427.7	Filtered	25459.2	NaN	37276.1	34566.8	31252.6	NaN	24518.4	38179.4	53221.7	20984.5	40162.6	20836.6	6623	20085.3	NaN	NaN	NaN	77053.5	12656.6	62183.9	46393.7	NaN	NaN	77402.7	58036.1	32851.7	30708.9	14992	37969.4	35055.8	22305.4	90445.3	44204.8	NaN	41850.3	16903.9
O43159	RRP8	O43159	44368.8	37765.6	42370.3	56291.9	55137.2	46592.5	50129.7	38677.1	32532.6	52485	66695.8	NaN	55334.6	48106.4	57377.8	19325	240821	43783.1	42801.6	53601	29498.4	65787.2	36736.5	78483.1	57447.5	20858.1	40430.9	55503.2	35927.1	60325.8	57587.3	72024.9	68090.9	NaN	71132.7	59578.9	57215	74345.6	55705.7	60761.5	36609.2	47519.3	63625.9	61279.6	40537.1	59696.4	118679
O43164	PJA2	O43164	8990.82	Filtered	NaN	31678.5	36786.9	NaN	16373	11574.9	30934.3	Filtered	Filtered	Filtered	Filtered	12524.3	NaN	21403.6	Filtered	19982.7	23767.7	13465.7	Filtered	NaN	NaN	4475.2	Filtered	Filtered	5055.02	11758.9	Filtered	NaN	26024.4	11242.5	15958.5	Filtered	Filtered	NaN	Filtered	14853.2	Filtered	5001.68	NaN	5278.58	17525.4	17463.1	NaN	Filtered	NaN
O43166	SIPA1L1	O43166	Filtered	Filtered	Filtered	NaN	Filtered	Filtered	Filtered	Filtered	Filtered	Filtered	Filtered	Filtered	Filtered	Filtered	Filtered	Filtered	Filtered	Filtered	Filtered	Filtered	Filtered	Filtered	Filtered	Filtered	Filtered	Filtered	Filtered	Filtered	Filtered	Filtered	Filtered	Filtered	Filtered	Filtered	Filtered	Filtered	Filtered	Filtered	Filtered	Filtered	Filtered	Filtered	Filtered	Filtered	Filtered	Filtered	Filtered
O43169	CYB5B	O43169	227639	212694	231265	298025	177412	263686	210226	198669	331656	340936	467852	193273	170482	154969	227307	217921	336914	334976	205192	296014	234274	185347	189411	561095	544291	373820	403833	162183	149434	216911	288593	172998	192465	230050	226291	195476	326394	174032	593759	169654	184136	288280	139358	194214	377586	157386	619318
O43172	PRPF4	O43172	151058	152294	160155	157266	136238	129573	159206	184590	231458	115014	233451	111182	119296	175265	149773	152586	NaN	139453	150254	194887	102260	135482	198765	218654	157709	160712	165944	123060	115750	167835	220769	124749	154086	104896	90182.3	166988	140704	139756	168809	125637	172272	137177	117064	133237	174736	112913	144351
O43175	PHGDH	O43175	2.60353e+06	376016	147542	922374	2.8634e+06	137210	2684158	957862	700918	136159	174714	284276	205104	1.18596e+06	373968	324275	917944	626368	1.00753e+06	97453.6	952187	211203	1.09413e+06	345843	244139	514744	206659	616459	423567	503543	726067	962352	655397	474375	995068	924733	589173	207121	278478	894441	960715	641562	609183	1.10624e+06	193962	199301	195454
O43181	NDUFS4	O43181	29913.5	103327	64916.1	29911.2	47118.1	67137.5	39259.8	62842	66678.1	128739	249749	87429.1	114724	83482.6	137610	58811	NaN	87239.3	39526.3	75583.8	75304.2	59229.2	NaN	200587	226133	105435	218693	48661	113829	84832.5	33400.1	49616.5	73339	109677	38242.4	49460.1	103315	87661.4	223502	41341.7	NaN	74394.9	49120.3	68612.3	267558	113705	123059
O43182	ARHGAP6	O43182	Filtered	Filtered	Filtered	Filtered	Filtered	Filtered	Filtered	Filtered	NaN	Filtered	NaN	NaN	Filtered	Filtered	Filtered	Filtered	Filtered	Filtered	Filtered	Filtered	Filtered	Filtered	Filtered	Filtered	Filtered	Filtered	Filtered	Filtered	NaN	Filtered	Filtered	Filtered	Filtered	NaN	Filtered	Filtered	Filtered	Filtered	Filtered	NaN	Filtered	Filtered	Filtered	NaN	Filtered	Filtered	Filtered
O43189	PHF1	O43189	Filtered	NaN	NaN	Filtered	Filtered	Filtered	Filtered	Filtered	NaN	Filtered	29872.8	Filtered	Filtered	Filtered	Filtered	Filtered	Filtered	33167.2	Filtered	NaN	Filtered	NaN	Filtered	NaN	25705.9	29375.3	21812.8	NaN	NaN	Filtered	Filtered	Filtered	Filtered	NaN	NaN	Filtered	NaN	Filtered	21307.2	NaN	Filtered	21688.9	Filtered	Filtered	31730.1	Filtered	34350.9
O43237	DYNC1LI2	O43237	42653	Filtered	56518.2	54312.3	78473.9	51497.5	30226.2	55649.7	45651.8	NaN	16399.2	41209	21754.6	17574	26836.1	50231.8	NaN	27785	64766.7	29092.2	26855	26214.7	31017.8	32352.3	29001.7	52992.5	29452.8	42223.5	49588.2	24466.2	55262.7	38245.8	18675.4	54017.5	30506.2	34338	31373	21562.2	19400.4	26917.4	27781.3	29874.7	36219.9	15796.4	21944.7	23441.8	35136.5
O43242	PSMD3	O43242	127060	151912	151848	145158	215494	145688	253315	215454	156800	149645	81084.9	188956	219335	121198	136377	183434	238964	134425	124707	120835	150994	140762	203686	94344.2	101301	204999	105363	191155	202053	111095	154280	197518	113511	225721	189604	125546	213811	144570	107312	159987	212778	140042	170951	144593	99571.1	240832	135892
O43251	RBFOX2	O43251	306599	NaN	Filtered	12750.9	NaN	NaN	Filtered	Filtered	NaN	Filtered	Filtered	Filtered	NaN	25357.8	Filtered	NaN	NaN	NaN	NaN	Filtered	42191	Filtered	Filtered	Filtered	NaN	NaN	Filtered	NaN	NaN	NaN	259373	493185	NaN	NaN	NaN	NaN	Filtered	NaN	NaN	373129	Filtered	NaN	Filtered	NaN	Filtered	NaN	NaN
O43252	PAPSS1	O43252	152660	189604	246344	188766	133713	211553	258004	236924	77730.8	134146	75217.4	173096	47835.8	50306.5	71897.7	118553	Filtered	72660.9	61767.6	203756	56904.9	138915	158841	111911	58771.8	153680	64823.1	144018	93603	192908	186041	95488.9	107223	102711	134053	102506	162205	148587	49640	98593.4	181988	58535.3	173988	38877.3	66252.2	56259.2	73460.4
O43264	ZW10	O43264	30589.1	30842.2	25301.7	48125.6	24036.2	21644.8	32199.2	36467.7	27346.4	40189	35401.1	29532.6	66514.1	40904.5	40976.4	18626.8	NaN	36355.3	41019.1	38788.2	37778.7	34129.3	52663.2	31803.1	28899.2	37826.9	26856.2	40099.2	51456	43819.1	51356.8	33359.7	42042.1	46602.4	14865.4	44667	40448.9	29236.4	30700.9	39287.5	50838.5	31033	44517	34623.6	24818.8	67953.4	22010.9
O43290	SART1	O43290	124329	134020	101708	167061	93880.8	99257	97733.6	171040	92543.5	148354	110794	97118.9	100359	104386	125827	79281.3	266212	123245	78316.1	120998	101952	122179	152107	243424	149498	106154	132749	158964	54152.4	134694	179804	157920	130491	59506.1	162101	110812	91425	115485	143531	104244	142660	119640	173191	87966.4	123167	101589	267562
O43292	GPAA1	O43292	29555.3	572321	62234.1	34276.5	51527.2	50982.6	NaN	43625.2	45193.8	82374.8	94857	131466	78848.4	NaN	NaN	248802	Filtered	45125.2	44626.5	107725	NaN	61125.1	36324.6	108701	104492	126701	118030	39740.5	101800	58331.7	42803.7	72133	61369.1	91070.2	38109.2	244451	NaN	61102.6	152180	40795.6	NaN	NaN	17527	32959.7	200963	73370.9	66067.3
O43293	DAPK3	O43293	12446.7	NaN	Filtered	9632.23	11812.4	Filtered	NaN	NaN	27769.2	NaN	NaN	Filtered	Filtered	22473.9	14300	15499.1	Filtered	9674.57	26236.5	14186.9	14759.7	20609.1	NaN	2200.6	Filtered	14410.9	Filtered	19190.9	NaN	NaN	8827.14	17072.6	8745.9	Filtered	17315.1	11375	Filtered	29834.1	NaN	17597.2	7402.28	13103.1	36295	23028	Filtered	Filtered	11736.5
O43294	TGFB1I1	O43294	Filtered	Filtered	NaN	Filtered	Filtered	NaN	Filtered	Filtered	Filtered	Filtered	11042.5	18519.2	11454	Filtered	Filtered	Filtered	Filtered	Filtered	Filtered	Filtered	NaN	Filtered	Filtered	NaN	Filtered	NaN	Filtered	Filtered	16560.4	Filtered	Filtered	Filtered	Filtered	18538.9	Filtered	Filtered	Filtered	Filtered	Filtered	NaN	Filtered	Filtered	NaN	Filtered	2214.52	14499.3	NaN
O43299	AP5Z1	O43299	15456.4	NaN	Filtered	NaN	Filtered	NaN	Filtered	11280.5	NaN	Filtered	NaN	NaN	Filtered	Filtered	NaN	Filtered	Filtered	8270.86	NaN	7534.9	NaN	19243.7	Filtered	Filtered	Filtered	Filtered	14463.2	NaN	Filtered	Filtered	Filtered	NaN	NaN	Filtered	NaN	Filtered	Filtered	NaN	NaN	NaN	NaN	NaN	22968.2	NaN	16439.7	Filtered	NaN
O43303	CCP110	O43303	23080.8	Filtered	20801.5	26704	10799.1	17132.7	9692.23	18673.7	15708.6	NaN	8586.48	NaN	13420.6	12143.6	7493.43	9172.76	Filtered	11286.4	9747.5	8019.1	5578.34	7712.42	13531.5	10359.7	NaN	NaN	Filtered	14073.1	Filtered	13522.7	23534.7	11456.5	17823.3	Filtered	15951.3	9850.04	NaN	NaN	Filtered	13325	15817.3	11145	19375.7	9982.69	Filtered	13737.8	14810.8
O43307	ARHGEF9	O43307	NaN	NaN	NaN	NaN	NaN	NaN	Filtered	NaN	23247.6	Filtered	NaN	NaN	Filtered	16906.9	NaN	20570	Filtered	NaN	17534	NaN	NaN	NaN	NaN	NaN	NaN	NaN	NaN	NaN	NaN	NaN	Filtered	NaN	NaN	NaN	NaN	NaN	NaN	NaN	NaN	NaN	NaN	NaN	NaN	11825.4	NaN	Filtered	NaN
O43310	CTIF	O43310	8173.05	NaN	Filtered	NaN	NaN	Filtered	NaN	Filtered	7847.64	Filtered	Filtered	Filtered	Filtered	11050.5	Filtered	12794.4	Filtered	Filtered	10873.3	Filtered	2854.93	NaN	Filtered	NaN	Filtered	Filtered	NaN	NaN	Filtered	Filtered	NaN	Filtered	NaN	Filtered	NaN	NaN	Filtered	Filtered	Filtered	NaN	Filtered	Filtered	3332.47	12052.7	NaN	Filtered	Filtered
O43312	MTSS1	O43312	Filtered	10179.2	Filtered	Filtered	Filtered	Filtered	Filtered	Filtered	Filtered	Filtered	Filtered	NaN	Filtered	Filtered	Filtered	Filtered	Filtered	Filtered	Filtered	Filtered	Filtered	Filtered	Filtered	NaN	Filtered	NaN	Filtered	23150.5	Filtered	Filtered	Filtered	Filtered	Filtered	NaN	Filtered	Filtered	Filtered	Filtered	Filtered	NaN	Filtered	Filtered	18085.1	NaN	Filtered	Filtered	NaN
O43314	PPIP5K2	O43314	55383.2	32761.3	63223.2	48022	48967.2	57894.5	43337.3	38556.9	76670.9	34688.4	43597.2	53841.8	46359.8	46498.3	54728.4	65619.7	123165	42456.1	47267.4	36037.7	54416.7	47153	52014.3	29615.8	31984.1	44202.4	51358.1	70890.3	45543.6	59249.1	38896.3	56448.5	55071.2	52535.5	64907.3	51624.4	39622	47218.4	29667.6	57180.5	49815.7	42886.3	76976.9	51433.9	47658.8	50301.4	45355.1
O43318	MAP3K7	O43318	16842	11372.2	39878.9	14000.6	24927.3	31987.2	16762.1	18229.6	20711.1	8697.56	9951.34	21540.3	16720.2	24367.2	17985.9	36570.4	NaN	17706.5	23988.9	17873.7	15787.4	23044.2	20024.2	4870.22	NaN	19063.5	12325.6	15164.4	Filtered	11476.6	23445	14745.9	15254	Filtered	18526.1	11652.9	13969	17833.1	NaN	17150.7	19037.8	19181.6	13980	20725.8	14035.3	19386.3	NaN
O43324	EEF1E1	O43324	138657	130982	162345	126889	271958	182261	205335	110306	156916	88726.9	125985	121584	194370	86626.7	175619	180638	NaN	108059	117615	150248	111976	96035.6	104640	117001	100147	153578	103099	107905	85342.6	59106.9	116474	92828.4	66855.6	95178.8	59515.9	89561	117807	89438.8	99518.1	91493.5	102219	96934.5	95638.5	133480	101021	82186.7	61069.6
O43353	RIPK2	O43353	Filtered	NaN	Filtered	Filtered	Filtered	Filtered	NaN	Filtered	Filtered	Filtered	Filtered	NaN	Filtered	NaN	NaN	NaN	Filtered	NaN	NaN	NaN	NaN	Filtered	Filtered	Filtered	Filtered	Filtered	Filtered	NaN	Filtered	Filtered	Filtered	Filtered	Filtered	Filtered	Filtered	Filtered	Filtered	Filtered	Filtered	Filtered	Filtered	NaN	NaN	NaN	Filtered	Filtered	Filtered
O43379	WDR62	O43379	6923.3	Filtered	NaN	9652.79	15219.5	4810.99	16675	9056.38	6345.65	Filtered	Filtered	Filtered	Filtered	NaN	Filtered	Filtered	Filtered	5240.96	NaN	2721.33	Filtered	Filtered	Filtered	Filtered	Filtered	Filtered	Filtered	4986.36	Filtered	Filtered	15238.8	NaN	Filtered	Filtered	NaN	Filtered	Filtered	Filtered	Filtered	NaN	Filtered	NaN	NaN	NaN	Filtered	Filtered	Filtered
O43390	HNRNPR	O43390	247102	312594	201588	243277	282177	276120	236195	403855	377543	199868	311532	169364	185438	483724	337678	246500	648573	310635	394182	204443	245853	290280	418554	542828	229198	309603	258754	295718	133243	252577	226905	200421	253975	157943	249814	291945	343750	270802	228724	232844	444037	280448	297330	346244	281441	183504	518084
O43395	PRPF3	O43395	164400	80499.5	112040	136762	117002	99624.8	146236	176975	154725	104163	132562	62855.5	89538.3	157277	145582	121904	238863	123180	152778	124990	77367.7	153170	200583	136949	151134	63414.8	141533	132514	79036.7	182436	149164	169505	172661	107982	155842	137767	86208.9	156069	155359	164923	213532	111289	148352	181574	137520	79438.5	222006
O43396	TXNL1	O43396	331040	384020	285891	370180	310322	256525	465703	348270	403549	240240	200536	255259	387837	351381	205091	592875	180664	258809	503657	244334	230297	244073	358371	133332	157209	394381	258906	289342	348793	288696	323036	307520	273837	384318	366852	314567	386831	270434	157849	314686	282893	246730	299524	503644	247039	371239	102708
O43399	TPD52L2	O43399	409975	414011	450570	247576	363658	392719	339697	165743	771967	530917	333534	449102	210793	568063	812097	529762	802941	297493	384652	355352	261551	544534	254078	351260	533496	340980	463217	237842	258412	259487	272401	262281	247000	352974	292710	218244	262675	599541	565561	233709	203442	271538	212237	345913	427430	214780	278964
O43402	EMC8	O43402	37821.7	30877.2	33508.1	43755.8	32689.3	35180.8	28363.3	39461.2	50152.4	38288.1	44342.3	46470.9	37238.6	40671.1	32908	19223.2	Filtered	34275.4	37310.7	41363.7	29275.8	43578.9	55599	50955.1	64860.2	49555.2	55232.8	43515.5	28477.8	12884.8	56593.6	34094.5	46415.8	42456.6	44990.6	32138.9	48972	35135.2	66072.2	50488	42903.9	34203.9	28361.8	41514.8	38386.9	38731.6	76404
O43414	ERI3	O43414	39832.5	69268.5	90552.1	49753	68459.5	NaN	57053.5	43207.1	85742.9	45415.3	NaN	NaN	Filtered	85978.6	NaN	49236.7	Filtered	47708.2	84558.5	75688.6	45485.8	89601	59797.2	22701.4	48122	45335.7	53677.7	73331.1	82261.9	NaN	66513.8	88607.3	73721.5	72009.6	86985.8	65903.6	52020.7	101059	NaN	52992.5	83288.4	64176	84380.9	141633	59281.9	Filtered	42492.9
O43422	THAP12	O43422	19198.4	Filtered	NaN	27520.9	NaN	NaN	NaN	17470.7	NaN	NaN	Filtered	Filtered	Filtered	11248.8	7577.65	Filtered	Filtered	16164.6	29053.6	106573	NaN	21293.9	15458.9	17170.8	4197.37	NaN	9853.92	5733.22	Filtered	53038.1	22774.3	NaN	34220.9	Filtered	19914	19580.5	5406.69	18536.2	4721.41	10328.9	18127.2	11446	4829.5	9146.29	12628.3	NaN	18683.6
O43424	GRID2	O43424	Filtered	NaN	NaN	NaN	NaN	Filtered	Filtered	Filtered	Filtered	Filtered	NaN	NaN	NaN	NaN	NaN	NaN	Filtered	NaN	NaN	NaN	NaN	NaN	NaN	NaN	NaN	NaN	NaN	Filtered	NaN	NaN	NaN	NaN	NaN	NaN	NaN	NaN	NaN	NaN	NaN	NaN	NaN	NaN	NaN	NaN	NaN	NaN	NaN
O43426	SYNJ1	O43426	NaN	NaN	NaN	NaN	NaN	NaN	Filtered	NaN	5979.04	Filtered	NaN	20353.5	NaN	NaN	Filtered	NaN	Filtered	12796.1	Filtered	Filtered	Filtered	Filtered	Filtered	Filtered	Filtered	NaN	Filtered	Filtered	Filtered	Filtered	NaN	NaN	Filtered	NaN	Filtered	NaN	Filtered	Filtered	NaN	Filtered	Filtered	Filtered	Filtered	Filtered	Filtered	NaN	Filtered
O43427	FIBP	O43427	28240.4	10951	44498.5	43922.9	29250.3	39212.3	26809.3	34838.7	24254.1	29595	10528.7	12245.9	40209.4	22272	13338.6	29983.7	Filtered	23043.5	20852.1	31645.3	36855.3	28095.3	31104.2	33628	15055.1	23377.1	12026.9	19086	31278.9	40026.7	77438.2	29518.5	39637.5	34829.7	15883.7	27197.1	24854.1	30878.5	21301.9	22169.4	35803.7	23448.7	22351.3	19350.6	13203.5	38528.4	15266.6
O43432	EIF4G3	O43432	108272	81163.1	140793	111044	155847	118689	167381	81139.4	124323	68678.2	64664.3	89864	125362	99861.7	114752	115220	160537	92418.4	118665	117024	100858	97011.9	87688.1	74328.7	67681.1	77885.4	53326.4	99593.1	98998.7	94600.7	105957	81362.5	80184.5	196497	98635.9	116250	65989.6	97659.9	69385.8	96934.9	68019.5	77081.1	97200.1	121680	47693.5	118023	14493
O43447	PPIH	O43447	182244	108043	139325	192664	135342	117926	186458	166085	148497	155126	110862	91502.6	136801	205372	184527	163318	197085	139697	142496	135615	183004	178057	206867	122190	132604	137973	101657	186094	153398	165812	179877	155605	153637	139518	173539	198866	137189	164734	117410	164612	200451	149717	166822	168323	86339.6	198389	137131
O43451	MGAM	O43451	Filtered	Filtered	Filtered	Filtered	NaN	Filtered	Filtered	Filtered	Filtered	14766.3	Filtered	169370	37949.4	Filtered	Filtered	Filtered	Filtered	Filtered	Filtered	1799.36	14517.2	Filtered	Filtered	Filtered	12041.6	28689	NaN	Filtered	40214.3	7793.35	Filtered	NaN	14704.9	27835.9	NaN	NaN	30665.6	Filtered	11923.2	NaN	Filtered	Filtered	Filtered	Filtered	NaN	39270.4	Filtered
O43463	SUV39H1	O43463	15667.1	Filtered	Filtered	11041.5	NaN	Filtered	NaN	31082.8	NaN	10260.7	NaN	Filtered	40538.9	33826.2	13020.9	Filtered	NaN	19179.3	15825	18213.2	15749.3	NaN	17766.7	9384.31	12899.6	10021.6	13128.2	14787.1	Filtered	16787.7	6836.07	11693.1	17622.5	Filtered	7438.23	10145.4	9244.85	12401.2	15115.5	9630.72	21328	11626.7	16828.2	12593.6	NaN	33595.7	15321.1
O43464	HTRA2	O43464	111140	99381.6	135824	56369.4	71833.6	110505	NaN	47169	89602.5	180807	140999	139404	169418	108016	86914.5	64111.2	298355	65126.9	81025.4	161205	166288	100545	40519.2	179486	170430	38910.4	131834	98924.2	116903	78321.8	58488.1	84274.2	87360.6	107452	87308.1	113960	50649.5	95817.9	140413	104245	NaN	56815.8	88288.3	71298.9	137725	166332	60228
O43482	OIP5	O43482	15957.3	NaN	Filtered	30280.5	Filtered	Filtered	Filtered	18242.8	Filtered	Filtered	Filtered	Filtered	Filtered	NaN	NaN	Filtered	Filtered	Filtered	13617.7	NaN	NaN	NaN	Filtered	NaN	Filtered	NaN	Filtered	Filtered	Filtered	Filtered	33740.1	NaN	Filtered	Filtered	Filtered	NaN	Filtered	Filtered	Filtered	Filtered	NaN	Filtered	NaN	Filtered	Filtered	Filtered	Filtered
O43488	AKR7A2	O43488	183144	341065	514698	335974	247314	479618	233089	167628	383606	259848	421252	307560	353736	154793	285176	372320	1.46914e+06	185655	150245	232669	290210	277102	208207	324912	165000	338221	262627	224710	306006	222315	211882	145045	197684	367920	317117	229313	218950	233366	154873	183005	184762	162691	227778	144540	291909	281181	239883
O43490	PROM1	O43490	Filtered	Filtered	Filtered	Filtered	Filtered	Filtered	Filtered	Filtered	Filtered	6045.4	Filtered	Filtered	Filtered	Filtered	Filtered	Filtered	Filtered	Filtered	Filtered	NaN	Filtered	NaN	Filtered	Filtered	70890.5	Filtered	Filtered	Filtered	Filtered	Filtered	Filtered	Filtered	Filtered	Filtered	Filtered	Filtered	Filtered	6002.61	36892.2	Filtered	Filtered	Filtered	Filtered	Filtered	Filtered	Filtered	Filtered
O43491	EPB41L2	O43491	246661	32850.9	159208	49724.1	344062	144037	275421	161904	131306	48706.6	136636	26835.5	77271.4	120988	42686.1	74767.4	72444.9	216857	101538	32415	159096	46476.2	130869	61380.2	22118.6	48898.6	145177	97657	101997	88263.9	52756.2	118768	84674.6	106419	133022	145275	43888.6	46631.6	23061.4	146049	121572	200353	92917.5	111082	129488	72020.1	70089.6
O43493	TGOLN2	O43493	15743.1	23869	17382.1	14298.8	3303.29	13500.2	12891.3	16480.8	18543.4	29059.6	21119	66286.8	19350.7	13592.6	13649.4	26480.7	63632.6	24967.7	8859.41	28527.8	23583.1	21210	11493.9	44492.1	39614.2	67134	22147.3	36803.3	59839.1	32515.6	14404.9	22075.6	31709.4	63042.7	25055.5	23951.9	58626.2	21842.7	35707.1	20385.6	11531.2	20573	35010.5	NaN	20839.8	22681.3	46649.6
O43502	RAD51C	O43502	NaN	Filtered	NaN	Filtered	23838.5	NaN	38860.3	NaN	Filtered	Filtered	NaN	Filtered	Filtered	NaN	NaN	Filtered	Filtered	NaN	NaN	17019.9	NaN	NaN	NaN	Filtered	NaN	Filtered	Filtered	NaN	Filtered	NaN	16212.8	NaN	NaN	Filtered	NaN	16106.6	Filtered	NaN	NaN	NaN	NaN	Filtered	NaN	NaN	Filtered	Filtered	Filtered
O43504	LAMTOR5	O43504	99402	168520	108066	107336	91577.5	137145	65249.5	105680	100610	97757.5	136439	260786	144818	123890	168306	56562.3	Filtered	119160	116589	117494	115793	90285.2	127381	198903	87185.4	100350	90397.5	113588	132747	89536.5	82248.2	61374.8	91849.7	128120	41510.9	121108	95018.4	85696.8	89200.5	97153.2	107466	118899	109080	94628.3	101786	157180	98569.6
O43505	B4GAT1	O43505	Filtered	Filtered	Filtered	Filtered	Filtered	Filtered	NaN	Filtered	NaN	Filtered	Filtered	Filtered	Filtered	Filtered	Filtered	Filtered	Filtered	Filtered	NaN	Filtered	NaN	Filtered	Filtered	Filtered	NaN	Filtered	Filtered	Filtered	Filtered	NaN	NaN	NaN	Filtered	Filtered	Filtered	Filtered	Filtered	Filtered	NaN	NaN	Filtered	Filtered	NaN	Filtered	Filtered	Filtered	Filtered
O43513	MED7	O43513	NaN	NaN	Filtered	Filtered	Filtered	Filtered	Filtered	NaN	Filtered	NaN	Filtered	Filtered	Filtered	NaN	NaN	NaN	Filtered	14953.6	NaN	NaN	NaN	NaN	NaN	NaN	Filtered	NaN	Filtered	NaN	Filtered	Filtered	NaN	NaN	Filtered	Filtered	23467.5	24525.6	NaN	Filtered	Filtered	14917.6	NaN	NaN	NaN	NaN	Filtered	Filtered	NaN
O43516	WIPF1	O43516	420413	533058	316316	109517	191080	277579	139807	488002	298369	361924	267235	454358	285849	197801	469646	382317	1.34498e+06	423820	176653	299601	483754	329954	563635	212477	309857	739651	418810	463411	339649	302014	91900.5	365863	257948	414658	549240	333674	650223	339490	305517	400267	561019	396235	469727	181695	416787	306720	315524
O43521	BCL2L11	O43521	28038.3	NaN	Filtered	NaN	NaN	Filtered	Filtered	Filtered	Filtered	Filtered	27340.9	Filtered	NaN	NaN	Filtered	Filtered	Filtered	NaN	NaN	Filtered	Filtered	Filtered	Filtered	Filtered	Filtered	Filtered	Filtered	Filtered	NaN	Filtered	NaN	NaN	Filtered	NaN	Filtered	Filtered	Filtered	Filtered	Filtered	NaN	NaN	Filtered	Filtered	20851.2	Filtered	NaN	20719.8
O43524	FOXO3	O43524	NaN	Filtered	Filtered	NaN	Filtered	NaN	Filtered	NaN	Filtered	Filtered	Filtered	Filtered	Filtered	Filtered	Filtered	NaN	Filtered	19874	Filtered	NaN	Filtered	14675.1	Filtered	Filtered	Filtered	Filtered	Filtered	11082.3	Filtered	Filtered	NaN	Filtered	NaN	Filtered	Filtered	Filtered	Filtered	NaN	Filtered	NaN	NaN	NaN	13361.3	Filtered	Filtered	Filtered	Filtered
O43542	XRCC3	O43542	NaN	Filtered	Filtered	NaN	Filtered	Filtered	NaN	Filtered	Filtered	Filtered	Filtered	Filtered	Filtered	Filtered	Filtered	Filtered	Filtered	Filtered	NaN	NaN	Filtered	Filtered	Filtered	Filtered	Filtered	Filtered	Filtered	Filtered	Filtered	Filtered	NaN	Filtered	Filtered	Filtered	Filtered	Filtered	Filtered	Filtered	Filtered	Filtered	Filtered	Filtered	Filtered	Filtered	Filtered	Filtered	Filtered
O43561	LAT	O43561	Filtered	16060.6	Filtered	36030.4	Filtered	Filtered	Filtered	41205.1	Filtered	Filtered	NaN	Filtered	Filtered	Filtered	Filtered	Filtered	Filtered	Filtered	Filtered	Filtered	Filtered	Filtered	61553.9	NaN	Filtered	38405.9	Filtered	Filtered	Filtered	Filtered	28742.6	14072.6	Filtered	NaN	NaN	NaN	31876.6	Filtered	Filtered	19097.2	56076	Filtered	Filtered	Filtered	Filtered	Filtered	Filtered
O43566	RGS14	O43566	Filtered	51648.4	41483	54323.7	17629.8	46414.7	NaN	40239.2	16663.7	31170.8	22984.8	62614.2	28778	Filtered	30239.1	16698.6	134363	34079.1	NaN	14995.6	Filtered	18114.7	47324.9	23404.4	19501.3	65302.1	19240.9	33756.7	35638.9	Filtered	41525.3	22247.6	NaN	39319.7	34398.3	31429.5	57961.4	22858.8	22957.2	43035.9	48506.3	28789.1	29561.4	Filtered	12737.5	NaN	29414
O43567	RNF13	O43567	Filtered	NaN	NaN	Filtered	NaN	NaN	NaN	NaN	NaN	NaN	NaN	NaN	NaN	Filtered	NaN	Filtered	Filtered	Filtered	Filtered	NaN	NaN	Filtered	NaN	NaN	NaN	NaN	NaN	NaN	NaN	NaN	NaN	NaN	NaN	NaN	NaN	NaN	NaN	NaN	NaN	NaN	NaN	NaN	NaN	Filtered	NaN	NaN	NaN
O43572	AKAP10	O43572	69415.5	NaN	Filtered	NaN	Filtered	Filtered	Filtered	17707.3	Filtered	Filtered	Filtered	NaN	NaN	Filtered	Filtered	NaN	Filtered	Filtered	Filtered	Filtered	Filtered	Filtered	NaN	Filtered	Filtered	Filtered	Filtered	NaN	Filtered	Filtered	14313.7	22791.7	Filtered	Filtered	NaN	Filtered	NaN	Filtered	Filtered	NaN	NaN	Filtered	Filtered	Filtered	Filtered	NaN	Filtered
O43583	DENR	O43583	197727	168492	112002	294494	178219	111616	155258	130427	223571	150437	109433	76362	78596.9	123912	190020	299525	479773	148126	175092	106884	126505	141906	157248	84287.4	78822.2	80900.7	133077	177803	95865.8	145322	295043	181171	146947	99008	223491	143524	79352.4	139118	70381.9	163514	144029	129989	189096	179905	131006	78401.5	146920
O43586	PSTPIP1	O43586	Filtered	31434.8	NaN	Filtered	Filtered	NaN	Filtered	NaN	Filtered	14942	15119	138484	40739.5	Filtered	NaN	Filtered	46485.5	5767.11	NaN	Filtered	Filtered	NaN	24954.8	33963.1	36206.4	115042	61681.5	10284.3	75580.1	NaN	Filtered	10019.1	NaN	95278.1	NaN	Filtered	79104.1	Filtered	19430.9	122361	NaN	6259.17	16866.1	Filtered	23411.7	37311.9	NaN
O43592	XPOT	O43592	191112	82017.9	176997	217384	227836	218146	185488	83802.9	147426	106462	58796.6	129418	110123	101121	116660	114555	297888	91940.2	97303.2	185917	134901	107573	98518.4	70654	73173.1	98006.4	48431.9	134267	97145.9	102339	147198	108861	93828.9	105702	158171	116153	81784.3	108039	69390.6	120496	100488	69399.3	132407	103940	45846	91874.1	32820.6
O43597	SPRY2	O43597	Filtered	Filtered	Filtered	Filtered	Filtered	Filtered	Filtered	Filtered	Filtered	Filtered	Filtered	Filtered	Filtered	Filtered	Filtered	Filtered	Filtered	Filtered	Filtered	Filtered	Filtered	Filtered	Filtered	Filtered	Filtered	Filtered	Filtered	Filtered	Filtered	Filtered	Filtered	Filtered	Filtered	Filtered	Filtered	Filtered	Filtered	Filtered	Filtered	Filtered	Filtered	Filtered	Filtered	Filtered	Filtered	Filtered	Filtered
O43598	DNPH1	O43598	199590	114477	169458	270557	138418	160216	120071	63921.7	73654.7	80283.2	NaN	112330	172891	81517.5	104393	101213	Filtered	37151.8	146172	62675.6	79792.8	52582.2	74464.8	102430	54283.6	182668	71099.2	44332.7	211359	NaN	251472	121633	NaN	193491	113392	189645	191432	49478.5	55970.9	125163	91699.1	50564.9	34607.4	149237	55852.1	190242	56048.1
O43609	SPRY1	O43609	NaN	Filtered	Filtered	Filtered	Filtered	Filtered	Filtered	Filtered	Filtered	Filtered	Filtered	Filtered	Filtered	Filtered	Filtered	Filtered	Filtered	Filtered	Filtered	Filtered	Filtered	Filtered	NaN	Filtered	Filtered	Filtered	NaN	Filtered	Filtered	Filtered	Filtered	Filtered	Filtered	Filtered	Filtered	Filtered	Filtered	Filtered	Filtered	Filtered	Filtered	Filtered	Filtered	Filtered	NaN	Filtered	Filtered
O43615	TIMM44	O43615	248971	93163.2	86045.2	169062	165229	95802.1	99159.3	76875.1	116849	164761	195772	150902	216783	298524	117578	49408.5	296028	78823.5	176263	143862	195503	100993	86279	167347	170037	86573.6	142324	142173	149380	153192	137133	129278	136168	157422	152821	171064	83559.3	97756.3	186608	149876	91286.5	94492.7	122940	185092	172485	192251	158634
O43617	TRAPPC3	O43617	58892.9	69764.3	164352	104712	41051.2	36053.4	39405.1	62228.9	38125.6	160719	22223	61138.3	44103.5	41262.3	42524.2	59265.8	167475	44922.3	53302	30915.2	41199	49088.5	52057.2	49952.5	35027.3	74532	39144.7	49254.2	85226.8	35679.1	86211.2	59576.4	39776.2	83256.4	46969.2	82235.1	70917.5	47193.9	23163.2	52755.7	46439.4	43693	45433.6	56381.2	39508.8	64030.3	56223.1
O43633	CHMP2A	O43633	112779	95446.7	123804	142855	104236	86316.3	112023	161549	113438	150784	126425	233786	179910	105683	112430	130219	222318	123897	110728	143782	134294	178692	160876	80269.2	115919	114667	144355	126910	149606	136841	148899	118850	123742	207086	161619	95263.8	149151	182793	118850	150259	181702	128079	137555	125730	129934	178923	117817
O43639	NCK2	O43639	6557.57	37889.8	25877.2	32532	26108.4	24377.6	28422.3	29830.4	32777.2	26747.8	33717.9	58946.5	40353.7	17837.1	25245.4	23012	Filtered	31772.7	17943.9	15301.1	36364.7	37378.1	44463.1	8672.52	13856.5	33078	18844.1	30769.9	51729.2	16626.9	29518.9	14853.9	15847	57811.1	18834.9	29804.9	27215.3	25554.6	21843.7	19420	37149.6	35663	19663.5	14225.3	25964.5	49036.5	16315.7
O43660	PLRG1	O43660	54507.3	38991.1	65397.4	54822.4	40841.3	41696.4	40709	56462.9	52171.1	44952.8	62816.6	32326.6	43511.6	60886.6	47771.5	44253	162438	35318.9	52102.3	50907.9	35597.1	36195.7	55877.7	64327.9	54414.8	36717.5	66235.2	50095.1	32791.4	42345.6	52717.3	49130.6	46778.3	28022.3	55373.4	48486.3	32751.8	40693.9	53464.5	48558.1	54928.2	34509.1	52969.3	43382.9	69926.3	42556.6	69990.8
O43663	PRC1	O43663	12452.1	NaN	26441.7	29489.8	18890.1	36245.5	Filtered	26285.9	29599.6	Filtered	Filtered	Filtered	126739	10690.7	9960.08	Filtered	Filtered	10738.1	NaN	25615.1	12147.2	9631.21	15119.8	17397.1	27760	12213.5	NaN	5762.74	21092.2	24504.5	44201.1	11827.2	23269.3	NaN	15498	16038	60867.3	12771.7	NaN	16066.3	16070.2	8368.68	11254.4	Filtered	39272.8	114787	17329
O43665	RGS10	O43665	20998	88018.4	19114.5	54713.4	29926.7	15386.4	20843.1	75015.6	17558	Filtered	40732.3	66636.7	49287.8	Filtered	Filtered	15749.5	Filtered	23103.3	9427.99	Filtered	14244.7	Filtered	88285.4	73858.4	26313.9	105613	32187.2	9943.49	83337.6	NaN	54221.6	33353.2	NaN	82516.6	36967.5	30676.2	97986.7	Filtered	23647.2	34745.3	86775.5	17396.3	17163.5	12095.9	20656.6	51126.7	58923.4
O43670	ZNF207	O43670	289121	526110	544817	307851	372356	489631	470578	380460	357699	603201	526003	353963	384475	327676	446503	504524	1415599	384209	393795	464793	356967	411638	480616	366943	615933	628451	452524	372189	313435	393839	219091	398725	403573	350933	499010	366349	533047	386977	475569	395624	504112	383158	393884	372701	422354	391817	712364
O43674	NDUFB5	O43674	87139.6	170645	88030.7	72108.5	122032	113777	NaN	61887.8	113475	215247	309241	172148	185912	105441	174804	68189.6	447680	162975	81118.2	234816	236103	148201	NaN	193665	319857	157854	366218	101628	259796	165350	79648.3	127814	170589	426674	74433.8	151284	166696	142396	304020	100280	98843.3	157409	116504	86833.6	383421	222351	197863
O43676	NDUFB3	O43676	83588.1	203379	103235	95311.3	88890.8	95432.5	86349.5	104027	136920	297134	331638	248876	257611	123458	237101	71771.1	Filtered	178677	78359.7	216198	159001	173813	83330.6	118475	309072	218928	381414	162170	401929	187234	98441.9	151620	193685	431608	187675	120478	212524	170910	295107	173594	95425.5	171180	152523	88841.4	377240	265097	347982
O43677	NDUFC1	O43677	Filtered	NaN	NaN	Filtered	NaN	NaN	NaN	Filtered	NaN	NaN	NaN	Filtered	Filtered	Filtered	Filtered	NaN	Filtered	NaN	Filtered	NaN	NaN	Filtered	Filtered	Filtered	NaN	Filtered	73699.9	NaN	Filtered	Filtered	Filtered	Filtered	Filtered	Filtered	Filtered	Filtered	Filtered	Filtered	71939.5	NaN	Filtered	NaN	Filtered	NaN	71693.7	NaN	Filtered
O43678	NDUFA2	O43678	132987	260154	179505	180315	53261.3	163785	101838	156047	193819	393556	414529	390985	387845	181103	315780	106887	271432	158545	106504	233384	175165	205471	155402	353757	433466	239763	505525	208733	437564	283915	154537	178645	230806	435558	100500	285796	221505	229744	415672	217562	142625	201467	229785	136925	546789	390934	194162
O43679	LDB2	O43679	Filtered	Filtered	Filtered	Filtered	Filtered	Filtered	Filtered	Filtered	Filtered	Filtered	NaN	Filtered	Filtered	Filtered	Filtered	Filtered	Filtered	16654.7	Filtered	Filtered	NaN	Filtered	Filtered	Filtered	Filtered	Filtered	Filtered	18168.2	Filtered	23636.3	Filtered	Filtered	22934.6	Filtered	Filtered	NaN	Filtered	Filtered	Filtered	Filtered	Filtered	18793.2	20853.9	Filtered	Filtered	Filtered	Filtered
O43681	GET3	O43681	367859	382246	405833	374631	217060	350331	305628	359016	411204	341757	279810	356455	299286	443473	454991	432901	643083	361895	593082	391481	335522	412650	411499	264371	279857	420117	232782	259676	365160	281796	360339	222418	293878	366979	225261	347334	388351	355657	279880	276571	379050	343855	287088	580805	256124	298673	304210
O43683	BUB1	O43683	21569.8	NaN	Filtered	14889	Filtered	Filtered	16348.7	19116	Filtered	NaN	Filtered	Filtered	Filtered	NaN	Filtered	Filtered	Filtered	Filtered	12032.7	Filtered	NaN	Filtered	NaN	Filtered	Filtered	Filtered	Filtered	Filtered	Filtered	Filtered	16320.6	6518.5	Filtered	Filtered	Filtered	5313.85	Filtered	Filtered	Filtered	NaN	Filtered	Filtered	NaN	NaN	Filtered	Filtered	Filtered
O43684	BUB3	O43684	545899	628835	412073	566332	372298	411644	640316	643942	523665	626839	443624	288482	396695	496112	608760	528425	1.68885e+06	537214	449922	546114	413883	424046	647891	560805	433326	441181	486822	691681	360842	345839	542121	660090	382064	384712	633167	580629	397684	437975	410520	531690	622056	528429	655178	532389	472758	373903	707713
O43704	SULT1B1	O43704	Filtered	39547.7	Filtered	Filtered	Filtered	Filtered	Filtered	Filtered	Filtered	Filtered	Filtered	34292.1	Filtered	Filtered	Filtered	Filtered	Filtered	NaN	Filtered	Filtered	Filtered	Filtered	Filtered	Filtered	Filtered	246310	Filtered	Filtered	22592.7	Filtered	Filtered	NaN	Filtered	39417	NaN	NaN	201184	Filtered	Filtered	Filtered	Filtered	NaN	Filtered	Filtered	Filtered	NaN	Filtered
O43707	ACTN4	O43707	184123	321642	384918	111379	219814	338922	206317	87031.7	487908	249084	242337	459538	352027	217078	310956	457918	909406	335999	246649	291585	380194	279417	92043.7	206862	294984	292742	201847	307888	318425	276017	109552	182645	261219	358834	192624	205365	277443	260530	264671	182091	76077.4	334373	256154	212599	186581	307622	84660.6
O43708	GSTZ1	O43708	NaN	NaN	83292.6	26842.5	41075.3	65222	16001.5	33885.3	28023.7	33131.9	NaN	52545.6	37585.2	NaN	29385.1	NaN	Filtered	46555.5	24154.2	39801.4	52234.5	28680.4	25648.3	26807.3	78380.6	46025.1	98826.4	43326.2	32814.2	43436.9	29043.4	32392.4	43589.5	40795	34944.2	37207.5	37223.7	30365.8	84345.6	34208.7	24409.9	39497.1	40414.2	17295.6	99252.6	42817.6	NaN
O43709	BUD23	O43709	138720	20770.6	37715.9	77464.4	121087	34401.4	225970	237429	NaN	63347.7	18105.4	Filtered	58352.2	53012.9	219873	NaN	Filtered	209437	37932	44903.1	NaN	NaN	52797.3	178781	NaN	NaN	NaN	258528	NaN	47924.5	134860	269685	55235.7	NaN	221258	41737.9	NaN	27326.9	NaN	34423.5	NaN	267151	32203	38995	NaN	NaN	43078.9
O43715	TRIAP1	O43715	30478.5	NaN	NaN	18145.4	NaN	NaN	19178.7	NaN	NaN	24767.4	20770	NaN	NaN	NaN	9410.12	30132.6	Filtered	NaN	NaN	28841	NaN	18292.4	NaN	31259.9	14971.8	13813.6	42662.6	10787.4	NaN	NaN	20862.2	15191.6	20757.5	NaN	14397.2	23164.7	12535.3	NaN	14762.1	22677.6	NaN	NaN	19076.1	NaN	43662.5	17780.3	26873.6
O43716	GATC	O43716	47348.1	NaN	18825.8	65631.2	14561.5	16597.5	42580	15947.5	49411.6	53643.2	83200.6	NaN	23203	79116.5	46844.9	53365.1	Filtered	33940.2	76944.4	58767.2	35982.5	22918.3	21449.2	48537	58217.4	19425.5	88362.2	39776.1	122110	98216	74068.6	34909.7	88968.4	NaN	70479.7	96202.5	31320.2	81438.7	50033.6	83625	46070	20081	46802	57355.6	79461.4	16398.3	6454.09
O43719	HTATSF1	O43719	86826.8	163505	103564	211286	67587.2	102997	140859	176855	217000	109513	117163	129333	111793	235232	139335	272091	133577	147105	163401	124496	90893.5	110668	190020	154980	114576	153440	172699	163972	135432	90459.6	190855	125725	102481	127627	165647	142104	152189	114137	120043	125929	200585	147233	157376	179349	153989	126650	136773
O43734	TRAF3IP2	O43734	24032.8	NaN	38919.1	NaN	Filtered	38415.9	31594.8	NaN	24273.2	23088.6	10718.3	Filtered	Filtered	Filtered	17406.8	NaN	29275.9	21981.2	Filtered	28463.4	17763.8	23374	Filtered	1778.93	18202.1	Filtered	Filtered	15211.9	Filtered	20155.6	Filtered	24155.1	18417.1	Filtered	19297.4	20609.1	NaN	38235.4	14724.3	28886.8	Filtered	13876.4	16657.6	NaN	Filtered	Filtered	NaN
O43736	ITM2A	O43736	Filtered	Filtered	Filtered	Filtered	Filtered	Filtered	Filtered	NaN	Filtered	Filtered	Filtered	Filtered	Filtered	Filtered	Filtered	Filtered	Filtered	Filtered	Filtered	Filtered	Filtered	Filtered	NaN	Filtered	Filtered	NaN	Filtered	Filtered	Filtered	Filtered	NaN	Filtered	Filtered	Filtered	NaN	Filtered	Filtered	Filtered	Filtered	Filtered	NaN	Filtered	Filtered	Filtered	Filtered	Filtered	Filtered
O43747	AP1G1	O43747	103385	128473	111679	100899	162914	127529	172902	156232	164204	91611	89919	220396	150108	87648.5	113930	168224	133118	112384	87055.1	138583	129048	100283	174673	77197.7	92359.4	120194	107598	133778	158634	97831.4	98796.3	109616	85427.4	170951	74621.1	105395	112749	93162.7	102244	100291	176502	120428	134665	83082.4	102373	170423	71221.8
O43752	STX6	O43752	33107.6	16836.1	33410.8	19900.2	37321.9	28849.7	14632	22678.9	32943.1	22349.2	27353.2	NaN	19399.4	31340.2	19056.9	37310.1	NaN	15417.9	30944.4	17052	28372.4	12646.6	18847.9	NaN	63587.3	46913.8	22290.8	21186.5	27357.4	30144.3	27429.7	20130.8	28574.8	38492.8	22952.5	15636.5	18021.4	11583.4	22116.5	23880.8	NaN	13122.5	22662.2	31146.9	97559.5	NaN	21887.5
O43759	SYNGR1	O43759	Filtered	180217	369916	NaN	Filtered	299554	60159.2	37845.6	98467.4	377695	100566	322901	212264	89723	426532	86109.9	759589	186077	91686.6	206092	267275	183325	NaN	385479	393832	198179	197991	228223	152265	255745	NaN	107628	254298	166703	63973.4	145957	193774	216116	375521	132050	NaN	184887	280693	89710.7	199355	234589	168942
O43760	SYNGR2	O43760	34151.3	198539	195186	34622.1	95835.3	187327	106506	70599.5	57058.2	160307	268213	743532	494266	82095.4	76269.5	55321.4	NaN	101085	73516.4	180503	204356	55973.1	88505.7	85969	332588	383070	322955	151973	488701	67283.2	36558.1	93750.1	79081.4	518886	107572	106479	399515	55190.6	333191	98465.1	77197.3	102149	129835	84057.9	292843	548916	89676
O43765	SGTA	O43765	437312	166326	154179	455941	273632	141888	333843	183703	242680	182819	104947	160222	166563	256767	251394	300660	288088	242735	345663	192776	211337	234622	204130	101597	140935	190550	46751.2	227767	160643	227488	450257	245496	205009	190625	315984	206337	180558	249994	127834	243429	195853	206637	218958	328848	79707.1	172110	189584
O43768	ENSA	O43768	156000	274372	223250	190875	134924	220701	369256	190184	223362	261420	132027	151817	114272	234352	312243	357559	530251	259411	337154	232216	283036	307728	360584	268545	173966	272100	186920	218731	234751	213512	241462	312138	227096	243927	253260	221611	312019	338271	184831	177976	320713	271971	210498	435230	175406	133382	278429
O43772	SLC25A20	O43772	55022.4	147542	178413	33566.7	36310.6	163039	31913.1	156394	97763.2	220601	181060	220683	326329	67637.1	114316	64688.9	137148	102336	29105	390916	213957	145344	216544	181976	220735	291009	207152	133971	359848	110603	35978.1	218634	103699	387791	239765	164648	296763	151194	226211	211282	230644	100892	136510	30451.6	190079	324478	251311
O43776	NARS1	O43776	351286	129077	218530	323071	301538	219540	328488	176633	342589	189439	96133.4	160854	139070	296349	225450	369693	422337	160542	330615	162486	234143	207660	233327	106265	117732	183211	136628	214990	222976	209009	312824	300712	177768	201591	245063	195956	181322	230333	118167	212397	242776	164855	187799	387648	118736	181383	138940
O43790;Q14533	KRT86;KRT81	O43790;Q14533	Filtered	73213.6	Filtered	Filtered	Filtered	Filtered	Filtered	Filtered	Filtered	Filtered	Filtered	Filtered	Filtered	NaN	Filtered	Filtered	NaN	Filtered	Filtered	30411.2	NaN	Filtered	Filtered	Filtered	111116	Filtered	Filtered	Filtered	Filtered	Filtered	NaN	NaN	Filtered	Filtered	NaN	Filtered	Filtered	Filtered	NaN	NaN	Filtered	Filtered	Filtered	Filtered	Filtered	Filtered	Filtered
O43791	SPOP	O43791	NaN	Filtered	Filtered	Filtered	Filtered	Filtered	Filtered	Filtered	Filtered	Filtered	Filtered	Filtered	Filtered	NaN	Filtered	Filtered	Filtered	Filtered	Filtered	Filtered	Filtered	Filtered	NaN	Filtered	Filtered	Filtered	Filtered	NaN	Filtered	Filtered	NaN	Filtered	NaN	Filtered	Filtered	Filtered	Filtered	Filtered	Filtered	NaN	Filtered	Filtered	NaN	Filtered	Filtered	Filtered	NaN
O43795	MYO1B	O43795	70179.6	36695.5	59187.2	83304.8	86738.4	40068.1	97622.1	40622.2	Filtered	81646.7	Filtered	21836.7	Filtered	Filtered	11502.3	Filtered	176905	NaN	22259	95017.7	17818.5	89185.2	Filtered	58053.4	72387	Filtered	80010.7	Filtered	43272.2	NaN	128581	36054.3	48310.8	55792.9	57324	48003.1	Filtered	93844.6	62716.5	34024.9	NaN	Filtered	Filtered	26269	81460.2	NaN	59723.5
O43805	SSNA1	O43805	50333	37363	60896.1	150327	29018.4	58395.9	43860.5	62887.2	43761.6	83428.3	41378.7	50188.4	369071	170682	349407	282720	NaN	63985.8	53777.9	271178	548086	531748	88493.8	191077	335535	75225.9	NaN	32341.2	1.2379e+06	63125.2	525430	55353.6	40237.8	NaN	472023	289312	854501	604970	309062	320092	596588	345498	43295.4	35844.3	27296.2	520201	318252
O43808	SLC25A17	O43808	NaN	Filtered	11129.2	25056.6	12230.6	11396.3	6986.7	NaN	30322.8	NaN	14579.6	Filtered	22375.5	22024.4	Filtered	9845.33	Filtered	Filtered	14611	20393.5	21360.8	NaN	13110.2	12368.8	NaN	12719.5	16845.6	7482.93	Filtered	34653.4	20304.7	NaN	18134.6	Filtered	10578.6	2996.41	Filtered	NaN	NaN	9948.62	12067	Filtered	NaN	41074.7	17735.1	17995.7	10789.5
O43809	NUDT21	O43809	177636	267025	298406	190812	280007	253266	265821	372327	442824	219569	323250	199844	257236	285699	230766	270078	658821	227170	157474	459801	229416	229887	329739	296922	286019	257360	322794	240065	172457	225539	201024	189496	223933	203832	165305	158361	266892	250616	312611	227237	310129	254846	233833	170043	288621	235076	138626
O43813	LANCL1	O43813	243774	275561	269663	370754	265766	257492	250084	445125	232379	289338	150460	126566	173435	39190.5	318670	263588	560522	187474	81724.8	274160	239120	319260	593185	162918	149494	430817	163227	290754	273620	196229	374078	428062	196114	270328	410417	389099	438467	315252	143824	340412	578540	215051	309464	98522.9	169031	189010	199760
O43815	STRN	O43815	64296.6	67113.1	88316.1	51471.4	61794.1	78755.7	65132.9	117794	48334.9	64738.7	96520.3	94303.4	104579	65796.2	105260	64451.2	527879	100621	56637.5	49235.2	78488.5	59240.1	157857	57810.7	66646.5	89736.1	74871.1	88714	62133.9	81221.3	43965.8	68494	84751.1	63603.7	84719	63838	80646.5	62560.7	67781.9	77739.5	154211	87878.5	96294	40967.7	74790.3	79152.5	69681.3
O43818	RRP9	O43818	245562	147451	194091	233305	196162	106252	168890	115187	90052.9	182020	159046	98436.2	110778	86225.5	166849	69317.8	205373	114537	118735	188115	142486	135819	108525	207318	110874	114324	122233	183654	72993.6	182296	250660	204862	173563	78489.1	261689	174149	88476.8	137539	111531	196995	110835	121217	189212	139090	110974	118998	343765
O43819	SCO2	O43819	NaN	35659.5	NaN	NaN	29711.2	NaN	11743	Filtered	35924.8	50622	34017.5	NaN	32080.7	48236.3	NaN	32752.9	NaN	NaN	52236.1	38412.2	NaN	NaN	NaN	NaN	NaN	NaN	NaN	NaN	NaN	29662.9	NaN	30216.2	NaN	NaN	47642.3	40554.2	NaN	NaN	65216.2	30327.2	Filtered	24380	27659.4	82531.8	84109	44647.3	NaN
O43820	HYAL3	O43820	Filtered	Filtered	Filtered	Filtered	Filtered	Filtered	Filtered	Filtered	Filtered	Filtered	Filtered	Filtered	NaN	Filtered	Filtered	Filtered	Filtered	Filtered	Filtered	Filtered	Filtered	Filtered	Filtered	Filtered	NaN	Filtered	Filtered	Filtered	Filtered	Filtered	Filtered	Filtered	Filtered	Filtered	Filtered	Filtered	Filtered	Filtered	NaN	Filtered	Filtered	Filtered	Filtered	Filtered	Filtered	NaN	Filtered
O43822	CFAP410	O43822	8980.24	NaN	Filtered	13637.2	Filtered	Filtered	Filtered	Filtered	Filtered	NaN	Filtered	Filtered	NaN	Filtered	NaN	Filtered	Filtered	Filtered	Filtered	10471.5	Filtered	13108.1	21639.1	Filtered	Filtered	NaN	Filtered	NaN	Filtered	Filtered	18386.2	13983.2	Filtered	Filtered	14573.2	NaN	NaN	Filtered	Filtered	11891.8	NaN	Filtered	Filtered	NaN	NaN	NaN	Filtered
O43823	AKAP8	O43823	49362.8	38281.8	55219.6	55798.6	47858.6	74340.8	22123.2	76404.5	65752.2	34682.1	48960.3	113253	50337	107477	44299.5	47999.4	90300.7	42673.9	55845.3	63764.8	44938	60996.6	84334.2	103082	60004.4	72699.6	88175.1	53398.5	62170.4	47168.5	49150.3	69184.9	60847.9	46980.9	63975.2	57744.1	53600.9	60161.8	39884.4	56646.8	71222	43660.5	68035.7	68559.4	70233	83824	113783
O43824	GTPBP6	O43824	18159.9	13795	NaN	Filtered	16716.2	12375.8	12894.3	Filtered	8475.25	28629.9	27731	Filtered	19542.3	20812.9	12268.2	Filtered	NaN	7547.71	11567.2	24524.5	19351.6	14512.1	Filtered	29539	24799.8	Filtered	41052.5	19630.3	35070.9	13367	NaN	25743.7	13333.6	NaN	21416.8	24687.5	NaN	13654.4	23243.2	21187.3	NaN	7577.55	10897.6	14644	39400.8	45627.2	32218.4
O43826	SLC37A4	O43826	NaN	114544	NaN	Filtered	Filtered	NaN	NaN	NaN	NaN	Filtered	NaN	NaN	NaN	87130	Filtered	NaN	Filtered	NaN	43638.2	NaN	NaN	56223.7	Filtered	Filtered	NaN	NaN	NaN	NaN	83152.5	Filtered	Filtered	NaN	Filtered	113351	NaN	Filtered	Filtered	NaN	151687	36066.1	Filtered	NaN	Filtered	NaN	NaN	NaN	NaN
O43837	IDH3B	O43837	88401	99756.5	147599	274050	73087.5	149227	86841.4	101921	61273.4	222704	276126	160116	153126	115779	145681	67111.6	220326	111243	80121.8	136857	151428	116223	140096	169838	269519	158364	317536	156907	252357	149847	295200	191468	144189	259420	176293	154391	157542	127578	255166	167482	129869	115305	131768	87109.9	301309	175530	239461
O43847	NRDC	O43847	139324	117866	242126	164051	202150	253419	293056	239059	216835	112589	182290	214016	207045	180613	38727.1	222813	Filtered	165364	187986	161402	123189	179814	125077	102225	267076	151596	141539	163538	132310	133329	142919	88942.7	94340.6	144326	100836	103533	167599	172819	82611	109219	130629	118653	269769	223510	157727	173358	34067.3
O43852	CALU	O43852	297062	321678	297437	336014	312796	278990	293110	213247	158410	154880	279075	161368	117479	245697	136230	170201	115604	175697	159031	209765	223342	163334	223921	646740	253056	141048	241792	170554	257566	249577	362322	326090	277288	335425	414818	203002	152750	163157	238697	334090	229109	192616	170827	208813	224676	136344	1.15752e+06
O43865	AHCYL1	O43865	61739.6	70267.1	103323	67654.8	94613.3	96874.6	98495.9	77266.6	100073	334948	41683.8	46012.3	298364	135802	76317.5	104048	NaN	49887.1	91294	82578.6	85603.5	90127	47314.9	74521.3	60212.3	80247.7	83738.9	67208.5	88384.1	60687.9	62043.9	73207.6	46674.5	80598.7	55034.4	67273.3	92969.3	46476.8	43463.3	53727.4	52417	47030.1	72245.2	120512	84769.3	134623	51439.9
O43903	GAS2	O43903	Filtered	Filtered	Filtered	Filtered	Filtered	Filtered	Filtered	25305.3	Filtered	Filtered	Filtered	Filtered	Filtered	Filtered	Filtered	Filtered	Filtered	Filtered	Filtered	Filtered	Filtered	Filtered	35785.2	Filtered	Filtered	Filtered	Filtered	Filtered	Filtered	Filtered	NaN	Filtered	Filtered	Filtered	Filtered	Filtered	Filtered	Filtered	Filtered	Filtered	35548.6	Filtered	Filtered	Filtered	Filtered	Filtered	Filtered
O43913	ORC5	O43913	37060.2	41507.2	47722.9	33210.1	25103.3	47308.5	17188.6	45379.3	52755.9	33677.6	32691.6	15613.8	54704.1	62875.5	44264.6	23408	Filtered	20608.7	43288.2	45059.4	39039.6	27615.7	36316.5	16074.7	55113.9	27299.8	13539.8	31903.2	18724.8	24917.5	22667.5	28426.2	29736	NaN	42904.6	33675.9	29609	27278.7	53125.3	31955.3	45272.5	29210.1	31924.5	21142.9	22043	46563.8	34088.4
O43914	TYROBP	O43914	Filtered	Filtered	Filtered	Filtered	Filtered	Filtered	Filtered	Filtered	Filtered	Filtered	Filtered	93481.8	18379.9	Filtered	Filtered	Filtered	Filtered	Filtered	Filtered	Filtered	Filtered	Filtered	Filtered	Filtered	NaN	14378.7	NaN	Filtered	NaN	NaN	Filtered	Filtered	NaN	NaN	Filtered	Filtered	NaN	Filtered	NaN	Filtered	Filtered	Filtered	Filtered	Filtered	NaN	17023.1	Filtered
O43920	NDUFS5	O43920	52520.1	186215	142842	62260.9	88695	110593	73261.9	77507.9	143586	172989	315013	189664	179566	92761.4	162022	88173.5	191569	135560	77990	199879	91677.5	158570	82907.9	106014	347488	145848	399347	117572	226347	171087	58084.8	87519.8	170588	289610	138756	74543.2	212522	178981	325473	125901	65829.1	141120	98028.4	84184.2	393064	270318	247788
O43924	PDE6D	O43924	143262	50715.2	97442.1	112616	104880	79832	95816.1	61377.2	66394.3	42220.2	39627.9	NaN	NaN	33039.8	30263.1	55450.1	NaN	58234	32769.5	79900	NaN	43780.2	30616.9	66177.5	76755.8	94693.3	40887.4	47003.5	55054.2	52314.3	117547	51807	49836.4	52109.5	58697.3	71509.3	67274.1	53336.8	103185	49364.9	NaN	77435.7	47403.1	31522.8	43528	Filtered	49091.2
O43929	ORC4	O43929	61206.4	21815.8	152837	16730	159337	206165	241925	18751.9	279965	20972.6	25963.4	86507	30799.4	31174.3	73683.3	317256	Filtered	19263.2	171601	124903	14852.5	159438	20737.2	64532.6	42864.3	28106.3	174911	13387.2	20271.5	32401.4	43414.6	8041.4	23931	16311.1	16740.5	23395	22210	18849.2	40472.3	22520.4	25116.4	19034.6	55440.8	19287.5	30955.4	34117.6	29378
O43933	PEX1	O43933	21071.9	Filtered	13057.3	NaN	9511.54	NaN	NaN	8299.37	8034.31	NaN	NaN	Filtered	Filtered	NaN	Filtered	Filtered	Filtered	NaN	10941.3	14677.2	NaN	NaN	Filtered	NaN	NaN	Filtered	Filtered	NaN	Filtered	NaN	19690.7	NaN	Filtered	NaN	2080.31	14009	NaN	NaN	Filtered	NaN	NaN	Filtered	NaN	NaN	Filtered	Filtered	Filtered
O60216	RAD21	O60216	115328	210680	199583	129739	151437	170367	95445.3	343490	206353	264604	301598	103590	181212	381003	265079	160903	615275	224422	261378	255231	205187	226375	401525	425014	226970	87480.9	377693	212651	98552.5	375508	94845.9	170559	299531	109643	219129	196892	68282.3	234148	211397	169389	386739	228358	225209	260217	362042	170599	271161
O60220	TIMM8A	O60220	61626.8	NaN	NaN	NaN	124311	82686.9	NaN	101899	112682	168698	265496	161892	196778	261589	124147	163642	NaN	73059.1	151903	95584.3	202376	91983.7	NaN	283521	173306	134393	247421	105959	142874	122883	39676.4	46588.9	121361	150496	55520	177843	127970	71500.4	178438	91642.5	84230.5	65723.7	121811	150131	149117	179311	94793.7
O60229	KALRN	O60229	Filtered	Filtered	Filtered	Filtered	Filtered	Filtered	Filtered	Filtered	Filtered	Filtered	9329.36	NaN	NaN	NaN	Filtered	Filtered	Filtered	Filtered	Filtered	Filtered	Filtered	Filtered	Filtered	Filtered	Filtered	Filtered	Filtered	Filtered	11972.2	Filtered	Filtered	Filtered	Filtered	11909.1	Filtered	Filtered	Filtered	Filtered	Filtered	Filtered	Filtered	Filtered	Filtered	Filtered	Filtered	NaN	Filtered
O60231	DHX16	O60231	54628.2	30485.1	20612.1	94524.6	32487.5	32852.1	59408.3	68359.3	77004.3	26459.8	47568	41865.2	45911.7	40014	35905.5	60305.9	415762	32177.6	55541.6	21247.1	41713.8	39072.3	56863.2	36171.1	32077.3	28341.6	31133.5	35416.6	24752.5	40828.2	79520.7	27221.1	39147.7	28809.9	36543.3	31975	34171.4	44971.2	33245.6	36797.1	60321.4	35302.3	32066.3	52839.9	33850.6	42156.2	38136.5
O60232	ZNRD2	O60232	161824	47588.9	NaN	243043	111492	NaN	221961	77126.5	121094	NaN	NaN	NaN	NaN	NaN	NaN	174814	Filtered	77428.9	135643	NaN	NaN	NaN	NaN	55859.3	NaN	NaN	Filtered	55996.7	NaN	NaN	135202	75392.6	NaN	NaN	119547	119016	NaN	NaN	NaN	NaN	NaN	NaN	65405.3	NaN	NaN	NaN	NaN
O60234	GMFG	O60234	433713	1.04803e+06	911709	573343	700458	530405	712451	794867	841740	1.08568e+06	461029	871687	598619	368251	465981	1.37285e+06	1.12245e+06	757741	429585	691288	539414	882893	846269	1.02254e+06	438245	1036761	631086	920030	776261	632641	539545	775820	618308	704496	843052	603865	953476	873402	564950	758196	899028	809735	1.14988e+06	544199	767778	468198	660556
O60237	PPP1R12B	O60237	NaN	NaN	Filtered	NaN	NaN	Filtered	Filtered	NaN	Filtered	Filtered	Filtered	Filtered	Filtered	Filtered	NaN	Filtered	Filtered	NaN	NaN	Filtered	Filtered	NaN	Filtered	Filtered	Filtered	NaN	708373	NaN	Filtered	NaN	Filtered	Filtered	Filtered	Filtered	Filtered	Filtered	Filtered	NaN	Filtered	Filtered	Filtered	Filtered	259618	NaN	700582	Filtered	NaN
O60238	BNIP3L	O60238	NaN	NaN	Filtered	NaN	23717.8	Filtered	NaN	NaN	NaN	Filtered	NaN	Filtered	144966	NaN	Filtered	NaN	Filtered	NaN	Filtered	NaN	Filtered	Filtered	NaN	18197.9	Filtered	Filtered	46898.1	Filtered	19687.6	NaN	NaN	NaN	NaN	NaN	NaN	NaN	Filtered	NaN	NaN	NaN	8334.64	Filtered	Filtered	Filtered	36093.4	131993	NaN
O60240	PLIN1	O60240	Filtered	Filtered	74924.3	Filtered	Filtered	110770	Filtered	Filtered	Filtered	Filtered	Filtered	Filtered	25270.1	Filtered	Filtered	Filtered	Filtered	Filtered	Filtered	Filtered	Filtered	Filtered	Filtered	Filtered	Filtered	Filtered	Filtered	Filtered	101010	Filtered	Filtered	NaN	Filtered	109181	Filtered	Filtered	Filtered	Filtered	Filtered	Filtered	Filtered	Filtered	Filtered	Filtered	Filtered	28966.1	Filtered
O60244	MED14	O60244	27280.1	24685.6	78631.4	12930.8	92241	64701.5	23883.3	18929.8	32955.5	24265.8	41997	23907.6	44477.1	51570	58526	48007.3	NaN	47770.6	71765.4	62166.8	51560.9	53048.2	61345.9	15113.8	41769.6	45223.5	69466.1	41866.2	12879.4	29652.6	80969.9	12480.8	29338.9	15904.4	20793.5	22768.2	18084.6	48258.4	44675	49055.4	54828.2	57816.1	48548.1	71149.6	76277.4	66192	17325.1
O60256	PRPSAP2	O60256	209754	629956	240319	192619	159280	256048	347054	243394	313152	267853	31171.5	114223	205949	77059.7	91821	159330	559029	147080	190209	41195.9	446182	228798	389345	48385.9	45363.5	375855	413382	114881	133572	175890	143262	129270	454620	129095	111392	225034	205347	105581	62702.9	104278	148702	116810	127578	216258	28880.5	191739	238025
O60262	GNG7	O60262	227773	559811	191119	Filtered	189493	335965	73748.4	21473.1	406285	258396	360835	35694.7	77526.5	528383	334067	394369	417584	167854	173224	200785	138310	242844	Filtered	1110356	359422	57230	507081	101628	127402	196191	Filtered	97454.6	193885	103735	111539	156146	46190.7	239061	335816	96792.6	NaN	150093	98271.7	154297	576229	84283.1	1.04984e+06
O60264	SMARCA5	O60264	235319	328726	203015	245006	279672	209876	433907	536388	231249	419282	393571	262573	302456	327511	309513	91313.8	571930	275168	240345	374923	276306	322615	412301	680106	759783	394392	527300	358084	414948	337026	268668	509107	370442	415840	401746	361769	425261	313648	500241	373061	444420	329998	353105	144445	470027	376661	777613
O60268	KIAA0513	O60268	Filtered	Filtered	Filtered	Filtered	Filtered	Filtered	Filtered	Filtered	Filtered	Filtered	Filtered	52862	Filtered	Filtered	Filtered	Filtered	Filtered	Filtered	Filtered	Filtered	Filtered	Filtered	Filtered	Filtered	Filtered	Filtered	Filtered	Filtered	27022.9	Filtered	Filtered	Filtered	Filtered	23511.8	Filtered	Filtered	NaN	Filtered	Filtered	Filtered	Filtered	Filtered	Filtered	Filtered	Filtered	Filtered	Filtered
O60271	SPAG9	O60271	38960.4	24549.2	45275.2	49615.3	36264.9	39680.1	42921.5	36577.3	33849.6	38264.8	28514.9	24774	17637.6	28797.7	42421.3	29038.7	NaN	33926.4	38029	27867	33241.6	36762	38532.6	16794	9054.66	26657.5	23618.2	37812.9	28422.4	29889.2	42856.9	31726.2	26240.9	24069.2	33474.8	21898.3	28594.8	36629	19667.2	29737.9	36637.9	34477.9	44900.8	42118.9	24202.7	21848.3	30252.6
O60281	ZNF292	O60281	11330	26897.6	17927.6	35212.3	13778.3	30194.2	NaN	32526.1	17105.6	23018.1	19238.2	NaN	NaN	29505.3	14213.5	32602	Filtered	28046.4	27520.5	39151.2	NaN	25642.4	30897.6	29807.6	38077.4	45408.8	26494.6	26045.2	NaN	16698	12896.2	18479.5	34881.2	NaN	17662.6	23916.1	NaN	32843.7	34312.5	30185.6	39617.9	34302.6	21560.1	29719.2	25934.7	NaN	40099.8
O60282	KIF5C	O60282	Filtered	Filtered	Filtered	Filtered	Filtered	Filtered	NaN	Filtered	Filtered	Filtered	NaN	Filtered	Filtered	Filtered	NaN	Filtered	Filtered	NaN	Filtered	Filtered	NaN	NaN	Filtered	Filtered	Filtered	Filtered	Filtered	Filtered	Filtered	Filtered	Filtered	Filtered	NaN	Filtered	Filtered	NaN	Filtered	NaN	Filtered	NaN	Filtered	Filtered	Filtered	NaN	Filtered	NaN	Filtered
O60287	URB1	O60287	28187.4	25590.4	22176.1	30597.1	34168.9	19602.2	29338.4	20506.8	16755.8	34740.9	43174.1	19867.2	27046.2	31903.8	28433.9	13884.3	NaN	12943.4	20755	32041.9	21087.7	24480.9	35937.1	35166.5	25683.8	13999.2	24761.5	24523.8	14320.1	39945.8	44223.7	52418.1	34805.4	7033.99	45553.5	40972.8	16221.7	23487.9	26722.6	26307.2	29735.3	15777.9	20975.5	22497.5	22824.1	27668.2	43022
O60293	ZFC3H1	O60293	7974.43	NaN	19112.3	19637.8	5122.69	20673.4	Filtered	9739.04	NaN	NaN	12807.2	Filtered	Filtered	NaN	11772.5	Filtered	Filtered	9533.39	Filtered	6821.1	Filtered	12957.4	11796.4	16391.7	Filtered	Filtered	17382.4	13279.4	Filtered	17493.5	18864	14388.3	11881.1	NaN	20247.5	10594.2	Filtered	11427.8	32168.9	8735.4	13976.5	4705.21	9391.23	3504.78	NaN	Filtered	18296
O60294	LCMT2	O60294	NaN	48877.9	NaN	75852.9	NaN	NaN	51438.6	Filtered	Filtered	NaN	NaN	NaN	NaN	NaN	NaN	NaN	NaN	NaN	55602.4	NaN	NaN	64645.7	NaN	NaN	NaN	NaN	NaN	72994.4	NaN	54457	83894	NaN	97175.9	NaN	104945	NaN	NaN	NaN	NaN	88437.4	NaN	NaN	78498	NaN	NaN	NaN	NaN
O60306	AQR	O60306	70638.7	87512	80072.7	97801.6	50454.8	68663.9	76294.5	106859	63546.3	66862.8	88087.3	64495.5	87433.2	75672.6	96299.7	59079.9	151672	61565	52416.8	75405.2	62746.8	54051.6	114987	79725.7	87349.5	83533.2	69559.8	79163.4	70256.4	68132.5	94829.9	82033.9	66806	83321.6	94221.7	73501.4	69248.5	56389.2	88736.6	75495.6	117472	72862.1	73464.5	59099.2	75700.5	91197.5	150842
O60307	MAST3	O60307	16432.1	Filtered	4376.07	10728.5	4409.71	9751.09	10349.8	Filtered	15174.3	Filtered	12355.5	12833.6	4083.66	9985.53	4093.91	14188.8	Filtered	12351.6	22065.8	2792.88	NaN	8001.63	Filtered	15096.5	2169.92	Filtered	6957.21	7632.38	Filtered	NaN	6212.46	12210.9	NaN	NaN	6024.31	6242.89	Filtered	8534.24	NaN	6631.32	Filtered	8796.74	NaN	18118.2	8712.98	Filtered	NaN
O60313	OPA1	O60313	128437	140964	123909	79780.7	66475.2	118439	58048.5	119377	81330.7	247641	233638	131702	166166	117537	126972	21881.5	274820	96686.2	77004.5	142345	127787	117131	105071	204256	207504	106629	295790	172622	203938	168006	57540.6	204458	159691	190232	190374	174479	87511.6	118749	216463	177942	116929	103633	174627	86838.8	274148	194371	273421
O60315	ZEB2	O60315	54048.7	25184.3	41805.7	Filtered	27794.8	36115.7	51160.4	7847.55	52655.2	50125.1	24693.6	34545.1	45861.7	49309.2	73023.8	28254.8	111235	44796.3	42725.4	42193.3	49960.9	39718.3	NaN	45174.2	40151.8	8723.63	45707.1	58574.8	10798.5	50546.2	Filtered	66112.3	40278.9	NaN	46565	97459.6	Filtered	39953.6	42175.2	43143	NaN	45808.5	62931.7	48226.2	41079.8	42572.4	58977.9
O60318	MCM3AP	O60318	27434.4	25084.5	26347.5	19245.8	23267.9	27356.2	14149.9	30208.1	28140.3	31488.1	53336.3	34165.4	33871.2	43892.3	27977.1	29502.9	Filtered	35434.5	47422	44790.7	31635	33942.8	35614.1	59829	35784.9	30714.8	44602.3	32137.9	19897.3	33637.6	13553.5	21111.7	33325.5	13364.1	35281.1	42339.8	26763.1	29853.1	38266.9	35846	30965.3	29082.6	31357.1	38989.9	49049.2	30912.1	22685.6
O60331	PIP5K1C	O60331	Filtered	NaN	NaN	Filtered	Filtered	NaN	Filtered	Filtered	Filtered	Filtered	NaN	NaN	NaN	Filtered	NaN	13991.2	Filtered	NaN	NaN	Filtered	Filtered	NaN	Filtered	NaN	Filtered	NaN	Filtered	NaN	NaN	Filtered	Filtered	Filtered	NaN	15702.9	NaN	NaN	Filtered	Filtered	Filtered	NaN	Filtered	NaN	NaN	Filtered	Filtered	NaN	Filtered
O60333	KIF1B	O60333	31005.2	7442.09	16972	18844	20761.1	9612.67	37003.9	Filtered	14117.7	NaN	NaN	18973	Filtered	NaN	NaN	14799	Filtered	NaN	8587.98	Filtered	Filtered	11444.7	Filtered	NaN	Filtered	12063.4	NaN	10373.3	Filtered	4864.77	20907.6	NaN	NaN	Filtered	Filtered	Filtered	Filtered	7217.91	Filtered	Filtered	Filtered	Filtered	Filtered	17570.4	Filtered	Filtered	11586.6
O60336	MAPKBP1	O60336	30722	Filtered	23361.4	8035.31	Filtered	24771	Filtered	Filtered	Filtered	NaN	25543.3	Filtered	Filtered	21454.2	21174.9	Filtered	89261.8	56291.3	29115.7	28422.3	48251.2	21330.9	NaN	Filtered	21942.2	Filtered	NaN	85244.3	Filtered	31596.4	27698.5	21319	37878.8	Filtered	16648.2	17936.2	Filtered	22999	30434.9	24385.2	Filtered	60476.1	93242.9	24937.7	10777.8	Filtered	NaN
O60341	KDM1A	O60341	84667.7	109004	74258.9	144762	67565.2	65736.2	105655	128517	102796	104743	84635.7	77655.2	108634	120617	92943.7	94975.9	235626	89587	115549	95275.9	92719.6	63849	148107	175846	96502.7	126067	80029.5	74460.8	100930	84049.5	120167	57790.7	67905.1	101015	94752.6	86526.9	123494	68016	88737.2	57736.7	125069	80930.2	86189.5	106778	88909.3	98798.2	53019.7
O60343	TBC1D4	O60343	105245	18385.1	61250.4	29772.9	107642	46957.8	38716.6	NaN	16985	27024.8	30875.4	80449.2	2291121	35206.2	38426.6	72512.1	Filtered	26560.7	43275.4	25033.5	115717	26934.3	955154	16532.5	NaN	NaN	62534.8	66571.3	Filtered	43064.8	26039	39192.9	44237.5	33639.3	25438.3	54339.7	Filtered	25640.1	NaN	45660.3	NaN	27024.6	73959.1	35598	55734.3	170353	11566.1
O60346	PHLPP1	O60346	NaN	NaN	NaN	Filtered	Filtered	Filtered	14261.5	Filtered	NaN	Filtered	NaN	Filtered	Filtered	13166.1	3504.77	NaN	NaN	NaN	13775.1	NaN	NaN	5905.48	Filtered	4028.14	NaN	Filtered	NaN	2948.18	Filtered	Filtered	NaN	NaN	NaN	Filtered	5433	2955.41	Filtered	NaN	NaN	2876.66	Filtered	3275.91	NaN	17033.5	NaN	Filtered	5064.42
O60361	NME2P1	O60361	Filtered	Filtered	Filtered	Filtered	Filtered	Filtered	NaN	Filtered	Filtered	Filtered	NaN	Filtered	Filtered	Filtered	Filtered	Filtered	Filtered	Filtered	Filtered	NaN	Filtered	Filtered	Filtered	Filtered	Filtered	Filtered	Filtered	Filtered	Filtered	Filtered	Filtered	Filtered	Filtered	Filtered	Filtered	Filtered	Filtered	Filtered	Filtered	Filtered	Filtered	Filtered	Filtered	Filtered	NaN	Filtered	Filtered
O60427	FADS1	O60427	24505.3	Filtered	NaN	30618.3	33789.7	NaN	34813.8	27315.8	44689.2	NaN	NaN	Filtered	Filtered	28379.2	NaN	Filtered	Filtered	NaN	NaN	NaN	NaN	NaN	23863.6	17637	NaN	Filtered	Filtered	11492.2	NaN	20949.6	21426.3	11293.5	14245.6	Filtered	19616.1	9673.62	Filtered	NaN	NaN	34271.7	33340.7	13643.7	NaN	3029.32	Filtered	Filtered	38064.3
O60443	GSDME	O60443	Filtered	Filtered	Filtered	NaN	66916.1	Filtered	NaN	Filtered	47957.9	Filtered	Filtered	Filtered	Filtered	50944.9	Filtered	131014	Filtered	Filtered	42293.9	Filtered	39418.5	NaN	Filtered	Filtered	Filtered	Filtered	Filtered	Filtered	Filtered	20418	NaN	12065.8	NaN	Filtered	13736.4	11050.1	Filtered	NaN	Filtered	11620.5	Filtered	Filtered	Filtered	39604.8	NaN	NaN	Filtered
O60449	LY75	O60449	NaN	297933	5.90619e+06	NaN	22718.2	5371457	441937	6460.46	176782	13107233	36738160	2.29415e+06	9578043	NaN	583540	89737.5	NaN	11466957	14203026	140691	17269702	6830288	2.73361e+06	874172	28968014	4514238	30672740	1.55755e+06	22130514	22364.5	NaN	4.59083e+06	14559370	143713	6100213	1.2354e+06	4645746	7.02347e+06	26889248	5158309	3.03567e+06	11827101	1.58601e+06	524165	32138516	79085.4	3.43424e+06
O60476	MAN1A2	O60476	7582.3	14299	9558.01	13874.1	11270.7	11148.7	6295.5	15183.7	8829.8	11350.6	13703.9	24059.5	29588.7	25565.9	12989.9	NaN	Filtered	14743.9	19536.1	7393.34	22409.2	11021.7	18863.3	15513.2	10886.5	13946.4	9656.31	17675.1	14779.5	19233.3	14083.1	13093.6	19656.2	24495.6	17075.6	9751.76	12429.9	10108.3	13378	12157.5	19363.3	14155.9	17337.5	14704.4	5617.89	29532.3	31677.4
O60486	PLXNC1	O60486	Filtered	Filtered	Filtered	Filtered	Filtered	Filtered	Filtered	Filtered	Filtered	Filtered	Filtered	NaN	NaN	Filtered	Filtered	Filtered	Filtered	Filtered	Filtered	Filtered	Filtered	Filtered	Filtered	Filtered	Filtered	Filtered	Filtered	Filtered	NaN	Filtered	Filtered	Filtered	Filtered	NaN	Filtered	Filtered	NaN	Filtered	Filtered	Filtered	Filtered	Filtered	Filtered	Filtered	Filtered	NaN	Filtered
O60488	ACSL4	O60488	43445.9	103071	28082.9	45361.7	75221.5	25817.5	45449.1	61164.8	39881.7	37364.6	31181.6	114021	59782.3	48612.5	52137.5	17523.9	113176	21388.3	47802.9	34978.8	50479.5	23505.3	43705.6	35152.8	42734.6	59574.8	60363.7	34934.8	142675	37251.6	54191.3	82863.6	39565.6	128293	54567.2	45566.6	62802.3	39959.8	47230.4	39234.7	47374.6	29156.8	40315	35123.1	56281.5	84675.9	43111.1
O60493	SNX3	O60493	178930	210753	365168	215081	95147.3	310675	187727	187268	282245	377001	163753	507929	422988	235832	353816	318414	351677	290234	301625	236892	457308	295665	262702	86866.2	180482	253558	229822	288108	405245	277262	180184	242262	263788	495906	203554	267766	276076	315991	174004	268754	263056	292434	289983	341352	216331	431496	81136.5
O60496	DOK2	O60496	Filtered	65786.4	Filtered	36454.3	Filtered	Filtered	Filtered	125566	Filtered	Filtered	46249.7	169224	71515.2	Filtered	Filtered	Filtered	Filtered	16397.9	Filtered	Filtered	Filtered	Filtered	241016	NaN	18477.5	465150	19449.3	20567.3	99195.5	NaN	31165.6	31683.5	11434.5	119323	47081.3	47597.6	451712	NaN	NaN	69844.1	261788	19836.8	22405	Filtered	20297.5	64243.7	NaN
O60499	STX10	O60499	27328.3	35678.5	19020.1	30286.2	30841.4	26939.7	23755.8	27824.7	23020.4	22307.5	46537.9	39062.9	33863.3	52953.2	26855.6	131499	Filtered	21138	31578.1	15970.5	43031.8	21224.6	32216.5	38281.5	23823.9	18682.6	26234.5	32270.9	469936	37067.1	24879.6	20223.4	37884.9	461750	33191.4	30871.9	19906.3	13669.7	13775.9	22314.2	20758.5	18193.9	33502.6	27112	26298.4	25665.6	34345.6
O60502	OGA	O60502	164079	157898	103814	54424.4	152374	88366.2	155546	113210	169246	121617	114376	124937	120190	98121.3	176441	332806	443693	93230.2	70171.5	99144.9	69990.2	95771.5	204667	94044.8	97107.9	189348	120477	100062	171376	121612	65710.6	161357	101947	183542	163659	142604	172347	114010	104736	121289	205356	104415	94286.7	78878.7	112193	127065	151487
O60504	SORBS3	O60504	21092.6	59308.8	39888.7	48490.5	29279.9	40252.9	52206.6	Filtered	28118.3	44370.1	NaN	Filtered	Filtered	17590.1	55018.3	21158.9	172353	39856.7	16038.3	26930.1	59915.9	33375	Filtered	57158.8	50478.5	Filtered	60495.3	50255.6	NaN	35654.3	66532.6	74769.3	32866.2	35453.8	58447.4	48794.3	NaN	33269.3	21373	35945	Filtered	37417.7	39518.2	26045.1	62046.2	NaN	69293
O60506	SYNCRIP	O60506	1678717	1589148	2.02634e+06	1.04064e+06	1.45586e+06	1.93172e+06	1.06145e+06	1.59402e+06	2.01851e+06	1518598	1.39339e+06	684066	367135	641593	540092	1.16777e+06	1.1026e+06	1.45451e+06	1320819	1772558	407915	1175639	627260	1.73276e+06	1.14205e+06	1.6381e+06	1.20577e+06	1.38115e+06	762611	1.42425e+06	961739	1.19313e+06	1.26495e+06	877228	1.73615e+06	1.35426e+06	1668032	1235341	1.25665e+06	1.17627e+06	680112	1.58516e+06	1.59823e+06	1.32805e+06	1.1481e+06	366831	2.56063e+06
O60508	CDC40	O60508	48092	37445.9	47930.9	66272.1	30474.7	50219.6	34915.6	77708.5	66230.1	43342	66246.5	86402.5	87458.2	56518.1	47161.2	35319.4	NaN	48375.5	52105.2	57735.3	37389.1	55387.3	62012.4	57221.2	51403.7	53689.3	42007	72482.4	57967.9	68798.6	74352.7	71055.7	64924.5	61771.6	33891.5	88654.2	60917.8	52568.8	54180.9	71987.8	58638.2	53987.4	81288.2	60801.7	43550.5	77118.2	20325
O60518	RANBP6	O60518	8753.21	98121.9	NaN	105870	23305.3	126612	190410	20227.1	63976.8	NaN	Filtered	Filtered	8974.17	26181.6	23811.3	19016	Filtered	111078	45978.4	85942.5	NaN	30391.1	26386.9	91553.3	Filtered	NaN	52961.7	NaN	Filtered	54730.3	87719.2	49816.1	88310.7	Filtered	8937.14	NaN	NaN	10882.6	50781.6	50491.1	24832.6	99119.6	6277.59	41028.6	56797.1	15846.4	27072.5
O60524	NEMF	O60524	59454.9	43270.6	31069.3	23494.5	48196.6	27674.7	57457.1	43338.9	56982.2	37406.1	NaN	30387.5	41609.1	25841.5	50071.1	41463.5	67109.6	31559.4	63445.5	29997.4	39156.6	45020.2	55402.4	18786.6	12217.1	34436.5	25747.5	41529.5	30135.8	30068.4	40840.7	48920	32199.4	37584.8	55558.4	50371.1	35194.5	34111.5	NaN	39766.2	57647.7	33368.9	35095.4	68574.4	16572.5	36252.1	28899.6
O60547	GMDS	O60547	91145.2	104754	111778	75835.7	126392	107219	113123	168327	52074.3	80137.5	70265.3	54035.2	74126.7	79763	85596.6	90155	NaN	71250.8	144842	66603.3	95479.4	72384.7	149973	39189.5	20261.8	118399	59777.4	94328.5	84220.7	62335.1	80614.5	96421.2	73708.7	124861	115074	102302	106936	81703	58393.8	85501.4	151383	68464.3	108492	129836	40188.7	77340.8	34390.4
O60551	NMT2	O60551	15779.7	33825.4	Filtered	Filtered	24784.6	Filtered	Filtered	63645.2	31062	Filtered	18928.8	Filtered	Filtered	75268.7	NaN	28037.5	Filtered	Filtered	49353.8	NaN	Filtered	Filtered	83309.6	NaN	Filtered	23375	19473.5	Filtered	Filtered	NaN	7390.21	13528.1	NaN	Filtered	11014.7	Filtered	23029.6	Filtered	Filtered	12860.9	79804.2	NaN	Filtered	43839.2	11891.9	NaN	17832.9
O60563	CCNT1	O60563	51323	18144	22835.5	73355.2	27606	20124	30574.8	26622.2	27652.5	20655.7	27364.4	6933.18	25292.5	22376.6	31281.6	24939	206210	25067.2	17494.3	33404.1	27524.4	28998	43579.9	33080.2	20081.3	14439.1	22028.4	39869.1	NaN	32418.7	62054.1	31198	29236.9	Filtered	29640.7	38263.3	NaN	26271.3	26758.4	41277.6	37528.9	22578.5	43969.9	15657.1	18944.2	24828	29930.9
O60566	BUB1B	O60566	64637.3	14788.3	39271.9	48707.1	11659.5	34565.5	41924.7	25991.9	Filtered	NaN	Filtered	Filtered	Filtered	28935.8	NaN	Filtered	Filtered	16890.3	37373.1	25534	22010.2	28881.3	17016	NaN	NaN	NaN	NaN	NaN	Filtered	NaN	52632.8	13910.7	NaN	Filtered	19851.1	20853.8	Filtered	31045.8	Filtered	16195.3	NaN	18117.5	28805.3	50830	Filtered	Filtered	32046.9
O60568	PLOD3	O60568	31640.9	23938.9	34166.8	28313.9	28389	27002.3	29398.4	13237.1	26673.5	50652	36780.8	80733.3	83685.7	39705.8	20619.5	21558.3	Filtered	15367.9	32057.8	30004.1	76504.4	28421.7	24237.9	93756.3	38254.8	58873.9	41656.6	34236.3	102643	26425.4	22499.2	36236.4	26856.5	122136	31421.4	38676	57394.4	27736.9	33213.9	39881.2	25601.2	18432.4	30052.9	25676.8	39303.9	80648	102554
O60573	EIF4E2	O60573	59447.7	26961.1	36074.4	66733.8	45438.8	37474.7	44976.4	59971.2	30952.5	Filtered	8871.37	NaN	60480.4	NaN	NaN	31403.8	NaN	68886.1	30958.6	62633.4	Filtered	64800.2	Filtered	21538.6	25775.7	112927	NaN	91214.2	NaN	NaN	121630	68921.1	20235.4	NaN	35334.1	61086.2	56113.7	48370.7	20352.8	44132.4	42000.5	56862.9	56729.8	47639.2	52913	NaN	28483.2
O60603	TLR2	O60603	Filtered	NaN	NaN	Filtered	Filtered	NaN	Filtered	Filtered	Filtered	Filtered	Filtered	95542.7	9936.45	Filtered	NaN	Filtered	Filtered	7287.87	Filtered	NaN	NaN	Filtered	Filtered	Filtered	3485.88	24025.9	NaN	NaN	41128.2	6695.64	Filtered	Filtered	4413.68	35769.5	Filtered	Filtered	25260	Filtered	NaN	Filtered	Filtered	7990.11	NaN	NaN	NaN	NaN	Filtered
O60610	DIAPH1	O60610	48690.6	229881	283012	549319	264083	257530	253241	646718	185853	265832	470871	369451	170242	282812	574716	453112	823561	359010	202554	208592	242913	304984	743244	149822	207850	308531	261301	475976	246856	338762	638030	271252	373919	250738	223914	280688	300975	317954	204968	253083	700437	379610	493603	195005	260287	175411	116217
O60613	SELENOF	O60613	57822.4	86070.2	66458.6	100401	54402.9	250276	36367.2	78498.1	74077.1	88202.7	60496.4	187140	150785	59627	44720.9	67337.6	NaN	70519.9	72369.9	33815.3	87520.5	77479.8	101361	242526	166550	143749	79520.4	81157.2	151213	135675	109786	83813.8	95549.2	140301	109049	92617.2	180620	86452	179638	91584.2	110778	98021.8	71877.6	55595.5	93448.2	134980	146490
O60637	TSPAN3	O60637	NaN	NaN	NaN	Filtered	NaN	NaN	NaN	Filtered	Filtered	NaN	Filtered	Filtered	NaN	Filtered	NaN	Filtered	Filtered	Filtered	NaN	NaN	Filtered	NaN	Filtered	Filtered	Filtered	Filtered	Filtered	NaN	Filtered	Filtered	NaN	Filtered	NaN	Filtered	NaN	Filtered	NaN	Filtered	NaN	NaN	Filtered	NaN	NaN	Filtered	Filtered	Filtered	Filtered
O60645	EXOC3	O60645	31517.5	41687.8	48199.7	53503.4	26804.8	39501	26237.1	59984.8	22641.3	33559	25591.1	75363.7	60297.6	49044.4	42435.4	45529.2	Filtered	41388.9	22603.4	32890.5	30310.4	34093.2	85447.4	23958.3	17658.6	48987.4	20546.4	29087.4	99972.4	37644.9	43956.8	32535.2	36426	86824.6	42979.9	66151	52219.3	36743.4	29262.6	38107.5	82064.2	41187.9	55104.8	54091.9	23139.1	71414.1	21548.3
O60664	PLIN3	O60664	364839	417303	229269	144114	435558	163140	310032	295695	214404	320434	223653	367288	132840	230331	334518	324319	1.10097e+06	308109	287278	236029	453277	388350	379501	393089	293883	390176	238940	309723	275116	225083	170974	482199	256858	340850	475269	445555	415242	423500	296884	357875	403112	317263	316082	377162	219859	164351	563046
O60671	RAD1	O60671	20714.4	Filtered	Filtered	13572.1	NaN	18778.1	NaN	NaN	NaN	NaN	NaN	NaN	Filtered	26444.3	14108.8	14823.9	Filtered	14485.2	NaN	10787.9	NaN	NaN	12909.7	NaN	NaN	11652.1	Filtered	20056	NaN	Filtered	NaN	Filtered	NaN	Filtered	Filtered	Filtered	Filtered	NaN	NaN	NaN	15401.7	8784.68	NaN	NaN	NaN	NaN	18988.7
O60675	MAFK	O60675	45817.5	36043.9	38174	71989.6	NaN	39184.9	NaN	91107.6	45029	99247.6	102667	113425	119047	82925.1	73075.3	32925.7	Filtered	51073.7	34154.9	55124.5	84189	51429.9	115965	44550.2	92611	81434.8	109380	47048.7	NaN	83388.4	62282.8	68500.5	71567.6	NaN	82654	81069.3	80326.8	55209.6	93865	67400.1	130289	49575.7	57076.7	46810.7	117543	NaN	72923.7
O60678	PRMT3	O60678	54131.1	34195.7	15205.5	55123.2	72337	18737.4	108223	26197.2	NaN	26475	NaN	Filtered	121196	NaN	58459.9	21534.8	Filtered	35662.7	58962.4	27562.8	Filtered	35856.7	37334.7	Filtered	38416.6	Filtered	NaN	38279.2	Filtered	53172.1	47906.8	35876.5	49744.7	Filtered	36969	43879.5	NaN	34773.8	NaN	32563.5	NaN	30694	34039.2	51887.1	16491.8	NaN	NaN
O60684	KPNA6	O60684	59471.3	62942.4	59038.3	32067.8	49872.9	54387.9	65103.3	50646.4	75126	43192.4	41648.9	55764.8	102913	50097	26745.5	64952.9	366949	43941.4	56627.1	64567.7	82802	37738.9	38262.9	59283	42562.1	45988.9	53181.7	38084.2	39780.2	26981.7	37169.5	52136.5	28800.6	85289.4	53982.4	49921.6	43073.8	39834.8	43060.2	42565.6	34485.1	40690.5	35694.8	64599	49220.5	104723	53193.5
O60701	UGDH	O60701	125307	33260.6	43030.2	31856	121947	41384.1	124884	21662.8	43226.5	48531	52750.3	33981.1	17160.7	167289	30041.9	48565.2	140202	29190.6	163248	34940.7	25914.5	39203	18076.2	19140.1	20735.2	34371.2	26369.8	18391.2	49640.3	20170.6	32297.8	80447.2	26500.9	52218	62512.4	41558.8	36034.8	36842.1	23217.8	65001.5	17179.1	32916.2	17172.8	175861	29215.7	27010.3	23757.3
O60704	TPST2	O60704	16314.9	14880	Filtered	Filtered	Filtered	Filtered	NaN	NaN	24488.5	NaN	49492.2	37467.1	Filtered	26562.7	NaN	15117.4	Filtered	NaN	17636.7	NaN	17991.3	Filtered	16606.8	42394.4	48548.1	12258.7	22128.6	NaN	48195.6	15225.7	NaN	NaN	15805.2	44802.7	NaN	NaN	NaN	Filtered	48946.4	14768.8	17626.1	NaN	14093.1	14384.9	32655.8	36592.3	33626.5
O60711	LPXN	O60711	28623.9	83733.5	43771.5	213407	Filtered	44977.8	14907.8	164994	24882.3	79677.5	84342.6	65880	66744.8	NaN	145073	109798	374648	153800	18057.7	47851.9	110182	90752.1	147270	20941.2	13821.5	183771	54371.2	106435	86958	78891.8	234131	120614	84357.8	91515.7	175118	105434	171890	90892.1	14031.5	95307.9	133065	131520	111414	NaN	54866.6	41533.1	26224
O60716	CTNND1	O60716	NaN	Filtered	74293.6	Filtered	59919.3	55062.9	31616	NaN	46610.6	29036.6	29933	29580.5	96557.4	71904.3	49890.7	35626.4	Filtered	55167	78855	38271.4	85787	51913.5	5288.12	Filtered	30092.4	22386.7	36570.9	60302.3	82341.7	63050.3	NaN	28776.7	61753.2	65521.8	24539.7	42100.9	NaN	51220.6	33265.5	36865.1	4910.07	56579.3	58216.9	69861.2	21219.8	89646.1	NaN
O60725	ICMT	O60725	NaN	NaN	NaN	NaN	35162.1	NaN	NaN	52626.8	35770.3	NaN	27761.7	NaN	NaN	NaN	NaN	Filtered	Filtered	24634.4	NaN	35123.2	NaN	NaN	NaN	NaN	38370.7	NaN	NaN	NaN	NaN	NaN	NaN	NaN	NaN	NaN	NaN	NaN	NaN	NaN	31060	NaN	NaN	NaN	NaN	NaN	NaN	NaN	Filtered
O60739	EIF1B	O60739	214652	286873	359711	175548	183527	324394	392459	216542	250404	201597	175253	159798	169453	139458	189130	246883	543619	249401	280659	282065	177519	183615	241745	171959	157075	245509	186066	129583	183290	114542	149080	107033	105931	226856	145419	148650	226089	185781	151647	129933	225953	225079	135653	198939	174324	138002	148192
O60749	SNX2	O60749	102780	184399	262453	47686.5	191523	246206	160678	35456.6	227880	114211	136260	93581.5	50944.9	118342	127262	292651	102898	175535	204995	182018	162240	171185	58961.4	97389.1	76770.5	77472.6	190818	128417	95947	123645	50897.8	86960.8	123917	107686	95293.7	102574	69477.9	183792	69972.8	99956.6	39913.6	158383	128504	190827	194762	56664.4	102669
O60760	HPGDS	O60760	Filtered	Filtered	Filtered	Filtered	Filtered	Filtered	Filtered	Filtered	Filtered	Filtered	Filtered	Filtered	NaN	Filtered	Filtered	Filtered	Filtered	Filtered	Filtered	Filtered	Filtered	Filtered	Filtered	Filtered	Filtered	165791	Filtered	Filtered	NaN	Filtered	Filtered	NaN	Filtered	Filtered	Filtered	Filtered	113022	Filtered	Filtered	Filtered	Filtered	Filtered	Filtered	Filtered	Filtered	NaN	Filtered
O60762	DPM1	O60762	220595	161127	168103	209696	170946	146041	76908.3	240497	186589	290081	342186	260772	380242	165483	182573	94192.1	675983	125175	99526.2	219741	142040	195660	307264	269514	419757	288742	204288	137412	421418	169405	193647	180370	177087	364155	207152	217128	309658	210251	403528	208126	298920	121539	144872	105441	216676	384126	200551
O60763	USO1	O60763	206074	165766	187810	172009	199263	168476	170764	130126	99616	138468	160114	215567	162783	133754	107840	110130	262386	137613	175750	150855	145060	141903	149858	135376	95198.3	178029	140326	156111	216349	140262	156122	126714	124417	246209	157961	174843	168671	142865	93317	154173	151248	146872	157338	177043	132918	158773	96155.5
O60783	MRPS14	O60783	37861.6	27075.4	32272.3	87305.5	41178.8	31173.3	30670.2	24951.9	27927	64092.2	62762.6	55211.1	66583.8	42493.1	60530.4	NaN	162651	44149.7	36512.3	49900.9	27362	43314.9	40701.2	NaN	54145.4	NaN	56342.2	38477.6	NaN	30387	46339	36450.4	50599.9	NaN	53165	82604.7	NaN	36485.4	54583.7	38074.6	NaN	36451.8	44035.7	27826.8	82495	50313.9	45171.3
O60784	TOM1	O60784	65213.4	59621.4	56780.8	56493.9	41341.7	32258.4	36640	27291.6	71409.2	39972.9	26285.4	134243	56727.4	58805.4	33485.7	59309.9	Filtered	28859.5	65892.2	30767.7	52144	30505.7	37634.7	49900.8	29814.3	74343.2	35094.7	34525.3	109128	42879.2	51906.5	31784.1	39076.3	85214.2	42412.9	38554.3	83537.5	33204.2	28084.8	32393	35467.7	21479.9	40434.9	58906.7	45673	51735.1	35781.7
O60825	PFKFB2	O60825	13198.3	80810.7	40172.5	28204.5	61432.6	33379.7	46231.8	22081.4	NaN	13665.4	Filtered	132907	NaN	NaN	NaN	Filtered	Filtered	15152.7	Filtered	29561.5	NaN	19813.6	NaN	22171.8	21739.8	37079.6	NaN	17260.5	55613.6	Filtered	31756.5	Filtered	NaN	55007.4	Filtered	NaN	42528.4	21437.1	22557.7	NaN	NaN	12241.3	19300.8	Filtered	14963.4	99031.1	Filtered
O60826	CCDC22	O60826	34448.6	51126	86841.6	67211.8	38850.3	70716.3	37539.7	43124	51281.7	59432.6	21815.9	126807	77580.2	43869.3	53906.1	57419.1	Filtered	45224.9	59463.7	55107.2	63903.3	67166.1	59106.2	48059.6	18515.5	82979.7	44240.4	50648.5	93447.3	77817.8	62699.3	33635.8	47886.5	98124.7	39450.7	51554.1	62306.4	66035.5	21170.9	45716	41364.7	43110.2	60569.6	56399.3	25161.4	72444.8	15809.1
O60828	PQBP1	O60828	345317	277820	188663	327577	192408	200442	225498	366986	324405	229707	274502	150723	204839	346195	338748	270441	251571	313381	352424	235274	226580	279065	402853	417385	202919	134781	292860	372797	75201.1	262741	276984	256049	253773	76451.7	228419	281039	112840	277295	202360	310506	404284	284837	378087	321344	299865	179864	412778
O60830	TIMM17B	O60830	86889.7	NaN	53783.7	76548.1	56987.5	64275.2	32787.1	54366	63047.8	54180	75453.8	64655.8	NaN	NaN	NaN	NaN	Filtered	32633.4	54421.6	58674.8	NaN	22242.8	NaN	59274.1	95115.5	39412.7	58475.6	43967.8	60544.1	69505.5	64530.7	32711	63193	NaN	51556.5	42454.9	47479.5	24066.2	103925	43026.6	NaN	33341.2	36782.4	50297.3	66781.8	NaN	81199.9
O60831	PRAF2	O60831	NaN	NaN	Filtered	NaN	NaN	Filtered	NaN	NaN	NaN	NaN	NaN	NaN	NaN	NaN	NaN	NaN	NaN	NaN	NaN	Filtered	Filtered	NaN	NaN	NaN	NaN	NaN	NaN	NaN	NaN	NaN	NaN	NaN	NaN	NaN	NaN	NaN	NaN	NaN	NaN	NaN	NaN	NaN	NaN	NaN	NaN	NaN	Filtered
O60832	DKC1	O60832	167785	212923	237568	121738	323894	224284	162442	179951	294798	339567	399099	159845	216878	387321	292357	205762	666419	197664	277768	316548	274900	322431	169420	330483	365091	263653	684122	296865	343600	250825	179421	427252	310411	365043	369038	324032	283765	329206	379556	306132	176818	207584	289685	337052	630148	258576	377769
O60841	EIF5B	O60841	254526	139669	140606	267468	287665	144714	341493	140388	167286	99633.9	73437.5	118012	130580	107774	141141	165585	240353	119058	178748	120731	133072	111449	148440	68585.5	59209.8	121248	63717.1	106572	110336	100212	258282	95916	108840	108334	102603	117448	110968	113700	62102.4	118032	153887	111277	120164	193933	67166.6	121035	34381.7
O60858	TRIM13	O60858	Filtered	Filtered	NaN	NaN	NaN	NaN	Filtered	Filtered	Filtered	Filtered	5212.49	Filtered	Filtered	NaN	NaN	Filtered	Filtered	NaN	NaN	NaN	Filtered	NaN	NaN	9683.75	5560.76	NaN	7162.11	NaN	Filtered	NaN	Filtered	NaN	Filtered	Filtered	Filtered	Filtered	NaN	NaN	NaN	Filtered	NaN	NaN	NaN	NaN	7337.23	Filtered	NaN
O60861	GAS7	O60861	60327.1	Filtered	14803	28795	Filtered	17988.6	Filtered	7189.83	Filtered	NaN	Filtered	47269.2	Filtered	Filtered	24431	Filtered	NaN	29559	6035.99	NaN	NaN	49680.3	NaN	NaN	NaN	16293.1	21231	50337.4	Filtered	21871.1	29789	31977.9	27332.8	NaN	38459.4	11357.7	Filtered	33923.4	NaN	28227.2	6253.35	31090.1	48621.3	6296.72	25350.5	Filtered	15652.3
O60869	EDF1	O60869	230816	297517	233831	228920	197548	224758	316250	382756	276217	244177	193072	151195	202140	121404	211738	327237	1.0356e+06	282429	141237	240332	191442	203967	296979	196412	173820	188064	219510	297564	305191	237675	249443	348885	236541	359187	333551	289468	338588	238320	171554	248969	312984	299433	391958	155386	215069	257283	344457
O60870	KIN	O60870	46435.3	42914.7	39332.7	37211.7	33610	35818.9	41983.1	45516.6	43343.6	44522.5	29028.8	Filtered	65600	30051.1	31213.9	23167.3	Filtered	34672	60044.6	46630.3	39170	44358.3	44773.5	36369.2	183060	33537.2	205371	26748.4	20313.6	102371	183022	65826.9	70784.8	NaN	77327.5	61777	41191	93805.2	36660.1	36882.2	55654.3	59423.6	31215.8	56286.5	199232	108804	52252.2
O60879	DIAPH2	O60879	10327.6	Filtered	Filtered	14663.3	14414.3	Filtered	24880.6	9725.44	Filtered	NaN	NaN	26656.9	Filtered	13096.3	Filtered	Filtered	Filtered	7643.46	NaN	Filtered	5196.83	NaN	7771.89	Filtered	Filtered	13389.9	Filtered	9036.7	10072.1	Filtered	16512.7	6089.18	8903.51	NaN	NaN	NaN	10309.2	Filtered	Filtered	8900.2	9796.68	7355.39	8189.94	13286.8	NaN	NaN	Filtered
O60880	SH2D1A	O60880	Filtered	37998.5	Filtered	613838	Filtered	Filtered	NaN	796843	Filtered	Filtered	57917.2	NaN	99191.4	Filtered	Filtered	NaN	Filtered	25090.5	Filtered	NaN	NaN	NaN	816767	16704.7	NaN	216880	22251.8	NaN	64148.7	NaN	350397	146295	Filtered	88876.9	241735	240978	220575	Filtered	16642.4	302884	868608	18701.3	NaN	NaN	21290.4	74510.2	44497.7
O60884	DNAJA2	O60884	154883	233172	102266	350171	109606	70309	121417	132739	50021.2	226823	74344.5	168883	93394.2	175180	281577	216757	200973	174159	142444	128378	233220	116786	264328	114070	163092	221633	133817	308203	201782	212773	392244	224063	143626	181980	135059	267424	223386	164003	160276	252102	250548	221774	335034	115785	141599	228527	110462
O60885	BRD4	O60885	114493	134585	129985	119952	90715.2	123477	80168.4	157787	144320	146356	82444.3	86068.7	102722	117548	167232	106533	388477	93192.4	136047	138177	131416	130180	184179	262651	130691	116266	156312	133652	85972.7	134600	107226	132989	115302	100729	138839	124612	114912	117888	115515	140537	172891	151518	159765	141422	153457	103342	172775
O60888	CUTA	O60888	206428	211922	189959	313630	247124	282490	497972	294541	424796	NaN	352012	307199	397551	566000	257671	574884	Filtered	461080	779193	122315	182886	284142	465952	321009	147100	198776	166178	466413	220729	305300	209271	187276	240804	182594	NaN	343756	177706	213281	232309	393842	552576	423680	469857	304698	210027	294927	242126
O60906	SMPD2	O60906	NaN	Filtered	Filtered	Filtered	Filtered	Filtered	Filtered	NaN	Filtered	NaN	NaN	Filtered	Filtered	NaN	Filtered	NaN	Filtered	NaN	NaN	NaN	NaN	NaN	NaN	Filtered	Filtered	NaN	NaN	NaN	Filtered	Filtered	NaN	NaN	NaN	Filtered	NaN	Filtered	Filtered	NaN	NaN	NaN	Filtered	NaN	NaN	NaN	NaN	Filtered	Filtered
O60907	TBL1X	O60907	48025.8	162189	143986	68013.5	104682	73751.1	139198	84066.1	48439.7	137448	91273.4	156846	NaN	107207	42572.7	77770.3	263759	45597.7	41157.2	72662.9	93495	61251.6	172044	67102.5	86787.7	57936.2	139363	108214	208085	79279.1	83632.1	108855	54706	222507	161843	86010.5	95496.6	67003.2	74116.9	122582	158116	89668.5	65607	51955.8	130467	130813	117959
O60921	HUS1	O60921	21226.4	22921.4	19933.8	12341.5	Filtered	26185.5	NaN	22862.5	17459.4	Filtered	NaN	NaN	NaN	NaN	48804.2	NaN	Filtered	24364.4	20426.8	28162	NaN	21769.4	28427.3	NaN	NaN	NaN	NaN	19985.4	NaN	Filtered	NaN	NaN	Filtered	Filtered	Filtered	NaN	Filtered	12399.1	NaN	13879.5	17887.6	7067.71	NaN	12071.5	Filtered	28604.7	NaN
O60925	PFDN1	O60925	389050	178218	162366	467375	187722	129600	182118	227397	125626	210771	67821.7	149189	144016	176440	193953	243473	338633	100937	127404	119972	135825	135973	208228	104097	102354	228043	69300.4	134209	132710	145305	359993	218269	125678	150171	265291	211738	169915	131251	104400	205840	212687	109805	140739	136910	63247.3	123913	167669
O60927	PPP1R11	O60927	38207.8	72162.6	NaN	52197	26690.6	NaN	NaN	50061.1	84008.2	NaN	21011.7	NaN	Filtered	50813.8	NaN	142378	Filtered	61384.8	25744.1	76407	NaN	12320.5	NaN	34365.1	13481.8	25906.7	22722.8	57398.2	Filtered	27998.5	34836	9966.69	18785.9	NaN	8882.19	18098.3	17041.4	13453.2	NaN	7074.57	NaN	31070.9	57650	22433.9	19842	Filtered	17926.3
O60930	RNASEH1	O60930	NaN	Filtered	Filtered	Filtered	NaN	Filtered	NaN	NaN	NaN	Filtered	Filtered	Filtered	Filtered	Filtered	Filtered	NaN	Filtered	NaN	Filtered	NaN	Filtered	NaN	Filtered	Filtered	Filtered	NaN	Filtered	NaN	Filtered	NaN	NaN	Filtered	Filtered	Filtered	NaN	Filtered	Filtered	NaN	NaN	Filtered	Filtered	NaN	NaN	NaN	Filtered	Filtered	Filtered
O60934	NBN	O60934	37801.9	73238.9	76916.8	31767.5	13264.5	73412.6	50954	57570.4	36416	87837.5	80231.7	38469.7	60457.2	65032.4	91379.6	54949.7	209457	51260.7	52639	77666.5	44552.9	100923	85174.5	25510.3	74255.7	82711.6	86190.6	95023.5	55448.3	59482	37254.9	67080.5	55658	59399.8	90338.4	43721.9	74322.4	98989.1	62156.6	79645.1	96075	46577.8	91059.2	62190.9	73802.7	62734.2	61864.4
O60936	NOL3	O60936	16069.5	Filtered	Filtered	NaN	39717.1	NaN	NaN	Filtered	6704.97	Filtered	Filtered	Filtered	Filtered	Filtered	Filtered	NaN	Filtered	Filtered	Filtered	Filtered	Filtered	Filtered	Filtered	Filtered	Filtered	Filtered	Filtered	Filtered	Filtered	Filtered	Filtered	Filtered	Filtered	Filtered	Filtered	Filtered	Filtered	Filtered	Filtered	Filtered	Filtered	Filtered	Filtered	Filtered	Filtered	Filtered	Filtered
O60942	RNGTT	O60942	33455	15987	36893.6	25119	13794.9	35604.2	20236	33837.4	38690.3	14869.3	14140.8	NaN	26806.9	26703.9	17356.1	33766	Filtered	20851.4	33942.3	27654.2	18755.9	23938.8	32377.5	22687.3	15689.8	11220.5	7596.56	16994.2	34021.4	18721.3	19939.2	18990.9	17357.3	11829.6	19446.7	23374.3	12842.5	25208.7	15757.5	19580.7	27654.3	25214.8	16540.9	33079.7	7528.09	27542.2	13580.5
O75015	FCGR3B	O75015	Filtered	Filtered	Filtered	Filtered	Filtered	Filtered	Filtered	Filtered	Filtered	NaN	Filtered	NaN	Filtered	Filtered	Filtered	Filtered	Filtered	Filtered	Filtered	Filtered	Filtered	Filtered	Filtered	Filtered	Filtered	Filtered	Filtered	Filtered	NaN	Filtered	Filtered	Filtered	Filtered	NaN	Filtered	Filtered	Filtered	Filtered	Filtered	Filtered	Filtered	Filtered	Filtered	Filtered	Filtered	Filtered	Filtered
O75022	LILRB3	O75022	Filtered	Filtered	Filtered	Filtered	Filtered	Filtered	Filtered	Filtered	Filtered	Filtered	Filtered	129859	Filtered	Filtered	Filtered	Filtered	Filtered	Filtered	Filtered	Filtered	Filtered	Filtered	Filtered	Filtered	Filtered	Filtered	Filtered	Filtered	Filtered	Filtered	Filtered	Filtered	Filtered	Filtered	Filtered	Filtered	Filtered	Filtered	Filtered	Filtered	Filtered	Filtered	Filtered	Filtered	Filtered	Filtered	Filtered
O75023	LILRB5	O75023	Filtered	Filtered	33177.1	Filtered	Filtered	40965.6	Filtered	Filtered	Filtered	Filtered	Filtered	Filtered	Filtered	Filtered	Filtered	Filtered	Filtered	Filtered	Filtered	Filtered	Filtered	Filtered	Filtered	Filtered	Filtered	Filtered	Filtered	Filtered	42339.6	Filtered	Filtered	Filtered	Filtered	NaN	Filtered	Filtered	Filtered	Filtered	Filtered	Filtered	Filtered	Filtered	Filtered	Filtered	Filtered	NaN	Filtered
O75027	ABCB7	O75027	40227.7	52327.2	30256.5	27127.9	39308.5	25888.5	23463.8	23312.8	88295.4	54886.8	68631.6	38215.8	91238.2	88494.5	35507.9	31284.2	NaN	27428	42315.8	49719.3	85307	34071.6	28448	62381.8	47345.3	40975	112568	39202.4	87061.2	41990.6	26645.4	45270.8	47763.1	128417	52365.8	45361.3	41114.9	37472.1	55044.1	46185	38748.6	32466.4	29723.8	39819.1	121450	97963.7	67508.3
O75037	KIF21B	O75037	NaN	NaN	Filtered	19657.8	NaN	NaN	29462.4	NaN	NaN	NaN	NaN	NaN	NaN	NaN	NaN	NaN	NaN	NaN	NaN	NaN	NaN	NaN	NaN	NaN	NaN	NaN	NaN	NaN	NaN	NaN	31257.3	NaN	NaN	NaN	NaN	NaN	NaN	NaN	NaN	NaN	213051	NaN	NaN	NaN	NaN	NaN	NaN
O75044	SRGAP2	O75044	24862.4	19081.2	15674.7	17485.2	44182	20109.6	33344.4	16409.1	42720.1	13562.8	11762.7	18933.6	11182.6	61612.6	21650.8	17443.9	NaN	26133.6	27589.3	8611.4	39791.8	12545.6	11613.8	19482.2	15560	10042.9	11233.9	16712.4	14666.7	12958.7	20358.5	18400	14109.8	14096	19458.2	20900.2	11227.3	11584	16334.9	16867.6	11444.3	20142.2	15249.7	22007.1	12138.2	12374.3	12377.5
O75063	FAM20B	O75063	Filtered	NaN	Filtered	9977.99	13490.7	NaN	Filtered	10607.2	Filtered	18056	NaN	22244.8	27453.9	33415.2	9180.94	Filtered	Filtered	11453.2	14593.1	NaN	18358.8	NaN	17008.8	18820.4	NaN	18034.6	11346	11191.9	21071.6	19703.7	10988.8	NaN	16444	23905.4	Filtered	NaN	15209.4	5455.4	Filtered	10006.1	16000.2	9600.13	12848.2	18114.1	12511.6	21975.1	NaN
O75064	DENND4B	O75064	NaN	18239.7	19007.8	NaN	NaN	28604.3	NaN	Filtered	34054.6	NaN	Filtered	62319.7	NaN	NaN	296126	32153.9	Filtered	179972	35895.6	20304.6	Filtered	27010.5	Filtered	40834.1	NaN	29475.4	34636.2	79159.2	37171	NaN	46086.3	13349.4	31101.9	42172.2	249286	NaN	191460	23922	Filtered	16360.7	Filtered	12110	25229.5	22379.7	45114.8	81140.4	8239.46
O75069	TMCC2	O75069	165973	NaN	NaN	NaN	NaN	NaN	NaN	87743.2	120970	NaN	NaN	NaN	89386.5	114782	199131	NaN	135014	NaN	NaN	NaN	NaN	NaN	NaN	NaN	157770	NaN	138301	164720	158177	95207.5	NaN	109194	128490	182431	200347	92925.2	NaN	NaN	215761	173870	NaN	NaN	NaN	NaN	131672	100529	NaN
O75081	CBFA2T3	O75081	51369.1	70929.1	61742.8	48040.4	NaN	79909.4	NaN	38043.2	23808	62022.6	NaN	Filtered	NaN	NaN	30490.8	Filtered	Filtered	39976.6	NaN	65733.3	NaN	37326.9	36962.8	117353	41673.6	24902.3	NaN	42083.7	NaN	NaN	33222.8	45120.2	20168.8	Filtered	43973.2	53327.7	25993.7	53112.6	38249.2	48001	41510.3	65457.3	45635.2	NaN	42411.1	NaN	150528
O75083	WDR1	O75083	1195585	1.88811e+06	1.29555e+06	1.88925e+06	391566	1.15954e+06	1.10678e+06	1.86688e+06	867725	1243157	1.18233e+06	1.93078e+06	1.23829e+06	933171	1239679	1.09817e+06	3.58517e+06	1.08771e+06	891975	1.06137e+06	1.00201e+06	945938	1.95276e+06	403092	1.16849e+06	2.15743e+06	1.47233e+06	1.24791e+06	2.5217e+06	921123	1.9048e+06	1.49058e+06	909054	2.7421e+06	1.77745e+06	1431431	2.10872e+06	953903	1.12167e+06	1.37008e+06	1.80153e+06	1.08722e+06	1.1792e+06	883352	1.38049e+06	1.2412e+06	816862
O75084;Q14332	FZD7;FZD2	O75084;Q14332	NaN	Filtered	NaN	Filtered	NaN	Filtered	NaN	Filtered	NaN	Filtered	Filtered	Filtered	Filtered	Filtered	Filtered	Filtered	Filtered	Filtered	Filtered	Filtered	Filtered	Filtered	Filtered	NaN	Filtered	Filtered	Filtered	Filtered	Filtered	Filtered	Filtered	Filtered	Filtered	Filtered	Filtered	Filtered	Filtered	Filtered	Filtered	NaN	Filtered	Filtered	Filtered	Filtered	Filtered	Filtered	Filtered
O75110	ATP9A	O75110	Filtered	Filtered	Filtered	Filtered	Filtered	Filtered	Filtered	Filtered	Filtered	Filtered	Filtered	38634.3	Filtered	Filtered	Filtered	Filtered	Filtered	Filtered	Filtered	Filtered	Filtered	Filtered	Filtered	Filtered	Filtered	Filtered	Filtered	Filtered	NaN	Filtered	Filtered	Filtered	Filtered	NaN	Filtered	Filtered	Filtered	Filtered	Filtered	Filtered	Filtered	Filtered	Filtered	Filtered	Filtered	Filtered	Filtered
O75112	LDB3	O75112	Filtered	Filtered	Filtered	Filtered	Filtered	Filtered	Filtered	Filtered	Filtered	Filtered	Filtered	Filtered	Filtered	Filtered	Filtered	Filtered	Filtered	Filtered	Filtered	Filtered	Filtered	Filtered	Filtered	NaN	Filtered	Filtered	Filtered	Filtered	Filtered	Filtered	Filtered	Filtered	Filtered	Filtered	Filtered	Filtered	Filtered	Filtered	Filtered	NaN	Filtered	Filtered	Filtered	Filtered	Filtered	Filtered	Filtered
O75113	N4BP1	O75113	7098.74	14071.7	7760.82	21379	6518.96	6370.83	17902	9888.76	17005.2	NaN	4953.5	24476.1	Filtered	NaN	9747.92	26826.3	Filtered	17094	12469.9	11597.9	NaN	14225.9	111308	NaN	Filtered	16964	Filtered	15239.2	78327.1	NaN	24476.7	16331.6	13944.7	NaN	16911.5	18687.2	Filtered	16923.1	NaN	9928.83	16790.3	12033.5	14581.9	19212.2	Filtered	NaN	13799.6
O75116	ROCK2	O75116	25926.4	59723.2	54080.1	21290.5	52097.3	43941.3	45170.5	33109.7	22118.5	23660.2	44390.3	64383.3	27599.6	14257.6	30349.8	61655.1	46576	33722.2	17966.7	27441.3	52100.6	32886.4	20520.2	30004.9	25157.2	51536.6	31967.3	40089.5	63997.6	47727.1	24690.6	30518.6	35475.8	63991.3	21314.8	25528.3	47465	37858	18501.4	27167.3	19308.2	32074.4	50507.2	24215.4	22319.1	38097.8	20053.6
O75122	CLASP2	O75122	31347.2	21733.7	36773.3	26133.3	32359.2	28981.7	34141.5	39500.3	23938.3	24302.3	18550.9	18850.7	20959.4	14774.7	21342.9	26043	61127.6	33501.7	22313.3	26296.2	21430.6	26104.1	26265	15352	12010.3	25387.5	18262	42310.3	22005.9	21110.4	37928.9	39890.4	21639.6	NaN	25286.9	23574.6	20018.9	27858	10906.4	26663.8	25439.4	32438.9	46930.1	27837.3	17531.3	18367.5	15394
O75127	PTCD1	O75127	24246.8	NaN	NaN	17767.8	NaN	NaN	15142	Filtered	Filtered	12158.2	NaN	Filtered	NaN	NaN	6361.8	Filtered	Filtered	Filtered	7986.78	7252.31	11423.3	10069.4	NaN	NaN	NaN	NaN	NaN	NaN	NaN	NaN	7492.58	NaN	NaN	NaN	NaN	NaN	NaN	NaN	NaN	NaN	NaN	NaN	NaN	8926.14	NaN	NaN	NaN
O75128	COBL	O75128	Filtered	Filtered	14387	Filtered	Filtered	13022	Filtered	Filtered	Filtered	Filtered	Filtered	Filtered	Filtered	Filtered	Filtered	Filtered	Filtered	Filtered	Filtered	Filtered	Filtered	Filtered	Filtered	NaN	Filtered	Filtered	Filtered	Filtered	Filtered	Filtered	Filtered	Filtered	Filtered	Filtered	Filtered	Filtered	Filtered	Filtered	Filtered	Filtered	Filtered	Filtered	Filtered	Filtered	Filtered	Filtered	NaN
O75131	CPNE3	O75131	62108.2	383546	467067	90452.7	324898	363133	396775	188730	234338	385036	147485	425440	261409	362718	351100	191551	226510	260997	340157	321521	354411	278198	261090	51901.7	291085	367730	378888	255812	403522	284514	77203.7	253678	249710	546293	290082	192071	382395	263168	303639	279803	272902	273843	238436	371762	386163	292427	149175
O75132	ZBED4	O75132	6433.7	Filtered	Filtered	22260.9	NaN	Filtered	NaN	NaN	Filtered	Filtered	Filtered	Filtered	Filtered	15853	NaN	Filtered	Filtered	4661.24	NaN	Filtered	Filtered	9351.1	NaN	16566.3	NaN	NaN	Filtered	NaN	Filtered	10110.5	23888.4	7803.26	7409.83	NaN	NaN	NaN	Filtered	6745.01	Filtered	6114.2	14399.8	Filtered	12365	10011.3	Filtered	Filtered	40590
O75140	DEPDC5	O75140	NaN	Filtered	NaN	Filtered	NaN	Filtered	NaN	NaN	NaN	NaN	NaN	NaN	Filtered	NaN	NaN	NaN	Filtered	NaN	NaN	Filtered	NaN	NaN	NaN	NaN	Filtered	Filtered	NaN	NaN	NaN	NaN	Filtered	Filtered	NaN	Filtered	NaN	Filtered	Filtered	NaN	Filtered	NaN	Filtered	NaN	NaN	NaN	Filtered	Filtered	Filtered
O75143	ATG13	O75143	14408.3	Filtered	NaN	23279.9	NaN	Filtered	8520.95	12665	NaN	NaN	8936.49	NaN	Filtered	5791.86	7541.16	16804.7	Filtered	7339.24	7990.45	NaN	Filtered	NaN	Filtered	Filtered	Filtered	Filtered	Filtered	8150.28	Filtered	Filtered	23301.5	Filtered	NaN	Filtered	Filtered	Filtered	Filtered	NaN	Filtered	12331.3	9859.96	Filtered	NaN	9239.63	Filtered	Filtered	Filtered
O75144	ICOSLG	O75144	Filtered	NaN	NaN	Filtered	74657.8	Filtered	Filtered	Filtered	NaN	Filtered	NaN	Filtered	Filtered	NaN	NaN	Filtered	Filtered	Filtered	44773.8	Filtered	NaN	NaN	Filtered	NaN	Filtered	Filtered	NaN	NaN	Filtered	Filtered	Filtered	NaN	Filtered	Filtered	Filtered	NaN	Filtered	NaN	Filtered	NaN	Filtered	NaN	NaN	35227.1	NaN	Filtered	NaN
O75145	PPFIA3	O75145	NaN	Filtered	Filtered	NaN	Filtered	Filtered	Filtered	Filtered	Filtered	Filtered	Filtered	Filtered	Filtered	Filtered	Filtered	Filtered	Filtered	Filtered	Filtered	Filtered	Filtered	Filtered	Filtered	Filtered	Filtered	Filtered	Filtered	Filtered	Filtered	Filtered	18529.4	Filtered	Filtered	Filtered	Filtered	Filtered	Filtered	Filtered	Filtered	Filtered	Filtered	Filtered	Filtered	Filtered	Filtered	Filtered	Filtered
O75146	HIP1R	O75146	74898.9	72503.1	13995.7	47888.3	66468	NaN	180594	43844.3	14640.6	NaN	43556.4	Filtered	44352	22680.8	90109.2	90616.6	127750	42402.8	75057.7	22355	Filtered	28432.7	38709.6	59770.1	18792.4	39615.1	113149	49677.9	19464.9	12300.3	38979.9	30943.8	25742.1	34673.3	35751.2	42394.8	34985.2	22631.8	20629.5	46679.6	20805.4	41572	47010	70622.4	30994.5	31025.4	42994.4
O75150	RNF40	O75150	95477	81514.6	63483.5	120716	64048.9	50349.2	93332.7	112030	92927.3	84678.2	57866.4	67921.2	92216	84967.1	112881	93330.3	233563	102424	113600	70244.9	91943	79423.6	153469	94612.1	65851.1	101797	62358.2	90482.1	50929.7	87203.7	116483	66851.3	79244.9	56010	54316.8	100113	87127.6	85851.8	60967.1	81288.8	139399	88454.7	104290	105364	59233.4	81626.2	23049.1
O75151	PHF2	O75151	52260.6	104016	138092	75597.9	97660.7	146817	123278	148330	136785	142822	193239	102696	108777	121241	99758.9	100757	188329	106674	80430	123830	118374	104197	130485	203353	158473	112402	138082	105098	NaN	108185	78817.4	109731	115989	115599	111587	121888	131644	106911	144247	111918	141419	104584	97559.8	99306.5	154899	103565	158588
O75152	ZC3H11A	O75152	153837	150887	114180	172664	82728.5	95299.8	66174.8	182603	235289	159197	160915	99121.4	106906	147317	166910	100931	284898	128261	83749.7	123167	120473	122555	225293	246473	113966	126825	131074	158286	79422.8	171942	174718	129400	168646	72119	122145	125345	130325	121239	104561	124957	196706	128393	185023	93610.4	124078	100532	154402
O75153	CLUH	O75153	98289.9	26210.7	39223.8	97309.2	96995	33261.2	217888	34742.1	35025.3	38674.9	9918.72	27257.4	113963	38472.5	56804.5	42900.3	NaN	31754	46040.6	41357.1	52356.1	41640	40388.6	6038	16714.3	30250.9	20864.2	48175	53821.8	45010.1	95236.7	65263.2	42942	54862.6	64311.3	63855.9	21470.9	41670.4	14173.7	64777.7	34319.3	29318	43347.8	46110.2	20639.1	117008	NaN
O75155	CAND2	O75155	19602.6	NaN	Filtered	21019.6	Filtered	Filtered	13187.8	6567.67	Filtered	Filtered	Filtered	Filtered	Filtered	Filtered	Filtered	Filtered	Filtered	6989.2	Filtered	NaN	NaN	Filtered	14574.8	Filtered	Filtered	Filtered	Filtered	7153.49	Filtered	NaN	24252.3	7159.68	NaN	Filtered	5490.34	NaN	Filtered	NaN	NaN	7987.91	NaN	NaN	6890.5	Filtered	Filtered	Filtered	NaN
O75161	NPHP4	O75161	NaN	Filtered	Filtered	NaN	Filtered	Filtered	Filtered	Filtered	Filtered	Filtered	Filtered	Filtered	Filtered	Filtered	Filtered	Filtered	Filtered	Filtered	Filtered	Filtered	Filtered	Filtered	Filtered	Filtered	Filtered	Filtered	Filtered	Filtered	Filtered	Filtered	NaN	Filtered	Filtered	Filtered	Filtered	Filtered	Filtered	Filtered	Filtered	Filtered	Filtered	Filtered	Filtered	NaN	Filtered	Filtered	Filtered
O75164	KDM4A	O75164	42009.4	NaN	Filtered	18889.5	30947.9	Filtered	16666.4	14606.1	20054.3	NaN	Filtered	NaN	NaN	12864.5	13831.5	13856.8	Filtered	15553.5	11801.8	3229.56	17346.4	11747.3	14279.9	52069.1	Filtered	120468	Filtered	NaN	NaN	NaN	20531.9	11237.2	NaN	NaN	16475.4	16151.7	NaN	15222.2	Filtered	17074.2	13800.1	10151.4	9955.14	14649.2	Filtered	NaN	46023.6
O75165	DNAJC13	O75165	50079.6	73635.4	38931.5	41435	45874.2	72004.6	64548.2	46468	33374.6	49890.6	77188.5	364698	116038	34396.7	41968.3	33041.6	76286.2	46665.1	27743.1	38205.7	72355	39444.7	43184.1	65515.3	76527.7	119651	69687.3	68509.2	107144	58780.1	43015.1	37253.2	60508.7	95011.1	46790.3	59197.9	122157	42357.5	80003.9	47728.1	43991.3	50005.4	69660	23814.3	70170.2	111266	71507.1
O75170	PPP6R2	O75170	41281.4	33798.9	NaN	55687.6	37645.6	NaN	25515.2	45358	38367	70866.4	21416.3	35579	Filtered	31970.8	49981.5	47079.6	Filtered	43467.5	45965.5	29743.8	39115.9	54552.6	50115	21304.1	31645.8	48909.6	36569.1	207812	34935	40870.4	46959.5	38617.7	36964.4	59663.1	45536	38576.8	56184.9	127760	28137.1	115811	57524.1	38273.4	279256	54418.9	24978.9	166337	145517
O75175	CNOT3	O75175	86397	99659.2	81939	107983	97635.1	205436	94682.7	99223.5	68502.2	95569.4	82188.9	48119.5	69687.1	90884.2	105970	63052.7	244508	88617.7	81426.4	67635.6	86145.3	90423.9	129021	78896.9	71710.6	83716.6	84075	94966.8	97722.4	106491	117508	114995	65068.6	107757	143636	102067	91310.4	99473.7	103757	91508.1	156794	102315	93880.1	95909.6	69262.3	66194.5	106262
O75179	ANKRD17	O75179	41450.6	27766.7	19049.2	40300	81753.2	41806.4	34506.6	24309.3	20839.2	13666.9	Filtered	NaN	20118.3	20037.2	19143.9	13495.4	Filtered	30319.3	22954.5	23692.5	31809.6	13174.7	27497.2	NaN	NaN	18169.5	NaN	20009.2	NaN	21135.1	34237.9	15534.4	15044.8	Filtered	32795.3	15404.5	10902.9	19705.5	NaN	16988.6	25355.2	14851.5	24097.4	66699.7	10863.5	NaN	9757.95
O75182	SIN3B	O75182	16907.1	NaN	NaN	7545.96	Filtered	Filtered	4123.87	NaN	12032.3	9246.68	6876.52	NaN	Filtered	11962.9	13728.5	NaN	Filtered	11853.8	10522	10285.7	NaN	11913.7	14466.4	15512.2	15595.2	NaN	15317.9	12615.3	Filtered	11553.6	10633.1	13069.4	17722	Filtered	21786.5	11064.8	8490.2	12065.4	19222	13013.8	13474.8	14401.3	12130.2	9638.01	15190.8	Filtered	29432.2
O75190	DNAJB6	O75190	33500.9	60440.4	61229.3	39820.7	34723.1	55566.5	47070.5	181194	45319.6	112596	73523	51622.9	54948.7	69555.5	72880.1	67563.6	201040	63984.3	54200	85022.7	77490.2	62172.6	173596	53541.6	94099.3	86589.1	53892.2	80197.3	42962.7	61212.5	33792.9	55487.6	57111.9	44680.8	77496.2	62198.2	79827.3	62501.2	88815.8	53323.1	162000	62118.2	86621.6	51499.8	54131.4	70263.8	41451.8
O75191	XYLB	O75191	Filtered	Filtered	NaN	25911.9	35189.8	NaN	NaN	55841.6	22169.4	Filtered	Filtered	Filtered	Filtered	Filtered	11370.8	NaN	Filtered	Filtered	NaN	NaN	Filtered	Filtered	84164.9	Filtered	Filtered	32155.9	Filtered	Filtered	Filtered	Filtered	29830.4	NaN	Filtered	Filtered	NaN	Filtered	22691.1	NaN	Filtered	NaN	86243.5	Filtered	Filtered	Filtered	Filtered	Filtered	Filtered
O75208	COQ9	O75208	20279.6	22590.3	26368.9	20418.8	25159.7	29826.5	24425	16395.8	19266.1	50297.7	37288.2	37684.7	33051.8	30832.3	25296.8	24871.8	NaN	27536.1	24051.6	56256.9	29930.7	23817.8	18081.7	30365.5	33859.1	47074.8	49431.6	34650	69633	37782.5	17129.3	42372.6	31498.4	65631.4	35151	36916.5	38644.4	32642.3	34742.2	35680	18300.7	25796.6	33344.1	22144.9	53158	37177.4	34444.7
O75223	GGCT	O75223	144504	154817	133794	115490	122356	123224	166520	140286	87387	170963	79391.3	108111	90854	80015.8	250343	97497	470201	118540	104672	136368	117792	172512	168581	83350.7	119872	160800	86694.7	196588	148358	158492	91135.1	144802	122948	151342	155509	151054	166351	165130	124049	128812	162015	127095	166916	101956	85777.5	95162.6	73970.8
O75251	NDUFS7	O75251	109056	164054	134357	82197.1	40665	110243	108889	86769.5	175350	230262	258653	205381	161924	120257	110906	109676	206433	134112	74284.3	167849	121448	110102	49766.4	286301	216309	208195	296844	137781	204448	166193	115273	103451	162079	237959	152059	138330	142389	109072	258739	122360	51232.1	146558	147186	68873.5	348069	169279	101569
O75264	SMIM24	O75264	NaN	51896.9	77765.3	131655	NaN	64956.8	40657.3	157480	54401	106127	20322.1	NaN	Filtered	NaN	165991	46027.7	Filtered	63567.7	NaN	110603	138620	103465	251383	NaN	90130.4	200351	64986.4	59694.5	NaN	64768.2	104187	NaN	67532.8	Filtered	NaN	53216.3	196067	95889.9	68257.2	117313	252908	62980.2	NaN	NaN	61863.2	NaN	56739.5
O75298	RTN2	O75298	Filtered	Filtered	Filtered	Filtered	Filtered	Filtered	Filtered	Filtered	Filtered	Filtered	Filtered	NaN	Filtered	Filtered	Filtered	Filtered	Filtered	Filtered	Filtered	Filtered	Filtered	Filtered	Filtered	Filtered	Filtered	NaN	Filtered	NaN	NaN	Filtered	Filtered	NaN	Filtered	NaN	Filtered	Filtered	NaN	Filtered	Filtered	Filtered	Filtered	Filtered	Filtered	Filtered	Filtered	Filtered	Filtered
O75306	NDUFS2	O75306	95448.5	174972	174243	70382.9	77118.9	109464	92400.5	105784	190004	207259	351546	213810	275687	228336	163362	124320	302452	136760	119744	191082	187309	151887	83694.2	202176	300829	168350	338440	124088	301030	203714	68826.4	104798	197269	339565	125354	133009	184347	162267	247670	110614	83424	130228	123147	108204	360929	277603	238808
O75312	ZPR1	O75312	79099	33488.5	40723.4	130931	54091.5	46279.5	80229.6	44124.4	36946.1	28414.6	36714.2	29574	35275.4	34624.4	43859.1	76218.1	55012.1	37990	66758.1	38046.3	46474.5	35778.8	57248	16200.4	16495.2	36373.9	15078.9	42106.1	41112.7	53442.4	190303	54708.3	42103.4	43655.5	29330.4	46602.8	41759.1	37575.9	19859.8	52249.7	59676.1	47519.3	41908.7	64200.4	16246.5	43944.2	14829.2
O75317;P62068	USP12;USP46	O75317;P62068	Filtered	NaN	NaN	NaN	NaN	NaN	NaN	NaN	Filtered	NaN	NaN	NaN	NaN	NaN	NaN	Filtered	Filtered	NaN	NaN	NaN	Filtered	NaN	NaN	NaN	NaN	NaN	NaN	Filtered	NaN	Filtered	NaN	NaN	Filtered	Filtered	Filtered	Filtered	NaN	Filtered	NaN	Filtered	NaN	Filtered	Filtered	NaN	NaN	NaN	Filtered
O75319	DUSP11	O75319	18450.1	12940.1	Filtered	22566.4	Filtered	Filtered	Filtered	NaN	NaN	NaN	Filtered	Filtered	Filtered	18001.8	NaN	Filtered	Filtered	7856.09	NaN	NaN	Filtered	NaN	21615.2	21201.2	NaN	21727.2	NaN	NaN	Filtered	NaN	NaN	Filtered	Filtered	Filtered	Filtered	Filtered	NaN	NaN	NaN	24455.8	21268.1	NaN	NaN	NaN	Filtered	NaN	Filtered
O75323	NIPSNAP2	O75323	126462	246577	247537	170433	240359	231560	155432	191250	109493	425469	252987	330975	369806	239321	277947	57974.8	317101	202061	170383	322889	373287	249905	294052	388961	316226	267244	860883	275167	540665	258309	165938	314705	270831	435341	294226	221874	245860	243702	296033	305396	269047	191441	318601	172668	836064	363680	349788
O75325	LRRN2	O75325	NaN	Filtered	NaN	NaN	NaN	NaN	NaN	NaN	NaN	NaN	NaN	NaN	NaN	Filtered	NaN	NaN	Filtered	NaN	NaN	NaN	NaN	NaN	NaN	NaN	NaN	NaN	NaN	NaN	NaN	NaN	NaN	NaN	NaN	NaN	NaN	NaN	NaN	NaN	NaN	NaN	NaN	NaN	NaN	NaN	NaN	NaN	NaN
O75330	HMMR	O75330	30201.2	NaN	Filtered	27403.1	NaN	NaN	32272.3	25443.3	20123.1	Filtered	NaN	Filtered	33541.3	28439.3	64890.3	NaN	Filtered	NaN	36275.4	NaN	31046.2	4788.26	34079.5	NaN	NaN	NaN	NaN	43470.1	Filtered	7803.02	20982.8	11027.4	12525.2	Filtered	30820.2	50155.3	NaN	Filtered	39846.2	12488	Filtered	Filtered	19021.4	36583.6	51485.8	NaN	NaN
O75340	PDCD6	O75340	179391	111664	102680	103433	247472	174025	134081	109973	264503	173163	336401	105713	70627.2	61859.3	79105.4	274281	67778.2	170859	130568	126403	94141.8	150597	50264.5	177449	221112	160202	306144	118668	130800	232122	113444	142881	194079	124034	196788	166182	173069	155705	215738	151850	52316	165062	116720	126580	287455	71238.2	140269
O75342	ALOX12B	O75342	Filtered	Filtered	Filtered	Filtered	Filtered	Filtered	NaN	Filtered	Filtered	Filtered	Filtered	Filtered	Filtered	Filtered	Filtered	Filtered	Filtered	Filtered	Filtered	Filtered	Filtered	Filtered	Filtered	Filtered	Filtered	Filtered	Filtered	Filtered	Filtered	Filtered	Filtered	Filtered	Filtered	Filtered	Filtered	Filtered	Filtered	Filtered	Filtered	Filtered	Filtered	Filtered	Filtered	Filtered	Filtered	Filtered	Filtered
O75347	TBCA	O75347	434410	374234	440891	645560	616776	417404	607179	524968	390240	471230	447996	244007	272059	434767	359744	461807	1.11323e+06	346732	476289	377160	316445	350133	441286	408724	354188	401004	373193	441741	254881	298715	731036	627107	330339	260606	470873	517356	423240	412064	387449	385516	549254	372395	416224	536028	312907	338174	445611
O75348	ATP6V1G1	O75348	222836	149862	170628	266929	127959	155284	200846	196824	107288	176431	173830	510735	224681	129445	69876.2	130950	166746	115724	116779	164855	174569	122668	148665	148171	149532	304627	140592	137040	268838	136334	205860	175025	122282	263261	102209	184056	295110	118697	145679	184462	138834	134659	127394	127502	151069	205060	84380.3
O75351	VPS4B	O75351	259655	183080	234050	213159	141199	223161	142635	246658	228877	177053	124321	255628	143868	212353	253644	290868	156230	255538	317685	120076	187503	209130	301292	129528	128051	286960	138255	215598	260585	191688	251958	233805	198139	225235	280873	266525	292161	199249	120604	226866	280586	243057	199959	301518	127162	162064	129209
O75352	MPDU1	O75352	82343.3	263557	79597.3	216937	94364.1	112235	89146.4	202185	110410	240468	124429	533129	634373	104889	215392	30693.7	453764	193773	107146	97949.3	346947	194406	247063	518561	372505	263598	302440	221324	492116	290143	201117	249813	302032	502777	254679	231958	302393	209517	443396	242039	238216	152162	257284	92419.1	332692	677185	547078
O75362	ZNF217	O75362	18575.8	8533.4	13677.6	17388.1	6568.18	12578.8	18422.4	13098.8	26423.8	9482.11	12384.3	Filtered	Filtered	12042.3	23352.2	24276.6	Filtered	8592.01	11266	11917.3	8679.45	12161.5	10861.7	25058.7	15363.8	NaN	4929.97	11706.7	Filtered	12205.8	17748.1	8058.11	9491.04	Filtered	10921.6	9690.8	Filtered	13802.9	11730.8	8794.64	10076.3	6904.42	11588.9	5187.15	5357.55	NaN	24023.3
O75364	PITX3	O75364	NaN	NaN	NaN	9657.66	Filtered	NaN	NaN	Filtered	NaN	Filtered	8721325	NaN	Filtered	Filtered	Filtered	NaN	Filtered	Filtered	NaN	1.47675e+06	NaN	NaN	NaN	NaN	NaN	Filtered	NaN	NaN	NaN	NaN	Filtered	NaN	NaN	NaN	NaN	NaN	NaN	NaN	NaN	NaN	NaN	Filtered	NaN	Filtered	NaN	NaN	NaN
O75367	MACROH2A1	O75367	446594	1.39885e+06	1.23113e+06	574316	491503	1.18406e+06	341774	1.44659e+06	2.33657e+06	3.51699e+06	5247767	1.48128e+06	1.12412e+06	3.165e+06	2.41718e+06	1193648	8842792	1.65762e+06	2.17664e+06	2.54365e+06	1.37482e+06	2.22045e+06	1.79267e+06	3008243	4.04109e+06	1.37006e+06	3.28985e+06	1.91543e+06	1175261	2.39829e+06	553736	1.95496e+06	2.47842e+06	1.35556e+06	2548431	2.16439e+06	1.35586e+06	2.29777e+06	3.82493e+06	2.00841e+06	1.74398e+06	1.73225e+06	2.09043e+06	2.33622e+06	3.20286e+06	1.05122e+06	2.7394e+06
O75368	SH3BGRL	O75368	334988	1.04216e+06	724055	471482	430222	754636	346756	930328	1.22955e+06	814788	339660	1.02963e+06	573827	888568	970809	1.20415e+06	781980	1.12531e+06	1.05284e+06	527256	790074	1.08242e+06	925842	683970	326491	1376741	966028	1.15933e+06	737970	687906	382180	704605	826846	621219	661245	740928	1.19638e+06	1.0166e+06	344292	722534	961634	1.10138e+06	1.13421e+06	801228	937736	565651	656366
O75369	FLNB	O75369	267330	257147	1.10211e+06	536122	137220	903708	206048	227078	595773	1.0099e+06	181160	1.1134e+06	401070	254452	195211	634635	257886	409474	320727	673949	545373	714725	183728	140261	137182	567605	301987	581064	1.14092e+06	363503	592700	454419	366995	1.16754e+06	551259	377732	501049	769091	144062	493048	187829	401284	610164	346701	293260	488303	178510
O75376	NCOR1	O75376	35966.8	41991	20897.3	60387.5	68516.3	28824.6	191839	63195.1	36704.7	26007.4	25646.8	37436	41007.2	75394.5	61619.9	46466.7	210280	49717.7	65660.7	16391.9	44974.5	46555.9	73311	60330.4	44922.5	54030.6	47966.2	57837.3	35635.1	61606.5	48452.4	39885.5	55175.9	38188.7	55798.7	49407.9	29834.9	46848.4	33384.1	52245.1	70053.2	55802.6	56148.5	57086.6	41837.7	44151.6	41974.7
O75379	VAMP4	O75379	30296.3	12757	NaN	23791.1	15953	22716.7	Filtered	16449.8	15359.3	Filtered	NaN	NaN	NaN	16782.5	Filtered	Filtered	Filtered	14496	11829	15232.4	NaN	14259.7	NaN	36413.8	NaN	10987.1	NaN	14521.8	NaN	NaN	18656.6	21186.5	27972.5	Filtered	NaN	9703.74	Filtered	9893.34	Filtered	NaN	13247	NaN	17682.5	14309.8	Filtered	NaN	34535
O75380	NDUFS6	O75380	56576.7	93041.1	27341.3	26327	Filtered	Filtered	Filtered	78411.3	400550	76463.4	324253	114813	110281	280699	93030.4	71868.3	Filtered	112416	99161.5	69923	118124	95952.2	48581.2	202979	144962	36392.8	134493	44365.6	64851.2	83350.3	36242.1	34430.5	74309.9	52248.3	48916.1	92481.2	35411.5	75364.2	95152.6	38640.4	NaN	79522.4	44092.9	84223.3	125337	78756.9	150642
O75381	PEX14	O75381	71524.7	33369.8	41176.1	55146.5	36853	38243.3	30844.1	45531.3	79231.8	79109.2	69066.5	52158	47040.1	63649.2	27604.5	32626.2	Filtered	31666.9	64030	45498	46661.8	34406.6	27433.7	72117.8	57086.4	39467.2	61641.2	49991	64979.5	50237.6	64155.5	42691	60957	55687.8	64734.5	46018.3	37350.3	38137.4	49761.4	57322.4	37954.4	27763.1	59834.1	72482.9	62998.4	54176.7	57203.1
O75387	SLC43A1	O75387	NaN	Filtered	19534.1	Filtered	Filtered	14287.5	NaN	Filtered	NaN	Filtered	Filtered	Filtered	36024.8	Filtered	Filtered	Filtered	Filtered	Filtered	Filtered	Filtered	Filtered	Filtered	Filtered	Filtered	Filtered	Filtered	Filtered	Filtered	NaN	Filtered	Filtered	NaN	Filtered	NaN	Filtered	Filtered	Filtered	NaN	NaN	NaN	Filtered	Filtered	Filtered	Filtered	NaN	59971.7	Filtered
O75390	CS	O75390	916404	871100	576535	879200	540435	530097	499154	888928	533452	1.79873e+06	778556	1831014	1.60152e+06	807389	1131714	393063	3.38539e+06	771385	821966	791268	1.50969e+06	1.02015e+06	839447	1.44276e+06	1367117	1.2174e+06	840423	1.03973e+06	2612897	1504236	803350	1.47368e+06	1.33152e+06	3.16407e+06	1.72798e+06	1451941	1.22508e+06	1.0248e+06	1531968	1.28472e+06	876676	838298	1.17811e+06	902924	796870	1.7109e+06	1.88685e+06
O75391	SPAG7	O75391	85170.4	106387	113094	60896.5	108204	103684	114130	114274	64386.1	116577	29267.9	48978.2	52087.6	51182	94466.8	80979.9	170768	83416.5	83098.3	122426	84754.1	103181	144673	27185.7	47734.1	105156	75349.3	103735	43747.8	99790.3	54040.4	80233.7	90583	54455.7	114636	64125.4	102270	97094.1	43878.6	82857.6	144181	86194.6	113681	76029.1	72558.4	50519.8	85010.2
O75394	MRPL33	O75394	NaN	NaN	NaN	NaN	NaN	NaN	NaN	NaN	NaN	NaN	NaN	NaN	NaN	NaN	NaN	NaN	Filtered	NaN	NaN	NaN	NaN	NaN	NaN	NaN	NaN	NaN	NaN	NaN	NaN	NaN	NaN	NaN	NaN	NaN	NaN	NaN	NaN	NaN	NaN	NaN	NaN	NaN	NaN	NaN	NaN	NaN	NaN
O75396	SEC22B	O75396	362278	352593	298021	289632	372662	256984	182377	254102	387072	367516	560939	371041	393778	725494	262782	412404	1.46324e+06	331210	380871	409648	302617	217972	272769	919716	595692	220981	384545	426637	295514	339967	241042	336269	324045	353631	380147	364517	319319	228063	541799	310205	294586	274332	312603	376493	395736	351376	460852
O75398	DEAF1	O75398	NaN	Filtered	Filtered	Filtered	Filtered	Filtered	Filtered	Filtered	Filtered	NaN	Filtered	Filtered	Filtered	NaN	NaN	Filtered	Filtered	NaN	NaN	NaN	Filtered	NaN	Filtered	Filtered	Filtered	Filtered	NaN	Filtered	Filtered	Filtered	Filtered	NaN	Filtered	Filtered	Filtered	Filtered	Filtered	NaN	Filtered	NaN	NaN	Filtered	Filtered	NaN	NaN	Filtered	Filtered
O75400	PRPF40A	O75400	284917	396910	270979	344444	232629	205977	241557	301957	435508	396226	500562	305296	316790	481671	433345	356803	672473	368807	418834	401527	453594	334609	446174	690336	458019	443399	575477	360461	288932	464600	354307	269527	421342	310179	394910	341820	393982	333007	434182	302691	451079	375968	321830	361277	541744	282089	236136
O75410	TACC1	O75410	38499.9	57753.5	33557.8	46670.4	20630	27749.8	45906.4	63481.1	39871.4	44096.8	37986.7	72477.5	58035.9	57298.9	20577.6	19396.7	NaN	34595.7	17640.8	32105.4	65855.5	39851.9	53538.6	41450.2	22388.2	66179.7	51926.4	36227.9	59215.3	37837.3	43374.5	28987.2	36319.7	85428	34086.1	30139.6	61100	36782.5	22940.5	35258.8	52829.1	32820.9	34854.5	26309.8	44072.4	54686.3	88665.4
O75414	NME6	O75414	NaN	Filtered	Filtered	Filtered	NaN	Filtered	Filtered	Filtered	NaN	NaN	NaN	Filtered	Filtered	Filtered	Filtered	Filtered	Filtered	Filtered	Filtered	NaN	Filtered	23233.6	Filtered	NaN	Filtered	NaN	29134.2	NaN	NaN	NaN	Filtered	12943.7	22317.3	Filtered	Filtered	NaN	9415.67	23734.2	Filtered	NaN	Filtered	Filtered	NaN	Filtered	NaN	Filtered	18658.5
O75419	CDC45	O75419	36675.9	10668.4	48563.5	40574.4	30756.5	51179.6	49083.4	44402.2	22086.8	34622.2	Filtered	Filtered	23686	12943.7	28646.2	Filtered	Filtered	10260.4	15550.7	45383.7	13850.8	27155.5	35215.6	NaN	19717.3	NaN	Filtered	20485.2	Filtered	9093.93	39424.9	20296.7	9131.54	Filtered	22890.1	NaN	NaN	25965.8	NaN	22749	32631.6	11452.6	21215.1	16894	Filtered	23738.2	NaN
O75420	GIGYF1	O75420	8094.28	NaN	Filtered	NaN	Filtered	Filtered	Filtered	Filtered	Filtered	NaN	Filtered	Filtered	NaN	Filtered	Filtered	Filtered	Filtered	Filtered	Filtered	NaN	Filtered	14837.6	Filtered	NaN	Filtered	Filtered	Filtered	Filtered	Filtered	Filtered	Filtered	NaN	Filtered	Filtered	NaN	Filtered	Filtered	20003.6	Filtered	Filtered	Filtered	Filtered	NaN	Filtered	Filtered	NaN	NaN
O75427	LRCH4	O75427	14220.5	92559.5	60048.1	25782.9	Filtered	76388.4	NaN	53295.8	40053.8	61533.3	61689.6	114198	53872.5	48802.9	109028	51657.1	372832	80931	69730.3	52759.6	61099	57056.1	55020.2	109313	54516.7	82488	55853.2	65379.3	67875.6	52566.1	10788.4	38920.7	51046.5	62480.9	41429.5	53155	55885.4	57448.3	47288.2	44751.2	45879.5	64529.4	66329.3	48958.2	49194.5	49363.7	61707.6
O75431	MTX2	O75431	88361.6	NaN	Filtered	103552	45356.7	Filtered	23806.6	31347.5	21721.7	Filtered	75114.8	53663.4	93735.2	60576.9	NaN	17206.8	NaN	39378.1	37576	Filtered	85666.7	Filtered	54061.1	Filtered	32090.9	86053.9	53194.3	59360	104005	70385.3	80818.8	87044.4	73352.4	127729	88759.3	90843.8	81426.3	Filtered	51776.4	79859.2	43842.4	28808.9	68803.4	43688.4	52438.2	85902.1	Filtered
O75436	VPS26A	O75436	263961	320519	289322	127265	209439	251828	259753	279772	343619	272673	187959	489438	274155	207616	250156	391213	456991	290423	293955	244698	243278	169609	284939	156728	132415	239072	144598	349383	196453	172219	95071.3	213562	161770	284701	273269	265753	188909	186544	121317	221038	259896	244841	366922	248843	148714	221415	122351
O75438	NDUFB1	O75438	102697	200464	272409	56446.4	101123	475321	136306	118731	372177	303875	333667	273960	NaN	NaN	NaN	111175	Filtered	263727	106506	413760	83709.8	117502	NaN	196073	244155	282619	290999	201599	263687	274652	105425	199813	452460	361661	159499	136455	240063	433485	241732	209905	NaN	241339	306603	618370	460301	261921	256425
O75439	PMPCB	O75439	378864	224722	46738	329027	404880	45426.3	236577	199754	188889	309079	212973	252238	308520	113871	115254	193113	157919	110270	174515	209817	281071	234362	99971.5	137280	257027	82923.4	176664	208521	302445	108296	189221	211578	106224	309589	274917	232308	123359	235859	171570	270274	123991	126783	271272	33039.3	103185	332569	168388
O75446	SAP30	O75446	22002.9	NaN	NaN	23332.1	32929.1	12562.1	16131.7	12190.8	NaN	NaN	NaN	Filtered	Filtered	14984.8	17252	NaN	Filtered	10460.5	9013.04	10136.5	NaN	15102.1	12819.8	36065.5	28808.4	NaN	10320.2	NaN	Filtered	27939.7	20039.4	13557.5	26481.2	Filtered	12832.3	18509	NaN	14986.8	27019.4	17609.1	15032	10631.1	2440.33	15778.7	13461.9	NaN	51251.9
O75448	MED24	O75448	31019.6	43000.5	27890.2	33788.9	12552.7	64668.9	25255.6	46319.8	29473	26352.8	36747.7	53053	48809.6	53736.4	41814	36308.3	Filtered	37238.1	33304.2	86432.5	46892.3	82864.1	51107.2	55199.3	113712	37518	124986	26759.2	41655.7	36754.1	31281.3	30270.8	35543.2	36736.6	46530.6	34991.4	39146.9	91615.5	26660	29349.7	51558.4	32644.6	29384.4	29795.2	136089	54167.6	55227.5
O75449	KATNA1	O75449	73285.8	16340.1	85641	125248	126683	90705.8	40741.9	94085.1	70324.8	42939.4	NaN	28051.8	124556	30553	30349.4	33945.7	Filtered	22070.7	79815.7	96173.9	29305	109656	108543	Filtered	Filtered	27066.2	Filtered	79522.4	13921	NaN	144484	32050.4	15790.3	NaN	36987.1	35324.3	40284.4	74355.6	82854.2	26628.9	98852.8	25146.2	82915.3	84282.5	NaN	NaN	NaN
O75467	ZNF324	O75467	Filtered	Filtered	Filtered	NaN	Filtered	Filtered	Filtered	Filtered	Filtered	Filtered	Filtered	Filtered	Filtered	Filtered	Filtered	Filtered	Filtered	Filtered	NaN	Filtered	Filtered	Filtered	Filtered	Filtered	Filtered	Filtered	Filtered	Filtered	Filtered	Filtered	Filtered	NaN	Filtered	Filtered	NaN	NaN	Filtered	Filtered	Filtered	Filtered	NaN	Filtered	Filtered	Filtered	Filtered	Filtered	Filtered
O75475	PSIP1	O75475	144209	309744	196894	166693	161057	200520	106112	398574	140952	259266	141135	105218	176219	388859	294404	86415.1	671457	134811	121773	265900	96053.3	236314	408963	696132	313367	334982	360884	122062	256601	143997	224561	292155	162380	254439	193411	258169	291496	234064	296362	197088	413684	185633	126837	134421	341853	207118	745418
O75477	ERLIN1	O75477	55345.9	74611.3	75447.5	65510.5	77101.2	71921.7	46435.8	31798.5	118166	127890	145750	438034	177781	74639.2	82680.7	51775.6	Filtered	49284.9	48144.5	115971	175197	78004.5	61270.2	52705.8	243902	287223	149164	50964.3	249457	72989.2	46402.1	75572.8	61079.6	248997	91735.3	51266.3	260905	71246.1	247055	80604.1	39806.1	45024	60722.1	41978.5	145175	177199	111178
O75486	SUPT3H	O75486	40460.1	NaN	NaN	18960.9	Filtered	Filtered	NaN	109771	NaN	NaN	NaN	NaN	Filtered	Filtered	NaN	Filtered	Filtered	NaN	27498.5	NaN	49832.5	34627.9	36441.3	NaN	34353.4	Filtered	Filtered	27913.9	Filtered	NaN	NaN	NaN	NaN	NaN	NaN	NaN	Filtered	NaN	NaN	45111.2	38262.9	NaN	NaN	25757.4	NaN	NaN	NaN
O75489	NDUFS3	O75489	156603	210857	124062	224989	103225	76356.1	73988.1	149179	212976	318127	438938	286586	390893	304937	316174	121950	183091	217178	205628	165719	292481	242162	169013	372215	323781	209415	399240	198177	567272	495845	155551	179304	454954	552799	251234	292000	210287	217095	329795	186050	164930	188932	211052	198005	448619	553330	395024
O75494	SRSF10	O75494	220908	224967	402759	178261	456297	369941	331180	265341	451535	228023	420279	108324	131894	226219	150071	269601	NaN	264156	191629	509030	181342	280205	161193	336861	295232	176670	264704	112159	131997	265556	154701	135710	247643	141471	93904.2	147533	215872	275922	322261	134962	157361	278124	122391	230426	261214	117081	301086
O75496	GMNN	O75496	53625.4	29983	NaN	49738.4	40654.2	NaN	79580.2	47260	Filtered	Filtered	Filtered	Filtered	13047.7	NaN	NaN	Filtered	Filtered	Filtered	21465.3	Filtered	NaN	NaN	NaN	NaN	Filtered	NaN	Filtered	NaN	Filtered	18821.3	58829.2	14500.6	19879.6	Filtered	36424.4	Filtered	Filtered	NaN	Filtered	34946.3	NaN	NaN	NaN	33572.6	Filtered	NaN	Filtered
O75503	CLN5	O75503	25178.3	NaN	57591.8	21246.7	NaN	98174.6	NaN	82055.2	NaN	31821.7	51661.9	17485	NaN	NaN	63518.7	NaN	Filtered	42605.7	NaN	36798	39658.8	80674.2	13876.1	30193.2	84422.8	47922.1	45868.4	43702.4	1.05321e+06	35739.3	45698	117118	56676.7	1.13715e+06	44379.2	38242.1	60488.1	63267.9	37444.6	30171.5	20192.3	30784.9	21889.2	NaN	45894.7	NaN	27239.4
O75506	HSBP1	O75506	NaN	Filtered	Filtered	Filtered	Filtered	Filtered	NaN	NaN	Filtered	NaN	Filtered	Filtered	Filtered	NaN	NaN	Filtered	Filtered	NaN	NaN	NaN	NaN	NaN	NaN	NaN	Filtered	NaN	Filtered	NaN	Filtered	NaN	NaN	NaN	NaN	Filtered	NaN	NaN	NaN	NaN	Filtered	NaN	NaN	NaN	NaN	NaN	Filtered	NaN	NaN
O75521	ECI2	O75521	42986	67866.9	27265.8	73798.3	124070	57170.6	43049.4	39736.6	100602	82217.7	108810	61166.4	122724	25667.4	32383	74141.7	NaN	20325.2	44381.1	57173.4	86841	28501.6	39475.4	135745	65279.1	49333.1	136238	29420.2	66219.9	71694.1	69479.7	32346.7	58784.7	80799.5	44953.5	52899.1	36176.5	27722.8	65867.3	33577.2	32394.5	27913.7	26684.2	50546.7	138920	109271	102350
O75525	KHDRBS3	O75525	Filtered	168057	143379	45509.9	NaN	144721	142059	301264	74595.5	75977	61942.3	Filtered	Filtered	366216	Filtered	237097	250135	15931.4	152617	100359	145487	81317.2	246662	461792	112846	108028	122419	40226.8	Filtered	32358.8	51752.2	87198.3	51949.4	NaN	72432.4	253979	107898	83927.1	116923	70783	278302	13186.8	42333.2	210800	122425	Filtered	590397
O75528	TADA3	O75528	16378.2	15347.2	21360.1	13988.6	NaN	18106.5	NaN	20011.5	16885.3	20941.4	29635.8	Filtered	Filtered	24967.9	18945.5	8439.53	NaN	16341.8	16782.4	16446.7	21185.3	24137.8	33776.9	22998	17996.8	23816.4	21200	16758.7	NaN	23038.4	14857.9	13101	23277.3	Filtered	NaN	20254.3	NaN	18971.2	NaN	16741.9	28451.1	17259.3	19855.5	14541	NaN	Filtered	NaN
O75529	TAF5L	O75529	Filtered	25065.5	Filtered	16382.4	NaN	Filtered	Filtered	NaN	NaN	Filtered	NaN	Filtered	NaN	NaN	NaN	Filtered	NaN	Filtered	Filtered	11511.7	NaN	Filtered	15915.5	NaN	NaN	Filtered	Filtered	12281.9	Filtered	Filtered	11573.2	NaN	14278.8	Filtered	NaN	NaN	17217.9	Filtered	NaN	NaN	NaN	Filtered	12000.1	NaN	Filtered	Filtered	NaN
O75530	EED	O75530	55627.3	61064.4	48862.5	47020.4	61404.9	54654.4	43387.8	83887.3	65390	48787.7	64167	34363.8	58744.9	105808	49069.2	32745	71582.8	59622.8	71364.8	64673	61997.4	51144.9	70534.7	68525.6	76266.3	50848.3	72859.5	72324.3	58591	70334.6	69645.6	90876.5	69421.5	61006.1	80321.5	69408.1	57326.2	42272	71096	75597.5	69403.8	64522.4	92639.8	82122.6	73849.2	71626.6	79974.5
O75531	BANF1	O75531	433946	421283	536116	791919	429182	449169	635621	456936	470733	636063	471429	592926	1.08519e+06	496060	466305	649569	744532	568774	616011	481257	803157	589148	670617	650504	498681	799434	606492	449837	625400	685060	792952	484953	668353	620688	1.03924e+06	451737	755260	614306	475311	377812	623129	543302	468761	716411	709815	973309	734991
O75533	SF3B1	O75533	425811	486127	484961	542730	411046	434128	421178	713236	488569	483731	541107	467265	587585	671727	582877	334830	432862	573850	516847	457503	556004	500795	765705	749942	459820	517895	406004	584184	473484	446911	472914	448559	490108	361611	260418	603686	545801	533190	486317	556348	809590	589832	628777	480723	445919	553900	738874
O75534	CSDE1	O75534	89607.4	66881.5	99255.5	138632	146449	81064.3	236719	116127	81460.7	76982.8	52101.2	93171.7	120868	91928.2	65932.9	76917.9	55690	59706.9	98711.1	91105.9	70160.5	80560	87280.4	15701.2	54401	81841.3	48226.6	72690.7	68457.4	65834.7	131718	74739	56731.4	87158	89554.8	54476.2	59786	87472.8	51658.3	71383.3	86905.2	55184.3	69258.7	114028	49472.4	120145	45390.8
O75554	WBP4	O75554	51638.2	61556.5	52158.7	63292.9	43860.7	55335	45461.7	66366.1	40946.7	46616.2	47303.8	NaN	49856.9	51969.8	85050.3	34562.6	NaN	47581.9	53214.8	54839.8	59696.3	52424.2	97761	48373.2	43989.3	42309.5	31966.7	55614.3	Filtered	NaN	59777.7	42485.7	57056.3	Filtered	66965	50372.9	34691.7	49569.2	50474.7	45624.1	64173.2	48324.6	47056.2	46686.8	26996.5	54181.1	67247.5
O75558	STX11	O75558	Filtered	NaN	Filtered	Filtered	Filtered	Filtered	Filtered	Filtered	Filtered	Filtered	32461.6	113121	80150.8	Filtered	Filtered	Filtered	Filtered	Filtered	Filtered	Filtered	NaN	Filtered	Filtered	Filtered	Filtered	36846.7	Filtered	Filtered	64346.3	NaN	Filtered	Filtered	NaN	72350	Filtered	NaN	33756.1	Filtered	Filtered	NaN	Filtered	NaN	Filtered	Filtered	Filtered	28038.9	NaN
O75563	SKAP2	O75563	Filtered	64051.2	NaN	Filtered	Filtered	NaN	Filtered	Filtered	Filtered	Filtered	13696.4	247045	77919.1	20007.4	Filtered	Filtered	Filtered	NaN	Filtered	Filtered	Filtered	25861.7	Filtered	56422.5	16692.4	87229.5	Filtered	22986	167615	29519.4	Filtered	8445.18	19731.9	180853	NaN	NaN	86057.1	NaN	10668.2	NaN	Filtered	NaN	21667.1	Filtered	Filtered	81896.8	41414
O75564	JRK	O75564	NaN	Filtered	Filtered	Filtered	Filtered	Filtered	Filtered	NaN	Filtered	Filtered	NaN	Filtered	Filtered	Filtered	Filtered	Filtered	Filtered	Filtered	NaN	Filtered	Filtered	NaN	Filtered	Filtered	NaN	Filtered	Filtered	Filtered	Filtered	NaN	3018.52	Filtered	2841.33	Filtered	Filtered	Filtered	Filtered	NaN	Filtered	3158.39	NaN	Filtered	Filtered	Filtered	NaN	Filtered	Filtered
O75569	PRKRA	O75569	87489.6	83417.5	74379.3	111453	126536	68157.9	57392.3	66899.8	151672	68408.1	63660.2	34258.1	44912.9	95819.1	85086.1	79877.1	51680	63139.9	111827	64812.5	69037.8	61243.7	81332.9	46479.9	48179.3	41156	48723.6	83068.6	42084.7	79607.5	104838	71324.1	67812.7	44255.4	91027.8	63403.4	43419.1	58509.1	50848.2	78295.3	91244.8	68375	77982.2	99759	47857.4	43964.6	69747
O75575	CRCP	O75575	NaN	Filtered	Filtered	11092.4	NaN	NaN	NaN	Filtered	NaN	Filtered	Filtered	Filtered	Filtered	NaN	NaN	24467.2	Filtered	NaN	NaN	NaN	NaN	NaN	NaN	Filtered	Filtered	NaN	NaN	NaN	Filtered	NaN	NaN	NaN	NaN	Filtered	NaN	NaN	NaN	NaN	Filtered	NaN	NaN	NaN	18755.3	NaN	NaN	Filtered	Filtered
O75582	RPS6KA5	O75582	31808.9	31278.2	57141.5	31195.3	26063.2	47062.2	28947.9	27393	75222.9	35856.9	39431.5	37635.1	49346.3	37278.4	46047	73030.7	NaN	35250.4	48960.3	27619.8	26947.2	39876.2	49408.2	45574.9	92229.9	37521	22059.2	34057.2	36002.2	41941.8	36724.2	23643.3	38683.4	44095.1	29778.4	36917.2	32987.4	42165.3	65677.2	36514.8	54821	53901.4	23108	56814.4	59365.1	38746.1	18292.9
O75586	MED6	O75586	20268.2	NaN	NaN	69284.9	Filtered	30843.5	31898.2	17953.4	26357.6	19539.2	40384	Filtered	NaN	25223.6	18783.4	30666.1	Filtered	21958.8	23773	30164.7	NaN	25236.6	NaN	12513.5	21910.5	13870.8	42024.5	20591.7	26720.6	24219.3	52365.6	20084.7	15860.2	Filtered	35902.6	8886.52	11788	22712.4	28295.9	36917.3	28239.3	10769.4	9228.14	29628.6	31890.2	NaN	19613.7
O75592	MYCBP2	O75592	39578.3	32946.2	26583.1	14257.8	32979.6	36173.1	44437.1	18337.5	26728.9	31999.6	45532.4	32506.2	28337	19048.1	131345	30191.4	137154	46492	37841.5	31899.1	48565.3	56333.9	31380.8	40617.1	67318.6	38090.3	22118.7	56628.4	26651.8	62664.6	12908.7	32246.5	62349.8	25180.8	41624	32846.6	29514.4	55643.3	71335.7	33368.6	31762.3	49286.7	59073.3	35643.2	25315.1	29132.2	37186.6
O75594	PGLYRP1	O75594	Filtered	NaN	Filtered	Filtered	Filtered	Filtered	Filtered	Filtered	Filtered	104915	Filtered	1.14275e+06	115149	Filtered	Filtered	Filtered	Filtered	NaN	Filtered	41336.7	82463.8	Filtered	Filtered	Filtered	89263.8	225650	69217.8	Filtered	129916	NaN	Filtered	NaN	NaN	177209	NaN	NaN	243909	Filtered	81094.6	NaN	NaN	NaN	Filtered	Filtered	66990.1	125619	Filtered
O75600	GCAT	O75600	27558.7	Filtered	Filtered	44627.7	19906.4	Filtered	Filtered	Filtered	10506.5	Filtered	33832.7	Filtered	Filtered	46473.4	NaN	NaN	Filtered	Filtered	48814.6	NaN	Filtered	Filtered	Filtered	Filtered	NaN	Filtered	Filtered	Filtered	24699.7	Filtered	40385	7213.05	Filtered	NaN	NaN	Filtered	Filtered	Filtered	8604.8	NaN	Filtered	Filtered	Filtered	26094.2	Filtered	Filtered	Filtered
O75607	NPM3	O75607	347738	61847.1	63071.6	453168	117473	89010.9	282622	144887	87356.4	101715	40866.5	77633.6	78571.2	166777	100507	69189.5	NaN	76317.4	293596	50317.6	127616	98150.5	66469.4	70352.8	25629.6	12309.5	18360.9	139328	31939.2	100553	386880	98373.4	101397	NaN	161030	154872	11645.7	91700.5	26890.5	94026.1	66586	45230.6	126103	176730	NaN	63365.7	86210.9
O75608	LYPLA1	O75608	418582	535638	386307	365168	509212	410417	493810	164695	347281	525698	460084	489040	264454	536348	630565	543446	1573711	350507	518818	371570	474120	451196	376646	281083	438282	313887	512170	454895	416777	333468	313746	367482	337113	456701	567968	420806	277843	398005	428142	535332	189263	340480	497487	560216	468126	285432	437958
O75616	ERAL1	O75616	25902.8	NaN	17700.2	27698.1	51167.8	17145.4	37259.4	31766.8	34762.5	39979.5	34051.9	NaN	NaN	28647.1	26646.7	Filtered	Filtered	21464.8	35572.7	46301.4	62267.6	20568.4	NaN	21434.8	31260.9	17676.3	25287.1	17409.2	27631.6	18372.1	24464	36593.3	20174.8	NaN	40753.5	23352.2	15161.1	24070.6	26470.1	39151.4	Filtered	19782.3	25651.3	NaN	25381.7	26149.9	49131.3
O75629	CREG1	O75629	336628	NaN	406160	NaN	NaN	800620	337517	NaN	1.27008e+06	Filtered	NaN	NaN	Filtered	NaN	Filtered	NaN	Filtered	Filtered	NaN	162971	Filtered	11217.1	Filtered	NaN	32017.9	NaN	2.37413e+06	NaN	NaN	NaN	NaN	99564.7	NaN	Filtered	NaN	Filtered	NaN	NaN	840934	NaN	Filtered	NaN	NaN	NaN	1.1556e+06	Filtered	NaN
O75643	SNRNP200	O75643	210856	360057	299826	281919	235026	256499	240814	389732	304487	350384	431610	226927	347259	392202	376686	228521	823620	252532	224233	377303	250812	252995	444658	497253	357092	233278	308320	278108	177393	245235	276282	224133	248315	192882	185196	302249	258881	278520	323974	202041	352784	268089	263976	206658	312792	301059	160271
O75648	TRMU	O75648	21227.8	Filtered	Filtered	NaN	23106.1	Filtered	21182.8	NaN	18935.1	Filtered	NaN	Filtered	NaN	NaN	NaN	NaN	Filtered	10951.7	17226.2	18127.7	Filtered	13736.1	NaN	Filtered	15813.1	NaN	16631.5	NaN	17158.4	Filtered	16980.9	13553.8	NaN	NaN	NaN	17737.2	Filtered	Filtered	14064.9	NaN	Filtered	Filtered	Filtered	18731.7	NaN	Filtered	Filtered
O75663	TIPRL	O75663	114038	150779	137733	169152	163091	110739	160475	104978	227706	103394	102079	84814.7	67868	126020	87731.3	177657	242485	95796.5	172041	75779.8	71391.3	86494.8	125033	80826.5	98145.4	181778	108031	123157	109677	118178	198344	145089	128309	104660	123688	114219	158862	133363	69242.6	126805	130304	117519	133285	185066	93740.9	81059.7	118556
O75665	OFD1	O75665	5362.41	NaN	NaN	Filtered	Filtered	7604.94	NaN	Filtered	13511.2	20341.3	8536.93	Filtered	Filtered	17025.8	12115.9	12162.2	Filtered	17948.3	8754.52	16236.7	23177.6	NaN	NaN	8589.76	16938.2	NaN	NaN	19279.7	Filtered	11661.1	Filtered	10150	10026.2	Filtered	8504.58	9390.02	Filtered	Filtered	6768.49	7900.13	Filtered	14503.7	21614.2	17387.2	NaN	Filtered	2709.9
O75674	TOM1L1	O75674	Filtered	Filtered	Filtered	Filtered	Filtered	Filtered	Filtered	Filtered	Filtered	Filtered	Filtered	Filtered	Filtered	Filtered	Filtered	Filtered	Filtered	Filtered	Filtered	Filtered	Filtered	Filtered	Filtered	Filtered	Filtered	Filtered	Filtered	Filtered	Filtered	Filtered	Filtered	Filtered	Filtered	Filtered	Filtered	Filtered	Filtered	Filtered	Filtered	Filtered	Filtered	Filtered	Filtered	Filtered	Filtered	Filtered	Filtered
O75676	RPS6KA4	O75676	29905.2	44999.2	36650.9	16337.4	18950.8	57800.1	16527.1	26459.3	114090	41929.3	66283.4	48894	20195.2	39891.3	48927.8	84237.6	109767	44778.8	107265	21679.7	45468.3	49096.9	29293.6	35246.5	56166.4	33066.2	54833.6	32880.8	30537.7	48269.6	10619.1	25320.4	40942.2	59891.7	36975.7	27879.2	43607.1	40584.6	61682	32691	39129.2	47072.1	48690.9	98464.9	45531.6	24560.9	26176.2
O75683	SURF6	O75683	45421	38860.4	48848.9	57288.5	30966.9	48433.7	45923.7	22620.1	35724.9	48671.5	66400.1	NaN	34564.3	45112.1	67014.4	53156.1	225342	45241.2	52419.2	52889.4	44836.4	59684.3	43457.4	103517	48432.3	33169.1	53181.3	55147.6	25541.8	54629	65067.2	66986.3	54727.1	34233.5	57827.3	48883.3	34667.1	56490.2	47241	49496	32135.7	41803.2	52480.3	60799.7	50499.7	38635.4	125671
O75688	PPM1B	O75688	101783	171988	89806.1	55218.2	75361.8	97396.3	68399.2	112585	92286.8	93656.6	142181	86891	77766.9	81175	116159	168783	157807	93328.9	95616.1	79552.6	130280	80376.5	120879	46750.1	73805.2	109659	83156.3	120812	106664	98201.6	53566.9	99187.7	114602	117998	110029	76822	88427.1	66270.7	73780.3	92023	118132	86790.3	124601	116269	55394.8	79781.5	103317
O75691	UTP20	O75691	60699.8	50423.5	30429.1	78520.2	139638	43513.2	67523.1	45434.7	35271.3	78940.4	67192	31399.1	84483.4	36914.3	76437	8667.52	170685	47546.5	59267.8	54171.5	63236.2	88728.2	41138	68536.6	73428.3	53782.1	90496	45623	61690.7	86015.2	85035.3	53006.3	97859.1	58859.5	65519.4	84507	55936.7	75707.7	76749.5	60952.9	42924.4	50309.6	52490.3	46354.7	106816	93407.1	48672.5
O75694	NUP155	O75694	84341.6	92838.3	73331.3	93232.8	145299	109239	86165	110244	70101.3	90730.2	225296	81876.2	158060	190940	66742.5	75375.5	196431	73937.8	108895	95411	138042	79638.4	89470.1	91837.6	117476	80502.4	142138	80296.9	95021.1	120871	63342.8	61156.3	123381	106990	92069.9	79057.8	92392.6	82399	119090	72946.5	75123	84880.3	85447.2	83709.6	155544	162202	122374
O75695	RP2	O75695	155000	237536	224174	112811	162112	237772	124467	92396.9	176372	113716	203671	425769	221366	211325	317985	81624.4	368138	182679	142064	112758	164275	154142	215706	202619	215295	211843	243737	196495	351974	93632.6	255044	226744	166735	378821	206275	104964	366847	156537	216821	217310	140021	209586	124441	153581	242858	265810	222650
O75717	WDHD1	O75717	135489	36003.2	83624	123630	96603.2	74051	141945	120953	67634.2	95120.6	27203.4	25499.2	78038.7	96307.9	98757.3	34321.9	60219.9	51891.4	91948.2	75333.8	33970.6	71911.1	120830	49416.2	80865.8	65826.9	29687.1	69211.4	61241.8	51278.4	126852	60568.6	45106.9	67403	50595.9	76447.4	56975	69908.5	68666.7	62160.9	115445	54541.1	67320	81424.6	32391.4	136611	45664.2
O75718	CRTAP	O75718	53144.2	45017.8	41770.9	34477.9	60207	46353.5	41337.6	32599.9	47986.9	37458.8	49364.5	47153.2	34987.1	85294.5	21978.8	27481.8	NaN	19574.6	39286	42919.2	91357.3	29427.3	25489.9	79476.5	38206.5	27719	55281.6	32894.1	78502.4	57871.8	37521.7	37516.5	64840.7	89832.9	47512.1	44018.2	29434.7	25885.7	50371.2	45938.3	21504.1	21911.6	30413.3	32127.9	58252.3	36790.1	57412.3
O75746	SLC25A12	O75746	136839	119056	103523	57308.8	89048	76577.6	30641.9	89694.5	60290.8	127640	185247	82019	102791	97243	86559.2	32981.8	161442	78044.1	57289.3	92697.3	133318	81698.5	96368.2	130145	130187	102026	106053	111344	141660	81558.7	50202.4	107783	103898	160678	138030	144275	79933.9	85191.1	114532	126569	96651.3	83097.7	108075	64073.2	111151	112755	174509
O75764	TCEA3	O75764	Filtered	43597.2	Filtered	Filtered	Filtered	Filtered	NaN	Filtered	23954.2	Filtered	NaN	Filtered	Filtered	225727	NaN	16110.4	Filtered	Filtered	31810.8	NaN	Filtered	Filtered	Filtered	Filtered	Filtered	Filtered	Filtered	Filtered	Filtered	NaN	NaN	Filtered	Filtered	NaN	NaN	Filtered	Filtered	Filtered	NaN	NaN	Filtered	Filtered	NaN	56180.2	NaN	Filtered	NaN
O75781	PALM	O75781	NaN	Filtered	177999	NaN	39071	172074	57712.8	10540	24275.9	141987	135967	NaN	Filtered	Filtered	68285.2	22812.3	243188	42198.3	38295	165632	NaN	110651	Filtered	139664	197698	Filtered	158579	77408.5	Filtered	62605.3	20064.2	36349.6	59250.5	Filtered	46042.6	34907.3	Filtered	122065	196036	32669.4	Filtered	50769	73849.2	50883.6	149101	Filtered	170469
O75787	ATP6AP2	O75787	18623.2	36727.3	44202.9	34326.5	109482	39810.5	7527.31	32916.1	31227.9	45486.7	33911.6	80735.9	49093.8	26356.4	59774.5	15319.3	101431	16664.7	166431	42133.5	31527.8	118091	110724	97410.8	67611.3	29738.4	61346.9	19272.6	41410.7	26396.4	204937	150890	108658	30243.5	195355	122122	142007	143468	64317.9	155381	211248	140860	127488	30492.9	63055.6	40125.9	234704
O75791	GRAP2	O75791	Filtered	63965.5	Filtered	231069	Filtered	Filtered	Filtered	312821	Filtered	Filtered	42378.4	23747.5	60665.4	Filtered	Filtered	14940.8	Filtered	54527.4	Filtered	Filtered	31324.4	NaN	331637	12239.7	NaN	124082	Filtered	8082.06	67005.3	Filtered	222675	56819.6	NaN	72133.7	65017.3	58737.1	184039	Filtered	17467	69980.9	420200	62934.1	16454	Filtered	9942.51	60934.4	16877.3
O75792	RNASEH2A	O75792	135932	146994	174018	245007	105478	162458	121772	299910	106782	220078	69925.2	72031	79368.1	97741.9	210909	129364	664164	187125	81958	194214	107717	161134	286134	100514	113133	124456	70434.1	244002	62464.8	123847	230044	139875	133670	72705.3	128587	103803	126735	156621	103262	137162	258936	177174	234575	73968.1	60094.8	61172.2	138833
O75794	CDC123	O75794	31564.1	30272.3	44114.1	72408.6	24256.1	23933.8	103640	23823.8	49051.1	26197.1	23077.5	NaN	NaN	29188.3	NaN	53202	Filtered	NaN	49558.1	22588.4	24107.2	18609.8	NaN	NaN	NaN	NaN	Filtered	22977.7	Filtered	NaN	62748.7	20845.7	NaN	Filtered	NaN	27027.4	NaN	15671.8	NaN	23739	20990.6	23238.8	15976	52547.9	Filtered	NaN	Filtered
O75808	CAPN15	O75808	NaN	Filtered	Filtered	Filtered	Filtered	Filtered	Filtered	Filtered	Filtered	Filtered	Filtered	Filtered	Filtered	Filtered	Filtered	Filtered	Filtered	Filtered	Filtered	Filtered	Filtered	7268.46	Filtered	Filtered	Filtered	Filtered	Filtered	Filtered	Filtered	Filtered	Filtered	Filtered	Filtered	Filtered	Filtered	Filtered	Filtered	Filtered	Filtered	NaN	Filtered	Filtered	Filtered	Filtered	Filtered	Filtered	Filtered
O75817	POP7	O75817	57033	Filtered	Filtered	NaN	NaN	Filtered	41472.6	33013.6	NaN	Filtered	NaN	28941.2	39008.2	39431.3	36966.1	41869.5	NaN	20273.1	50119.9	24540.5	42429.1	29232.2	44293.5	31735.8	19100.8	19508.8	NaN	27366.3	20150.8	NaN	28193.8	26190.5	21752.8	15199.2	14795.3	19091.8	Filtered	NaN	17066.7	20046.1	23583.4	19564.7	24615.7	NaN	24737.2	28739.5	19050
O75818	RPP40	O75818	19855.9	NaN	35695.9	16174.4	39905	33715	35283.5	8390.03	31203.6	NaN	Filtered	Filtered	NaN	11746.2	35628	38490.4	Filtered	14295.2	28337.5	41633.4	11415.2	24832.7	NaN	23775.9	Filtered	NaN	Filtered	NaN	NaN	10247.9	65631.4	32722.3	12297.5	NaN	NaN	NaN	NaN	20441.9	Filtered	Filtered	NaN	16868.9	46750.5	18919	Filtered	NaN	Filtered
O75820	ZNF189	O75820	NaN	Filtered	Filtered	Filtered	NaN	Filtered	Filtered	Filtered	Filtered	Filtered	NaN	Filtered	Filtered	Filtered	Filtered	Filtered	Filtered	Filtered	Filtered	Filtered	Filtered	Filtered	Filtered	NaN	Filtered	Filtered	Filtered	Filtered	Filtered	NaN	NaN	NaN	NaN	Filtered	Filtered	Filtered	Filtered	Filtered	Filtered	Filtered	Filtered	Filtered	Filtered	Filtered	Filtered	Filtered	NaN
O75821	EIF3G	O75821	310612	236795	276237	395393	303486	268834	457747	290176	257862	231005	134733	215933	302609	234694	338451	238209	520473	258435	308988	196898	299562	290429	321082	206940	190890	229028	177652	302808	647805	234919	465984	480339	275063	198850	354648	404936	266384	305414	158629	316300	336505	237135	262790	402773	163482	506796	229758
O75822	EIF3J	O75822	275302	223766	201662	311390	312180	202076	465428	168420	149313	191148	137408	92866.5	139940	149180	234784	147137	278044	174468	226553	220569	265398	217703	196279	88646.5	150024	108188	131741	225725	151473	184407	339263	246889	194862	100439	242166	165563	107049	205017	138806	201350	198757	209187	220873	250685	127236	124611	162118
O75828	CBR3	O75828	20940.8	209093	75018.9	NaN	Filtered	71292	Filtered	NaN	36092	81244.5	170858	23349.4	Filtered	37100.7	NaN	153429	Filtered	61149.6	23957.6	39967.5	33087.3	32065.4	NaN	195800	112558	55234.6	79806.1	133375	39973.9	42330.8	4893.61	32806.1	52134.6	38776.6	37922.8	30446.6	64076.8	29451.9	74736.1	36474.2	NaN	57001.4	127674	39508.5	82776	Filtered	247142
O75832	PSMD10	O75832	98742.1	133652	124617	148824	75658.3	98917.4	79667.8	112118	117016	106278	70784.4	71165.2	53746.9	139322	105417	195638	NaN	117613	159628	63531.2	94639.3	126943	195768	46233.8	45720.3	92230.6	109736	69154.6	NaN	87607.3	155823	81726.3	77984.5	144934	150059	87754.6	127968	139985	123736	103363	214626	118723	69865.6	146109	107764	65339.8	59806.6
O75843	AP1G2	O75843	37407.1	55454	89969.7	34366.9	23230.9	63550.6	18107.4	22521.2	Filtered	48001.5	23427.9	80440.2	41566.1	43844	37396.5	11960.4	150210	40774.6	65926.6	59293.9	35933.1	58600.2	18749.6	45596.4	18994.1	47753.1	34741.5	45066.7	33054.1	35756.4	10610	34529.6	38719.2	41229	38904.2	41265.7	43776.8	64046.6	17982.6	33128.5	17481.5	41861.7	44915.8	61508.9	33448.8	31132.9	34343.9
O75844	ZMPSTE24	O75844	135946	157699	83695.4	56219.8	93874.5	72660.2	84155.8	173680	116591	177280	258595	167454	198373	265307	108095	71610.1	280422	133053	156739	135820	238103	112173	149951	257835	191619	187050	213061	159873	216719	133715	71020.7	135685	141847	212494	190761	173892	169674	116283	188908	145997	136460	99554.9	155472	134013	227327	196139	301081
O75865	TRAPPC6A	O75865	14902	NaN	18055.6	31962.4	15046.2	18966.7	NaN	Filtered	Filtered	Filtered	Filtered	NaN	Filtered	NaN	NaN	Filtered	Filtered	NaN	15743.2	NaN	NaN	22286.6	NaN	Filtered	NaN	Filtered	Filtered	NaN	Filtered	NaN	39270.4	NaN	10589.8	Filtered	NaN	NaN	Filtered	21254.9	Filtered	NaN	NaN	NaN	NaN	10795.8	Filtered	Filtered	Filtered
O75871	CEACAM4	O75871	Filtered	Filtered	Filtered	Filtered	Filtered	Filtered	Filtered	Filtered	Filtered	Filtered	NaN	NaN	Filtered	Filtered	Filtered	Filtered	Filtered	Filtered	Filtered	Filtered	Filtered	Filtered	Filtered	Filtered	Filtered	Filtered	Filtered	Filtered	Filtered	Filtered	Filtered	Filtered	Filtered	NaN	Filtered	Filtered	NaN	Filtered	Filtered	NaN	Filtered	Filtered	Filtered	Filtered	Filtered	Filtered	Filtered
O75874	IDH1	O75874	81369	98522.4	118593	77082.4	123427	114529	161350	322947	140655	101142	345542	347462	128380	34025.2	59511.3	276315	192773	66586.2	75630.6	72601.3	108460	108930	82002.7	72165.7	47468.1	128439	83440.8	139439	239950	80423.8	94210.5	155162	79447.7	226147	111172	113349	127251	109550	51669.8	103135	83644	72658.2	141918	95865.3	79569.4	144244	77628.6
O75879	GATB	O75879	30099.5	22206.7	72638.4	52081.1	24219.2	49926.8	23092.2	18768.9	38062.9	41381.8	68498.2	32481.2	27228.8	61702.1	36913.9	29530.9	Filtered	24670.4	52584.4	38960.4	52942.1	26572.2	NaN	29365.6	44340.7	29162.4	72854.1	35917.1	NaN	41208.7	46149	34007.7	36836.2	NaN	57785.6	35938	NaN	27379	26102.1	36514.7	15325.9	25316.5	29227.5	48265.4	52214.7	Filtered	21856.9
O75880	SCO1	O75880	192994	146150	120335	167516	172908	109585	142008	57192	74636.2	192250	100570	111932	185130	62192.3	171302	38539.9	406110	170517	146693	178983	158617	92760.1	66501.1	136795	152164	108691	201491	320296	130313	162253	120421	174867	166548	138463	183543	173042	117563	183567	209262	140120	65504.6	223215	145075	94629.9	206212	158517	345077
O75884	RBBP9	O75884	43877	NaN	NaN	NaN	21592.9	76410.2	58975.7	25432.1	21713.7	Filtered	Filtered	Filtered	Filtered	Filtered	Filtered	91222.5	Filtered	17585	Filtered	31303.4	Filtered	7547.68	Filtered	NaN	Filtered	NaN	Filtered	NaN	Filtered	6553.57	13305.8	9503.09	7684.13	Filtered	NaN	55793.5	NaN	63812.8	Filtered	49498.6	Filtered	13772.9	NaN	NaN	Filtered	Filtered	25600.5
O75886	STAM2	O75886	42125.9	21063.4	21569.8	38192.2	24180.5	23584.7	26121.3	21724.8	12667.7	NaN	23381.6	55599.1	28285.7	27119.7	27736.1	18814.3	Filtered	28688.9	27526.8	25049.2	40047.9	41835.6	13461.6	17064.3	14588.2	27060.5	19154.3	38636.2	NaN	19950	64409	44600.5	30795.7	38092	36797.3	32344	24011.2	41543.1	NaN	30519.6	NaN	29075	46509.1	33767.4	18896.4	22805.8	NaN
O75907	DGAT1	O75907	14074.4	21723.1	97758.1	14005.2	18967.1	59226.1	NaN	Filtered	41742.6	56746.2	33706.5	27706.4	24494.2	36345.4	15769.5	NaN	NaN	14752.2	28278.7	22474	37259.3	21946.7	NaN	46056.4	53260.8	11155.6	62980.6	26095.1	43195.3	28534.2	10464.7	19931.1	13067.4	35488.5	24502	19305	13141.6	18970.4	51256.8	15677.7	NaN	13714	23152.5	24905.2	62094	28300.5	66789.5
O75909	CCNK	O75909	99445.2	50955	157295	102627	23439.4	161088	88955.1	109496	121428	128528	91864.8	36992.1	75426.4	96704.6	118029	94136.8	NaN	91229.8	94178.4	95115.2	81831.5	119326	145027	160448	78340.1	28390.3	79741.7	129343	70489.5	100363	99230.1	66809.5	98784.2	70932.5	80112.4	114155	23289.6	103972	79596	95967.4	149834	78963.3	113331	98552.8	96751.7	80838.7	141675
O75914	PAK3	O75914	Filtered	Filtered	Filtered	Filtered	Filtered	Filtered	Filtered	Filtered	Filtered	Filtered	Filtered	Filtered	Filtered	Filtered	Filtered	Filtered	Filtered	Filtered	Filtered	Filtered	Filtered	Filtered	Filtered	Filtered	Filtered	Filtered	Filtered	Filtered	Filtered	Filtered	Filtered	Filtered	Filtered	Filtered	Filtered	Filtered	Filtered	Filtered	Filtered	Filtered	Filtered	Filtered	Filtered	Filtered	Filtered	Filtered	Filtered
O75915	ARL6IP5	O75915	256728	385212	506736	208628	170896	529982	109820	213516	432055	572547	808921	668142	299730	143258	89212.1	155120	519330	322842	115600	565270	109860	483259	160528	601699	588988	392014	429632	299972	613529	369514	193105	293472	376555	550605	153454	331036	438186	417670	708256	318935	196176	289903	347592	120563	483007	340011	373000
O75923	DYSF	O75923	Filtered	18345.7	25253.3	Filtered	NaN	18533.8	Filtered	NaN	11050.4	50727.4	16312.6	470930	62566.1	NaN	23924.5	Filtered	Filtered	9789.7	NaN	114471	29038.4	NaN	54682.1	NaN	88134.3	89460.6	78030.5	36063.2	98481.7	29698	121579	9617.55	25564.5	82030.2	19355.1	8002.21	78238.2	NaN	73429.2	19408.6	NaN	26628.1	45039.2	Filtered	81702.4	67658.2	23453.2
O75925	PIAS1	O75925	26198	NaN	NaN	Filtered	Filtered	10770.4	Filtered	14002.2	Filtered	NaN	NaN	Filtered	Filtered	NaN	NaN	Filtered	Filtered	18443.8	NaN	8030.84	8949.47	8525.48	7918.3	Filtered	9438.72	13606.2	8417.88	8775.01	NaN	Filtered	10193.1	6857.37	NaN	NaN	6887.04	12111.1	13305.9	5813.12	15539.3	7397.26	11324.8	7861.71	8516.03	4203.52	9468.34	6774.61	9539.42
O75928	PIAS2	O75928	34267.4	NaN	NaN	38890.5	43218.5	38750	NaN	55127.9	NaN	62939.8	47327.2	NaN	NaN	51939.9	NaN	NaN	NaN	50004.9	59616.2	61927.2	60817	39677.4	NaN	NaN	NaN	NaN	NaN	48909	NaN	NaN	24885.8	19920	32307.3	NaN	NaN	36422.4	NaN	31364.7	NaN	41173.1	NaN	40600.9	38939.9	53001.6	56384.4	NaN	54830.3
O75934	BCAS2	O75934	87677	107025	121243	61093.1	101644	88769.5	81574.7	85971.5	152040	116620	175755	97120.4	49123	132289	85341.4	114302	201820	87987.9	99511.4	115005	89778.1	86951.1	132318	146636	137654	85369.7	162649	114463	98654.4	66691.3	82382.4	54950.5	109659	68934.6	90859.3	35587.3	89012.6	92727.6	148090	52839.2	145581	107278	83870.1	81453.7	148853	127678	128665
O75935	DCTN3	O75935	64186.6	87197.6	66832.8	125985	58576.9	61491	127028	95959.1	81763.4	65263.1	60203.2	119664	102726	57562.3	67517.6	122314	NaN	60883.2	60597.3	44732	75929.2	48265.2	99583.8	44393.7	66261.5	119812	73502	87935.9	146086	54395.9	126343	72772.7	53742.7	158128	86942.5	70006.8	118879	47911.8	55493.9	86954.7	107005	60480.5	92278.8	62209.4	63842.7	83488.7	74823.2
O75937	DNAJC8	O75937	169556	177051	204258	154729	80492	153509	215910	167662	182655	164915	99291.8	131450	235082	169920	208750	223845	783120	183747	220294	187935	213835	230621	299554	163357	208387	296753	135814	251170	284225	211098	171819	249834	254374	313316	171879	199298	272782	235938	228496	166421	243883	174052	158783	252987	114086	228722	258707
O75940	SMNDC1	O75940	139111	137864	138510	126423	108778	113588	116152	157524	149318	82759.1	209694	60582.2	57291	109234	98668.3	119157	164937	112871	163226	156766	84101	93670	156416	155267	71440.9	116743	73717.2	128998	44227.4	88234.1	132154	87447.6	89945	41217	98803.9	101218	57511.2	94293.7	68526.9	97741.9	152066	107357	142511	170778	84742	56975.5	136589
O75943	RAD17	O75943	14616	NaN	Filtered	NaN	Filtered	NaN	NaN	19745.9	25799.8	Filtered	Filtered	NaN	Filtered	21258.8	28336.7	27070.3	Filtered	NaN	18815.8	18583.2	NaN	14559.8	28467	NaN	Filtered	Filtered	NaN	30270.9	Filtered	24665	15564.2	21330.2	NaN	Filtered	47596.9	NaN	NaN	9923.24	NaN	Filtered	NaN	13369.1	13384.3	24381	Filtered	Filtered	NaN
O75947	ATP5PD	O75947	128753	154215	236866	255095	200118	227039	219394	266341	202354	405099	686771	348534	360879	186247	270271	209012	213279	206514	172623	331295	319815	319279	442080	241628	541625	281672	622678	216233	400951	438892	235186	250746	452648	537109	310362	167740	277949	296355	872224	268961	205254	232001	248180	208703	668219	332373	449853
O75955	FLOT1	O75955	82915.9	150779	155461	53361.8	74757	133756	42905.6	37707	64418.7	156070	118618	987373	293247	109800	79621.3	37389.1	171362	77619	92292.2	86751.8	167115	63185.2	41494.9	204163	198999	191866	194363	99227.8	523776	153038	56978.5	130041	152151	568838	79613.7	146840	203991	69222.4	246458	111730	42740.2	90761.5	96728	98939.8	188599	313824	116051
O75962	TRIO	O75962	983.218	9570.39	8132.86	Filtered	8480.55	7681.05	7719.99	NaN	NaN	Filtered	8050.97	NaN	Filtered	42990.7	23660.9	NaN	Filtered	32792.8	7574.15	4789.55	20325.5	10063.4	Filtered	31471.2	4001.9	Filtered	2688.48	11138.6	NaN	14761.8	3366.25	4268.97	5322.24	NaN	NaN	9676.36	Filtered	8440.07	9429.11	NaN	Filtered	6119.28	6392.79	3934.57	3283.84	Filtered	7839.79
O75964	ATP5MG	O75964	93781	229266	212484	216841	221841	186307	160924	166800	188969	451349	650575	298024	317084	227782	200329	156651	3.71614e+06	219275	187391	257501	255085	264163	149336	227214	534905	255354	625127	223010	355746	383246	200565	211900	362010	417463	191264	281700	263328	276513	580616	241761	147745	252886	236064	210772	608419	267641	264746
O75976	CPD	O75976	NaN	12179.1	34834.2	29398.7	46802.3	21366.9	22179.3	23057.4	Filtered	32701	6214.79	26064.2	37917.6	Filtered	24106.2	Filtered	Filtered	5687.95	Filtered	17414.2	22107.8	15795.2	23026.7	25547.3	23757.9	19950.7	23106.2	14964.5	36235.1	23494	37914.1	8293.69	24270.4	33409.7	6656.23	NaN	25989.3	18888.5	NaN	12813.7	NaN	Filtered	2788.46	Filtered	12867.2	NaN	12951.5
O75995	SASH3	O75995	266185	204000	66645.2	98369.7	226164	69535.8	222803	119350	325673	160848	171518	100253	66373.9	190098	185208	591124	422502	200743	357128	137812	158059	178260	157963	149276	95017.3	90003.6	183182	134126	65287.7	123502	87717	98667.1	146889	58899.3	80377.8	123075	78911.2	143718	118751	130607	152155	183245	120599	281132	190749	54955.2	136760
O76002;Q9GZK6	OR2J2;OR2J1	O76002;Q9GZK6	NaN	Filtered	Filtered	NaN	Filtered	Filtered	NaN	Filtered	NaN	NaN	NaN	NaN	Filtered	NaN	NaN	NaN	Filtered	NaN	NaN	NaN	NaN	NaN	Filtered	NaN	Filtered	NaN	NaN	Filtered	Filtered	NaN	Filtered	NaN	NaN	NaN	NaN	Filtered	Filtered	NaN	NaN	NaN	NaN	NaN	Filtered	Filtered	NaN	NaN	NaN
O76003	GLRX3	O76003	250141	197642	115491	316687	150362	133069	533938	141850	280567	133358	163525	111217	95568.2	196515	210577	354699	NaN	219545	407231	161353	188905	153756	179825	104895	116679	160529	71673.1	135964	122682	117441	223298	141898	123018	140159	78544.8	163462	147516	137078	114767	132351	155871	211551	135478	388337	74932.1	104636	77724
O76011	KRT34	O76011	Filtered	NaN	Filtered	Filtered	Filtered	Filtered	Filtered	Filtered	Filtered	Filtered	Filtered	Filtered	Filtered	Filtered	Filtered	Filtered	Filtered	Filtered	Filtered	NaN	Filtered	Filtered	Filtered	Filtered	Filtered	Filtered	Filtered	Filtered	Filtered	Filtered	Filtered	Filtered	Filtered	Filtered	Filtered	Filtered	Filtered	Filtered	Filtered	Filtered	Filtered	Filtered	Filtered	Filtered	Filtered	Filtered	Filtered
O76021	RSL1D1	O76021	484190	392657	481292	371086	748955	397198	533221	216078	331265	396986	1.05936e+06	263351	474169	290355	511652	419297	700010	327036	332504	565318	413838	257990	177807	381813	489196	302968	512911	459171	326224	382356	326922	370284	424379	471161	431646	503133	304511	261482	615220	403003	221959	366065	521374	276539	548100	493943	294990
O76024	WFS1	O76024	21300.2	267430	101350	NaN	62775.7	91759.5	NaN	Filtered	15278	217098	Filtered	NaN	32758.8	73458.8	161809	7680.88	287796	71565.3	32452.6	218504	216607	161739	Filtered	190626	311601	NaN	240115	26270.4	82248.1	47758.3	11336.6	31547.4	39952.1	105250	27726.5	29600.8	Filtered	168457	304631	33074.1	Filtered	81945.9	27316.2	57386.8	178144	29924.7	176060
O76031	CLPX	O76031	84841.9	56758.6	67595.2	113255	88398.6	52343.3	78356	68720.9	47470.7	97674.8	73720.2	51670.3	103028	80900.6	66363.8	19609.3	62626.4	51832.7	70298.6	84981	99975.7	64437	54927.1	104076	96225.4	62923.2	67751.9	72056.8	54621.5	85590.8	125376	68329.5	83707.3	81045.7	71437.8	110472	45834.1	63911	88171.5	99937.4	56807.7	49772.5	75901	71332	66005.2	85685.6	82907.9
O76054	SEC14L2	O76054	16213	Filtered	Filtered	Filtered	Filtered	Filtered	Filtered	NaN	Filtered	Filtered	Filtered	Filtered	22618.9	Filtered	Filtered	Filtered	Filtered	Filtered	Filtered	Filtered	Filtered	Filtered	NaN	Filtered	Filtered	41546.1	Filtered	Filtered	Filtered	Filtered	Filtered	NaN	Filtered	NaN	12681.1	NaN	33028.1	Filtered	Filtered	14309.2	Filtered	Filtered	Filtered	Filtered	Filtered	25428.2	Filtered
O76062	TM7SF2	O76062	Filtered	NaN	Filtered	NaN	NaN	Filtered	Filtered	Filtered	Filtered	Filtered	NaN	Filtered	Filtered	NaN	Filtered	Filtered	Filtered	Filtered	NaN	Filtered	Filtered	Filtered	NaN	NaN	Filtered	Filtered	Filtered	Filtered	Filtered	Filtered	Filtered	Filtered	Filtered	Filtered	NaN	Filtered	Filtered	Filtered	NaN	NaN	Filtered	Filtered	Filtered	NaN	NaN	Filtered	NaN
O76071	CIAO1	O76071	115256	33222.7	82381	39986.9	61186.2	56654.5	91938.9	1.30516e+06	59685.7	NaN	54605.7	42356	39371.5	34372.7	40161.1	72247	NaN	96754.2	40942.8	50063.1	45929.4	39211.9	28594.5	169463	39907.8	62977.6	57129.4	588074	67002.1	19593.5	43848.1	49993	16653.2	77257.5	59399.7	43334.8	51254.3	32488.8	33037.3	905517	328924	60828.8	52385.1	41055.4	40301.1	40596.9	326190
O76074	PDE5A	O76074	Filtered	NaN	Filtered	Filtered	Filtered	Filtered	Filtered	Filtered	Filtered	Filtered	Filtered	15515.3	NaN	Filtered	Filtered	Filtered	Filtered	Filtered	Filtered	Filtered	Filtered	Filtered	Filtered	Filtered	Filtered	NaN	Filtered	Filtered	NaN	Filtered	Filtered	Filtered	Filtered	NaN	Filtered	Filtered	NaN	Filtered	Filtered	Filtered	Filtered	Filtered	Filtered	Filtered	Filtered	5215.36	Filtered
O76075	DFFB	O76075	12420.7	Filtered	Filtered	16739.9	NaN	14026.2	Filtered	24517	26025.9	25437.5	Filtered	Filtered	Filtered	NaN	18911.4	32188.2	Filtered	17122.3	21081.2	35144.5	Filtered	17715.8	NaN	NaN	Filtered	40470.8	Filtered	15264.7	Filtered	14466.7	10360.5	14281.7	4825.66	Filtered	NaN	NaN	31431.2	11282.3	Filtered	15856.3	27545.8	8259.11	30695.7	32387.2	Filtered	Filtered	NaN
O76080	ZFAND5	O76080	6198.29	Filtered	Filtered	NaN	Filtered	Filtered	NaN	Filtered	Filtered	Filtered	Filtered	Filtered	Filtered	Filtered	Filtered	Filtered	Filtered	Filtered	Filtered	Filtered	Filtered	Filtered	Filtered	Filtered	Filtered	Filtered	Filtered	Filtered	Filtered	Filtered	6875.92	Filtered	Filtered	Filtered	Filtered	Filtered	Filtered	Filtered	Filtered	NaN	Filtered	Filtered	Filtered	Filtered	Filtered	Filtered	Filtered
O76094	SRP72	O76094	120498	108671	97637.6	147249	128626	95423.7	116160	92962.2	68610.6	102524	83201.7	95850.9	99152.1	81127.1	90496.3	40818.1	297197	99654.3	99615.5	87924.4	103146	91679.6	73446.1	78877	102833	96438.5	74477.6	116385	89967.1	70462.9	159899	118407	64414.8	100780	138760	111414	93590.3	91231.9	92421.6	106304	72342.6	95723.3	108126	97089	73470.9	107795	96398.9
O76096	CST7	O76096	Filtered	44575.7	NaN	Filtered	Filtered	Filtered	51263.4	Filtered	18926.2	39367.8	52419.8	1.21486e+06	101914	Filtered	NaN	NaN	NaN	NaN	Filtered	17308.3	78192.2	21743.1	Filtered	Filtered	123181	350459	109903	NaN	222763	60910.1	NaN	32046.5	61754.5	218102	21841.7	24043.5	367398	NaN	126124	29459.2	Filtered	NaN	NaN	Filtered	107669	128212	Filtered
O94759	TRPM2	O94759	40338.5	Filtered	Filtered	Filtered	Filtered	Filtered	Filtered	Filtered	6901.51	NaN	Filtered	19341.4	Filtered	Filtered	20545.8	Filtered	Filtered	11761.8	NaN	NaN	29090.8	10599.2	Filtered	13934.8	Filtered	Filtered	32360.6	9303.49	Filtered	35061.4	Filtered	8632.12	12295	Filtered	6401.37	25654	Filtered	NaN	9415.15	12563.4	Filtered	11387.3	8775.38	NaN	36634.8	Filtered	12890
O94760	DDAH1	O94760	Filtered	Filtered	Filtered	Filtered	Filtered	Filtered	Filtered	40753.8	Filtered	Filtered	Filtered	Filtered	19534	Filtered	Filtered	Filtered	Filtered	Filtered	Filtered	Filtered	Filtered	Filtered	37302.4	Filtered	Filtered	Filtered	Filtered	Filtered	70326.2	Filtered	Filtered	Filtered	Filtered	58368.3	Filtered	Filtered	Filtered	Filtered	Filtered	Filtered	NaN	Filtered	NaN	Filtered	Filtered	NaN	Filtered
O94761	RECQL4	O94761	12969.2	Filtered	16733	4969.56	6860.47	18433.6	10950.1	4804.71	6037.04	Filtered	Filtered	Filtered	Filtered	7761.48	7377.09	NaN	Filtered	NaN	8873.12	6802.41	6690.54	5438.04	Filtered	NaN	NaN	Filtered	NaN	10744.2	Filtered	Filtered	NaN	NaN	5555.59	Filtered	Filtered	Filtered	NaN	10390.7	14357.2	9194.57	NaN	NaN	2645.92	NaN	NaN	Filtered	Filtered
O94762	RECQL5	O94762	11639.4	43228.9	Filtered	21194.5	60693.1	NaN	NaN	Filtered	NaN	Filtered	Filtered	NaN	NaN	NaN	26412.9	Filtered	NaN	NaN	33577.9	12138.3	26636.2	39271.7	27732	NaN	NaN	13170.8	23490.2	32186	NaN	NaN	38810	44399.5	17601.2	NaN	22179.6	79909.8	14893.6	18117.5	NaN	22776.5	27759.1	31044.7	36922	NaN	48318.2	NaN	38055.1
O94763	URI1	O94763	49981.3	42318.6	29712	38679.7	36671.5	28705.1	60580.2	NaN	147031	NaN	29331.6	56782	Filtered	67497	45252.4	47568.3	NaN	28087.7	37740.4	18414.6	46477	27737.8	27334.9	14715.2	30543.8	19932.1	27943.8	34106.5	Filtered	21061	67558.3	24467.6	29881.2	Filtered	26924.6	25227.4	17933.3	23205.1	20500.3	24119.5	35036.2	26641.1	38579.4	39001.2	38373.6	Filtered	16735.8
O94766	B3GAT3	O94766	36174.9	41354.7	NaN	44700.3	33653.1	56895.8	Filtered	51001.9	32206.7	29341.4	94967	43139.7	28699.8	44231	17204	Filtered	Filtered	38655	17506.7	27915.4	32527.3	27450.1	34477.6	39134.9	38200.5	28814.1	17258.9	27432	37188.6	29622.4	31800.6	23949.6	35155.2	47027	30256.4	24720.4	26901	21314	38957	27060.9	33503.3	21823.5	26080.5	15658.3	25541.5	26682.8	45900
O94768	STK17B	O94768	22651	45810.5	10596.4	36776.6	22877.5	34413.6	17379.6	44474.3	22769.6	36258.5	33453.1	51416.4	33874.7	18744.5	58643.9	43668.4	Filtered	31511.8	NaN	14388.1	17966.1	19307.9	47697.4	NaN	25441	55777.5	15668.5	48113.8	NaN	18400	33909.3	34746.1	14265.6	NaN	32281.2	32518.5	NaN	18433.6	20756.8	38425.2	55458.8	36653.8	43656.6	NaN	21197.4	49166.1	NaN
O94776	MTA2	O94776	455374	450156	446051	416783	267960	413539	268445	734896	493805	545952	469094	307190	418515	842914	637276	284740	697131	396052	676899	411596	419992	436614	844068	352325	583562	466565	289755	458916	358037	468830	396734	535875	435925	403277	607273	510749	413256	439496	550065	540277	801968	423277	467921	688973	286547	447482	741538
O94782	USP1	O94782	3147.39	Filtered	Filtered	NaN	Filtered	Filtered	7922.73	21042.3	Filtered	Filtered	Filtered	Filtered	Filtered	6200.69	6616.62	Filtered	Filtered	NaN	NaN	NaN	Filtered	Filtered	13977.6	NaN	Filtered	Filtered	NaN	Filtered	Filtered	Filtered	5900.56	NaN	NaN	Filtered	Filtered	Filtered	Filtered	Filtered	Filtered	Filtered	Filtered	Filtered	Filtered	Filtered	Filtered	Filtered	Filtered
O94788	ALDH1A2	O94788	NaN	Filtered	Filtered	59606.1	NaN	Filtered	NaN	Filtered	Filtered	Filtered	Filtered	Filtered	Filtered	Filtered	NaN	Filtered	Filtered	NaN	NaN	Filtered	NaN	NaN	NaN	NaN	343600	Filtered	NaN	NaN	NaN	NaN	49153.6	Filtered	Filtered	NaN	NaN	NaN	Filtered	Filtered	356794	NaN	Filtered	Filtered	Filtered	NaN	Filtered	NaN	Filtered
O94804	STK10	O94804	92135.2	125555	68247.5	22232.9	83247	64461.8	112978	102303	111919	95956.9	158108	178291	75991.6	67894.6	101171	105106	247174	106618	104777	91999.1	71150.4	104601	121011	55173.1	161407	148720	154376	128666	129438	114368	25081.3	88532.8	99104.9	120663	80446.7	74437.2	163155	100327	178035	112693	110017	106837	135859	114367	154043	85169.7	58129.8
O94806	PRKD3	O94806	NaN	Filtered	Filtered	NaN	NaN	Filtered	Filtered	NaN	Filtered	Filtered	Filtered	Filtered	Filtered	Filtered	Filtered	Filtered	Filtered	NaN	Filtered	Filtered	NaN	Filtered	NaN	NaN	Filtered	Filtered	Filtered	Filtered	Filtered	Filtered	Filtered	NaN	Filtered	Filtered	Filtered	Filtered	Filtered	Filtered	Filtered	NaN	NaN	NaN	Filtered	Filtered	Filtered	Filtered	NaN
O94817	ATG12	O94817	Filtered	Filtered	39434.2	Filtered	Filtered	47158.1	NaN	Filtered	38317.2	Filtered	21933.1	Filtered	Filtered	Filtered	NaN	NaN	Filtered	18368	NaN	NaN	NaN	Filtered	23328.5	Filtered	Filtered	NaN	Filtered	Filtered	46470	Filtered	NaN	NaN	Filtered	40897	NaN	NaN	27302.8	NaN	Filtered	NaN	NaN	19394.4	NaN	NaN	Filtered	Filtered	Filtered
O94819	KBTBD11	O94819	25549.5	56368.1	79471.9	21595.2	78844.7	71954.7	53554.5	Filtered	49457.4	16045	24413.7	48522.2	28494.6	21615.6	18741.9	23953.4	272302	17341.1	52216.9	39636.7	16975	22407.5	Filtered	19920	109343	51805.4	53772	25934.4	60452	39369.9	25096.3	20843.3	38860.9	66343.8	15263.3	22126.2	26508.1	23960.4	101742	18874.9	Filtered	18219.7	28874.5	56492.5	51507	27234.1	22174
O94822	LTN1	O94822	14113.1	16981.2	19896.2	31420.5	32140.6	19101.1	19316.6	37126.2	28807.7	NaN	6592.12	35321.3	29750.4	29900.2	20825.3	23436.4	Filtered	11829.6	27592.8	23006.1	28869.7	14659.5	18148.9	NaN	Filtered	24072	11784.9	30358	12190.6	25285.9	31891.2	13206.2	21470.1	Filtered	15297.8	NaN	23327.9	11553	NaN	12629.1	24953.2	11093.7	28036.9	28104.2	14381.6	16909.1	6620.07
O94826	TOMM70	O94826	222805	177570	224695	102306	175708	193419	99639.4	193106	136099	360088	472986	130049	197750	267019	303744	113518	783466	221091	203733	254527	324459	164090	190004	311628	292167	161302	302011	274820	169346	377812	103927	269431	327566	212977	351977	348044	152508	175211	274717	263408	178105	196214	239035	186100	297889	161401	270440
O94829	IPO13	O94829	17257.7	25990.1	Filtered	37580.6	4611.94	NaN	17134.2	NaN	33898.6	24701.1	Filtered	NaN	Filtered	22335.6	18732.5	34300	NaN	23497.4	28417.4	20361.2	Filtered	17962.3	NaN	NaN	Filtered	20111.3	Filtered	17324.5	Filtered	NaN	13566.4	12579	NaN	NaN	NaN	NaN	NaN	NaN	NaN	NaN	Filtered	16640.3	21399.7	25056.9	Filtered	Filtered	Filtered
O94830	DDHD2	O94830	45258.4	19563.7	18823.2	36945.6	22271.8	13643.1	17898.1	5761.7	NaN	17013.3	Filtered	Filtered	12018	7918.71	NaN	Filtered	Filtered	4558.07	8414.74	14391.2	Filtered	10754.3	NaN	8629.87	Filtered	7555.95	14308.9	Filtered	Filtered	NaN	20671.2	18713.8	NaN	Filtered	23288.4	12865.1	Filtered	8547.22	Filtered	17528.9	NaN	4371.64	NaN	12143.5	12414.9	NaN	10507.3
O94832	MYO1D	O94832	20560.8	Filtered	NaN	Filtered	Filtered	2427.7	6914.28	17142.1	Filtered	Filtered	NaN	Filtered	24990.7	NaN	Filtered	Filtered	Filtered	Filtered	Filtered	Filtered	Filtered	Filtered	16434.8	Filtered	Filtered	5516.69	Filtered	Filtered	NaN	Filtered	25704.6	4346.71	NaN	Filtered	Filtered	7465.1	8538.71	Filtered	NaN	NaN	16429.9	Filtered	Filtered	Filtered	Filtered	19543.3	Filtered
O94842	TOX4	O94842	39812.5	78621.5	61687.3	66502.7	41896.9	67137.9	51149.3	94604.6	69324.4	59041.1	83286.5	28553.2	NaN	38914.3	26154.4	36446.2	180247	47712.6	44734.1	98719.9	28415.3	42216.9	66439.7	113350	53667.7	96084.6	60351	49519	22663.2	42812.3	69051.3	61334.6	42526.4	NaN	58508.5	50302.8	89199.9	41148.3	60613.5	49103.2	58662.8	43393.2	57565.2	54267.9	58188.5	NaN	60623.8
O94855	SEC24D	O94855	80883.1	32711.8	50236.2	62317.5	41090.2	48383.3	54826.1	48221.4	29201.9	27175.7	NaN	151912	34005.4	Filtered	NaN	39001.5	Filtered	31850	28547.1	18175.6	32750.9	24809.8	48182.8	28503.4	Filtered	53357	Filtered	39091.9	89422.9	26458.6	56618.3	44570.4	32851.6	79943.2	46538.2	43205.7	48767.2	33791.9	Filtered	55955.9	46541.8	28837.1	36038.4	32548	Filtered	51264.2	23727.6
O94864	SUPT7L	O94864	15616.4	NaN	20954.9	NaN	NaN	10303	NaN	35189	15958.3	Filtered	19741	NaN	NaN	29874.9	31416.5	31124.4	Filtered	18626.1	25220.9	16361.1	23357.3	25217.6	44125.9	18637.2	NaN	21021.1	12017.2	24283.1	Filtered	26848.1	23363.4	28284.9	26869.6	Filtered	38404.6	21889.7	19441.5	24399	17658.2	27471	38931.1	18829.6	27082.9	23824.1	NaN	NaN	33939.9
O94868	FCHSD2	O94868	66235.8	62536.3	41523.6	NaN	52908.9	34767.3	NaN	NaN	24786	NaN	Filtered	Filtered	Filtered	23691.9	NaN	26995.4	NaN	24314.4	32846.4	23335.9	14281.2	36902.6	12604.8	40921	37254.1	20845.4	Filtered	Filtered	NaN	NaN	26753.3	29851.7	19990.8	Filtered	NaN	22876.1	16944.2	23294.9	62643.9	18726.5	39041.8	28384.7	29432.8	25394.4	Filtered	Filtered	36132.5
O94874	UFL1	O94874	105956	145462	158570	120747	51440.9	124189	53834.7	142270	130595	152052	156588	192304	232167	226126	155678	102304	475888	123837	203779	148837	168658	141382	191430	177921	134073	212053	92040.5	160170	163360	119495	101340	125390	118587	179563	123084	143858	197889	143397	119051	141986	216146	118419	178534	182256	94821.7	201103	32370.7
O94875	SORBS2	O94875	Filtered	43203.9	31981.8	Filtered	12826.8	30053.8	Filtered	Filtered	Filtered	Filtered	Filtered	Filtered	Filtered	Filtered	Filtered	Filtered	Filtered	Filtered	Filtered	Filtered	Filtered	Filtered	Filtered	47582.3	Filtered	Filtered	Filtered	Filtered	Filtered	Filtered	Filtered	Filtered	Filtered	Filtered	Filtered	Filtered	Filtered	Filtered	Filtered	NaN	Filtered	Filtered	Filtered	Filtered	Filtered	Filtered	17982.8
O94880	PHF14	O94880	37326	25968.3	16455.3	39377.8	49581.1	25912.5	28877.1	70856.2	21863.3	20355.3	23768.8	26147.1	24386.7	50477.5	41278.9	19481.7	80384.8	24273.2	37467.3	23880.3	32457.1	31717.7	85444.1	64569.8	54665	45225.6	74454.5	26950.6	41469.1	48617.7	58697.7	63257.8	45864.5	38722.3	30945	74171.7	50972.1	34260.8	54893.4	53110.7	83068.2	24692.6	24940.8	43096.5	77774	23148.7	46747.9
O94886	TMEM63A	O94886	12774	36074.6	NaN	NaN	27016.6	31449.7	NaN	28517.3	Filtered	37782.5	29173.2	73811.5	61515.9	17880.2	16871.8	Filtered	Filtered	17613.9	NaN	24552.3	47887.6	26631.9	26344.6	26570.6	31196.3	49373.3	36768	21040.2	59322.1	22204.7	14104.9	31073.7	13001.6	69661.4	2904.08	16240.2	54660.7	21514.3	43718.5	28332.7	12925.9	17366.6	24860.4	NaN	34999.4	61052.8	24570.5
O94888	UBXN7	O94888	154331	108719	150074	171971	124055	127044	130478	212102	101693	82338.4	90327.3	58257.8	70182.4	100228	113517	108984	162181	140833	125836	90554.4	125151	117036	237483	113092	73814.8	68442.8	109932	129080	84198	132517	154656	105788	134441	81207.2	96592.6	135987	65209.2	111559	68313.6	122712	241328	138204	128269	123010	109060	82885.9	92930.8
O94889	KLHL18	O94889	Filtered	Filtered	Filtered	Filtered	Filtered	Filtered	NaN	Filtered	Filtered	Filtered	Filtered	Filtered	Filtered	Filtered	Filtered	Filtered	Filtered	Filtered	Filtered	Filtered	Filtered	Filtered	Filtered	Filtered	Filtered	Filtered	Filtered	Filtered	Filtered	Filtered	Filtered	Filtered	Filtered	Filtered	Filtered	Filtered	Filtered	Filtered	Filtered	Filtered	Filtered	Filtered	Filtered	Filtered	Filtered	Filtered	Filtered
O94900	TOX	O94900	Filtered	Filtered	NaN	41116.5	Filtered	22750.5	NaN	64325.8	NaN	Filtered	NaN	Filtered	Filtered	13252.9	Filtered	15175.3	Filtered	14148.9	22536.5	NaN	Filtered	Filtered	25825.9	Filtered	Filtered	50545.8	Filtered	NaN	Filtered	Filtered	32681	NaN	NaN	Filtered	NaN	NaN	NaN	Filtered	Filtered	NaN	30139.1	Filtered	Filtered	Filtered	Filtered	Filtered	Filtered
O94901	SUN1	O94901	23351.2	10699.1	38167.7	17362.3	20418.8	30539.2	15139.5	20483.8	29962.2	38582.6	15572.7	17260.1	28904	13996.1	15393	5810.45	NaN	15753.7	14056.1	29846.6	54548.3	23069	17171.1	41506.9	38781.5	11602.9	72721.6	41557.8	39468	32314.4	28059.5	23762.2	37585.6	36078.7	20483.1	22143.3	12959.1	21300.9	39586.5	26870.8	16288.9	16690.3	42018.4	13372.6	65060	32972.9	49195.2
O94903	PLPBP	O94903	255057	230957	191682	298003	296113	208775	351516	244559	328206	509468	201963	179648	146610	257141	299864	450863	403297	263389	277233	184156	242062	237856	261576	128555	172902	238316	270774	342348	277430	294543	330450	313346	277527	277666	365586	193658	254877	242792	168979	330058	252357	267861	346022	325098	286066	175216	170726
O94905	ERLIN2	O94905	43862.5	160322	98896.6	42919.1	44908.2	88270.1	36133.3	37613.1	99819.4	122246	213461	320110	128392	78687.1	74536.5	47198	236076	84560.6	56289.9	117033	238881	78056.7	54269.9	283645	196462	131447	201221	73501.5	283393	80641.2	54206.5	138707	75523.5	269153	92165	148897	166257	101773	238135	114054	84360.5	117123	96995	116750	209765	139688	241723
O94906	PRPF6	O94906	277919	338409	315613	335908	253571	311252	226995	389743	269182	318121	310727	245539	317705	285519	350427	196774	736520	223325	193193	370920	241494	317004	411440	507908	374712	276760	331842	281798	281959	333835	390428	353158	318126	283464	269986	412682	280547	306166	390467	332413	418272	249439	256687	224637	319094	329722	246525
O94911	ABCA8	O94911	Filtered	Filtered	15699.8	Filtered	Filtered	23420.4	Filtered	Filtered	Filtered	Filtered	Filtered	Filtered	Filtered	Filtered	Filtered	Filtered	Filtered	Filtered	Filtered	Filtered	Filtered	Filtered	Filtered	Filtered	Filtered	Filtered	Filtered	Filtered	46938.1	Filtered	Filtered	Filtered	Filtered	46090.7	Filtered	Filtered	Filtered	Filtered	Filtered	Filtered	Filtered	Filtered	Filtered	Filtered	Filtered	Filtered	Filtered
O94913	PCF11	O94913	29004	33534	20654.2	42232	17823.7	18504.4	28324	32393.1	29664.1	26399.7	31594.9	17178.5	20518.9	33062.2	34096.2	35641.1	65583.5	42007.5	88742.4	22513.8	33982.3	41077.2	44661.6	39121.1	33005.5	32933.3	36502.1	41911.5	26021.6	31900.7	37779.1	34817.8	35941.4	32153.4	41230	37429	29993.8	21413	56402	34891.5	41733	39229.3	48014.6	28226.1	38752.8	23785	57112.5
O94915	FRYL	O94915	12531.6	26459	17944.9	38490.6	23644.8	35319	35481.6	30552.9	10339.6	19021	14085.9	52074.4	46099.4	20208.7	32729.5	13895	Filtered	22011.8	20884.5	14462.9	27263	20007.9	40745	12102.3	16996.4	46721.4	15422.5	26126.3	41644.6	25328.9	35376.5	18055.9	22311.7	26683.7	19825.1	24024.1	51377.9	22062.6	16903.2	20134.9	49315.3	29038.2	29406	21687.9	15150.1	45654.6	13462.4
O94919	ENDOD1	O94919	80208.5	36408.1	31752.2	46881.4	73077.7	27139.6	50574.7	35194.8	172900	42286.3	212474	151311	180629	93269	47975.1	122140	92225.5	39771.8	67314.4	28013	114791	26874.4	46023.2	33630.7	69472.8	49922.6	79066.6	53865.8	185368	76648.4	51436.5	50142.6	75503.2	223897	52470.9	62016.3	51406.6	23084.9	55627.1	61688.1	54079.5	42264.8	43800.1	63573.6	48573.2	171601	Filtered
O94921	CDK14	O94921	19741.9	Filtered	NaN	Filtered	NaN	19155.8	NaN	Filtered	32020.2	23975.7	NaN	12649.1	Filtered	40910.1	16427.8	NaN	Filtered	26423.3	27340.3	Filtered	26982.9	29348.2	Filtered	NaN	Filtered	Filtered	37919.7	38040.9	Filtered	37389.4	Filtered	11826.8	28863	Filtered	Filtered	Filtered	Filtered	27539	NaN	17891.9	Filtered	24046.4	33970.3	28153.4	35917.5	Filtered	NaN
O94925	GLS	O94925	180283	150742	259794	168193	149474	237554	235333	139296	179435	296501	252089	90538.9	167740	188173	188196	129262	376414	150587	165295	240281	325564	227582	87141.5	333043	291957	99513.4	277174	224154	245067	241089	176044	288459	217254	236139	236223	242994	87210.9	237748	278385	219072	92370.2	174385	269709	194396	285356	186043	397681
O94927	HAUS5	O94927	66194.3	26641.9	47622.3	71425.8	16208.1	29399.3	48910.6	41799.9	29208.6	49812.8	Filtered	24548.3	41634.5	37453.4	52073.1	NaN	Filtered	13180.8	45414	26775.2	41307.6	39847.2	49684.9	84201.6	17848.7	30592.2	Filtered	59057.2	34964.9	24307.1	64417.1	29393.4	18551.4	39878	28232.7	36441.5	24756	25698.2	19961.6	69283	66355.4	22031.2	67223.3	43842.4	Filtered	50700.5	21634.4
O94952	FBXO21	O94952	Filtered	Filtered	9235.67	15885.7	14814.5	Filtered	16052.3	NaN	NaN	Filtered	Filtered	Filtered	Filtered	Filtered	10977.8	NaN	Filtered	7113.48	NaN	8586.7	Filtered	NaN	Filtered	NaN	Filtered	Filtered	Filtered	NaN	Filtered	NaN	11454.4	NaN	NaN	Filtered	9641.23	NaN	Filtered	NaN	Filtered	Filtered	Filtered	5399.11	18602.5	Filtered	Filtered	Filtered	Filtered
O94953	KDM4B	O94953	18294.6	95330.7	NaN	169953	115150	10346.9	14192.8	359993	90653.1	NaN	72499	302696	249602	480917	142080	NaN	NaN	190770	192792	6812.8	241964	6587.37	267322	323892	Filtered	211807	179231	54873.2	NaN	Filtered	74186.2	NaN	232598	NaN	110981	108583	215204	46538.7	281673	117001	127347	90561.6	367551	38733.9	797570	Filtered	150781
O94966	USP19	O94966	48652.8	27791.8	28207.4	61884.4	20518.4	22253.3	39760.2	25759.1	31486.6	22661.1	28215	22708.2	32675.5	20710.8	32185.7	30957.8	Filtered	28103.9	22270.3	24559.2	32808.3	28321.7	38558.8	22373.3	16018.9	27715	19131.8	23105.1	23066.1	28928	71168.7	28449.3	31926	27741.8	44097.1	47077.3	17565.1	27916.4	33017.8	35869.9	39034.5	32857.6	22745.4	26158.2	14134.7	31780.9	29404.9
O94967	WDR47	O94967	21782.7	NaN	Filtered	NaN	NaN	Filtered	NaN	NaN	NaN	Filtered	Filtered	NaN	NaN	17828.2	NaN	NaN	Filtered	12741.7	24437.1	Filtered	NaN	Filtered	NaN	NaN	Filtered	NaN	Filtered	NaN	Filtered	Filtered	NaN	NaN	Filtered	Filtered	NaN	NaN	Filtered	NaN	Filtered	NaN	NaN	NaN	NaN	23251.2	Filtered	Filtered	Filtered
O94973	AP2A2	O94973	95990.7	122210	220958	139867	163543	200276	136656	152232	204256	113927	145863	190908	227700	168439	87122	200261	115285	103015	138905	120238	121739	110608	112602	93624.6	142844	166279	162029	148375	234694	97294.5	144610	141847	106857	253168	138686	126684	156184	121198	140291	130961	117361	101648	154350	169968	162868	269946	137386
O94979	SEC31A	O94979	238084	210893	293609	140817	251390	265068	266231	181593	161050	211225	149505	301902	239739	156135	168967	212770	447409	190635	250806	188293	226268	199043	256316	117669	124287	207938	132553	215702	234154	160472	101965	161743	152267	260699	220105	192495	181130	197546	120012	195647	259241	176913	206268	221258	136914	225578	96632.7
O94986	CEP152	O94986	188559	349092	NaN	NaN	216145	215847	214544	170690	304400	NaN	NaN	404389	NaN	NaN	239848	NaN	NaN	255546	NaN	168185	335945	NaN	NaN	461397	NaN	NaN	391888	279076	NaN	230868	257141	422249	170428	NaN	288264	337308	697195	241925	413347	NaN	417123	NaN	226972	NaN	361947	301834	462899
O94992	HEXIM1	O94992	59964.9	79269.8	58107.3	93549.9	69419	54241.6	59368	94565.7	65839.8	78657.9	86663.6	44274.1	60282	44246.5	62509.2	92210.3	105483	96245.6	70038.6	73150.1	68399.2	77798	116009	83599.8	64937.5	75904.3	64933.9	100359	NaN	75180.1	74156.3	69662	77801.8	66680.4	94786.2	72787.8	96206.6	52180.9	63215.7	88364.4	111885	85993.9	69947.4	57751.5	67513.6	56262.1	106412
O95057	DIRAS1	O95057	Filtered	Filtered	Filtered	Filtered	Filtered	Filtered	Filtered	Filtered	Filtered	Filtered	Filtered	Filtered	Filtered	Filtered	Filtered	Filtered	Filtered	Filtered	Filtered	NaN	Filtered	Filtered	Filtered	Filtered	Filtered	NaN	Filtered	Filtered	Filtered	Filtered	Filtered	Filtered	Filtered	Filtered	Filtered	NaN	Filtered	Filtered	Filtered	Filtered	Filtered	Filtered	NaN	Filtered	Filtered	Filtered	Filtered
O95059	RPP14	O95059	47728.3	23228.2	29430.5	47071.1	55890.3	NaN	48319.7	NaN	NaN	34040.4	NaN	NaN	32759.1	49436.1	41405.3	22302.2	NaN	44372.8	41139.1	NaN	48204.9	46027.8	30296.3	45771.7	47190	31612.8	NaN	50507.7	50628.3	84487.6	70674.6	68136.3	51084.7	43763	64942.3	27621	NaN	49458.8	63652.7	40682.7	35372	37688.1	52358.5	46461.6	NaN	42768	52071.7
O95067	CCNB2	O95067	32066.6	39012	NaN	54925.1	63189.5	NaN	65578.6	51270.7	45496.1	18054.7	Filtered	Filtered	67887.8	90817.5	NaN	Filtered	Filtered	NaN	28230.2	NaN	48260.6	26190.6	40693.6	Filtered	NaN	46091	Filtered	23737.1	NaN	NaN	50022.1	36677.9	Filtered	Filtered	NaN	35976.1	NaN	NaN	Filtered	22726.7	38526.3	14141	NaN	Filtered	Filtered	NaN	NaN
O95070	YIF1A	O95070	Filtered	NaN	46224	Filtered	27913.3	41350.1	19111.4	NaN	NaN	NaN	75356.9	NaN	Filtered	55373.6	NaN	21628.9	Filtered	22256.9	Filtered	NaN	NaN	Filtered	Filtered	NaN	61906.6	Filtered	NaN	NaN	Filtered	NaN	Filtered	Filtered	Filtered	Filtered	Filtered	Filtered	Filtered	Filtered	58440.8	Filtered	Filtered	Filtered	NaN	Filtered	NaN	NaN	Filtered
O95071	UBR5	O95071	38041.3	35538	34029.5	51630.3	71130	39103.1	64407.1	45822.8	46207.1	29868.1	26251.3	17779.6	30557.7	34976.8	25216.9	41154.2	639032	28789.3	35641.2	23050.2	30119.9	35730.6	35241	31378.7	16419.2	19332.6	25037.8	34053.5	12259.6	31519.6	50034.7	25066.1	29148.4	13935.5	27495.3	24898.2	18047.9	33826.8	18274.6	29063.8	34745.2	28574	33623.4	35763.5	23037.9	24373.5	19635.8
O95081	AGFG2	O95081	Filtered	Filtered	Filtered	Filtered	Filtered	Filtered	Filtered	Filtered	Filtered	Filtered	Filtered	Filtered	NaN	Filtered	Filtered	Filtered	Filtered	Filtered	Filtered	Filtered	Filtered	Filtered	Filtered	Filtered	Filtered	Filtered	Filtered	Filtered	Filtered	Filtered	Filtered	Filtered	Filtered	Filtered	Filtered	Filtered	Filtered	Filtered	Filtered	NaN	Filtered	Filtered	NaN	Filtered	Filtered	NaN	Filtered
O95104	SCAF4	O95104	59008.7	162952	108687	88672	106010	112563	100216	103356	162805	106358	245762	74711.1	37384.1	132191	206424	94909.5	550364	124609	202318	158255	136902	123670	196967	199365	102197	74766.6	146209	96573.6	38090.5	102386	94136	58306.3	101006	36454.8	56060.9	86012.8	58520.1	119037	119217	61855.1	176901	133478	120099	173931	155099	33244.5	127359
O95139	NDUFB6	O95139	145305	139197	92402.5	83933.3	125566	130568	82311.3	129117	145853	268774	368484	267160	300021	204946	198084	59004	NaN	228498	186150	293777	222720	232737	119496	394399	352765	178344	467464	172057	377781	228040	130359	162067	267607	306998	208591	180126	187929	247644	352331	158493	134503	123428	179220	153709	492582	296923	404065
O95140	MFN2	O95140	13546.7	34041.5	57548.8	15421.5	29096.7	45273.8	23912.4	49428	71131.2	56765.5	114884	79820.6	64301.3	69947.7	43066.4	46722.2	139271	42878.9	45625.5	49368.5	61027.6	36143.8	40458.5	44851.7	82219.1	33685.2	101515	40408.7	58249.4	72210.6	15595.6	49655.3	65986.6	67874.2	48954.2	54307.2	36844.8	35000	63880.6	42941.5	32536.3	32009.9	42967.2	43326.8	85284.4	75928.4	52030
O95149	SNUPN	O95149	34740.4	39743	34587.9	40016.2	NaN	33686.4	81487.2	43858.9	NaN	NaN	15681.2	36149.2	24696.3	36550.5	27916.2	NaN	Filtered	33966.6	44482.5	42904.3	35723.5	41921.9	25102	NaN	27383.7	49518.3	NaN	59249.8	NaN	36942.3	45715.4	57188.3	46625	NaN	41087.1	39731.4	47788.6	44304	28546.8	28147.3	40318.3	32302.7	62182.6	56592.5	50269.4	14840	20693.7
O95154	AKR7A3	O95154	NaN	NaN	NaN	NaN	NaN	NaN	NaN	Filtered	NaN	NaN	Filtered	NaN	Filtered	NaN	NaN	Filtered	Filtered	NaN	NaN	NaN	NaN	NaN	NaN	NaN	Filtered	NaN	NaN	NaN	NaN	NaN	NaN	NaN	NaN	NaN	NaN	NaN	NaN	NaN	NaN	NaN	NaN	NaN	NaN	NaN	NaN	NaN	NaN
O95155	UBE4B	O95155	35442.8	18602.7	25441.3	42558.2	36377.1	25390.7	49636.9	38645.6	48363.2	17720.4	13312.6	24408.1	24946.2	34357.3	16541	43981	Filtered	20351.6	45500.8	20852.2	21301	31412.2	36079.1	11211.9	22611.3	23421.7	11436	17772.9	38492.6	37809.2	39118.3	18650.6	26876.1	45921.1	24129.1	31836.4	23303.1	28298.1	6503.86	18937.2	29078	21109	18847.5	44121.6	8891.29	23321.4	33846.4
O95159	ZFPL1	O95159	28571.2	NaN	NaN	41225.8	29953.5	NaN	Filtered	27800.5	Filtered	40639.5	NaN	NaN	NaN	NaN	NaN	NaN	Filtered	NaN	28686.7	13318.5	NaN	NaN	NaN	37560.2	NaN	NaN	Filtered	46001.8	NaN	52529.4	32682.4	NaN	34923.7	36970	239047	184214	NaN	NaN	NaN	NaN	NaN	44576.2	22724.2	29920.9	Filtered	NaN	47136.5
O95163	ELP1	O95163	60950.8	45487.7	57700.7	64405.8	74632.8	54207.1	89686.4	54540.8	58495.6	38136.5	31582.2	48174.6	61318.2	39140.6	46964.9	72073.8	NaN	43008.7	46409.7	33056.6	26892.1	29953.5	47837.9	20583.5	23707.9	128562	21603	50947.9	33794.9	38362.7	65717.9	33423.6	36629.1	40929.9	42536.8	36508	67866.1	37079.8	25816.5	44883	47745.2	41973.3	52385.4	27414.5	19990.3	61642.8	27465.9
O95164	UBL3	O95164	Filtered	Filtered	Filtered	Filtered	NaN	Filtered	Filtered	Filtered	Filtered	Filtered	Filtered	52465.2	Filtered	Filtered	Filtered	Filtered	Filtered	Filtered	Filtered	Filtered	Filtered	Filtered	Filtered	Filtered	Filtered	Filtered	31288.2	Filtered	Filtered	Filtered	Filtered	Filtered	Filtered	Filtered	Filtered	NaN	Filtered	Filtered	NaN	Filtered	Filtered	NaN	Filtered	Filtered	33363.6	Filtered	Filtered
O95166	GABARAP	O95166	NaN	Filtered	Filtered	NaN	Filtered	Filtered	Filtered	NaN	Filtered	NaN	Filtered	Filtered	Filtered	NaN	NaN	Filtered	Filtered	NaN	NaN	Filtered	NaN	NaN	NaN	NaN	Filtered	Filtered	Filtered	NaN	Filtered	NaN	NaN	NaN	NaN	Filtered	NaN	NaN	Filtered	NaN	Filtered	NaN	Filtered	NaN	Filtered	NaN	Filtered	NaN	NaN
O95167	NDUFA3	O95167	65982.6	118028	108794	51400.4	83498	90027.6	60690.2	65344.5	111360	114065	287352	63229.8	80749.1	86700.4	123229	62523	NaN	90396.7	45811.8	168563	49577	73320.3	78039.6	159140	199117	80516.1	323301	52251.8	61183.6	61533.2	66232.1	69266.1	70528.6	61440.4	58082.4	46124.5	62084.5	86698.4	195825	72662.2	NaN	74347.5	70351.1	53711.4	363598	128906	195762
O95168	NDUFB4	O95168	90778.3	281379	114396	131593	96560.7	88872.7	74025.2	131414	117983	330473	374361	348039	395252	170584	323856	71724.7	906329	230183	113056	194540	239955	201934	123150	298740	346658	268396	362937	202711	481182	274181	125939	215891	241373	517992	198152	263227	216572	213392	334963	195744	121319	196339	201990	97010.3	382113	327201	151549
O95169	NDUFB8	O95169	65589.9	172216	89431.2	34293.1	69559.2	75682.6	56051	76059.2	73024.1	208475	253533	193473	150721	51771.3	136261	41383.5	NaN	158492	30415.2	184970	109538	87140.1	NaN	270394	224839	154405	260662	113065	126346	115525	22475.9	81367.3	106839	143661	118116	99618.8	143623	85799.8	217193	76551.9	NaN	141869	118905	26695.4	268724	140055	191194
O95182	NDUFA7	O95182	16750.5	54395.9	57780.6	24649.8	29110.7	57686	37125.6	44381.8	65170.1	73665.6	154382	103182	116154	61388.9	86291.5	38128.4	261280	62254.4	36324.8	57648.7	53098.1	63251.1	38100.7	100333	155898	83281.9	250479	60645.5	170555	59658.8	25590.5	88403.3	56254.6	157589	54194.6	56841.9	95057.1	63387.9	159753	57708	38780.1	56280.3	67535.6	30113.6	234068	104668	115181
O95183	VAMP5	O95183	117196	110182	147361	92984	NaN	129476	NaN	NaN	192743	107370	134245	NaN	NaN	86065.9	NaN	130406	245706	33452.9	57852.2	99183.3	NaN	64845.8	NaN	205970	142917	NaN	143861	69648	NaN	51741.1	49827.3	55199.9	54572.3	NaN	70226	NaN	Filtered	74946.9	103470	105491	NaN	71704.3	54231.2	NaN	130249	NaN	44168.1
O95197	RTN3	O95197	NaN	132847	119800	NaN	NaN	NaN	NaN	NaN	NaN	NaN	NaN	1.15634e+06	323910	233132	NaN	NaN	Filtered	NaN	133239	NaN	228330	NaN	177561	NaN	274126	418277	NaN	NaN	626996	160726	73267.4	119375	140864	545564	139452	87739.9	332279	NaN	NaN	NaN	NaN	NaN	133049	NaN	NaN	378795	NaN
O95202	LETM1	O95202	136995	116686	133870	173237	69210.5	122606	70459.5	75933.4	75832.9	224928	198434	99510.2	138435	126294	84952.9	41743.2	411827	78671.1	98417.8	210038	146182	119552	90338	164012	392572	120747	408082	109256	156239	105747	186817	123726	112338	183093	94026.9	114659	102036	121450	347106	118561	92029	78305.2	102184	97698.2	378185	148830	158730
O95208	EPN2	O95208	Filtered	NaN	Filtered	Filtered	Filtered	Filtered	Filtered	Filtered	Filtered	Filtered	Filtered	Filtered	Filtered	Filtered	Filtered	Filtered	Filtered	Filtered	Filtered	Filtered	Filtered	Filtered	Filtered	14948	Filtered	Filtered	Filtered	Filtered	Filtered	Filtered	Filtered	Filtered	Filtered	Filtered	Filtered	Filtered	Filtered	Filtered	Filtered	Filtered	Filtered	Filtered	Filtered	Filtered	Filtered	Filtered	NaN
O95218	ZRANB2	O95218	115797	119064	107487	151034	122850	113011	130409	155978	130035	129779	89242.3	163503	176580	175446	154484	124860	372964	149835	182952	127735	135045	178360	172814	168322	82009.8	60180.5	96098	149945	32732.1	125355	153361	157590	127254	72162.8	173075	149257	64062.9	180690	69746.7	131138	174282	146938	156433	193721	97696.8	198457	185101
O95219	SNX4	O95219	44190.7	13826.5	1704.51	NaN	NaN	4443.43	15421.6	NaN	6254.05	Filtered	NaN	16687.4	NaN	20638.5	NaN	5648.23	Filtered	NaN	10821.5	Filtered	NaN	NaN	NaN	NaN	Filtered	NaN	NaN	NaN	22874.7	NaN	Filtered	NaN	NaN	25594.8	NaN	8871.21	13787.2	NaN	Filtered	NaN	NaN	NaN	NaN	14277.4	NaN	NaN	NaN
O95229	ZWINT	O95229	41383.1	14803.4	7978.01	50724.6	12567.2	NaN	36101	36151.2	12325.2	Filtered	Filtered	Filtered	NaN	NaN	NaN	Filtered	Filtered	11695.8	21027.3	13317.6	23020.6	NaN	27347.7	12749.6	NaN	Filtered	Filtered	11995.1	NaN	Filtered	53163.9	24897.2	17695.7	NaN	25412.9	17852.1	NaN	Filtered	NaN	24925.3	30389.2	NaN	9806.74	18029.1	Filtered	NaN	20294.6
O95232	LUC7L3	O95232	76148.6	157057	153999	183491	156898	132356	125571	185088	165349	137545	196527	73746.6	108827	125380	114725	102533	220093	195299	132998	239367	109338	145775	160190	223627	176279	167444	146490	130328	134420	194769	254611	130298	175759	162336	75371.9	174914	147389	134810	126691	124337	157463	169653	130089	96089.4	139919	124951	217191
O95235	KIF20A	O95235	10674.5	20246.8	NaN	21129.8	2911.86	10550.6	18932.3	31424.4	11399.7	Filtered	NaN	Filtered	30610	34283.5	NaN	Filtered	Filtered	10719.2	12096.8	10843.8	18554	6919.99	17975.6	17117.3	NaN	7536.24	Filtered	Filtered	8920.63	9336.25	23466.1	14863	7707.54	NaN	15233.3	11933.8	NaN	8601.35	14023.9	13027.3	9558.23	NaN	3842.83	12118.4	Filtered	30544.6	28244
O95236	APOL3	O95236	14530.3	50676.5	45504.9	NaN	37423.7	35218.4	23639.5	Filtered	41751.2	24225	115174	8519.82	34300.9	Filtered	37084.8	23598.6	Filtered	29042	10380.4	26129.4	NaN	16638.4	Filtered	23527.9	40726.6	28643.6	48966.4	29184.7	48585.4	26538.1	NaN	8215.45	24048.7	60337.7	29177.8	14799	Filtered	35389.3	36939.9	24728.1	Filtered	22414.8	15928.2	17047.9	44538.8	59032.5	20557.1
O95239	KIF4A	O95239	63470.3	40046.4	65587.4	66873.1	46282.1	56994.3	46445.1	58466.6	33091.2	36224.9	7410.97	19128.2	74212.1	48147.2	29378.3	8434.6	135883	33220.1	51134	28879.9	32149.8	23320.5	50642.9	38106.3	32571.9	31623.4	15448.7	26684.1	26654	33445.8	74135	41630.2	34173.8	35439.6	50554.4	41674.8	35053	26883.4	28790	34947.8	47660.2	32324.5	27585.8	51624.4	20095.2	83059.6	37140.8
O95243	MBD4	O95243	9471.24	14861.5	8494.64	NaN	NaN	14742.2	NaN	12285.3	Filtered	NaN	11544.6	4841.65	17606	61797.7	17891.9	Filtered	Filtered	68498.2	10660.9	11403.6	NaN	5379.06	18842.2	27268.9	NaN	NaN	Filtered	21786	NaN	13277.5	8452	13677.6	24427.8	Filtered	8566.69	10627.9	NaN	6398.01	9157.84	14789.1	11201.2	NaN	13537.4	3380.2	4566.97	13124.8	16588.3
O95248	SBF1	O95248	168894	348985	368015	238962	262232	317276	224887	321151	382724	274285	272573	29918.5	28122.5	224415	296794	462481	NaN	299576	197260	463412	375951	282401	387572	333082	249705	211394	208277	266212	174676	33500.3	216380	160828	88627.4	25726.7	56848.6	255537	287318	288104	28314.9	185805	226122	175091	252319	185065	183990	194714	33729.7
O95249	GOSR1	O95249	96311.9	51460.1	58531.7	93419.9	27787.3	59581.6	37077.4	155881	20931.5	71674.8	110951	88831.9	93216.2	91092.4	67762.1	NaN	NaN	72250.8	74691.5	61451	74122	55166.9	110257	134040	93327.9	75443.8	61693.6	80150.5	108602	71226.6	96926.2	66418.3	77768.5	117050	142396	72732.8	57319.4	71166.9	82978.1	103813	130078	85959.4	98515.7	47259	63192.8	111645	99850.2
O95251	KAT7	O95251	37343	54515.7	59508.1	65653.8	35641.2	49231.5	26752.6	68676.3	47387.6	59523.9	79943.5	18321.4	49202.7	45671.7	45439.6	26657.6	NaN	61952.9	32391.7	73554.7	40341.3	42826.9	57501.1	99086.6	85134.3	45825.3	78871.7	61046.2	26842.1	47020.4	52909.2	54018.5	47532.8	26406.3	50032.7	44336.4	48087.1	49494.4	81213.8	60501.4	59495.7	63702	63636.3	35267.6	76237.6	53685	132547
O95258	SLC25A14	O95258	Filtered	Filtered	Filtered	Filtered	Filtered	Filtered	Filtered	Filtered	NaN	Filtered	Filtered	Filtered	Filtered	NaN	Filtered	Filtered	Filtered	Filtered	Filtered	NaN	Filtered	Filtered	Filtered	Filtered	Filtered	Filtered	Filtered	Filtered	Filtered	Filtered	Filtered	Filtered	Filtered	Filtered	Filtered	Filtered	Filtered	Filtered	Filtered	Filtered	Filtered	Filtered	Filtered	Filtered	NaN	Filtered	Filtered
O95260	ATE1	O95260	51420.3	42119.3	18524.5	31478	19616.3	25997.2	34559.4	31646.5	39200.7	39223.6	28874.6	38552	30689	40309.9	53784.7	78060.9	100581	38103.6	86856.8	20681.3	42157.8	43480.2	35516.8	20371.5	17274.2	47178.6	18586.6	33924.2	38132.6	38228.9	36354.5	40929.3	38542.4	33438.4	46429.2	35086.1	54337.4	39235.1	23200.3	40690.9	44892.6	37268.9	22977.2	93829.1	16149.1	39024.4	19358.8
O95273	CCNDBP1	O95273	12963.9	42319.1	Filtered	17569.2	Filtered	35287.3	Filtered	NaN	NaN	286549	345371	NaN	131641	NaN	NaN	NaN	Filtered	114332	99187.8	77236.8	257265	184045	126421	98713.4	245668	101966	411010	NaN	326943	234889	16758.3	107452	261193	340075	120162	106292	NaN	147404	374534	29958	130523	186603	NaN	12609.7	262290	124781	122041
O95292	VAPB	O95292	51142.9	90538	96800	77054.1	85900.2	68958.1	88057.2	67835.5	77125.5	116313	59886.2	69377.8	106090	102061	45515.2	87698.7	NaN	37644.3	28045.7	63664.1	37166.3	33787.8	46351.8	69643.6	73640.4	77068.1	61004.5	53285.3	61140.4	30740.3	45838.6	60176.4	35822.9	79775.2	63918.5	61029.9	38394.2	38484.3	54806.4	71650.9	71973.9	38326	57131	42783.7	84657.5	76903.4	84143.7
O95294	RASAL1	O95294	32729.4	Filtered	NaN	Filtered	6570.08	NaN	6120.59	Filtered	Filtered	Filtered	Filtered	Filtered	Filtered	Filtered	Filtered	Filtered	NaN	Filtered	Filtered	NaN	Filtered	NaN	Filtered	3024.34	Filtered	Filtered	Filtered	Filtered	NaN	NaN	NaN	4351.12	NaN	Filtered	3105.12	9011.59	Filtered	Filtered	Filtered	7372.98	Filtered	Filtered	NaN	NaN	Filtered	Filtered	3881.08
O95295	SNAPIN	O95295	109307	105428	106788	106700	48659.7	107383	66901	82167.2	91523.7	131248	103117	153252	93193.4	74345.8	108514	97587	322396	84002.8	104963	65350.1	111799	83387.2	101366	96223.4	87860.4	86278.1	76117.1	100308	105591	87825.3	102677	75129.3	87602.2	118106	80500.9	107149	107433	86161.2	99953.5	94911.6	107894	85410.4	99654.5	98507.8	81625.5	95737.8	95288.5
O95297	MPZL1	O95297	21697	NaN	39458.2	34215.4	42677.7	43206.1	Filtered	NaN	21261.9	NaN	Filtered	Filtered	NaN	40156.1	NaN	Filtered	Filtered	28244.6	32206.8	15680.4	NaN	NaN	NaN	NaN	NaN	42792.2	Filtered	Filtered	Filtered	NaN	26095.2	27480.9	11960.2	NaN	30731.2	NaN	30058.4	21099.5	NaN	22057.1	NaN	26553.1	Filtered	27270	Filtered	Filtered	Filtered
O95298	NDUFC2	O95298	67385.6	159396	110557	130636	87636.8	103993	69303.8	136867	109467	236217	236033	177694	245103	155329	215615	45227.6	442338	118551	119072	148734	129615	207151	106258	207819	252390	171138	302953	136830	366403	224456	110774	216525	200410	360135	158675	165770	202034	201904	233520	161531	86679.5	141108	163177	112767	286020	296877	278067
O95299	NDUFA10	O95299	67433.3	227635	115028	93562.7	105075	110366	100226	92431.2	167639	336387	463642	276850	285845	165483	279800	96262.3	141166	170296	97807.2	253571	167036	221698	99802	186045	418442	252191	532459	178829	360111	194114	92736.4	161920	201863	467154	226898	142539	266039	232243	387526	161619	87466.9	196234	178652	132221	492002	297099	335853
O95319	CELF2	O95319	80359.8	95506.9	200715	87919.2	202807	189297	137454	265134	165390	135787	185909	108432	82845.8	154020	87957.4	142982	272755	143098	115478	222293	127773	186719	153349	119243	128178	141414	102561	117366	79661.5	143373	82905.4	93984.3	148218	81590.8	119341	91904.7	147020	193673	127133	106038	153541	142228	109289	119391	100578	76038	176952
O95336	PGLS	O95336	422860	631934	696403	508992	534080	738264	480358	560932	591847	681623	315493	663290	385131	269942	399946	1.11121e+06	739812	521182	423413	500254	546384	1.07112e+06	843056	168355	335527	772210	296602	746883	715098	543375	675005	594930	624808	695836	676640	467431	719881	836420	279494	688214	882642	609877	679833	464344	276928	396984	499460
O95340	PAPSS2	O95340	Filtered	NaN	Filtered	Filtered	Filtered	Filtered	Filtered	Filtered	Filtered	Filtered	Filtered	NaN	Filtered	Filtered	Filtered	Filtered	Filtered	Filtered	Filtered	Filtered	Filtered	Filtered	Filtered	Filtered	Filtered	Filtered	Filtered	Filtered	Filtered	Filtered	Filtered	Filtered	Filtered	NaN	Filtered	Filtered	Filtered	Filtered	Filtered	Filtered	Filtered	Filtered	Filtered	Filtered	Filtered	Filtered	Filtered
O95347	SMC2	O95347	180230	74229	117586	225149	142535	106290	223836	235502	101112	104435	38258.3	120604	152325	103727	114667	45855.1	131351	120419	128981	109956	94090.7	98935.8	211708	54701	67669.1	119451	21801.8	118338	105452	115048	214328	150704	121763	115237	160420	146718	110276	91266.5	52733.9	115024	218000	116055	119216	116349	35041.6	172040	67012.4
O95352	ATG7	O95352	33695	32803.3	40922	33578.9	39113.4	69393.4	85685.7	53362.4	31569.1	28980.4	36031	152825	59904.4	89695.8	30743.3	54962.6	Filtered	24200.4	21254.5	27571.8	41468.6	32709.2	28130.2	NaN	30895.3	67043.6	31741.6	30540.1	51632.2	25929.5	40464.5	22981.1	26246	63208	28275.4	27772.1	72152.8	31130.6	20413.8	23543.1	30599.5	26131.9	33337.6	17921.8	34183	51992.2	8794.03
O95363	FARS2	O95363	21730.8	NaN	18607.7	NaN	22849	22997.7	30341.6	NaN	38557.4	NaN	55072.6	37627	65085.7	47985.2	45125.3	21849.5	NaN	21072.4	37978.2	32468.3	54302.4	27963.9	NaN	40825	42029.4	38977.3	39071.5	34187.9	39537.9	50054.9	42149.9	27794.8	54126.6	62764.7	43566.3	NaN	35583.7	26552.3	47565.3	41797.6	NaN	21179.1	49615.7	NaN	42871	58723.7	25804.5
O95365	ZBTB7A	O95365	NaN	Filtered	Filtered	NaN	NaN	NaN	Filtered	NaN	19052.5	16473.6	37273.8	NaN	NaN	NaN	NaN	NaN	Filtered	16325.6	14759.3	23521	NaN	20316.4	Filtered	22057	20731.5	Filtered	25442.7	14139.8	Filtered	32601.6	Filtered	21350.1	NaN	Filtered	30310.7	NaN	Filtered	18965.2	22394.9	13684.7	Filtered	16856.7	17689.2	14451.8	20505.1	NaN	27036
O95372	LYPLA2	O95372	194161	165646	90705.6	195063	92163	85338.9	104642	165617	62748.7	127331	72161.7	135978	97095.1	112605	140684	120498	387268	126731	170224	53334.2	54955.1	181161	158110	102666	68083.1	126938	45095.2	154094	137652	104708	214781	216111	99651.6	172380	193999	131837	125921	159203	37236.7	213059	176364	133338	156634	213521	60492.8	105315	159348
O95373	IPO7	O95373	262366	291179	251122	149782	303371	235238	376651	161919	274078	233627	97383.6	179014	138730	211177	169626	204778	326742	162297	285887	180944	185865	132485	115563	104724	105536	151584	82641.7	227726	149333	122596	165007	239499	144670	157353	242902	197782	149976	146689	84934.8	194192	102789	165917	210175	302929	76049.6	146916	117492
O95376	ARIH2	O95376	50051.8	35928.6	32883.8	39055.3	47038.9	35615.1	43860.4	26187.7	27790.6	29579.7	25447.3	22619.6	23588.3	27924	34729.9	26328.9	Filtered	33227.9	24331.3	29110	28461.2	32908.1	29997.2	15873.3	NaN	23006.3	24366.1	27746.9	21923.1	20931.3	37240.4	22315.3	22845.1	NaN	26538.1	22696.4	27463.6	33378	NaN	18409.9	25364.7	27958	32843.1	16981.1	14769.3	22529.6	20005.8
O95379	TNFAIP8	O95379	12283.5	43291.3	23453.4	28706.2	35701.3	23252.6	22222.3	103018	26034.6	23393.7	44893	82622.9	39256.9	28288.9	27022.3	27887.3	NaN	37863.7	15743	30142.9	22849.1	14518.4	63757.2	18824.3	28371.9	78797.1	26677.9	31754.9	67475.5	22214	19750.8	29565	30171.4	59805.7	39285	37354.5	84677.3	17626.1	25875.4	22772.3	48954.4	36156.1	31029.2	14909	22717.2	38250.3	24185.4
O95391	SLU7	O95391	34183.5	45846.1	31135.4	54430.4	40163.8	29438.4	25696.3	54408.2	58404.1	37222.2	50093.8	16399.8	28612.2	62604.3	47879.1	39410.1	Filtered	42589.1	73902.7	76503.7	31119.3	51070.3	66192.8	66231.1	30395.5	10504.6	34658.8	52991.3	NaN	39171.6	51165.7	39824.1	37812	Filtered	29040.6	37471.3	NaN	40827.6	26076.6	40561.5	57504.1	38279.2	53985.9	52698.4	36090.7	22848.4	47251
O95394	PGM3	O95394	30482.9	NaN	19405.9	NaN	32104	19823.9	26221.9	Filtered	25886.6	Filtered	Filtered	NaN	Filtered	NaN	NaN	30611	Filtered	NaN	27302.4	4945.48	Filtered	94067.2	54594.9	Filtered	Filtered	Filtered	Filtered	NaN	Filtered	Filtered	38317.1	NaN	Filtered	Filtered	32171.2	NaN	Filtered	Filtered	Filtered	NaN	NaN	33368.7	NaN	21182.1	Filtered	NaN	NaN
O95396	MOCS3	O95396	28693.6	29251.1	NaN	34356.9	NaN	9657.41	NaN	59964.3	414326	27001.3	150480	Filtered	Filtered	NaN	NaN	24052.9	Filtered	37659.1	NaN	201494	Filtered	18977.5	23974.7	Filtered	NaN	19142.1	NaN	13080.7	Filtered	Filtered	18965.5	54368.8	Filtered	NaN	NaN	NaN	17876	16582.1	19365.3	13402.8	24610.4	7259.5	NaN	NaN	NaN	24815.6	Filtered
O95400	CD2BP2	O95400	84347.2	131407	113293	105392	63135.6	111112	80858.1	171382	90352.8	128591	62518	72851.3	77769.3	59261.8	125190	61124.3	280538	97261.2	55025	128206	117814	121037	169407	175626	103382	122088	86499.1	102303	133421	91509.3	123040	155869	93170.1	137876	113991	116551	170539	116024	105593	129409	173747	97848.5	108455	68486.3	82925.8	91007.1	163274
O95402	MED26	O95402	NaN	NaN	NaN	NaN	NaN	NaN	NaN	NaN	NaN	NaN	Filtered	Filtered	Filtered	NaN	NaN	NaN	Filtered	NaN	NaN	NaN	NaN	NaN	Filtered	Filtered	Filtered	Filtered	Filtered	NaN	Filtered	NaN	NaN	NaN	NaN	Filtered	NaN	Filtered	Filtered	Filtered	Filtered	NaN	Filtered	NaN	NaN	NaN	NaN	Filtered	NaN
O95425	SVIL	O95425	4963.62	10619.2	Filtered	10413.9	NaN	10101.6	9038.58	18801.9	Filtered	Filtered	Filtered	29551.1	NaN	11745.1	NaN	6523.08	Filtered	NaN	21887.6	4431.95	NaN	NaN	17502.9	7448.89	NaN	12191.4	NaN	4938.81	6897.48	2695.99	12752.5	3090.64	NaN	8664.53	5679.04	4700.28	14043.7	NaN	NaN	4600.31	19218.8	3725.83	3846.06	11824.9	NaN	7567.84	NaN
O95427	PIGN	O95427	Filtered	NaN	NaN	Filtered	Filtered	Filtered	Filtered	Filtered	NaN	Filtered	21683.8	Filtered	Filtered	NaN	NaN	Filtered	Filtered	Filtered	Filtered	NaN	NaN	NaN	Filtered	NaN	20262.8	NaN	35772.1	5799.48	Filtered	Filtered	Filtered	Filtered	NaN	Filtered	Filtered	NaN	NaN	NaN	18462.2	NaN	NaN	NaN	4261.08	Filtered	30789.5	NaN	NaN
O95429	BAG4	O95429	17870.8	29288.9	17001	15021.8	16354.5	15059.6	26356.6	12516.1	16777.3	NaN	7572.91	20360.1	NaN	15794.8	11438.8	15786.1	NaN	9536.59	19041.5	15103.6	24021.7	9423.42	NaN	32861	9901.22	20686.6	16648.5	16062.3	Filtered	10988.7	18004.4	12929.3	9918.43	Filtered	19548.9	17083.3	15999.5	12456.2	Filtered	16487	14554.9	12171.5	13143.7	15932.8	17102	NaN	19747.1
O95433	AHSA1	O95433	467567	235184	216167	755688	234867	210897	602322	323782	277627	329415	155658	227574	301303	297916	264458	416432	510775	232269	449121	191471	308441	231597	375394	202520	155213	329213	236399	297335	260995	181303	781405	400229	212519	263644	401425	317834	329277	270128	142709	295315	396600	278223	278724	504788	224829	277201	254075
O95453	PARN	O95453	72330.1	47660	71984.1	80432.4	48186.1	109681	58602.5	64047	58790.9	70803.3	45608.5	82817.2	66942.4	41535.9	58781.4	62066.6	NaN	53697.5	57051	50435	64276.8	64956.1	61563.9	35149.9	37060.9	53481	39282.8	62104.9	45274.2	53891.6	78268	50273.2	54575	40093.1	62507.9	64799.3	49919.8	66213.9	33658.2	52658.9	57033.3	41897.2	64696.6	45992.7	36629.2	52069.1	29432.2
O95456	PSMG1	O95456	116663	69443.5	45073.6	136382	119275	63204.3	238694	151812	143508	64769.5	46892	50618.7	102865	135277	78848.1	128402	265052	51129.1	174538	65126.8	75250.7	29194.5	183918	69789.3	31491.5	88566.8	27644.2	69187.4	80462	68507.8	125113	112083	65408.2	100306	104129	75042.2	59246.6	33746.6	30193	89282.9	167409	73434.3	65367.4	202244	27251.6	106802	40799.9
O95466	FMNL1	O95466	47502.4	226612	182854	155897	76321.2	182359	36778.4	277820	145889	223443	194827	381749	136784	137561	115782	68424.8	443993	176728	77203	174737	216708	208999	359671	332983	301355	473003	245082	318465	536355	244000	166568	384352	281132	295058	382843	452939	505683	171756	303195	297174	262636	235196	284188	64553.3	284394	320035	450800
O95470	SGPL1	O95470	38042.2	17571.1	32379.6	35450.1	28016.1	25993.5	19538.8	26204.2	41504.3	34405.6	70139.9	51313.5	28384.8	58560.9	16407.6	24187.3	89518.2	22386.6	62912.9	23712.8	27469.6	17348.8	38417.2	28910.7	34180.6	30221.4	18058.8	28379.6	32740.6	26752	32993.9	32465.3	30892	42336.5	44225.9	35910.9	27597.6	16631	36129.8	41479.5	35421.4	22268.6	29003.3	61802.5	19815.6	25809.2	29843.1
O95475	SIX6	O95475	Filtered	Filtered	Filtered	52125.7	Filtered	Filtered	Filtered	Filtered	Filtered	Filtered	Filtered	Filtered	Filtered	Filtered	Filtered	Filtered	Filtered	Filtered	Filtered	Filtered	Filtered	Filtered	Filtered	Filtered	Filtered	Filtered	Filtered	Filtered	Filtered	Filtered	58043.4	Filtered	Filtered	Filtered	Filtered	Filtered	Filtered	Filtered	Filtered	Filtered	Filtered	Filtered	Filtered	Filtered	Filtered	Filtered	Filtered
O95476	CTDNEP1	O95476	NaN	NaN	Filtered	Filtered	Filtered	Filtered	Filtered	Filtered	Filtered	NaN	NaN	Filtered	NaN	Filtered	Filtered	Filtered	Filtered	NaN	Filtered	NaN	Filtered	Filtered	Filtered	NaN	NaN	Filtered	Filtered	NaN	Filtered	Filtered	Filtered	NaN	Filtered	Filtered	Filtered	Filtered	Filtered	Filtered	Filtered	Filtered	Filtered	Filtered	NaN	NaN	Filtered	Filtered	Filtered
O95478	NSA2	O95478	75389.9	26625.7	48737.2	47538	49447.3	20111.6	37130.2	33190.5	29514.3	15660	52512.6	Filtered	NaN	38182.2	53252.4	45716.4	166072	38510	69530.7	45232.1	11561.8	21285.3	NaN	83859.9	37545.8	26606	29617.2	75926.4	18532.6	32570.2	36815.7	46682.2	39853.1	NaN	46879.3	34168.6	20198.4	41137.5	36151.9	40632.2	11570.1	36613.4	79392.1	65617.7	30095.8	NaN	44617.5
O95479	H6PD	O95479	4475.46	26066.1	54285.3	8734.32	27638	54217.2	7333.66	48578.8	78998.9	44292.5	56070.6	171625	50288.9	73652.4	25772.8	170766	NaN	31089.8	21804.7	39196.7	63904.6	21150	71817.6	18733	164821	230141	84728	43610.2	128560	49404.9	21994.2	60382.7	71370.2	111702	53248.8	56912.5	229721	21199.3	180377	59223	85239.8	41565.9	42749.6	30585.1	71447.1	56498.8	32488.9
O95486	SEC24A	O95486	37500.7	16983.4	19751.8	45476.5	22158.8	69103.2	31562.8	33849.5	29743.2	11276.1	36834.5	52047.3	29926.6	15590.9	38430	23843.9	Filtered	16944.1	31766.2	23639.7	42024.8	19367.9	21724.8	14675.1	13066.1	18846	25696.2	15361.1	31687.7	12022.2	37820	17249	12894.1	47958.3	81246.8	21416.1	20004.4	18138.4	57315.8	17550.3	34326.3	15898.1	15623.9	28136.1	25742.8	23746.4	13897.3
O95487	SEC24B	O95487	46346.1	29396.1	52391.6	38547.4	58413	51377.4	58417.2	43157.3	28661.9	20645.1	33711	34033.3	36900.7	21149	21248.7	28784.5	NaN	28459.7	25817	45701.4	29422.4	26031.9	54966.1	31237.9	29640.9	22482.8	40092.7	27531	27286.6	39798.2	42249	24677.3	26493.3	32947.6	20575.8	29394.9	19965	37239.7	25943.9	23088.3	49392.5	29048.7	30154.8	21440.1	39466.7	43849.4	27597.1
O95497	VNN1	O95497	Filtered	Filtered	Filtered	Filtered	Filtered	Filtered	NaN	Filtered	Filtered	Filtered	Filtered	172934	Filtered	Filtered	Filtered	Filtered	Filtered	Filtered	Filtered	Filtered	106171	NaN	Filtered	Filtered	Filtered	Filtered	54519	NaN	93236.5	NaN	Filtered	56941.6	Filtered	125947	50971.6	34985.7	NaN	Filtered	Filtered	48998.7	NaN	Filtered	NaN	Filtered	57391.5	Filtered	Filtered
O95498	VNN2	O95498	Filtered	Filtered	Filtered	Filtered	Filtered	Filtered	Filtered	Filtered	Filtered	Filtered	Filtered	260035	NaN	Filtered	Filtered	Filtered	Filtered	Filtered	Filtered	Filtered	67394.8	Filtered	Filtered	Filtered	Filtered	NaN	Filtered	Filtered	105342	Filtered	Filtered	NaN	Filtered	95106.4	Filtered	NaN	Filtered	Filtered	Filtered	NaN	Filtered	Filtered	Filtered	Filtered	Filtered	Filtered	Filtered
O95503	CBX6	O95503	NaN	Filtered	Filtered	Filtered	Filtered	Filtered	Filtered	NaN	NaN	11412.1	NaN	Filtered	Filtered	NaN	Filtered	Filtered	Filtered	Filtered	NaN	NaN	Filtered	NaN	NaN	Filtered	Filtered	NaN	23934.2	Filtered	Filtered	Filtered	Filtered	Filtered	Filtered	Filtered	Filtered	Filtered	Filtered	Filtered	Filtered	5713.81	Filtered	Filtered	Filtered	NaN	21687.6	Filtered	Filtered
O95544	NADK	O95544	13645.5	37181.2	39562.8	12766	20560.1	36023.6	Filtered	Filtered	23014.7	29152.8	Filtered	198308	58168.9	16179.4	Filtered	NaN	Filtered	Filtered	NaN	24880.5	Filtered	Filtered	Filtered	Filtered	NaN	92028	NaN	Filtered	131819	Filtered	19234.7	Filtered	Filtered	84312.9	NaN	NaN	69715.1	NaN	NaN	NaN	Filtered	NaN	NaN	34848.1	Filtered	62196	Filtered
O95551	TDP2	O95551	90573.3	52527.8	51850.3	100234	54567.3	31382.3	81773.4	58179.7	21213.3	49275.1	15334.2	23480.8	23320.7	57637.2	55158.7	36464.5	Filtered	45233.5	89460.4	45315	50582.8	41955.9	64916.8	40495.8	NaN	33570	NaN	37803.1	NaN	14371.9	101323	46433.7	17465.4	NaN	41266.7	88325	28165.3	46339.6	NaN	49873.8	60695.9	47319.3	39761.4	88504	Filtered	27441.5	17787.4
O95562	SFT2D2	O95562	NaN	NaN	46517.1	NaN	20858.9	39832.4	NaN	Filtered	NaN	NaN	26828.3	NaN	NaN	NaN	NaN	NaN	NaN	55470	NaN	31987.9	NaN	NaN	NaN	NaN	NaN	NaN	52367.3	43603.2	NaN	NaN	NaN	NaN	NaN	NaN	NaN	NaN	NaN	NaN	34603.5	36007.3	NaN	42744.7	NaN	NaN	58488.6	NaN	NaN
O95563	MPC2	O95563	53987.9	9640.36	29877.2	73737.6	62356.2	52378.3	50429	22726.3	60964.8	76555.8	118417	36171.7	52354.7	76698.9	35210.4	34835.5	Filtered	23164.3	65506.9	50684.2	34258.6	30084.5	40836.8	21685.3	73911.1	41648.5	53230.7	22555.3	92229.6	59307.4	71160	62190.2	57770.5	86573.4	47014.8	36095.9	24671.7	29307.8	68859.4	44782	32883.9	27050.4	19426.9	101231	64146.3	84377.6	NaN
O95571	ETHE1	O95571	98673.2	354239	400139	190458	130511	248781	156519	194965	594755	556614	842810	832814	460472	774450	513563	839801	366878	235870	526768	664690	507544	262984	267495	514250	806312	366694	883178	280967	1.45998e+06	431801	137081	254171	330564	1.08024e+06	412415	276337	410662	275979	798852	318074	253172	220604	311436	458490	896480	779325	702745
O95573	ACSL3	O95573	36728.1	41564.4	37969.8	34279.2	53476.3	39342.3	56310.5	64569.9	60645	58516	46903.3	76265.3	72141	72108.1	35418	20735.5	158846	31706.9	26422.5	50110.3	53482.1	32873.1	47945.5	96566.5	99014.2	59458.6	59384.1	40991.7	105372	34795.9	37655.4	60528.6	32790.6	94228.4	55603.5	57713.9	53863.4	34018.7	89491.8	51729.6	51458.3	34621.2	40586.1	34513.3	53952.1	83203.7	109090
O95602	POLR1A	O95602	99079.9	31798.4	43447.4	62160.9	62575.5	37974.8	91751.8	34922.1	24532	62425.1	72605.5	11015.1	35887	11715.4	102874	17477.9	132779	55240.6	40729.6	61828.1	43802	67546.3	18605.8	67966.3	58670.6	32285.9	62428.9	70889.2	22668.1	83216.6	58072.8	63539.7	83043.2	21083.3	74412.7	79807.9	35456	72486.2	54088.5	72676.4	19665.3	55039.1	76981.8	45259.4	59832.2	40478.7	33886.3
O95613	PCNT	O95613	117389	18508.8	225637	20944.4	8361.26	80934	316986	16738.3	26086.3	408092	175564	Filtered	17191.1	31695.2	20175.2	110757	63843.5	361991	36126.5	106731	45761.6	28495.7	33957.4	41586	35872.9	40392.5	42059.1	64683.5	NaN	32486.2	119738	19631.8	26531.4	13521.6	31807.3	18806.1	65658.5	12603.3	42021.1	30697.4	140514	33377.8	21835.5	29406.5	39047.8	25537.6	48822.2
O95619	YEATS4	O95619	41927.5	49835.6	71225.1	33475.3	36175.6	50886.4	34114.6	76197.1	52838.7	55918.7	61873.7	24580.4	52380.2	66307.3	63058.2	34214.9	103395	48950.9	52974.8	67804.8	77256.9	66904.1	81735.2	54292.8	59211.1	65458.2	74966.3	58669.2	31943.6	42142.9	38859.5	54766.6	69396.4	42691	56557.8	45284.7	54598.1	54894.7	58520.8	52963.5	88413	42706.7	60173.6	52511	67704.8	46904.6	86802.4
O95625	ZBTB11	O95625	19588.6	Filtered	NaN	11243.3	NaN	NaN	NaN	27015	NaN	Filtered	NaN	Filtered	Filtered	NaN	18581.3	Filtered	NaN	13209.8	18065.1	22234.3	Filtered	22823	22343.5	NaN	Filtered	Filtered	NaN	21597.1	Filtered	NaN	14151.5	NaN	15912.1	Filtered	NaN	NaN	Filtered	Filtered	Filtered	14788.3	31415.7	NaN	NaN	Filtered	Filtered	Filtered	NaN
O95628	CNOT4	O95628	NaN	NaN	Filtered	NaN	NaN	Filtered	Filtered	NaN	Filtered	Filtered	Filtered	Filtered	Filtered	Filtered	NaN	Filtered	Filtered	NaN	NaN	Filtered	NaN	NaN	NaN	NaN	Filtered	Filtered	Filtered	NaN	Filtered	Filtered	NaN	NaN	Filtered	Filtered	Filtered	Filtered	Filtered	Filtered	Filtered	Filtered	NaN	NaN	NaN	Filtered	Filtered	Filtered	Filtered
O95630	STAMBP	O95630	79633.8	62260.7	67218.2	87044	59754.2	63133.8	57714.5	57833.2	33559.5	72044.7	47177.6	44631.3	53184.9	27050.9	64581	51554.8	NaN	50815.1	40777.7	54749.7	64088.5	61910.4	79996.8	35230.2	42977.8	64099.2	26143.4	51563.1	67703.6	47978.6	92251.1	60846	51140.9	63143.5	46222	56138.1	72564.6	64389.5	43229.3	67928.1	84404.9	45966.1	64543.7	31910.9	36961.4	54286.5	30624.6
O95639	CPSF4	O95639	89587.8	84170.5	96567.2	67971.3	82941.9	78880.7	91495.9	55258.6	89716.7	64145.2	140491	64295.4	48403.1	70174.9	60042.8	45101.6	NaN	59782.1	76038.1	52788.5	61467	66833.1	45452.8	70004.7	68761.5	93442.1	89029	37963.7	25639.7	69781.9	56172.8	44283.1	56492.9	25498	50491.5	27116.5	66705.9	72192.9	74589.8	40132.2	64613.8	57663.3	70535.2	64798.7	113454	39515.9	99514.2
O95644	NFATC1	O95644	Filtered	NaN	Filtered	26113.9	70868.3	Filtered	9563.73	75307.4	NaN	Filtered	20922.3	NaN	NaN	26496.3	NaN	NaN	Filtered	NaN	25601.7	Filtered	Filtered	NaN	86302	Filtered	Filtered	40079.3	21060.9	30413.4	30526.3	30893.6	18276.1	21682.3	21797.3	Filtered	NaN	31465.2	36854.7	NaN	NaN	28507.5	78392.9	12045.4	34490.7	34965.3	19666.5	NaN	Filtered
O95671	ASMTL	O95671	63607.2	143415	72316.3	23387.6	33857.6	61489	60686.8	81265.8	59081.3	60769.6	61102.1	47299.2	69332.2	46714.9	100185	65638.2	214898	36859.7	80229.4	68006.9	29298.1	51683.1	75649.6	85007.7	52322.4	30073.2	111550	105109	32234.5	61630.1	53884.2	46886.4	64725.1	33863.5	40522.7	102231	32854.2	42463.3	42890.1	54782	90491.2	32559.7	114369	84479.8	112627	65590.9	49873.8
O95674	CDS2	O95674	24604.5	126452	45490.2	57347	22333.6	61114.3	Filtered	77126.9	64821.7	82030.9	185703	101702	83293.5	96007.5	105126	76413.8	522513	92993.1	46071.6	90302.3	134448	75212.3	131475	207119	319834	78309	151443	116230	46511.6	103849	35860.8	81038.8	111483	104292	58319	86761.8	73087.5	72426.8	293567	80091.4	91816	88487.1	127144	50784.8	135887	82927.5	144964
O95684	CEP43	O95684	17840.6	7893.8	NaN	43027.1	20284.1	18110.7	NaN	24932.9	20725.5	NaN	NaN	Filtered	17050.4	26118.9	NaN	NaN	NaN	16958.9	53148.1	10806.9	NaN	NaN	26072.9	5519.93	NaN	13378.9	NaN	13805.1	NaN	17221.8	37817.6	18848.8	16546.8	NaN	NaN	21091.3	NaN	NaN	NaN	18261.7	26328.9	16500.3	16110.5	44740.8	6890.23	20945.3	NaN
O95685	PPP1R3D	O95685	Filtered	NaN	Filtered	Filtered	Filtered	Filtered	NaN	NaN	Filtered	Filtered	NaN	NaN	Filtered	Filtered	NaN	Filtered	Filtered	Filtered	Filtered	Filtered	Filtered	Filtered	NaN	Filtered	Filtered	NaN	Filtered	Filtered	Filtered	Filtered	Filtered	NaN	Filtered	Filtered	Filtered	Filtered	Filtered	NaN	Filtered	Filtered	NaN	Filtered	Filtered	Filtered	Filtered	Filtered	NaN
O95696	BRD1	O95696	26740.9	49350	40641.6	86319.4	33385.1	33518.8	31585.6	31586.7	34118.2	59518	50091.9	48149	26322.3	54212.6	79062.2	Filtered	91965.9	57236.4	33582.6	89045.1	43608.5	72922.2	99813	165013	110888	55421.7	78935.8	50232	49970.1	47011.8	64287.5	62927.6	226564	36465	47919.6	71291.3	72548.6	36150.4	110660	57125.6	98763.2	58624.1	51126.4	37747.1	45922.6	35275.8	103973
O95707	POP4	O95707	26151.2	NaN	34779.8	22680.8	48691.8	34182	47178.7	NaN	NaN	Filtered	15662.6	Filtered	11356	19522.4	20468.1	27481.6	NaN	17241.9	17159.9	29349.8	14407.8	22206.5	NaN	24898.8	18068.4	NaN	20912.5	18272.3	Filtered	19138.2	28564.8	16765.7	15128.5	Filtered	17205.4	16381.8	NaN	24586.5	13702.6	17736.8	Filtered	9699.41	NaN	25514.5	18576.2	NaN	NaN
O95714	HERC2	O95714	74156.3	74055.9	NaN	71314.8	69016.4	99900.5	78102.8	92235.9	82277	NaN	89644.7	NaN	78581	65047.8	95655.3	154438	NaN	119108	46953	81845.4	94372.6	116754	69440.5	44617.2	64772.8	NaN	46813	54646.3	153014	65573.6	73324	57764.2	79691.3	99906.5	11932	19994.3	77541.4	91038.2	59029.7	85056.1	96347.2	59944.5	62386.8	44069.3	48155.5	83891.3	59794.9
O95716	RAB3D	O95716	91021.5	292049	285231	124894	206136	264317	NaN	150819	143222	263519	312327	529084	309971	273809	170690	204810	474665	194606	152082	187587	182453	160585	178506	282999	306556	323027	182023	143966	474486	122491	123022	190739	142634	448086	196469	171765	358091	166589	299493	136571	163967	244236	157629	293482	171961	287737	308052
O95721	SNAP29	O95721	85942.5	69146.5	45783.3	114379	52418.5	56894.6	67048.3	63445.7	96616.7	76059.9	76586.3	132161	132927	110034	75882.3	85321.3	170826	63361.1	105341	47367.4	93629.4	59377.6	86293.7	106245	83902	54083.6	67341.5	96946.2	116385	92139.5	127154	110776	90196.4	109708	75821.6	94400.8	53135.8	60686.4	72429.2	93021.2	75884	68412.1	89928.4	126108	59398.3	137189	77221.2
O95747	OXSR1	O95747	148751	246902	175938	371421	239834	158693	149702	230536	152546	158267	182938	148510	168456	115732	191114	217300	141698	165661	122567	111888	194551	172007	364944	160754	115389	211481	103583	165473	166906	233099	393891	148291	208970	203228	73171.1	193863	221026	174155	120670	169272	374899	199507	175832	121666	122954	178838	98739.7
O95749	GGPS1	O95749	24429.1	58319	40990.9	59676.4	36159.4	NaN	33648.5	27493.7	82314.4	NaN	45135.1	40616.5	NaN	63388.1	51842.2	105057	NaN	57514.9	54101.5	21687.4	49576.6	41728.5	NaN	NaN	29422.3	NaN	NaN	55836.7	38296.6	NaN	44452.3	24513.7	45404.2	50874.6	57232.4	43783.8	47089.9	48613.5	NaN	38829.1	NaN	41645.5	65997.6	52651.8	NaN	Filtered	NaN
O95757	HSPA4L	O95757	Filtered	NaN	Filtered	174885	Filtered	NaN	22979.1	NaN	NaN	Filtered	NaN	47979.5	NaN	291254	Filtered	Filtered	Filtered	Filtered	NaN	Filtered	Filtered	Filtered	Filtered	Filtered	Filtered	Filtered	Filtered	NaN	Filtered	Filtered	170995	NaN	NaN	NaN	NaN	Filtered	NaN	Filtered	NaN	Filtered	Filtered	Filtered	Filtered	Filtered	Filtered	Filtered	Filtered
O95758	PTBP3	O95758	103154	103071	89536	33335.8	74892	83614.4	47407.6	140586	98017	35487.9	91115.7	116122	65523.8	76686.8	78838.4	58402.1	190741	111279	63617.9	45355.6	29112.9	57235.2	101594	146796	63597.8	77841.7	82468.5	84961.8	113635	65373.8	30094.4	99666	57670.9	75804.5	114506	98490.6	82104	50036.6	70440.9	80869	90432	97431.3	75759.4	75989.9	71025.7	83311.5	153879
O95772	STARD3NL	O95772	Filtered	NaN	NaN	NaN	21190	NaN	Filtered	NaN	NaN	NaN	NaN	41999.5	NaN	NaN	NaN	NaN	Filtered	NaN	NaN	53248.8	Filtered	32555.3	Filtered	NaN	32407.2	Filtered	NaN	NaN	Filtered	NaN	NaN	NaN	NaN	Filtered	NaN	NaN	Filtered	NaN	26844	NaN	NaN	NaN	NaN	NaN	NaN	NaN	NaN
O95777	LSM8	O95777	116790	301873	404954	176179	247700	440697	215190	346018	255813	288611	211749	177632	226944	222483	243330	418605	892571	188992	171952	305305	178832	306351	284534	305404	202660	385846	272029	282975	242795	170002	203841	299592	178532	231427	240558	224162	393663	309820	218139	222361	351849	230694	271901	204539	211593	267765	328990
O95782	AP2A1	O95782	138383	127860	131762	165601	122367	186230	129545	129476	273886	87995.6	223348	216102	409640	203013	134461	154065	277592	143308	142464	56464.2	189844	111947	118615	142875	267946	111203	135100	124260	253118	135224	142488	133514	137397	262948	148435	168673	137506	109977	206033	124940	117780	136927	132300	122942	135896	382548	149044
O95785	WIZ	O95785	37730.8	46667	55685.6	14033.1	42694.6	53219.4	33283.6	62170.5	50823.3	68567.6	65670	23025.3	92416.8	67477.6	76104.6	38451.4	622095	52063.3	55999.2	65598	60204.2	58736.9	73290.1	187294	80102.4	41524.5	101803	66288.3	23168.7	69027.2	17225.6	98988.5	73694.5	122048	85291.3	80011	36022.9	56019.6	94438.2	76088	68203.3	61022.4	61987.7	73514.3	83674.1	25316.6	200515
O95786	DDX58	O95786	25044.9	37827.6	56503.1	27622.5	40875.2	48952.6	33254.1	19339.1	18682	17886.7	31522.5	30928.8	41428	35656	21909.3	18755.2	133651	24099.6	10638.6	24233.8	17232.6	29871.7	25544	23520.4	NaN	20938.1	20972.1	13271.8	29697.4	12230.7	30044.4	23736.7	13169.4	39553.4	20504.1	29028.7	19248.2	29365.6	16945.7	24471.4	23162.7	23008.9	14180.6	18765	16999	36655.4	4112.45
O95793	STAU1	O95793	75561.1	35118.2	33981.8	96795.8	51294.1	29037.3	68438.2	44263.3	42711.1	38010.5	15693.9	21291.9	56044.5	50202.7	28730.8	16058.9	170300	15580.5	35609.3	36836.8	26175.2	28492.5	44457.4	36677	19083.9	17438	32303	26523.2	22950.5	18994.8	90566.3	32511.4	21146.5	25742.4	26947.6	37015.9	22183.6	29285.2	20640	27684.7	35918.5	19626.7	15435	31519.3	25973.9	34240.6	52968
O95801	TTC4	O95801	139744	38200.6	88464.2	126406	47362.9	80551.7	120574	35746.8	83008.6	42438.9	25226.8	61740.7	99786	52429.3	59467.4	49865.7	Filtered	46167.8	95070.2	45591.5	62773.8	21518.1	53855.3	30741.8	28575.4	NaN	Filtered	45268.9	NaN	41833.2	136316	66504.4	40540.6	21283.9	69722.8	68813.3	95653.7	26816.6	22543.9	61041.2	48970.8	48195.2	53747.7	47137.4	Filtered	NaN	44166.5
O95807	TMEM50A	O95807	NaN	NaN	NaN	NaN	NaN	NaN	NaN	NaN	NaN	NaN	NaN	NaN	NaN	NaN	NaN	NaN	Filtered	NaN	NaN	NaN	NaN	NaN	NaN	NaN	NaN	NaN	NaN	NaN	NaN	NaN	NaN	NaN	NaN	NaN	NaN	NaN	NaN	NaN	NaN	NaN	NaN	NaN	NaN	NaN	NaN	NaN	NaN
O95810	CAVIN2	O95810	Filtered	49130	16470.5	NaN	Filtered	15912.8	Filtered	Filtered	Filtered	10959	82168.5	371155	134991	NaN	NaN	12493.8	Filtered	30117.8	NaN	19824	NaN	NaN	Filtered	NaN	Filtered	102100	6358.79	NaN	298160	NaN	Filtered	NaN	NaN	309626	Filtered	Filtered	90581.9	NaN	Filtered	Filtered	NaN	NaN	NaN	Filtered	NaN	145107	NaN
O95816	BAG2	O95816	187820	7100.11	30151.1	153829	134054	22745.7	184402	71895.9	57233.8	Filtered	275939	70085.4	80954.3	37412.9	NaN	65721.9	Filtered	25103.9	74966.1	62164.7	70921.8	23977.9	Filtered	NaN	Filtered	25928.5	20516	18109.6	54858	NaN	261861	53721	23282.8	58719.6	30512.2	56566.9	NaN	NaN	20186.2	66112.5	Filtered	27269.7	19026.4	54542.5	NaN	80786.8	NaN
O95817	BAG3	O95817	Filtered	Filtered	Filtered	28156.9	26535.2	Filtered	36660	NaN	Filtered	Filtered	Filtered	Filtered	Filtered	Filtered	Filtered	Filtered	Filtered	Filtered	Filtered	Filtered	Filtered	Filtered	Filtered	Filtered	Filtered	Filtered	Filtered	Filtered	Filtered	Filtered	28540.2	NaN	Filtered	Filtered	Filtered	Filtered	Filtered	Filtered	Filtered	Filtered	Filtered	Filtered	Filtered	Filtered	Filtered	Filtered	Filtered
O95819	MAP4K4	O95819	52879.8	47148.4	74089.7	180422	107694	66100	126175	41938.9	55090.6	43802.8	47163.5	46911.6	101767	28767.9	33866.4	49929	89167.8	49682	34251.6	59061.6	84885.2	41815	36316.3	34690.9	84161.5	43287.8	45359	48383.5	92428.4	52853.5	186131	52917.7	63372.9	114230	35933.5	69891.2	53335.3	44381.5	73836.1	78203.7	31984.6	47300.6	60424.6	34303.9	41207.2	93899.4	141871
O95822	MLYCD	O95822	17145.8	39669.1	177147	5093.2	51478.4	19057.8	244492	144821	15590	47436.6	58757.1	32708.5	31569.4	21585.1	25262.4	14447.3	NaN	13448.2	30472	39099.1	NaN	18233.5	21632.5	32257.5	47370.1	48302.7	27849.1	35222.5	39042	21991.4	13275.8	25285.3	20904.3	57704.1	22003.9	18818.4	49132.9	16249.5	42677.2	20216.6	23465.5	13961.6	39858.9	32016	24278.5	33237.7	31373.2
O95825	CRYZL1	O95825	35787.1	22846.5	36725.2	Filtered	20220.4	42262.4	23911	59225.3	66623.5	Filtered	NaN	NaN	Filtered	NaN	NaN	81276.1	Filtered	25304.6	43229.5	40993.8	NaN	21072.6	NaN	NaN	26331.2	38007.8	36898.4	32246.8	Filtered	NaN	12486.6	14360.2	16337.7	Filtered	22879	NaN	NaN	19766.4	32630.8	17806.8	21581.2	23379.1	31247.2	39410	133657	NaN	NaN
O95831	AIFM1	O95831	269208	268269	212925	261152	243062	190043	173814	234174	353512	334824	507759	445385	433862	460959	259322	250975	488954	262015	308737	377070	336192	249566	312721	540685	444606	334872	945188	315639	587238	317019	289537	316345	259795	513072	227824	329966	373433	261224	454821	284288	298106	264190	310923	345610	997854	466035	349531
O95833	CLIC3	O95833	Filtered	Filtered	Filtered	Filtered	Filtered	Filtered	Filtered	Filtered	Filtered	Filtered	Filtered	Filtered	Filtered	Filtered	Filtered	Filtered	Filtered	Filtered	Filtered	Filtered	Filtered	Filtered	Filtered	Filtered	Filtered	NaN	Filtered	NaN	NaN	Filtered	Filtered	Filtered	Filtered	NaN	Filtered	Filtered	NaN	Filtered	Filtered	Filtered	Filtered	NaN	Filtered	Filtered	Filtered	NaN	Filtered
O95834	EML2	O95834	33664.9	91676.2	46467	39555.6	Filtered	41431.2	Filtered	31771	37580.4	30595.3	58799.9	123059	73105.9	NaN	50885.2	58689	NaN	58871.9	38698.9	26110.6	66988.9	31624.2	47645.7	37179.2	16714.3	81688.3	32763.6	62214.6	166183	27665.5	30976.9	35207.5	42522.7	169414	20020.5	44035.5	64817.4	29459.1	23858.3	31567.3	38139	48161.5	53989.4	35639.9	33912.6	96054.7	40565.7
O95848	NUDT14	O95848	Filtered	Filtered	Filtered	Filtered	Filtered	Filtered	NaN	Filtered	NaN	Filtered	Filtered	Filtered	Filtered	Filtered	Filtered	NaN	Filtered	NaN	Filtered	NaN	Filtered	Filtered	Filtered	Filtered	NaN	NaN	30438.5	Filtered	Filtered	Filtered	Filtered	NaN	Filtered	Filtered	Filtered	Filtered	Filtered	Filtered	48281.6	Filtered	Filtered	NaN	Filtered	Filtered	30641.8	Filtered	Filtered
O95857;Q12999	TSPAN13;TSPAN31	O95857;Q12999	NaN	NaN	NaN	NaN	NaN	NaN	NaN	NaN	NaN	NaN	NaN	Filtered	NaN	NaN	NaN	NaN	Filtered	NaN	NaN	NaN	NaN	NaN	NaN	NaN	NaN	NaN	NaN	NaN	NaN	NaN	NaN	NaN	NaN	NaN	NaN	NaN	NaN	NaN	NaN	NaN	NaN	NaN	NaN	NaN	NaN	NaN	NaN
O95861	BPNT1	O95861	138882	203113	153334	129500	206125	128564	127626	75000.7	296196	134233	108937	59452.4	72064.4	153051	222780	289039	553015	127753	232044	144294	170970	122029	106285	96266.4	75496.3	128455	90362.4	163956	75197.2	97544.1	136651	99155	107890	60916.4	153324	124249	117290	129615	74924.4	107413	94563.3	124543	159635	198949	93554.3	61218.8	146499
O95864	FADS2	O95864	94920.1	16321.1	12842	119562	39282.6	NaN	125627	135089	16759.8	21515.4	NaN	11224.2	133816	26756	14161.1	NaN	NaN	21384.7	27696.8	15678.7	38497.9	19160.9	89505.4	22170.1	27167.5	14055.2	NaN	21142.3	53271.7	29783.5	128426	42031.6	34262.1	72561.6	70571.2	68549.1	23270.6	18237.8	28074.4	58010	86004	17890.1	19009.9	26012.7	12978.7	129937	12223.3
O95865	DDAH2	O95865	150782	660393	457718	140294	256925	409211	201287	980997	1.01832e+06	501518	146108	192626	183459	629028	514055	1.18388e+06	597534	281141	896100	365367	125233	445926	1.14085e+06	575088	352871	520021	327048	133362	241957	161146	149790	428315	154133	284355	433460	221560	522286	464207	364297	385176	1054782	277013	135028	951617	318864	179100	893700
O95866	MPIG6B	O95866	Filtered	Filtered	Filtered	Filtered	Filtered	Filtered	Filtered	Filtered	Filtered	Filtered	Filtered	42732.3	NaN	Filtered	Filtered	Filtered	Filtered	Filtered	Filtered	Filtered	Filtered	Filtered	Filtered	Filtered	Filtered	27126.8	Filtered	Filtered	178424	Filtered	Filtered	NaN	Filtered	171376	Filtered	Filtered	NaN	Filtered	Filtered	NaN	Filtered	Filtered	Filtered	Filtered	Filtered	NaN	Filtered
O95870	ABHD16A	O95870	41244.6	33727	37800.1	28989	30770.9	31951.7	21802.1	61079.6	38252.9	59099.3	132179	158345	169752	62052.4	45322.4	37894.9	Filtered	46012.3	50111.6	40642.6	75929.6	40507.1	55041.5	112876	82434	82030.3	64013.8	52715.3	143651	72709	50578.1	53830	65992	141212	49025.5	77804.8	69471.7	47673.5	73850.6	55574.6	56048.4	46860.3	47389.1	52155.6	69043.6	156123	48054.4
O95881	TXNDC12	O95881	81275.9	180075	275512	288199	459696	190938	241403	318636	176327	280434	229571	387463	76324.6	551075	97388.1	213491	NaN	123894	251501	154194	295767	190084	439873	183115	136901	212416	106186	260782	154137	342666	376314	243846	334231	112433	244585	217936	206840	123842	190302	214671	423709	134142	251185	399534	110724	109279	193391
O95905	ECD	O95905	6980.65	Filtered	Filtered	Filtered	NaN	Filtered	26480.3	Filtered	NaN	Filtered	Filtered	Filtered	Filtered	Filtered	Filtered	Filtered	Filtered	Filtered	NaN	NaN	Filtered	Filtered	Filtered	Filtered	Filtered	Filtered	Filtered	Filtered	Filtered	NaN	Filtered	Filtered	Filtered	Filtered	Filtered	Filtered	Filtered	Filtered	Filtered	NaN	Filtered	Filtered	Filtered	NaN	Filtered	Filtered	Filtered
O95926	SYF2	O95926	48183.7	63468.3	55625.5	47589.1	35684.3	58064.2	50152	71037.5	68966.5	50607	77461.6	43896.9	38611.6	91273.4	67568.9	73458.2	NaN	65680.2	86339.7	82288.8	52004.7	54895.3	76070.4	50045.8	49404.2	10538.2	48444.8	53543.2	NaN	67951.8	47053.5	42548	64256.3	NaN	44720.4	36456.3	6499.98	71193.1	51113.9	45599.7	75741.4	54206.3	51406.4	74206.9	47829.8	51031.4	92671.6
O95976	IGSF6	O95976	Filtered	Filtered	Filtered	Filtered	Filtered	Filtered	Filtered	Filtered	Filtered	Filtered	Filtered	Filtered	Filtered	Filtered	Filtered	Filtered	Filtered	Filtered	Filtered	Filtered	Filtered	Filtered	Filtered	Filtered	Filtered	Filtered	Filtered	Filtered	Filtered	Filtered	Filtered	Filtered	Filtered	Filtered	Filtered	Filtered	Filtered	Filtered	Filtered	Filtered	Filtered	Filtered	Filtered	Filtered	Filtered	Filtered	Filtered
O95977	S1PR4	O95977	22931.7	29039.3	NaN	Filtered	NaN	NaN	12335.5	NaN	Filtered	NaN	31026.8	79469	NaN	NaN	NaN	NaN	Filtered	16747.3	Filtered	28068.8	NaN	33986.3	NaN	27129.5	42600.1	52264.7	33270.7	NaN	NaN	NaN	Filtered	NaN	NaN	NaN	Filtered	Filtered	NaN	32410.9	46372.8	23739.3	NaN	20221.3	26600.6	13313.2	29699.3	Filtered	23309.9
O95980	RECK	O95980	Filtered	NaN	Filtered	59777.4	NaN	Filtered	NaN	Filtered	NaN	Filtered	NaN	Filtered	NaN	NaN	45315.9	Filtered	Filtered	NaN	NaN	74741.1	Filtered	NaN	NaN	32363.4	Filtered	NaN	47256.2	Filtered	Filtered	NaN	NaN	Filtered	NaN	Filtered	Filtered	Filtered	NaN	NaN	Filtered	NaN	NaN	NaN	NaN	Filtered	57184	Filtered	17723
O95983	MBD3	O95983	79022.7	55664.8	68436.4	81253	66801.1	75342.9	97941.5	110547	87385.3	67331.2	76609.1	25157.4	89695.8	97000.9	107595	84137.4	Filtered	72111.8	101517	65657.6	103384	70161.5	139562	70416.4	88620.5	54163.7	43770.1	52296.5	28649.2	34555.6	63130.5	46546.9	53794	18174.8	61246.1	41192.5	57505	62824.4	63948.1	54467	118035	54735.6	41892.8	77032.3	43603.4	84415.8	97914
O95985	TOP3B	O95985	13405.3	6441.23	NaN	8064.33	15548.1	NaN	9073.81	56752.1	13644.5	79490.6	15518.5	NaN	Filtered	6111.32	8807.88	NaN	Filtered	10485.3	12907.7	14739.7	5726.52	12194.4	NaN	Filtered	Filtered	15945.7	4852.58	10968	NaN	NaN	8937.36	NaN	10133.2	Filtered	9988.43	Filtered	14629	6866.36	Filtered	11906.9	13182.4	12575.2	11441.4	11223.3	NaN	Filtered	37009.8
O95988	TCL1B	O95988	Filtered	167214	Filtered	Filtered	Filtered	Filtered	Filtered	Filtered	Filtered	Filtered	Filtered	Filtered	Filtered	Filtered	Filtered	Filtered	Filtered	NaN	Filtered	Filtered	Filtered	Filtered	Filtered	226204	Filtered	Filtered	Filtered	49304.1	Filtered	74709.2	Filtered	NaN	60173.1	Filtered	NaN	Filtered	Filtered	Filtered	Filtered	Filtered	Filtered	16404.7	45991.6	Filtered	Filtered	Filtered	214326
O95989	NUDT3	O95989	87436.8	179065	137662	74105.5	149617	126926	155279	70911.3	222563	126224	142771	84878.1	86445.2	126513	104266	420125	126002	133625	145620	124882	122040	131995	63245.7	102094	130134	78207.8	131444	150846	116165	84056.5	68554.6	70418.1	56734.2	85093.8	115091	79599	92418.5	124505	134397	90117.8	63872.6	146501	95132.4	174893	123257	73613.3	134163
O95994;Q8TD06	AGR2;AGR3	O95994;Q8TD06	NaN	Filtered	Filtered	NaN	Filtered	Filtered	Filtered	Filtered	Filtered	Filtered	Filtered	Filtered	Filtered	NaN	Filtered	Filtered	Filtered	Filtered	Filtered	Filtered	Filtered	Filtered	Filtered	Filtered	Filtered	Filtered	Filtered	Filtered	NaN	Filtered	Filtered	Filtered	Filtered	Filtered	Filtered	NaN	Filtered	Filtered	Filtered	NaN	Filtered	Filtered	Filtered	Filtered	Filtered	Filtered	NaN
O95997	PTTG1	O95997	37689.2	NaN	Filtered	27434.5	Filtered	Filtered	NaN	44216.1	NaN	Filtered	Filtered	Filtered	Filtered	30392.2	NaN	Filtered	Filtered	Filtered	NaN	NaN	Filtered	NaN	Filtered	Filtered	Filtered	Filtered	Filtered	Filtered	Filtered	Filtered	27787	NaN	NaN	Filtered	NaN	Filtered	Filtered	NaN	Filtered	NaN	Filtered	Filtered	16724.6	38242.9	Filtered	NaN	Filtered
O95999	BCL10	O95999	42590.9	49971.6	37636.9	22757.3	47583.8	45050.6	42296.4	22360.8	29054.5	30063.8	NaN	32368.2	NaN	32230.6	36448	51366.4	Filtered	25030	42837.2	NaN	25267.1	30894.7	26524.8	21484.9	47801.6	25559.9	28510.2	37385.8	NaN	42675.5	22640.1	20929.7	38078.1	NaN	5951.06	31973.8	24265.3	30161.3	34163	25328.4	29573.7	34310.7	34976.2	43686.3	NaN	Filtered	10859
O96000	NDUFB10	O96000	204258	182257	226015	228274	185291	173557	109662	219642	111565	395340	340227	468290	542624	227851	282262	89481.3	424119	289205	136211	222276	321072	344791	156038	508957	447690	265639	440503	235054	504425	450000	241855	291100	418352	454962	242943	294193	260373	326944	436717	291339	158725	300721	232548	168606	411011	560972	394754
O96005	CLPTM1	O96005	33553.7	42349.7	42940.1	37893.9	21449.9	36806.3	32684.5	48857	79367.8	66802.3	67285.5	73713.9	49757.3	40755.4	31187.7	35686.6	64784.5	47730.8	38769.8	62500.2	42718.2	42227.3	39073.7	49063.6	79717.8	66813.7	85171.1	30609.9	109553	37615.8	38947.7	52151.8	32668.7	81762.4	45944.6	48899.9	51868.9	48133.1	83893.1	44891.4	37303.6	33256.9	36560.2	48407.2	97245.4	59416.6	45555.5
O96006	ZBED1	O96006	14839.3	25286.3	31763.3	NaN	19807.2	36579	29739.1	23786.3	14677.7	9394.62	16752.2	NaN	NaN	27159.3	25250.8	12027.2	Filtered	17906.9	49160.8	29496.9	24121.6	22814.2	19389.9	31146.8	19378.7	11418.4	28008.3	15426.5	NaN	14374.3	19307.9	15937.8	31955.4	NaN	17760.7	17937.9	16287.3	21111.8	18386.4	18189.3	18877.3	18361.6	17880.2	49464.1	27781.5	NaN	33730.3
O96007	MOCS2	O96007	NaN	Filtered	NaN	NaN	Filtered	NaN	Filtered	Filtered	Filtered	Filtered	Filtered	Filtered	Filtered	Filtered	Filtered	Filtered	Filtered	Filtered	Filtered	Filtered	Filtered	Filtered	Filtered	Filtered	Filtered	Filtered	Filtered	Filtered	Filtered	Filtered	16194.4	NaN	NaN	Filtered	NaN	NaN	Filtered	NaN	Filtered	NaN	Filtered	Filtered	NaN	Filtered	Filtered	Filtered	Filtered
O96008	TOMM40	O96008	129489	120346	135777	170726	242147	108017	92956.7	110648	265764	129239	298541	152694	90999.4	101312	67886.1	151488	184255	110540	117085	200049	72543.2	65212	101394	155962	200306	72174	131687	128455	108984	119658	158951	90700.6	141947	114450	47650.3	105162	82589.8	61068.7	206686	85732.1	37237.6	95464.9	110912	84752.9	133786	163044	78994.9
O96009	NAPSA	O96009	Filtered	Filtered	Filtered	Filtered	Filtered	Filtered	Filtered	NaN	Filtered	Filtered	Filtered	Filtered	Filtered	NaN	Filtered	Filtered	Filtered	Filtered	Filtered	Filtered	Filtered	Filtered	Filtered	Filtered	Filtered	Filtered	Filtered	Filtered	Filtered	Filtered	Filtered	Filtered	Filtered	Filtered	Filtered	Filtered	Filtered	Filtered	Filtered	Filtered	Filtered	Filtered	Filtered	Filtered	Filtered	Filtered	Filtered
O96011	PEX11B	O96011	60562.3	41687	63676	47696.6	32777.2	60794.7	21490.9	36133.4	106294	79480.9	110227	74427.1	67124.4	101238	41258.1	50085.6	NaN	46385.5	80670.5	72567.3	107093	52960.5	44071.8	118998	68116.1	63045.1	103633	59057.9	111328	48766.3	55227.4	57830.8	42066.6	103898	76262	87040.8	52117.8	53313.5	70483.7	74489.9	40355.8	47159.6	55211.7	84060.4	114302	73451.3	82073.1
O96017	CHEK2	O96017	54354.7	28709.9	58876.2	66289	60954.1	45046.5	113563	40302.2	84193.4	49348.5	NaN	57127.3	43985.5	106860	110794	49903.3	NaN	81673.5	75588	42542	96142	33832.1	60863	25368.7	36799	78723.3	38174.5	107471	52977.7	72823.5	105046	105004	52292.1	NaN	116895	39151.4	83053.2	52437.9	21111	86622.7	40204.9	73503.9	61481.7	81405.5	39840.2	47882.5	76509.7
O96019	ACTL6A	O96019	293362	533401	532601	290604	389274	475014	391146	601741	466287	658157	524313	284456	360405	517314	499692	504122	849883	420743	387542	592647	424329	411744	608667	632390	581025	535331	500193	496737	339854	365251	323147	325894	409646	258277	543750	319237	488691	427460	552748	405704	622937	443429	477263	461009	482369	359549	624518
O96028	NSD2	O96028	23729	27633.8	33094	16859.6	20102.3	28313.6	23079.3	64014.4	12103.5	33949.6	24919.1	Filtered	34904.7	27728.4	21353	Filtered	25173.6	37785.6	13674.4	40141.5	42547.8	21991	53389.2	76344.6	38513	28431.4	26397.2	34330.5	19191.2	40787.6	23185	34018	40372	NaN	36249.3	33550.8	23339.9	28330.7	33415.2	32647.7	50283.6	33666.9	32648	15155.3	17665.8	41800.9	63920
O96033	MOCS2	O96033	Filtered	NaN	Filtered	NaN	Filtered	Filtered	Filtered	Filtered	Filtered	Filtered	Filtered	Filtered	Filtered	Filtered	Filtered	Filtered	Filtered	Filtered	Filtered	Filtered	Filtered	Filtered	Filtered	Filtered	Filtered	Filtered	Filtered	Filtered	Filtered	Filtered	NaN	NaN	Filtered	Filtered	NaN	NaN	NaN	Filtered	Filtered	Filtered	Filtered	Filtered	NaN	Filtered	Filtered	Filtered	Filtered
P00156	MT-CYB	P00156	NaN	NaN	NaN	Filtered	NaN	NaN	NaN	NaN	NaN	NaN	NaN	NaN	Filtered	Filtered	Filtered	Filtered	Filtered	NaN	Filtered	NaN	Filtered	NaN	Filtered	NaN	NaN	NaN	NaN	NaN	NaN	Filtered	NaN	NaN	NaN	NaN	Filtered	NaN	NaN	NaN	NaN	NaN	Filtered	NaN	NaN	NaN	NaN	Filtered	NaN
P00167	CYB5A	P00167	55870.1	34195.6	62632	34903.7	21503.7	51952.8	40271.1	85086.7	81874.5	127916	102631	60990.3	110802	219163	59329.9	41009.9	NaN	77792.6	82427.2	81353.3	140216	96765.4	55533.1	96379.1	122917	28559.2	NaN	60280.9	100994	199968	58856.1	79697	142216	129339	121315	133897	36132.4	72306.8	151382	84319.8	80482	94683.1	58082.5	68148.3	18977.9	115123	194695
P00325	ADH1B	P00325	Filtered	Filtered	156887	Filtered	Filtered	145177	Filtered	NaN	Filtered	Filtered	Filtered	Filtered	NaN	Filtered	Filtered	Filtered	Filtered	Filtered	Filtered	Filtered	9086.58	Filtered	Filtered	NaN	Filtered	Filtered	Filtered	Filtered	49361.9	Filtered	Filtered	8350.2	NaN	64518.3	21662.3	NaN	Filtered	Filtered	Filtered	40829.3	Filtered	Filtered	Filtered	Filtered	Filtered	Filtered	Filtered
P00326	ADH1C	P00326	Filtered	Filtered	NaN	Filtered	Filtered	NaN	Filtered	Filtered	Filtered	Filtered	Filtered	Filtered	Filtered	Filtered	Filtered	Filtered	Filtered	Filtered	Filtered	Filtered	Filtered	Filtered	Filtered	Filtered	Filtered	Filtered	Filtered	Filtered	Filtered	Filtered	Filtered	Filtered	Filtered	Filtered	Filtered	Filtered	Filtered	Filtered	Filtered	Filtered	Filtered	Filtered	Filtered	Filtered	Filtered	Filtered	Filtered
P00338	LDHA	P00338	1.83384e+06	1237106	1.53399e+06	3.61347e+06	5076927	1.24398e+06	2.95541e+06	1.73906e+06	982865	1.43507e+06	649254	2.36463e+06	1.6599e+06	1.0663e+06	3128505	1.91644e+06	1626624	1.57646e+06	1.74612e+06	1047921	1.37626e+06	1.71141e+06	1.80279e+06	1.17213e+06	1005573	1.33093e+06	530902	1.78607e+06	1.18546e+06	1.69062e+06	3.83854e+06	1668941	1.66114e+06	1.46097e+06	714843	1.93637e+06	1.32549e+06	1848792	979889	1.9101e+06	1.655e+06	1513379	1902366	3.42222e+06	481624	1.81939e+06	614224
P00352	ALDH1A1	P00352	Filtered	38028.9	50285.3	Filtered	1111862	42027.7	Filtered	Filtered	62248.1	92536.3	207251	89071.8	164355	54974.5	Filtered	114946	Filtered	112190	56437	25984.4	36280.8	39180	NaN	NaN	28787.7	125996	56292.1	16939.8	257641	49505.6	Filtered	38806.5	54056	142583	47957.1	49104.8	146392	48469.9	36386.7	27121.4	NaN	104375	16394.1	57807.1	71079.4	173460	NaN
P00367	GLUD1	P00367	368680	642081	751553	299229	482579	688530	301590	192923	438693	798128	1.50877e+06	577368	467189	461379	434344	384398	790765	441024	415777	901017	574554	470553	180096	829128	890318	516002	943632	562355	754211	448724	203452	366001	514584	1082226	672710	592044	476190	428924	970440	405330	211142	383759	519028	357897	865189	373819	369450
P00374	DHFR	P00374	231751	496518	131029	111433	140208	118174	106000	116849	891089	143388	51273	177002	129144	106254	156333	41902.4	279368	59809.5	92921.6	255430	142031	107395	185030	24890.7	106007	315280	41587.3	58220.7	103139	52708.4	89595.7	100032	58507.2	116041	80885.3	102528	324963	130270	113725	100622	146678	50082.5	68108	100115	38402.2	108507	29367.7
P00387	CYB5R3	P00387	127852	339490	354723	188298	235076	337015	90478.9	201410	410839	615043	868720	309324	182559	147740	209438	293534	431378	361714	258965	519266	260285	264267	193222	479324	909929	444729	839224	231277	632681	298480	174093	186495	265846	655306	255153	249119	487312	282170	968204	211241	185262	402584	209211	238310	864321	175334	603445
P00390	GSR	P00390	78802.3	235078	308751	217567	169528	262583	282993	143652	178804	170049	163744	299777	281470	192114	155178	351204	231924	152123	183990	140692	186833	100987	176895	95782.5	117063	383425	223625	197718	363576	115808	214748	222434	139014	379217	250981	163561	393632	99592.2	105840	189234	166605	150471	174996	190472	208488	324748	143878
P00395	MT-CO1	P00395	Filtered	Filtered	32515.6	Filtered	27542.9	29990.1	21920.4	Filtered	24247.1	Filtered	58126.8	Filtered	Filtered	Filtered	Filtered	11300.6	Filtered	NaN	NaN	28144.7	Filtered	NaN	Filtered	Filtered	49920.3	Filtered	62870.1	Filtered	Filtered	Filtered	Filtered	Filtered	NaN	Filtered	Filtered	Filtered	Filtered	NaN	47681.8	Filtered	Filtered	NaN	Filtered	NaN	63541.8	Filtered	Filtered
P00403	MT-CO2	P00403	239170	815700	455442	802744	443480	366986	419020	694020	564666	2.58487e+06	2.43477e+06	1734502	1.67785e+06	626755	1.24969e+06	373766	2.16325e+06	976000	413383	850030	920492	1.26552e+06	1.1234e+06	1.20859e+06	1.38731e+06	1.40372e+06	1.48486e+06	1.13495e+06	2.25697e+06	1.20566e+06	814875	1.53726e+06	2.1848e+06	2.254e+06	1.32067e+06	1.26143e+06	1.46685e+06	1.34584e+06	1.33821e+06	1.16337e+06	1.13245e+06	1.07284e+06	1.19429e+06	867526	1410325	1.92615e+06	1.33785e+06
P00414	MT-CO3	P00414	Filtered	NaN	Filtered	NaN	NaN	Filtered	NaN	NaN	NaN	NaN	Filtered	NaN	NaN	Filtered	NaN	NaN	NaN	Filtered	Filtered	NaN	Filtered	NaN	NaN	NaN	Filtered	NaN	NaN	NaN	NaN	NaN	NaN	NaN	NaN	NaN	NaN	NaN	NaN	Filtered	NaN	NaN	Filtered	NaN	NaN	Filtered	Filtered	NaN	NaN
P00441	SOD1	P00441	612182	1.49423e+06	1.01086e+06	1131581	668441	1.17327e+06	675452	386229	935041	917169	717349	552115	707193	689937	1.58565e+06	2.12333e+06	5.02917e+06	784237	684201	721148	1145528	465936	672558	931082	933340	867123	1.81224e+06	940987	1.40839e+06	438719	1.43681e+06	765333	481788	956826	606046	983919	912827	478355	634406	847622	617170	802747	751917	613167	2.42672e+06	792400	477533
P00450	CP	P00450	Filtered	NaN	146937	Filtered	Filtered	189353	Filtered	Filtered	9079.58	9894.22	13744.5	20548.5	79430.9	NaN	Filtered	6699.28	Filtered	NaN	NaN	47116.5	34676.2	NaN	Filtered	16501.3	Filtered	Filtered	Filtered	4534.8	282570	NaN	Filtered	10909.5	Filtered	237001	9322.61	20078.2	NaN	NaN	NaN	13272.6	Filtered	NaN	9282.58	Filtered	Filtered	87266.1	18352
P00488	F13A1	P00488	NaN	150941	89554.2	24728.7	Filtered	122650	Filtered	NaN	NaN	142352	406647	1.54318e+06	317190	32989	189003	74916.9	130158	148680	NaN	41445	159519	64889.3	Filtered	8334.65	208471	236465	54444.3	21764.8	812080	119628	Filtered	50443.9	128672	801552	67011.6	67660.4	245845	70252.8	214385	54260.2	Filtered	158738	18368.4	NaN	50219.6	279196	NaN
P00491	PNP	P00491	770006	302108	730860	584517	1.2293e+06	610852	1.47896e+06	215411	527805	198473	477465	546901	499353	447385	277463	1.66389e+06	761150	431689	637749	279472	426449	276943	161478	216732	891341	832314	926482	176320	446250	259430	503619	357186	249686	471983	122971	476912	904307	272425	983277	400483	164820	429513	190043	746246	1028775	579090	110449
P00492	HPRT1	P00492	665179	426971	502706	789081	743226	610458	606104	636514	686049	485332	328302	391827	499521	787380	626422	714395	683988	547416	656694	269178	581470	457855	401247	199232	248706	192063	590914	533207	313381	782067	689034	367040	789712	273338	460378	448101	177355	414011	241958	451689	431124	547032	529486	578323	558613	460296	298872
P00505	GOT2	P00505	837965	1.17293e+06	1.08902e+06	654773	836146	965530	968096	448763	831406	1.38699e+06	1.22531e+06	747538	1107126	416142	634432	667625	972500	469428	318023	1.32216e+06	948688	546659	435955	1.10784e+06	1764139	716041	1.79459e+06	725898	1.07472e+06	603546	565253	874273	554842	1.21225e+06	1.05736e+06	669194	696261	562317	1.55267e+06	847741	418196	530020	662340	318180	1.86282e+06	1.12702e+06	914867
P00519	ABL1	P00519	9308.6	NaN	6680.2	9009.14	NaN	9276.03	Filtered	6975.71	10994.6	Filtered	Filtered	NaN	Filtered	Filtered	8712.79	11511.9	Filtered	7263.92	4875.76	4586.25	NaN	NaN	7592.24	3939.02	Filtered	Filtered	9617.27	7161.84	Filtered	NaN	7853.51	8629.49	6563.82	Filtered	10203.5	11870.7	NaN	10438.7	NaN	10934.6	12076	4160.42	8273.52	4821.75	NaN	Filtered	10017.8
P00558	PGK1	P00558	1.5175e+06	974584	786112	2921805	1.45064e+06	672002	773395	1.16231e+06	866390	848259	726567	1.02692e+06	540727	564088	1.38855e+06	1480700	3.22067e+06	893803	859090	367011	541687	1.06245e+06	1322231	755390	570048	830656	1.40679e+06	998371	952686	868145	2.90393e+06	960150	831210	964533	1.25855e+06	1.32192e+06	969682	982323	638690	966687	1.34874e+06	986376	972537	918657	1.54815e+06	526482	704358
P00568	AK1	P00568	51222	185139	105426	Filtered	NaN	94783.6	38830.9	31711.1	179552	113239	18709.6	30648.8	154304	Filtered	505692	35365.8	1.47257e+06	55534.8	Filtered	74241.2	109670	154419	NaN	239775	338473	46765.2	363405	88659.9	110491	122145	Filtered	95684.5	110373	155513	141059	121866	39846.7	140492	325188	95606.6	Filtered	49851.1	105272	Filtered	349653	124608	273638
P00734	F2	P00734	13970.2	Filtered	NaN	14783	NaN	NaN	Filtered	Filtered	NaN	NaN	46423.9	NaN	61933.9	NaN	NaN	NaN	Filtered	28993.1	10748.1	15840.4	45047.5	8802.57	NaN	29602.3	64045.4	35537.9	55462.8	Filtered	150399	11023.4	16971.6	NaN	15469.5	140937	6283.83	NaN	27092.6	9045.45	51557.1	NaN	Filtered	24806.9	NaN	14156.7	50954.2	64486.5	16755.6
P00738	HP	P00738	37294.2	233361	32222.1	Filtered	Filtered	26580.9	Filtered	NaN	465091	155588	1.02388e+06	1.27057e+06	323884	Filtered	Filtered	NaN	Filtered	41870.4	NaN	69396.3	105995	39308.9	10407	19717.6	125937	283950	147887	4643.34	494372	31161.2	Filtered	29191.8	36501.1	496744	22935.6	20140.7	292250	NaN	125049	36803	NaN	NaN	NaN	NaN	141582	336742	40972.9
P00742	F10	P00742	Filtered	Filtered	NaN	Filtered	Filtered	Filtered	Filtered	Filtered	NaN	NaN	59827.7	NaN	79229.1	Filtered	Filtered	Filtered	Filtered	Filtered	NaN	NaN	32925.9	NaN	Filtered	Filtered	NaN	Filtered	48176.8	Filtered	160136	NaN	NaN	Filtered	NaN	205232	Filtered	Filtered	NaN	NaN	49180.7	Filtered	Filtered	Filtered	NaN	Filtered	49874.3	80560.2	Filtered
P00747	PLG	P00747	NaN	Filtered	Filtered	53601.3	Filtered	NaN	Filtered	Filtered	Filtered	Filtered	NaN	NaN	28849.4	Filtered	Filtered	Filtered	Filtered	NaN	NaN	Filtered	NaN	Filtered	Filtered	NaN	NaN	NaN	NaN	Filtered	125499	20115.1	NaN	Filtered	18891.9	119934	NaN	Filtered	NaN	Filtered	NaN	NaN	Filtered	NaN	Filtered	NaN	NaN	38695.8	Filtered
P00813	ADA	P00813	267176	95121	326706	2.19153e+06	157148	316972	320818	1041456	174385	325221	123334	63674.6	128895	112045	656529	481174	1.03908e+06	320046	197187	425125	199820	538518	1.04335e+06	116897	494540	909064	234693	223212	163980	217118	2193797	638541	225068	156882	480873	419564	856507	540955	496607	432014	1.18366e+06	328590	250282	267008	206168	140108	196102
P00846	MT-ATP6	P00846	NaN	NaN	313958	NaN	255741	247368	NaN	NaN	NaN	456108	NaN	538651	130429	32477.6	NaN	212295	Filtered	245337	110733	588006	24433.3	NaN	NaN	494893	NaN	438176	676754	340649	NaN	217058	NaN	114211	176113	222067	NaN	135043	342213	123824	NaN	145339	NaN	252253	335092	NaN	681054	135780	159221
P00915	CA1	P00915	Filtered	79514.3	174954	Filtered	Filtered	249200	Filtered	NaN	1255233	111075	NaN	22752.1	3.27722e+06	Filtered	365794	46513.3	1.19589e+06	98593.2	NaN	396982	132238	169214	18250.3	NaN	1151672	764483	424421	62132	353196	426260	Filtered	221435	427406	356227	339399	251049	736942	169919	1.22923e+06	228182	21663	118787	43783.2	Filtered	435008	3079667	61594.1
P00918	CA2	P00918	30785.8	158422	101992	Filtered	Filtered	85975	38094.4	NaN	513161	79840.1	39571.1	78078.1	953262	NaN	240818	79674.2	1103756	99967.9	Filtered	77718.3	30242.2	76537	NaN	33830	499075	394510	222955	17786.7	458473	271357	Filtered	127559	269593	547749	165894	153368	359145	80529.4	468916	125040	NaN	127561	19835.8	Filtered	221367	955734	37175.4
P00966	ASS1	P00966	189621	Filtered	71916.2	41082.1	61462.8	66437.4	260084	NaN	Filtered	Filtered	NaN	Filtered	NaN	NaN	NaN	Filtered	Filtered	55256.3	8654.34	Filtered	NaN	Filtered	NaN	Filtered	37275.3	29791.9	24473.3	Filtered	77103.6	18762.1	42634.3	47889.9	12677.8	54462.1	67269.5	61009.6	NaN	NaN	24304.1	55019.5	NaN	25662.7	NaN	14105.4	16325.6	18228.2	NaN
P00973	OAS1	P00973	NaN	Filtered	Filtered	Filtered	Filtered	Filtered	Filtered	Filtered	Filtered	Filtered	NaN	NaN	Filtered	Filtered	Filtered	Filtered	Filtered	NaN	Filtered	Filtered	NaN	Filtered	NaN	Filtered	Filtered	NaN	Filtered	NaN	Filtered	NaN	Filtered	NaN	NaN	Filtered	NaN	NaN	Filtered	Filtered	Filtered	NaN	Filtered	NaN	NaN	Filtered	NaN	Filtered	Filtered
P01008	SERPINC1	P01008	24038.9	173806	117614	47583.6	26670.5	114574	NaN	Filtered	82172	192565	487134	61659.9	132496	Filtered	NaN	22831.6	Filtered	160597	123366	89957.3	172473	85058	48496.9	61504.3	419109	123942	394858	Filtered	383524	134265	41256.2	62740.2	130234	399548	40993.7	54926.3	161687	86967.8	424840	48596.2	NaN	172660	27760.8	150552	390282	137439	88133.3
P01009	SERPINA1	P01009	Filtered	43604.9	106050	Filtered	Filtered	93286.4	Filtered	Filtered	64838	56775.5	50398.3	896413	144654	Filtered	36184	39106.3	68896.3	33827.9	NaN	47262.2	208180	47395.9	47215.6	65712.1	87656.2	232449	57606.6	42961.1	338991	69553.3	Filtered	89768.1	104790	314639	64173.2	94678.5	211921	41967.2	93311.9	61287.2	32741.4	37161.8	37100.9	NaN	56387	184366	120474
P01011	SERPINA3	P01011	Filtered	63801.1	1.12365e+06	Filtered	Filtered	942710	Filtered	Filtered	76412.7	364770	80710.2	644976	188301	Filtered	87427.8	86229	253352	234982	NaN	253195	956044	92619.8	24364.3	199462	158059	161824	151363	117275	340557	204731	NaN	174069	280726	322665	150702	134275	144271	94067.8	141775	142037	41942.5	227080	98649.1	Filtered	153624	186398	208435
P01023	A2M	P01023	NaN	558923	203061	55724.7	Filtered	201684	32407.5	Filtered	192515	577751	1.52398e+06	133059	377153	Filtered	21076.2	102224	262803	510647	535611	180922	880064	398817	135486	224841	1.34307e+06	297227	1.42803e+06	103260	1905333	542966	100914	214630	613682	1.70273e+06	226638	226451	251534	390370	1324074	238593	197721	513941	72036.8	785141	1.31103e+06	416213	230021
P01024	C3	P01024	44932.7	63815.5	75267.5	34655.7	115333	91000.8	Filtered	39380.4	42345.8	80340.6	1277666	94938.3	137485	49690	62502.8	20819	NaN	68019.6	201348	47045.8	103309	53237.9	46156.4	24609.5	635299	63625.6	1.09265e+06	24347.5	322441	336345	64324	25812	34472.3	317933	29869.4	24315.1	64352.4	56298.9	204954	29866	84697.4	68306	25937.9	50559.8	1.05236e+06	116218	31876.2
P01031	C5	P01031	Filtered	NaN	Filtered	Filtered	Filtered	Filtered	Filtered	Filtered	Filtered	Filtered	NaN	Filtered	NaN	Filtered	Filtered	Filtered	Filtered	NaN	Filtered	Filtered	NaN	Filtered	Filtered	Filtered	Filtered	NaN	NaN	Filtered	40110.5	Filtered	Filtered	Filtered	Filtered	47595.2	Filtered	Filtered	Filtered	NaN	NaN	Filtered	Filtered	Filtered	Filtered	NaN	NaN	20274.8	Filtered
P01033	TIMP1	P01033	Filtered	NaN	Filtered	Filtered	Filtered	Filtered	Filtered	Filtered	Filtered	Filtered	NaN	NaN	NaN	Filtered	Filtered	Filtered	Filtered	Filtered	Filtered	Filtered	NaN	Filtered	Filtered	Filtered	Filtered	NaN	Filtered	Filtered	NaN	Filtered	Filtered	Filtered	Filtered	NaN	Filtered	Filtered	NaN	Filtered	Filtered	Filtered	Filtered	Filtered	Filtered	Filtered	NaN	NaN	Filtered
P01034	CST3	P01034	NaN	31552.6	46860.3	Filtered	Filtered	NaN	Filtered	Filtered	24431.1	38541.6	67003.9	89777	77898.4	Filtered	NaN	30782.5	Filtered	NaN	Filtered	30750.8	39761.1	17085.8	46270.4	28735.6	27865	37707.4	56568.7	33696.1	116778	31544.2	Filtered	19500.3	NaN	155543	NaN	Filtered	33858.1	29166	22382	40320.7	33762.5	NaN	35701	Filtered	63657.2	NaN	42254
P01036;P09228	CST4;CST2	P01036;P09228	Filtered	Filtered	Filtered	Filtered	Filtered	Filtered	Filtered	Filtered	Filtered	Filtered	Filtered	Filtered	Filtered	Filtered	NaN	Filtered	Filtered	Filtered	Filtered	Filtered	Filtered	Filtered	Filtered	Filtered	Filtered	Filtered	Filtered	Filtered	Filtered	Filtered	Filtered	Filtered	Filtered	Filtered	Filtered	Filtered	Filtered	Filtered	Filtered	Filtered	Filtered	Filtered	Filtered	Filtered	Filtered	Filtered	Filtered
P01040	CSTA	P01040	Filtered	55583.6	Filtered	Filtered	Filtered	Filtered	54017.6	Filtered	Filtered	Filtered	NaN	256232	80280.8	Filtered	69556.4	Filtered	Filtered	Filtered	Filtered	Filtered	89006.5	Filtered	29095	NaN	62883.2	87183.4	Filtered	Filtered	97534.9	NaN	Filtered	15806.7	Filtered	108521	15690.3	20303.6	80470.4	Filtered	54529.6	25596.1	29414	Filtered	Filtered	Filtered	NaN	46949	Filtered
P01042	KNG1	P01042	Filtered	Filtered	NaN	Filtered	Filtered	NaN	Filtered	Filtered	Filtered	NaN	NaN	Filtered	49365.3	Filtered	Filtered	NaN	Filtered	NaN	NaN	NaN	46863.4	NaN	NaN	NaN	NaN	Filtered	NaN	Filtered	67108.1	NaN	NaN	NaN	NaN	64975.2	NaN	NaN	NaN	NaN	NaN	23724.8	NaN	NaN	Filtered	NaN	NaN	45837.8	NaN
P01106	MYC	P01106	NaN	Filtered	Filtered	Filtered	Filtered	NaN	NaN	Filtered	Filtered	Filtered	Filtered	Filtered	Filtered	NaN	Filtered	Filtered	Filtered	Filtered	Filtered	Filtered	Filtered	Filtered	Filtered	Filtered	Filtered	Filtered	Filtered	NaN	Filtered	NaN	Filtered	Filtered	NaN	Filtered	Filtered	Filtered	Filtered	Filtered	Filtered	NaN	Filtered	Filtered	Filtered	Filtered	Filtered	Filtered	Filtered
P01111	NRAS	P01111	214676	259999	235050	354017	222837	222564	141284	301605	221252	231490	236900	349772	277221	382157	277298	125998	159771	238984	252906	175066	242933	217486	359128	308517	197093	269751	230325	270129	319101	251238	313433	226823	250254	317346	154428	269662	327498	220768	205420	224500	341715	232098	271424	254329	211346	265821	129403
P01116	KRAS	P01116	21829.9	47841.6	NaN	41533.7	55086.6	NaN	31083.1	50613.8	NaN	NaN	NaN	91661.3	Filtered	48170.4	31509.9	NaN	NaN	53705.1	46876.8	14340.3	53426.6	44376.6	48493.5	55555.7	NaN	77706.6	NaN	62962.6	50248.8	56485.4	43118.4	31294.9	42802.6	65383.2	40482.5	47376.9	64892.6	35456.9	NaN	44379.5	58424.9	53760	59756.6	34025.9	NaN	29728.2	34441.7
P01130	LDLR	P01130	16291.7	Filtered	Filtered	NaN	Filtered	Filtered	NaN	Filtered	Filtered	Filtered	Filtered	NaN	Filtered	Filtered	Filtered	Filtered	Filtered	Filtered	Filtered	Filtered	Filtered	Filtered	Filtered	Filtered	Filtered	Filtered	Filtered	Filtered	Filtered	Filtered	NaN	Filtered	Filtered	Filtered	Filtered	Filtered	Filtered	Filtered	Filtered	Filtered	Filtered	Filtered	Filtered	Filtered	Filtered	Filtered	Filtered
P01137	TGFB1	P01137	115422	249414	NaN	171536	NaN	18054.4	87326.5	NaN	Filtered	272412	186651	703783	244402	44253.7	149120	Filtered	NaN	111961	NaN	263278	190015	281771	Filtered	22078.2	142072	406158	145608	175322	465687	38933.2	106158	27565.7	111390	582958	40002	31849.8	341965	44811.6	115749	135115	Filtered	182740	162519	Filtered	135552	277413	49112.3
P01303	NPY	P01303	Filtered	NaN	Filtered	Filtered	Filtered	Filtered	Filtered	NaN	Filtered	Filtered	Filtered	Filtered	Filtered	NaN	NaN	24335.7	Filtered	NaN	NaN	Filtered	Filtered	Filtered	Filtered	56566.5	Filtered	NaN	NaN	Filtered	Filtered	NaN	NaN	Filtered	Filtered	Filtered	Filtered	Filtered	Filtered	NaN	Filtered	NaN	Filtered	Filtered	Filtered	Filtered	NaN	Filtered	103144
P01591	JCHAIN	P01591	Filtered	Filtered	176139	Filtered	Filtered	151999	NaN	Filtered	Filtered	1.30168e+06	Filtered	Filtered	100094	Filtered	NaN	Filtered	1.09206e+06	112382	NaN	957150	Filtered	786375	Filtered	Filtered	44040.5	Filtered	Filtered	Filtered	266729	Filtered	Filtered	NaN	Filtered	253380	Filtered	NaN	NaN	822573	47669.3	38234.4	Filtered	128504	Filtered	NaN	Filtered	122539	Filtered
P01593;P01594	IGKV1D-33;IGKV1-33	P01593;P01594	Filtered	Filtered	Filtered	Filtered	Filtered	Filtered	Filtered	Filtered	Filtered	NaN	Filtered	Filtered	NaN	Filtered	Filtered	Filtered	Filtered	Filtered	Filtered	NaN	Filtered	Filtered	Filtered	Filtered	Filtered	Filtered	Filtered	Filtered	NaN	Filtered	Filtered	Filtered	Filtered	NaN	Filtered	Filtered	Filtered	Filtered	Filtered	Filtered	Filtered	Filtered	Filtered	Filtered	Filtered	Filtered	Filtered
P01619	IGKV3-20	P01619	Filtered	NaN	NaN	Filtered	Filtered	Filtered	Filtered	Filtered	Filtered	NaN	45034.7	27333.4	210392	Filtered	Filtered	Filtered	Filtered	38348.5	Filtered	Filtered	NaN	Filtered	NaN	NaN	NaN	Filtered	28921.3	NaN	307400	NaN	Filtered	NaN	Filtered	294973	NaN	Filtered	NaN	Filtered	NaN	NaN	Filtered	43000.6	Filtered	Filtered	Filtered	202758	NaN
P01700	IGLV1-47	P01700	Filtered	Filtered	Filtered	Filtered	Filtered	Filtered	Filtered	Filtered	Filtered	NaN	Filtered	NaN	59060.3	Filtered	Filtered	Filtered	Filtered	13525.2	Filtered	Filtered	Filtered	Filtered	Filtered	Filtered	Filtered	Filtered	Filtered	Filtered	109011	Filtered	Filtered	Filtered	NaN	108758	Filtered	Filtered	Filtered	Filtered	Filtered	Filtered	Filtered	16890.3	NaN	Filtered	Filtered	54293.2	Filtered
P01704	IGLV2-14	P01704	NaN	Filtered	Filtered	Filtered	Filtered	Filtered	Filtered	Filtered	Filtered	Filtered	Filtered	Filtered	Filtered	Filtered	Filtered	Filtered	Filtered	Filtered	Filtered	Filtered	Filtered	Filtered	Filtered	Filtered	Filtered	Filtered	Filtered	Filtered	Filtered	Filtered	Filtered	NaN	Filtered	Filtered	NaN	NaN	Filtered	Filtered	Filtered	NaN	Filtered	NaN	Filtered	Filtered	Filtered	NaN	Filtered
P01730	CD4	P01730	Filtered	Filtered	Filtered	NaN	Filtered	Filtered	Filtered	Filtered	NaN	Filtered	NaN	Filtered	Filtered	Filtered	Filtered	Filtered	Filtered	NaN	Filtered	Filtered	Filtered	Filtered	Filtered	Filtered	Filtered	NaN	Filtered	Filtered	NaN	Filtered	NaN	Filtered	Filtered	NaN	Filtered	Filtered	NaN	Filtered	Filtered	Filtered	Filtered	Filtered	Filtered	Filtered	Filtered	Filtered	Filtered
P01732	CD8A	P01732	Filtered	NaN	Filtered	Filtered	Filtered	Filtered	Filtered	32284.9	Filtered	Filtered	63476.8	Filtered	NaN	Filtered	Filtered	Filtered	Filtered	3648.34	Filtered	Filtered	Filtered	Filtered	NaN	30519.6	14887	NaN	Filtered	9618.99	67401.1	Filtered	Filtered	Filtered	Filtered	75945.1	Filtered	Filtered	27152.8	Filtered	10159.1	Filtered	NaN	7204.16	NaN	Filtered	Filtered	NaN	NaN
P01772;P0DP02	IGHV3-33;IGHV3-30-3	P01772;P0DP02	Filtered	52222.8	Filtered	Filtered	Filtered	Filtered	Filtered	Filtered	Filtered	NaN	Filtered	NaN	NaN	Filtered	Filtered	Filtered	Filtered	NaN	Filtered	Filtered	NaN	Filtered	Filtered	NaN	Filtered	NaN	Filtered	NaN	105780	NaN	Filtered	NaN	NaN	123784	Filtered	Filtered	Filtered	Filtered	NaN	NaN	NaN	NaN	NaN	Filtered	Filtered	NaN	Filtered
P01780	IGHV3-7	P01780	Filtered	NaN	Filtered	Filtered	Filtered	Filtered	Filtered	Filtered	Filtered	38488.8	Filtered	NaN	NaN	Filtered	Filtered	Filtered	Filtered	32802.6	Filtered	NaN	Filtered	Filtered	Filtered	Filtered	NaN	Filtered	Filtered	NaN	106223	Filtered	Filtered	Filtered	Filtered	127484	Filtered	Filtered	Filtered	Filtered	7637.03	Filtered	Filtered	NaN	NaN	Filtered	Filtered	NaN	Filtered
P01834	IGKC	P01834	Filtered	NaN	NaN	Filtered	Filtered	NaN	Filtered	Filtered	NaN	NaN	NaN	NaN	2.07942e+06	Filtered	Filtered	NaN	Filtered	NaN	Filtered	NaN	NaN	NaN	NaN	NaN	NaN	NaN	NaN	NaN	2.39097e+06	NaN	Filtered	NaN	NaN	NaN	NaN	NaN	NaN	NaN	NaN	NaN	NaN	NaN	NaN	Filtered	NaN	3.10689e+06	NaN
P01848	TRAC	P01848	Filtered	NaN	Filtered	NaN	Filtered	Filtered	Filtered	43167	Filtered	Filtered	24098.5	Filtered	NaN	Filtered	Filtered	Filtered	Filtered	Filtered	Filtered	Filtered	Filtered	NaN	NaN	Filtered	Filtered	NaN	15726.4	Filtered	NaN	Filtered	NaN	Filtered	Filtered	NaN	Filtered	Filtered	NaN	Filtered	NaN	Filtered	37646.1	NaN	Filtered	Filtered	12143.3	NaN	Filtered
P01857;P0DOX5	IGHG1;	P01857;P0DOX5	NaN	53271.9	62817.2	Filtered	Filtered	62539.9	202673	Filtered	42762.6	109308	232161	418411	752780	Filtered	22409.1	31264.5	NaN	53330.7	181163	25364.6	93251	20710.1	90028.1	41603.8	149992	86426.6	69631.6	73420	1.91502e+06	81299	Filtered	86048.8	91936.6	2.04374e+06	78424.1	73992.8	105133	59996.3	177663	95406.6	77987.9	90240.1	52078.6	NaN	67986.5	860059	18043.5
P01859	IGHG2	P01859	Filtered	38054.1	30434.9	Filtered	Filtered	52966.5	Filtered	Filtered	Filtered	NaN	146657	83229.1	361374	Filtered	NaN	NaN	Filtered	NaN	Filtered	Filtered	NaN	NaN	NaN	48622.8	34763.2	NaN	NaN	Filtered	257318	27506.6	Filtered	34446	NaN	106716	40047.2	38709.2	NaN	Filtered	64459.5	30401.7	Filtered	NaN	Filtered	Filtered	35406	271681	48751.8
P01860	IGHG3	P01860	Filtered	Filtered	Filtered	Filtered	Filtered	Filtered	Filtered	Filtered	Filtered	Filtered	NaN	NaN	30019.2	Filtered	Filtered	Filtered	Filtered	Filtered	Filtered	Filtered	Filtered	Filtered	Filtered	Filtered	Filtered	Filtered	NaN	Filtered	122797	Filtered	Filtered	Filtered	Filtered	136062	Filtered	Filtered	Filtered	Filtered	Filtered	Filtered	Filtered	Filtered	Filtered	Filtered	33211.9	33133.7	Filtered
P01861	IGHG4	P01861	Filtered	Filtered	Filtered	Filtered	Filtered	Filtered	Filtered	Filtered	Filtered	Filtered	Filtered	Filtered	NaN	Filtered	Filtered	Filtered	Filtered	Filtered	Filtered	Filtered	Filtered	Filtered	Filtered	Filtered	Filtered	Filtered	Filtered	Filtered	NaN	Filtered	Filtered	Filtered	Filtered	NaN	Filtered	Filtered	Filtered	Filtered	Filtered	Filtered	Filtered	Filtered	Filtered	Filtered	Filtered	NaN	Filtered
[truncated: 6,974 more rows]
[truncated: 24 more columns]
