# Supplementary material for: Targetable lesions and proteomes predict therapy sensitivity through disease evolution in pediatric acute lymphoblastic leukemia
Source: Nat Commun. 2023 Nov 21;14:7161. doi: 10.1038/s41467-023-42701-9 (PMC10663560; doi:10.1038/s41467-023-42701-9)
Supplement: Supplementary file 14 — Supplementary Data 11 [file 41467_2023_42701_MOESM14_ESM.xlsx]

## Sheet: 11.Protein Intensites- F_I
Supplementary Data S11 Final processed proteomic data set
PG.ProteinGroups	PG.Genes	PG.UniProtIds	BALL01_T3	BALL01_T4	BALL01_T5	BALL01_T6	BALL02_T1	BALL02_T2	BALL02_T3	BALL03_T1	BALL03_T2	BALL04_T1	BALL04_T2	BALL05_T1	BALL05_T2	BALL06_T1	BALL06_T2	BALL06_T3	BALL07_T1	BALL07_T2	BALL08_T2	BALL09_T2	CL_697	CL_BV173	CL_JKAT	CL_NALM6	CL_RS411	NM_BM	NM_BMSC1	NM_BMSC2	TALL01_T1	TALL01_T2	Standard1	Standard10	Standard11	Standard2	Standard3	Standard4	Standard5	Standard6	Standard7	Standard8	Standard9
A0A0B4J1U7	IGHV6-1	A0A0B4J1U7	754.222	933.764	72619.9	1030.99	209994	156894	126135	90142.2	1299.86	1178.35	91648.6	767.614	898.156	760.783	2233.15	1137.61	621.9	801.347	1019.61	706.753	1101.34	428.974	904.036	1177.6	676.693	1075.17	940.666	1202.87	945.693	986.822	502.258	1306.81	1185.52	1197.33	574.118	879.189	799.849	1001.53	761.749	940.713	2076.51
A0A0B4J2D5;P0DPI2	GATD3B;GATD3A	A0A0B4J2D5;P0DPI2	290454	351814	285008	182158	213920	230874	169441	211080	622241	407027	405066	1.1207e+06	369098	716010	810236	1.03286e+06	212135	121744	416102	831105	150872	187704	267893	171443	109453	853886	487767	327191	350314	438800	504793	460978	465921	567916	450510	479582	401748	380074	441114	470739	557060
A0A140G945;P02489	CRYAA2;CRYAA	A0A140G945;P02489	1.64436e+06	1.57406e+06	1.18543e+06	2113620	5259185	3.36331e+06	4.95083e+06	362846	1703.12	969582	867869	611.05	760976	898604	2031.65	1015.73	1967093	3.38071e+06	557371	958.166	1.34556e+06	4704400	929.979	2.11378e+06	1.6735e+06	1027.48	1704.85	2182.7	986.574	130112	1.2986e+06	1.65012e+06	1.80218e+06	1.54498e+06	1.35432e+06	890.58	860.346	1.29735e+06	1029.28	1164.18	1597373
A0AVT1	UBA6	A0AVT1	189905	114540	122464	189729	84115.3	97277.5	106104	188203	184873	161730	181653	116526	156625	152616	358933	86217.6	112310	82684.9	124873	138104	115057	127216	178273	149421	130102	174982	129424	112156	175224	162545	178100	165936	152236	178460	156769	154374	162907	162306	168000	165282	155601
A0FGR8	ESYT2	A0FGR8	246021	296406	302736	221555	93195.1	157892	108063	244484	288876	277389	266753	282108	260795	123955	448109	258247	71050.9	192619	660356	137601	157585	202880	226518	104934	44922.9	268965	139844	173940	324881	273757	189035	200796	195753	181225	271098	167811	183430	186906	183786	183359	184050
A0PJW6	TMEM223	A0PJW6	29064.9	818.452	29219.8	25664.5	36328.8	30870.9	957.963	9580.31	1652.69	959.235	754.781	37765.3	1023.12	1416.08	2527.51	33122.6	664.988	35979.8	33242.9	29946.4	16388.1	29955.8	1059.88	936.467	1128.46	1074.49	900.087	2333.38	25625.5	969.358	638.406	1108.45	837.595	1082.4	33109.8	36505.6	381.482	1143.98	942.487	879.652	1284.62
A1L020	MEX3A	A1L020	638.278	1010.64	779.637	1305.43	23624.8	13997.2	753.161	903.463	1890.97	806.617	951.993	1211.96	1213.08	1084.89	1699	861.284	696.689	852.651	723.436	414.877	765.219	21790.3	17123.3	14874.7	17999.6	992.359	1369.03	1052.45	1014.94	1535.16	513.917	1358.37	834.229	531.674	898.736	647.053	1137.47	763.812	1763.07	1400.63	2441.28
A1L0T0	ILVBL	A1L0T0	36917.6	67754.8	49263.9	74764	96631.2	51727.2	54123.3	47229.8	87909.3	57620.3	49457.6	174844	69815.4	44453.2	85167	110628	20234.8	64647	116363	178117	52979.1	63062.3	48802.2	52787.2	689.702	134941	62002.8	119507	76230.6	156355	57608.5	44301.3	48628.6	19878.2	48061.4	83963.3	40403.5	89729.6	34390.7	45908	52147.2
A1L390	PLEKHG3	A1L390	1293.3	1108.71	264372	1159.31	527.688	572.632	1060.84	724.706	1095.76	964.035	755.753	27306.4	1595.77	799.228	1925.55	786.14	673.624	157920	876.226	1367.37	1117.67	621.123	501.823	1201.13	840.866	1344.86	73882.2	155065	549.74	605.084	28486.2	1015.86	1013.27	33459.4	16722.6	1197.83	1376.15	1033.04	504.532	26923.3	1015.58
A1X283	SH3PXD2B	A1X283	518.598	726.429	710.571	1183.76	756.733	748.717	13581.4	751.341	32590.6	1392.37	667.791	627.548	785.897	709.574	1493.61	667.067	8637.24	16344.6	1431.91	14861.8	62170.2	981.823	933.73	593.546	21561.8	1130.51	1336.33	1098.76	946.721	534.121	9458.64	22642.1	23233	1555.8	1081.39	23329.9	24255.4	17360.9	19322.5	23277.5	1335.57
A2A288	ZC3H12D	A2A288	127471	75451.5	71811.4	118733	39364.2	80534.5	37124.1	79308.1	63077	104299	67367	55327.4	34215.3	87221.9	195164	57338.9	115775	84868.2	81875.6	36381.9	19249.6	16752.5	815.452	26300	30631.9	834.21	1248.26	968.847	847.698	1049.5	27386.3	37410.8	37208.8	33457.8	43093.6	37021.8	40476.3	38581.8	41690.5	35019.3	47755.8
A2RRP1	NBAS	A2RRP1	132858	89338.6	151659	91496	36251.9	94111.8	60261.6	189524	42303.2	189035	113586	415514	83213.5	38174.4	32237.7	130270	40395.1	113304	82467.1	57395	61971.6	94497.9	68507	168172	134323	64864.5	51927.7	38088.7	44117.1	61144.1	162105	160819	153651	171150	86553.2	144927	118573	114972	128809	134276	21029.9
A2RTX5	TARS3	A2RTX5	163938	185036	139877	255140	252392	264909	335436	128465	181334	166493	157654	108835	202744	198114	2431.41	130321	381633	321328	179313	180777	434779	231277	250695	258311	588234	136641	159286	130906	197411	147366	272960	215753	207005	236585	247377	176634	150508	171193	171811	210293	292084
A2RUS2	DENND3	A2RUS2	121356	90911.2	133977	85349.2	16889.4	22782.9	18365.6	34735.9	65340	37395	19711.2	11888.3	17201.6	56785.3	266176	55380.9	14207.7	18627.6	14841.5	29501.2	15365.3	123409	9132.57	858.635	603.732	10083	9962.71	57731.8	665.171	14787.2	13656.2	22645	33547.2	24029.1	15927.8	16372.5	22602.4	22079.4	16187.6	23013.9	44326.7
A2VDJ0	TMEM131L	A2VDJ0	598.417	810.008	6937.66	1343.85	16079.4	13857.8	13225.4	3979.03	1103.25	680.697	6178.1	10760.7	941.738	1681.24	2080.71	985.167	729.832	881.607	20034	772.826	537.762	5548.93	12008.8	9114.91	17296.7	1355.72	1115.62	853.414	692.311	710.115	5883.55	7676.09	621.898	10688.7	11462.7	6400.82	733.462	1093.73	21948.8	851.102	1095.8
A3KMH1	VWA8	A3KMH1	14957.2	23512	18627	14248.1	31604.8	10588.2	27701	15111.8	46046	17373.5	15671.2	935.631	23272.2	15126.5	2694.65	15711.8	469.388	1330.19	55541.2	27164.8	56945.6	23745	32763.3	51479.1	23908	70519.1	62285.9	24580.3	26255.6	28397.5	31275.4	38183.9	37954.2	31385.5	42948.5	32224.1	36004.7	35409	37745.5	38606.4	34254
A3KN83	SBNO1	A3KN83	22574.6	17343.6	22752	400792	23492.9	32196.2	45818.6	28075.1	25398.6	25097.4	29668.4	24256.1	26218.7	28704.6	399390	73050.9	52935.3	59710.1	29384.9	32696.9	28812	40660.7	33991.3	39512.7	71356.6	17487.6	175470	31459.1	42156.6	42431.4	25230.2	91755.9	99864.4	32327.8	58355.4	49536.5	88688.7	77807.3	77780.8	89223.8	43111.8
A4D1E9	GTPBP10	A4D1E9	22490.5	20190.4	17719.7	9304.28	19970.4	16315.9	1015.02	22015.8	33263.8	19540.5	5866.4	14984.9	51343.6	12096.2	1719.88	22346.2	833.17	3308.48	20201.3	16711	38344.2	22586.1	17657.4	3430.45	27019.2	15979.5	21221.4	11070.4	10283.4	6680.69	12901	15010.6	15640.9	16895.6	17961.3	18928.1	14959.7	18592.4	15386.2	16753.9	17134.6
A4D1P6	WDR91	A4D1P6	24168.2	20870.6	16916.8	28213.2	18203.2	12976	23570	34771.2	47868.1	27204.9	28970.2	49415.8	27607.2	32269.2	78065.7	40319	19204.2	17684	28148.9	63171	19523.2	20025.9	14483.5	38798	38468	47888.2	54174	23166.3	22768	41361.5	40740.5	50692.5	52714	27951.9	47232.8	39259.3	43368.2	42696.7	41559.7	41016.1	67259
A4D1U4	DENND11	A4D1U4	17017.8	877.822	22975.2	31711.1	1145.68	754.056	1056.78	15642.9	18922	1175.6	831.018	21624.3	1168.08	1155.47	1535.93	23589.5	746.994	718.205	770.261	30947.2	1095.66	1061.29	883.535	14589.5	726.578	1131.49	1246.2	1169.65	759.249	542.732	550.07	14676.3	1120.75	858.126	1068.45	749.207	1067.74	21096.4	1014.49	11549.4	2690.05
A4D2P6	GRID2IP	A4D2P6	691.654	515.931	682.53	1298.29	19559.8	22415	23037.3	700.855	1100.23	724.754	454.362	905.748	910.847	969.395	2789.29	709.226	23386.8	39497.9	28395.3	1028.1	51349.2	3690.4	870.574	9450.68	16191	1456.66	1558.61	1192.66	1406.64	759.722	499.314	880.061	1121.08	545.241	1104.09	842.346	1097.41	904.214	1201.7	1145.82	1207.08
A5PLN9	TRAPPC13	A5PLN9	35005.6	23104.8	23252.7	55916.1	35797.8	39012.4	33345	23967.8	31166.7	886.123	34562.5	39826.7	13955.3	1452.98	43875.9	798.648	29274.1	33364.4	719.647	756.768	27319.8	31410.7	35204.7	32291.5	32243.6	1666.01	34501.8	44754.2	23077.8	1263.67	58374.2	1094.29	1414.68	33388.7	32448.1	36772.3	36608.9	34635.8	33312.2	39050	947.171
A5YKK6	CNOT1	A5YKK6	72548.5	63821.7	78131.8	97667.6	100569	75916.5	105841	84273.1	84931.8	90899.4	82251.9	64835.5	78746.2	104023	140461	65830.8	58079	64050.8	55833.7	39827.1	90111.4	94105.6	129168	119361	115769	73997	104566	75648.4	133331	79798.5	61149	86418	78631.5	70005.8	94492.3	80572.9	82897.2	82101	80890.6	89099.5	84300
A6NC98	CCDC88B	A6NC98	21220.6	18455.3	6037.41	906.98	1151.52	11663	864.156	23424.6	30083.2	19081.5	25165.5	737.802	42214	592.298	30183.7	18525.9	414.951	714.65	19106.8	21741	923.406	35675.3	15814.1	692.135	621.724	91960.3	41614.5	182228	26197.5	94505.1	17970.8	23440.8	17946.8	24474.1	28520.7	20298.2	23719.8	19005.2	20844.1	22560	1968.41
A6NCE7;Q9GZQ8	MAP1LC3B2;MAP1LC3B	A6NCE7;Q9GZQ8	89797.4	84546	62071.9	60957.9	72026.5	102185	136341	39243.5	57296.5	60796	43960.3	73939.7	67055.3	92703.9	1707.94	92145.4	27787.8	71293.3	55021.6	49620.2	69477.5	82875.8	183731	184171	232022	90834.9	122923	100169	79291.9	51388.2	93226.7	96750.7	90479.8	94589	68946.6	92262.1	94457.9	82526.4	83882.2	89675.4	1406.16
A6NDG6	PGP	A6NDG6	119476	97169.3	68686.3	83387.2	29307.6	120026	67464.5	74159.3	109518	98821.9	114617	73624	92030.8	64817.9	199975	39545.8	257423	119708	27785	34621.8	67373.8	122062	107773	93381.5	108429	198783	78284.7	118938	108078	127238	93288.2	91168.7	105327	130587	83750.4	101629	119133	112997	77361.5	75937.6	62807.1
A6NDU8	C5orf51	A6NDU8	39807.5	38839.1	38569.4	1325.38	70148.9	73501.6	62962.8	35602	54090.7	30279.1	44552.8	18307.5	47043.4	62913.5	3157.26	28149	77704.9	63104.9	80418.4	25350.2	50427.9	67499.3	113625	80055.9	62253.1	29797	29021.7	95708.4	586844	24562.2	37267	45608.7	39028.2	37690.7	37625.5	36773.3	26200.7	30202.7	35641.8	28528.9	32951.6
A6NED2	RCCD1	A6NED2	31166.7	1013.24	14807.3	11703.7	846.104	734.162	929.291	20762.2	28152.6	24472	32624	706.195	1132.41	33459.6	3132.77	604.383	524.502	10604.7	899.967	1599.1	784.107	6276.51	32807.3	15050.9	16653.3	1108.98	835.077	1455	36915.3	1176.75	25797.6	46315.9	43334.5	36307.9	1197.78	38930.8	979.613	21412.3	855.318	25203.5	1387.05
A6NFI3	ZNF316	A6NFI3	371150	418936	373977	287595	427977	328696	961.485	351095	295266	314896	457339	637202	579410	398986	956323	336043	323547	698.311	327342	355388	303991	393670	366367	245736	326146	969.372	1714.48	857.123	502036	308796	451904	418418	425731	442061	900.773	360018	380309	374786	393299	364061	262395
A6NFY4	NEMP2	A6NFY4	921.338	742.673	13091.4	1246.94	1260.76	1156.79	751.645	9031.38	621.625	978.688	907.415	28022.4	17689.9	907.503	1867.01	14746.6	670.059	553.837	558.379	20812.1	621.967	578.251	720.799	713.59	563.6	1339.79	962.712	1107.03	709.632	835.492	820.422	1161.47	1329.26	964.031	1021.03	1742.88	1001.51	660.685	1014.14	807.228	1442.01
A6NHL2	TUBAL3	A6NHL2	740.235	1431.21	283707	700239	218645	147131	647944	47427.6	782.209	1117.66	376025	691.947	439834	38285	1629.32	171498	626908	480325	222380	444954	1.12424e+06	103253	921.866	610.486	3.45112e+06	1363.8	705728	261821	1.56754e+06	1103.85	719.942	1025.39	981.236	709.687	807.442	765.576	683.318	92726.6	802.986	643.717	1044.11
A6NHR9	SMCHD1	A6NHR9	111588	119122	96593.7	106256	137806	136050	116151	163738	129767	129097	152192	171527	111290	162500	190614	121150	121179	127487	118045	173534	107192	93958.7	94216.8	93053.8	85662.4	144752	177234	131061	208803	128141	95372.3	132373	138382	133606	128727	127312	121419	121527	120918	128309	150238
A6NHX0	CASTOR2	A6NHX0	9982.74	3136.57	11133.8	6854.73	6820.75	9991.28	20331.7	7965.36	702.582	6729.92	10526	18371	7292.33	5855.36	1353.7	1496.75	6345.56	5309.92	957.862	648.27	10455.5	14265.1	17877.2	9149.71	14084.4	1492.12	1555.67	1682.63	17886.4	6597.74	4708.65	7032.72	6015.62	6635.81	9472.05	6806.05	7758.45	7980.86	7033.83	1086.63	7596.07
A6NHZ5	LRRC14B	A6NHZ5	854.215	1095.77	452.775	1874.86	16769.3	9254.08	25935.2	881.019	1203.97	657.538	523.901	9401.37	1047.28	1446.11	1539.31	932.754	18046.4	19183.7	11293.7	1029.73	54852.5	652.185	959.69	64150.9	90177.2	1915.68	1189.75	936.766	1361.21	845.176	13648.7	8065.9	12473.6	8858.93	13206	14509.6	8709.15	15637.9	12173.8	8570	1604.46
A6NIH7	UNC119B	A6NIH7	61831.5	73232.7	72743.2	85690.1	48058.2	43602.5	66930.9	54232.4	46154.3	53716.7	45872.3	40304.2	59340.9	67194.4	93577.6	62663.2	54728.7	63772.3	36169.3	55686.8	127168	56621.1	93892	57042.1	74454.5	44218.5	43155.4	50041.3	44304	42992.7	45572.4	69719.8	72570.9	40999.5	57427.2	51944.6	70211.5	67781.9	62010	88536.1	99321.1
A6NK58	LIPT2	A6NK58	157950	57433.7	107169	1332.5	110211	734.462	789.961	1056.28	116751	107805	835.885	86363.4	25817.4	729.649	1398.52	74239.5	524.772	55430.5	33589.9	1211.59	961.5	1310.27	1056.81	809.258	704.347	906.888	1038.78	806.927	1154.55	836.557	467.311	14741.9	15677.3	960.461	726.674	1042.12	903.905	104866	786.181	217866	2524.31
A6NNZ2	TUBB8B	A6NNZ2	946.465	749.906	905.52	1162.49	1368.51	981.031	895.934	451364	192783	883.566	1458.82	644.929	261370	1390.24	2303.38	430.552	599.073	1288.99	1200.19	906.522	949.363	1606.21	1052.94	843.547	776.428	326621	72942.7	1083.7	853.843	463.618	704038	1277.91	681670	997.105	465228	865050	609.18	777588	943.09	1168.27	2318.59
A6QL63	BTBD11	A6QL63	644.344	819.987	1028.6	773.641	29580.7	27683.2	1254.6	693.069	869.17	1221.74	603.279	841.444	1054.37	1306.63	1817.58	1086.09	20336.6	18998.7	11374.4	9680.07	447.515	20287.6	30357.4	1082.31	1049.76	1707.35	1244.15	1079.75	34923.7	28009.2	575.876	1092.88	13436.6	832.736	631.793	1229.83	15671.5	1225.94	931.452	688.778	955.775
A7E2V4	ZSWIM8	A7E2V4	10502.1	1149.64	10102.3	13028.3	9610.37	16106.9	14429.5	18845	1322.5	1047.16	849.144	735.174	705.666	1350.35	2213.67	1227.29	387.942	22729.5	1494.31	1089.35	614.945	6232.89	808.685	4513.69	8719.12	962.475	8585.22	27542.3	7600.72	1745.33	4672.43	6663.75	1045.1	736.111	820.369	5078.5	789.464	1367.96	1539.5	2944.15	1619.42
A7KAX9	ARHGAP32	A7KAX9	625.904	927.618	504.456	784.007	30138.4	23395.1	20150.8	736.369	775.612	763.748	598.023	941.183	1206.74	1408.65	2282.96	970.222	24350.4	26956.9	786.663	795.725	742.568	17049.1	6165.88	1272.97	513.242	1070.91	1114.4	1280.71	22988.4	30170	411.627	650.669	817.319	1310.94	637.751	991.867	827.054	627.78	858.704	1691.69	1674.09
A8CG34	POM121C	A8CG34	49014.9	31165.5	46507.1	45196.2	60169.3	49913.4	35830	33113	46650.8	56106.9	48409.6	69397.7	34448.3	47892.1	1989.88	51099.2	538.008	26111.1	38832.6	67192	100017	42300.4	36811.3	31088.8	160714	1106.75	1621.48	1578.95	67023.3	8180.67	49491.2	32002.3	32382.4	58694.2	71434.7	46609.5	54488.1	43808.4	35535	33720.1	1213.61
A8MPP1	DDX11L8	A8MPP1	18418.8	23513.2	33813.4	38857	915.453	6466.1	1369	8975.07	15930.1	1020.24	8071.16	919.792	21612.3	8304.09	2247.28	18059	917.855	29796.4	962.523	725.921	1599.24	12355.5	16408.3	14644.1	678.557	1015.17	1520.72	820.404	21160.1	656.943	7073.8	20101.9	20663.2	951.879	9968.2	17726.5	14133.2	12013.8	11287.8	16190.8	1040.18
A8MT69	CENPX	A8MT69	713.147	16820.3	884.39	1707.68	1273.87	13047.4	1717.81	26167.6	1125.52	1176.6	718.846	56997.9	876.982	1521.1	2881.16	655.704	620.539	728.437	819.09	938.18	645.274	5242.56	23297.8	42341.8	780.648	1374.69	1073.16	931.423	6210.13	806.094	16318.8	22169.3	36005.1	751.589	661.822	31814.4	47827.6	809.92	914.94	838.56	1338.46
A8MW92	PHF20L1	A8MW92	26920.8	49804.9	46014.5	828.329	33538.9	31650.8	1097.06	30758.8	47006.2	39137.2	40918.8	124176	31541.5	37851.4	28389.3	40046.7	25594.8	54195.1	40664.4	68049.9	19283.4	54704.8	25630.4	547.146	17020.5	1968.54	1763.94	1019.73	56275.2	33961.3	27628	41863.4	41538.2	37277.4	36122.5	38187.8	35183.9	25872.2	50168.3	31469.5	1370.78
A8MWD9;P62308	SNRPGP15;SNRPG	A8MWD9;P62308	1.70088e+06	874600	2.15918e+06	1.09764e+06	1.45055e+06	1.45645e+06	1470991	1.3907e+06	1544194	1.65208e+06	1.3915e+06	2.48042e+06	1.03949e+06	1.33743e+06	1.03652e+06	1.74697e+06	1.44949e+06	1.10328e+06	1.83233e+06	1.85131e+06	1.60672e+06	1.26798e+06	1.55631e+06	1.10084e+06	1.30081e+06	1872475	1.44374e+06	1.01109e+06	1.66915e+06	1918440	2.21348e+06	1.40176e+06	1.45939e+06	1774627	1.69955e+06	1.62586e+06	1.62023e+06	1.55297e+06	1.58839e+06	970696	2600174
A8MXV4	NUDT19	A8MXV4	811.042	1192.78	661.716	1020.33	5948.13	4623.31	16139.5	9840.05	46131.9	38745.9	31016.6	1070.09	805.277	985.809	2527.13	11966	20197.8	25160.6	57027.5	44953.7	18485.2	17875.1	836.941	29722.9	21572.8	51548.4	74207.6	59650.2	1285.54	17470.8	21783.3	30537.8	29773.1	18780	35602.6	38878.5	43611.2	35358.2	33665.8	37276.7	21786.3
B0I1T2	MYO1G	B0I1T2	131709	126460	120929	152017	125672	19683.2	38827.8	160748	34240.7	115883	189509	433920	360671	90714.8	446115	312734	14623.1	20674.7	200949	163630	172623	646744	457603	11869.5	22464.6	278257	197157	338406	1.62719e+06	729604	211561	311982	310338	349869	301766	311606	338322	279375	298021	287767	194310
B2RUZ4	SMIM1	B2RUZ4	615.737	967.593	757.016	1055.46	1080.57	613.047	1410.84	1039.08	1290.64	578.202	662.608	1034.14	1186.6	889.754	1959.24	36580.2	689.306	33312.5	1064.92	43214.3	656.622	940.827	723.169	819.35	583.975	64042.1	130514	899.19	564.398	1329.4	726.548	775.024	982.953	1049.55	1152.79	750.418	996.084	1306.79	747.985	680.071	2243.92
B7ZAQ6;P0CG08	GPR89A;GPR89B	B7ZAQ6;P0CG08	30408.2	37688.7	39627.3	33809.6	83052.7	36876.1	60838.2	29944.9	65454.3	43310.2	36139.9	37554.7	54457.2	1192.2	1307.94	63092.6	1292.04	33329.2	72052	66707	20711.9	33017.7	890.572	37795	8482.8	634.184	52497.8	45211.8	35509.1	37291.6	28460.1	43251.7	36777.5	716.583	41034.3	31439.5	34789.5	37127.2	34861.9	46884.4	1899.45
C4AMC7;Q6VEQ5	WASH3P;WASH2P	C4AMC7;Q6VEQ5	85207.8	68446	49853.2	80187.2	93641.8	72323.9	78665.5	75052.2	126709	93243.2	120156	36061.6	97022.4	148211	72560.6	29137	123453	128049	77424.5	50655.3	72143.1	67370.3	70632.2	75105.2	65330.9	127758	59854.4	93769.9	83957.5	44446.7	92076.7	116264	125418	122480	56504.2	79287.6	77895.4	84027.2	90643.4	128233	73027.2
C9JLW8	MCRIP1	C9JLW8	90142.6	74587.3	97784	112303	65639	61358.6	45218.8	69897.6	50161.7	64075.3	59984.3	38659.4	59251.8	48363.2	120433	44804.9	61945.5	65335.5	31449.6	38708	75167.5	81447.9	88785.9	46446.9	74082.6	28307	16811.5	59878	90023.5	65784.5	57116.8	63291.8	61448	81804.5	55406.3	75936.2	73594.8	66204.3	65516.2	57599	1151.53
E9PAV3;Q13765	NACA	E9PAV3;Q13765	340616	341413	444208	387610	346568	406191	659258	354128	349690	310542	457894	201051	453729	370862	990888	257752	719484	486854	287582	237228	639097	578411	497933	705578	1095361	342960	531787	312969	294091	181024	336777	408909	423560	468079	390885	360800	425943	428385	424367	414741	261986
E9PRG8	C11orf98	E9PRG8	122523	98889.1	124918	94589.1	226074	218206	158241	161819	90537.7	96383.1	190456	143471	157359	79384.4	391390	102580	131798	97330.7	145559	124839	128067	149870	91833.9	142620	140428	48094.7	123992	65670.7	137354	86866.1	129006	137735	141132	114726	180955	188395	179379	175341	142038	112799	101171
G9CGD6;Q8WWN9	CNK3/IPCEF1;IPCEF1	G9CGD6;Q8WWN9	19855.9	1345.91	892.215	40504.1	1193.69	903.658	657.916	74788.3	46310.5	786.578	907.777	739.041	33849.4	995.045	1801.58	1538.73	674.734	545.761	999.347	129094	1029.56	766.967	940.976	29594.9	944.622	1343.24	2437.95	706.415	991.938	22162.1	17668.7	677.686	877.851	37514.8	25011.2	18870	19502.8	21742.7	30516.4	29177	2111.16
L0R6Q1	SLC35A4	L0R6Q1	145371	203668	219168	188415	284310	60832.6	131906	203893	310080	146434	77003.1	238970	150568	192392	306357	450899	82155.7	48373.6	474712	352401	802.802	158333	161812	619.624	19463	298803	300144	192141	161857	214736	131593	157735	137033	196254	182999	140144	140659	150166	130904	158868	156259
L0R819	ASDURF	L0R819	33171.8	24838	38495.5	52722.1	33164.3	23387	14510.7	20963	21521	23960.4	21354.7	22095.1	22836.9	32211.5	2360.29	16201.4	46349.6	46811.9	668.956	824.918	45471.8	32077.4	38318.9	25833.4	36369.2	1144.63	1365.33	918.531	53442.1	938.202	802.606	30760.1	1315.27	50672.8	28862.7	30566.6	27870.5	35380.1	29806.9	31331.7	1695.21
L0R8F8	MIEF1	L0R8F8	33225.6	1540.36	22224.6	24387.6	21090	20326.3	23196.5	14520	33496.7	39322.8	813.765	8731.71	1199.14	684.081	2211.08	30828.9	761.164	35822.8	35859.2	37128.9	35116.3	30429.6	37065.3	31765.4	41560	1439.86	40419	751.644	623.421	604.917	34929.8	35394.8	32138.9	47017.1	1299.31	32376.6	32256	29326.1	29158.8	34748.1	1465.35
O00115	DNASE2	O00115	69447.6	121191	89945.8	94549.6	64294.5	454.344	82926.4	24669.7	25778	62413.3	40776.2	84611.7	55827.9	28657.7	112411	783.954	32627.7	14539.2	34257.6	693.483	59604.2	78359.2	53510.4	74415	39135.3	84240.2	57330.2	92821.1	126572	76502.3	95005.6	93596.4	91852	101218	82758.1	85904	87112.1	77246.6	91582.6	83459.4	130455
O00116	AGPS	O00116	68899.1	75575.3	73260.8	44436.6	77682.4	112237	64832	71364.2	163991	95923.7	100696	71427.5	81048.5	13625.9	60356.5	95638.6	152776	201499	493829	114624	42579.4	155793	80165	102324	81878.5	151891	172871	359582	73636	152020	64636.2	80376.8	77891	48538.5	80139.7	71053.9	85023.8	87742.8	89578	77015.4	87510.9
O00139	KIF2A	O00139	126326	102157	146011	156356	178619	175712	266292	118756	114919	104041	104538	78169.1	168093	147947	198521	96706	141823	185599	156532	110358	156135	154784	153778	135937	127818	135763	137317	131212	193481	117161	111344	135871	128392	112762	136950	109070	124660	124082	119340	133617	105977
O00148	DDX39A	O00148	89107.8	212210	130754	138073	100261	71693.3	108679	237970	114496	159651	188211	227415	124798	119385	189031	147381	173477	204056	250126	127217	129049	227738	193368	259383	104291	72999.3	123088	149690	174910	187446	116254	84004.1	87455.6	112092	141611	126969	108254	130516	113763	113246	149545
O00151	PDLIM1	O00151	1.61451e+06	1.82598e+06	1.3064e+06	1.74906e+06	2.15613e+06	2.18352e+06	909912	762247	757269	645752	814306	235278	503222	918280	3.09993e+06	941089	2.80616e+06	2.15849e+06	1.34711e+06	534833	1.1693e+06	1.84085e+06	403384	4547854	1500024	882278	316057	569809	142433	408877	1.29571e+06	1.54564e+06	1.59797e+06	1.22094e+06	1.54265e+06	1.44914e+06	1666845	1.6495e+06	1.62816e+06	1.64252e+06	1.7264e+06
O00154	ACOT7	O00154	177608	265143	226983	313009	418031	830990	660867	358088	368842	282470	312173	59511.8	167049	78150.2	86478	13576.2	419952	338520	101477	14126.6	1.10347e+06	814689	2.23634e+06	888326	1.50705e+06	142629	150236	213095	454045	218968	318229	475724	468512	188521	456615	396524	430798	430562	450458	444088	210934
O00159	MYO1C	O00159	386.555	775.27	14440	39627.7	29723.5	1012.01	29614.9	792.876	12874.6	1199.3	20837.5	13866.4	23408.3	942.148	1596.58	12005.9	656.535	605.739	11026.9	13411.2	563.741	17847.7	890.272	16087.5	20972.8	146425	80631.8	45280.8	19029.6	49957.5	14838.3	11747.6	10789.6	7775.24	18184.8	10605.6	15382.1	20789.1	12983.1	24526.8	41425.8
O00160	MYO1F	O00160	36187.9	25185.4	16811.1	35540.1	15542.7	35782.7	38557.1	59381.3	49267	78208.7	33589.4	18717.7	24564.9	19596.6	71384.7	76634.6	8694.88	592.308	78895.7	104696	1017.13	32569.7	622.861	6224.07	821.296	153433	150436	388346	12261.7	89539.3	26933.3	20779.1	20323.3	21921.3	36441.2	27548.4	26120.6	28973.7	28183.8	22263.5	14341.8
O00161	SNAP23	O00161	54764.7	90702	72484.4	67160	81591.5	56996.2	94286.8	34211	74177	54235.1	61831.1	83457.9	91222.5	53577.9	100691	87302.5	47976.7	54467.3	97680.9	99602.3	47413.2	91926.5	92799.7	125968	73714.3	83396.8	85763.3	120675	29647.4	24529.9	94257.7	88680.8	82732.4	60773.6	98943.8	80518.6	83811.4	82337.4	86503.4	95495	81073.3
O00165	HAX1	O00165	32251.3	36978.3	42551.7	32156.1	54982.1	44623.5	50122.4	22582.4	28866.2	43939.2	24639	40092.7	866.186	20177.5	2275.93	29969.8	14779.6	24471.5	63182.1	63836.4	49670.4	51464.9	137341	83090	26433.7	36209.2	57183.2	35588.2	45598.1	24501.3	49531.3	57095.4	61079.6	25891.3	72305.2	57383.4	58827.1	56970.1	54752.4	61225.3	58793.2
O00170	AIP	O00170	398639	493144	432672	415817	318660	612283	386125	514814	497184	533929	591958	278752	531206	576220	381523	261860	413035	409321	412429	322650	267642	645708	624970	519005	523797	320355	220864	266812	985248	575221	410718	494625	462428	471706	459074	473319	502754	463339	523026	445305	567594
O00178	GTPBP1	O00178	191065	181338	154928	169117	148778	193579	300207	160199	189737	165977	162176	151924	223350	212192	287340	141952	147830	149507	109428	142421	202540	151445	150077	169940	175848	108723	246003	147942	146105	112548	160296	154391	161800	184091	191336	159378	158487	162581	151036	166767	172964
O00182	LGALS9	O00182	72453.4	81318.6	48913.5	101247	30964.6	51619.1	44782.2	127341	159352	42598.9	61722.4	147153	65561.5	106204	219986	118341	24736.3	56818.2	49629	95119.5	11130.2	19288.7	110387	1278.99	45398.3	139404	123957	118340	35625.1	56779.7	146968	137928	133775	126313	124717	94207.3	104807	109954	105002	108850	154087
O00186	STXBP3	O00186	55372.7	45669.3	34905.7	43963	67383	56573.8	53614	51452.8	78661.2	61202.6	57378.3	56249.2	62095.7	78289.5	122153	67515.4	63813.4	74141	75719.9	96390.9	26087.3	35175	46103.1	53518.4	29073.4	96609.7	68968.1	70742.6	42635.7	68145.8	54062.6	68640.9	67387.4	41350.2	65461.6	58185.7	67459.7	62287.8	66439.5	76214.3	91658.3
O00194	RAB27B	O00194	41556.7	59238.5	66256.4	111618	159349	56691.3	145532	29149.6	190750	68082.4	46619.7	903.983	95217.5	532.438	2605.29	154727	46541.3	50853	206089	63342.8	622.057	42666.5	989.123	709.657	14637.1	509605	326093	795397	38371.5	269324	27800.9	66340.7	975.088	763.002	719.68	25926	692.713	861.064	62468	54503.8	1374.72
O00203	AP3B1	O00203	101101	80048.2	94607.3	141257	122894	154221	153846	82687.1	118739	129020	123275	54015.8	132505	116816	216669	77389.8	73868.8	100069	69252	73517	104090	92673.3	77244.5	83960.7	108711	142571	127633	208000	106300	97615.6	73728.7	111026	105527	86818.4	97259.4	89617.8	102461	99474.8	96585.7	101487	49656
O00214	LGALS8	O00214	21337.5	33690.4	16774.7	40387.4	48895.6	28945.6	42290	34536.3	30759	37132.9	26738.3	37640	25329.3	27176.6	57768.9	30146.8	17581.7	30499.5	46522.4	16283.1	25352.9	45848.1	30181.5	14222.2	12795.5	48086.1	54822.9	44416.5	31940.8	40366	33096.5	23923.4	27566.5	35098	25767.2	24867.1	21574.3	24540.7	23413.9	32299.1	42527.5
O00217	NDUFS8	O00217	226168	265014	259102	154246	244062	160714	252025	186395	222361	398102	177363	313951	182441	225397	470668	427392	178405	228207	542168	471342	112770	140692	151990	219581	142899	358246	293022	272764	144664	210623	215703	180569	192314	235657	206193	231233	212410	211975	192332	213980	180325
O00231	PSMD11	O00231	192511	180588	211350	221623	156077	180892	272361	206605	213922	190078	258657	144079	264663	207931	234346	145139	292661	295000	157910	157283	298351	295105	452567	330948	378587	225553	289375	308536	254900	222850	235109	231079	221757	238723	261342	224017	219240	223409	235794	234010	287207
O00232	PSMD12	O00232	135903	95093.9	153779	164735	138701	153006	202685	140816	168822	109471	162423	89167.5	192473	139720	133859	122100	243418	201259	118825	117406	251218	204562	170673	151956	312383	175320	258459	227104	175560	190015	105982	119480	120506	120972	119750	108938	105600	108341	118183	120606	134835
O00233	PSMD9	O00233	134453	138642	91024.6	138631	76160.7	124881	133792	138503	112802	122803	161945	82053.1	129438	124674	251226	104636	194803	217676	78100	113732	140825	146390	200606	187925	137367	154521	142878	137502	167373	158558	193046	163935	170020	201220	170517	188956	192773	164546	157047	164858	213210
O00244	ATOX1	O00244	112603	97776.2	79583.5	136898	57064.3	78250.1	126694	91695.4	98739.6	92840.1	131950	88934.9	148622	101382	104647	43300.7	209440	112267	87291.2	105084	116543	102223	121903	86292.4	135704	106331	51184.9	76331.3	134981	102951	84734.7	119591	119483	132584	109350	98771.8	104777	104055	113496	123819	91742.6
O00255	MEN1	O00255	46565.4	59229.5	50964.1	43548.8	56881.8	50806.3	42279.3	46094.7	43632.5	69317.7	50494.9	90415.1	64721.1	57808.7	131574	72487.2	33633.5	56759.8	68949.3	71132.9	29205.9	44498.8	57265.4	36836.3	30404	59847.2	36525.5	28766.5	71971.1	82532	77074.2	55287.2	55852.7	75708	91318.3	51450	57609.3	52544.5	51528.4	53934.1	116457
O00257	CBX4	O00257	24221.6	30827.1	54721.4	34544.4	50541.2	29461.2	35731.1	25875.4	22828	35506.1	21417.3	33649.6	26912	27623.2	40539.9	42893.5	17650.4	24815.8	32649.6	25703.3	41848.8	27489	50327.9	39570.1	15812.5	952.276	17782.8	1196.96	44155.1	17982.4	29425.8	36208.8	42413	20073.7	26200.7	36214	34282.5	32969.1	35027.7	40613.9	43583.3
O00258	GET1	O00258	21733.8	1132.87	17675.2	1532.99	12826.7	23917.1	1072.09	12070.2	1467.55	1126.19	13163	32007.5	1041.12	1052.26	1817.02	28183.7	656.65	741.891	34067.8	33232.2	952.005	11879.5	21000.1	1064.75	1088.97	31022	1630.63	1247.3	909.766	29938.9	13245.8	1212.33	1112.37	19094.4	660.32	13388.2	15318.1	14920.8	16139.1	994.489	1293.76
O00264	PGRMC1	O00264	146418	184618	113514	167753	384571	204268	310007	170346	337979	265535	177740	306495	124757	135812	124268	182689	58048.8	132211	156342	295152	183336	283278	205310	192739	94331.4	363277	226006	310476	495972	509012	226293	251774	243037	154557	231624	226376	244665	236287	273171	253471	251832
O00267	SUPT5H	O00267	117493	139766	113641	148893	152750	152417	190915	74501.7	113673	90493.3	100059	116939	154656	112190	100004	135112	166317	181713	110533	128213	117575	106676	101244	76451.1	148353	120825	125563	96082.1	142498	138432	98710.6	117829	118134	104562	117056	90970.4	91637.9	88402.4	104782	103535	145612
O00268	TAF4	O00268	26717	48988.4	36948.5	33397	34300.6	26388.6	23667.8	17643.8	24800.3	21752	27700.9	42635.8	31105.3	46324.5	111250	148524	28097.2	36196.2	27772.8	216135	18197.8	28087.1	24724	25928.5	16338.2	29397.3	29005.3	37011.8	37034.8	27503.2	39026.9	36024.2	35204.9	38267.1	31063.2	30978.7	35220.4	33530.1	29451.4	33651.1	57688.6
O00273	DFFA	O00273	92476.3	109822	86298.9	105699	75674.6	74988.6	84976.1	75704.6	73918	65807.8	96804.7	88699.8	126455	88235.8	235222	79955.9	164779	114733	78855.4	68888.7	57366.1	83503.5	100263	88980.6	78559	48495.8	52576.5	40823.5	69828.4	98519.3	95251.8	80170.9	84820.5	94117	85489	88931.3	85174.9	86842.9	84605.2	73528.9	109616
O00287	RFXAP	O00287	23236.2	27375.3	26832.7	20015.2	846.363	6090.9	764.607	14809.2	798.133	9401.31	31096.9	31257	950.479	35113.1	26289.8	7389.15	423.882	889.655	7130.68	16131.9	860.776	20124.1	10158.6	19437.7	1131.05	1927.35	1165.99	1276.23	36226.3	946.084	22610.2	21524.9	22170.4	14801.4	779.702	21068.3	26794.7	23149	29208.5	30461.9	1193.08
O00291	HIP1	O00291	31607.4	1325.52	18358.9	33438.3	17944	30417.2	1167.95	30443.7	31161.7	51564.1	36876.8	11688	24785.5	39520.1	1983.86	1297.9	27240.4	35144.9	14656	740.524	42252.2	1070.91	811.341	22624.7	41112.8	73646.8	51088.5	133680	1343.1	36862.9	31093.9	17686.8	17621.2	29197.4	48603	36018.3	27945.5	1093.74	31030	749.737	1705.87
O00299	CLIC1	O00299	1.26928e+06	1.3672e+06	701906	876754	392203	897537	346767	1.23723e+06	807886	879748	1.23603e+06	961376	907840	1.56786e+06	1.66727e+06	565736	1.81697e+06	1.04246e+06	1.06589e+06	613719	580914	970383	766171	884657	856062	1.26761e+06	586987	1.72015e+06	1940072	1.69636e+06	816623	1.04938e+06	1.0843e+06	1.07291e+06	1.15728e+06	1.01983e+06	946800	1.13742e+06	1085276	1048458	1425346
O00303	EIF3F	O00303	319860	290396	279117	284188	262277	430648	471428	353113	382723	207347	377393	209414	264166	367063	489979	237741	353366	311747	182827	135716	441703	351257	498128	312092	567642	388933	426941	317085	330198	355992	412063	323447	254775	401469	370434	377681	357774	329359	350258	306275	245324
O00308	WWP2	O00308	13580.3	20159.3	14244.3	5999.98	1294.32	9912.27	1173.07	14891.7	1329.35	16602.9	15372.3	1068.77	12206.3	17376.2	31512	11477.1	9730.43	678.23	942.231	10065.1	512.772	13922.7	11209.5	13225	16733.1	1330.69	26531.8	23373.8	1417.11	730.186	15560.9	17845	15051.6	16142.4	12778.6	19470.5	15386.7	8835.07	16819.9	888.629	2031.32
O00329	PIK3CD	O00329	35208.6	37734.5	48248.4	95186.2	42513.3	56661.4	50512.3	60855.9	20911.5	38081.1	41321.6	34949.6	71644.2	51703.9	171343	61005.4	111783	88803.9	94747.3	49692.4	39383.8	29419.6	10098.2	48204.4	70966.7	40623.1	18327.2	21622.6	14012.3	38219.2	28924	27120.5	28540.8	31327	23897.2	30949.1	27204.8	29944.1	26572.7	36062.1	112889
O00330	PDHX	O00330	45757	50338.5	38836.3	32715.1	84448.8	85911.4	61177.2	33149.2	72453.4	75691.9	37181.7	59673.8	54876	70047.3	91042.4	77914	23792.2	44467.5	91762	115052	52584.6	30152.7	38141.9	29375.3	29618.3	87141.5	85030.3	69202.3	31928.9	52150.4	56768.1	61042.8	56198.1	56839.9	54223.4	52940.1	54892.8	52388.5	52661	62563.2	71526.1
O00391	QSOX1	O00391	638.568	173541	768.382	1146.88	1035.75	774.176	830.947	1142.16	1351.28	35354.9	677.198	629.146	733.011	1020.53	1445.95	259076	634.489	705.213	791.511	92988.1	1125.45	1525	733.723	739.2	644.473	323838	214256	521687	1050.35	124384	950.821	1019.48	22415.4	29084.4	893.744	1164.96	705.995	971.037	946.875	700.996	999.251
O00410	IPO5	O00410	288900	304532	323865	388102	511589	430554	616046	352946	406168	218723	408060	190798	456147	481405	315301	244290	252108	254482	275760	193418	573810	432419	391973	498957	755136	251962	326209	262630	337345	281898	243706	476362	520177	281055	303657	364811	419548	393398	386484	458022	327256
O00411	POLRMT	O00411	7735.87	15447.4	10203	8750.11	660.525	11494.6	6401.96	24846	13726.4	10993	28449.7	13118.1	784.963	1129.74	1652.41	3772.89	790.843	825.932	7811.32	7908.23	25418.3	39092.4	15891.9	32703.4	12633.5	6729.01	1682.36	1774.51	845.187	913.267	12911	16333.1	16186.2	15949.4	23044.2	11093.3	13432.8	25731.6	28748.1	15225.2	13871.7
O00418	EEF2K	O00418	9946.93	22712.3	15744.1	29135.8	1052.49	14156.5	19157.6	17757.6	12563.9	12671.1	13525.9	793.384	11157.5	9871.12	1844.47	766.211	14272.9	11801.4	14421.5	801.427	824.892	16095.7	8717.57	16952.1	24771.7	32142.2	12345.7	955.022	13457.2	9553.84	34996.2	16572.7	16779	18297.6	17546.1	14082.5	14732.7	11976.4	13927.3	16561.7	1619.03
O00422	SAP18	O00422	501712	336818	429486	316266	624266	541290	579924	434334	618827	675912	544204	1.08875e+06	568435	457352	926669	645016	357912	301809	483320	583115	353930	459103	539286	417457	333862	657756	525856	428583	565493	662848	689211	541178	595900	652887	677800	565459	561060	488726	521001	472721	901924
O00425	IGF2BP3	O00425	714.912	1532.9	1002.83	1443.48	1608.27	824.648	1153.77	216105	195335	151385	310776	37118.6	51489.3	848.288	2558.35	49406.9	45033.6	79951.6	701.277	55637	104019	98082	124287	116469	9945.01	911.041	1347.81	760.388	1219.8	1185.39	100834	106333	112606	125521	95074.2	112173	114424	105976	109061	84596.4	70464.3
O00429	DNM1L	O00429	152661	125299	151681	222702	128174	136922	322282	158938	161917	154896	124915	60469.3	98507.5	193592	143753	101389	296514	221810	188692	129708	204080	119793	111600	181740	173529	285026	152840	220920	161591	155482	148992	163929	125108	200163	158173	109244	92424.9	110368	78930.1	105329	44218.6
O00442	RTCA	O00442	72907.6	52863.7	72578.1	93786.8	102211	109317	97420.6	70931.2	47988.9	58140.5	81858.9	40173.4	94610.6	67062	135763	45487.3	166749	77301.2	71247.6	36068.6	75269.1	56869.3	108530	81941.2	81421.2	87698.5	75664.5	92780.9	84343.9	100698	50166.3	65992.7	68432.9	28808.2	72542.4	62063.5	61525.9	63365.5	65689.9	67071.1	75557.5
O00443	PIK3C2A	O00443	1002.15	810.091	634.872	922.524	980.617	778.261	907.758	613.879	1507.55	931.601	692.188	1226.06	894.322	697.478	1671.81	701.085	900.703	790.735	1355.23	625.886	11131.7	806.982	5162.11	3202.58	6293.82	1215.08	2251.4	778.171	1567.22	948.726	707.037	913.759	713.991	1421.59	1455.52	680.817	40510.4	1253.55	1476.29	1172.36	1687.91
O00459	PIK3R2	O00459	16604	1022.88	13808.7	5323.36	14656.6	24806.6	1175.81	14713	14496.4	15228.2	11941.2	818.366	804.993	21321.1	2978.18	1167.12	734.234	617.828	10257.8	948.197	18254.4	9453.43	13315.2	16815.4	15555.3	1752.04	1098.2	14576	10827.3	15425.2	10238.8	13218.8	1193.32	7634.87	15524.3	13463.5	13043.5	13503.2	12358.6	12322	935.6
O00461	GOLIM4	O00461	1012.26	1670.7	476.981	1470.81	24048.7	17390.1	1753.45	15173.3	33658.9	28340.1	27642.7	665.51	977.634	16951.4	1958.96	607.171	755.254	672.411	39563.7	18497.7	803.71	18285.7	1209.95	16780.3	11150.9	33679.5	21345.7	27839.5	829.491	962.361	14618.7	1115.75	916.249	24924.7	614.105	15411.3	877.771	18112.6	15679	1005.86	1343.41
O00462	MANBA	O00462	14207.4	13497.9	22018.4	16689.4	1086.56	578.791	912.646	9474.66	22636.2	19280.6	8909.69	17303.3	17124.5	11068.7	2003.34	16579.2	5922.56	3178.41	10888.3	16117.2	6082.83	15677.7	1215.7	6252.76	10492.7	37822.6	26295.9	45366.5	1041.57	28342.9	13716.7	16377.7	13294.5	13131.9	10701	15095.1	13486.5	12195.6	12394.2	13047.7	17158.1
O00471	EXOC5	O00471	16850	35951.1	9802.87	45147	41471.5	32976.7	49987.4	33190.9	22710	25355.7	27305.2	8156.15	20970.9	14603.2	30167.2	19004.5	22104	23272.2	13663.4	12290.4	23676.2	27585.5	24463.9	16332.1	11334.8	40330.4	27098.8	42184	40149.5	28302.3	9639.7	23134.6	22546.9	8503.17	15189.4	15502.2	15914.7	14097.9	13627.7	15943.5	35310.8
O00478	BTN3A3	O00478	22366.9	796.681	20441.5	1709.97	1292.69	971.234	1111.08	24840.4	42244.8	677.063	857.834	45259.1	1027.6	31944.1	2212.69	771.04	642.564	1101.44	33833.8	32293.3	1162.65	1344.88	686.051	655.447	698.391	1608.61	1907.47	871.999	798.344	807.772	740.198	696.037	820.001	1076.83	724.232	640.124	11426.8	953.247	626.579	13328	1800.02
O00479	HMGN4	O00479	210003	1573.52	180436	62629.6	94166.6	170645	1243.57	154504	135428	255199	166337	319164	180720	100359	180469	558461	1188.27	658.849	556157	812119	587.825	830.872	62379.5	696.262	1545.11	599039	209225	6625.69	119743	269354	278715	145863	141243	122985	275774	229781	181065	113259	167327	33246.4	132189
O00483	NDUFA4	O00483	299813	528203	316081	208737	378925	175902	313054	258738	497973	460732	453699	568308	396859	320216	920054	495522	204325	233490	539099	756338	47983.8	206143	161205	144358	198552	615299	786708	452304	465721	421250	311044	328104	287807	309417	260188	518470	315768	257157	273225	281435	245003
O00487	PSMD14	O00487	212092	189463	225147	341627	201598	244312	310687	187693	253225	172778	289473	138299	331252	236639	539276	167666	319738	295503	167177	160828	383674	273147	262410	253647	428864	267133	359127	286656	270450	237765	176774	240017	239402	235908	176859	234131	188555	196409	212911	241244	105956
O00488	ZNF593	O00488	31549.8	45217	39582.2	54760.2	109233	85433.1	68322.6	40349.1	24109.4	57290.6	37576.3	33709.2	62184.8	19156.7	1316.76	678.084	44381.3	39118.8	46372.4	62225.1	1412.73	39922.7	22163.3	47676.7	63619.8	1285.88	1297.22	1356.64	34783.1	21460.2	36180.1	37705.4	39317.6	48275.8	37834.4	40157	46975.1	42793.5	39958.9	40373.6	1992.98
O00499	BIN1	O00499	142613	171082	140432	158779	53177.4	12547.6	172901	164608	170610	173969	224494	124204	362868	83001.8	229084	118775	31855.1	699.377	125832	150414	121630	175073	63846.7	1124.81	191006	330295	118276	218476	218254	235896	102306	116233	114174	125350	147535	99803.3	110346	102800	112288	102159	116754
O00505	KPNA3	O00505	88316.7	97440.7	88532.4	83803	102207	90804.4	137956	71959.3	125009	80257.4	121598	85857.4	109168	88251.6	115619	64316.2	50425.4	48790.1	70038.1	61902.4	120530	110353	128412	111013	186894	107914	140241	88520.3	90632	89475.5	87175.4	119645	84859.1	59799.2	91542.4	103622	108850	106122	108785	125027	162474
O00507	USP9Y	O00507	70112	72323.8	65231.4	87719.3	83217.1	96805.2	136421	79070.5	100570	74606.2	89017.9	43857.4	104497	96493.7	78801.1	55097.2	122723	99925.8	65804	83450.7	91820.9	52775.2	77530.6	71729.1	122950	122149	122986	118501	92999.9	103811	41175.4	87214.7	82200.1	60928.9	56778.1	72664.9	63944.8	65553.2	70670.8	88135.8	87570.3
O00512	BCL9	O00512	1059.8	691.616	888.963	678.598	18907.8	38006.6	19295.2	764.752	1403.48	929.375	688.208	1297.29	509.447	890.679	1901.42	908.42	35408.7	458.614	765.432	729.907	849.299	1100.9	19644.6	13135.1	8767.03	1109.79	992.857	817.582	16609.1	974.49	647.351	1106.27	587.409	749.119	754.046	552.571	1085.07	701.469	1086.87	1260.13	1271.09
O00519	FAAH	O00519	6704.96	10655.6	1025.87	1077.12	10298	22642.7	22931	32664.7	1236.54	11545.3	12291.6	34030.4	789.998	12219.1	14136.8	38410	855.571	20343.9	827.35	768.422	14424	12990.9	904.701	877.718	482.713	1520.09	1774.59	1397.13	15571.9	13770.9	3651.96	872.321	875.302	1072.65	907.243	955.182	7620.41	848.148	581.812	1111.26	2038.21
O00522	KRIT1	O00522	18602.6	17004.6	1200.92	65076.9	1460.99	27259.6	773.488	14510.1	1259.97	14837.2	16587.4	25772.3	14138.9	33210.1	1802.96	1515.28	785.656	866.153	458.348	13857.5	28794.3	22363.4	7189.22	16039.8	1022.8	5024.23	1138.83	1004.3	20975.5	10758.4	6955.31	10373.7	18223.7	8580.68	17185.7	14165.7	27772.2	18977.3	19276.4	13575.6	967.926
O00534	VWA5A	O00534	13374.2	1128.8	32294.4	1339.02	1513.5	60379.1	75193.8	860.136	1244.87	808.425	1071.79	832.399	29049.6	1020.51	2022.82	59755.5	418.679	125032	613.988	877.203	549.816	16232.8	923.72	32413	705.252	59380.4	9093.43	45418.5	682.009	195640	844.945	40343.9	26225	905.087	1486.25	1280.35	684.17	576.672	862.119	11679.7	1144.89
O00541	PES1	O00541	150882	192507	154339	178618	142740	176775	162661	143139	143630	170379	200031	211264	127788	181717	261766	130879	92109	92643.4	116266	104999	128818	154518	209512	214082	173674	136848	150899	78670	97063.5	70296.8	190491	170524	180404	176637	158978	169716	157396	149163	149628	166374	128722
O00560	SDCBP	O00560	505.307	9998.74	761.81	21760.7	34943.1	24928.6	50074.3	17193.1	43323.8	23275.5	22213.1	34143.2	39456.4	21328.1	1906.28	32781.3	816.097	64029.2	28340.2	53830.9	109484	72711.8	87498.9	77585	134816	88440.2	98830.4	306546	30846.7	76378.7	36279.9	50249.8	48826.1	40854.2	43762.8	34586	42076.8	42372	41345.2	50931.3	38562.5
O00566	MPHOSPH10	O00566	56883.8	26539.3	49493.7	36101.8	38494.6	60207.3	19025.3	46079.9	39539.2	87052.8	46013.3	62964.6	12749.4	53347.5	91935	44181.2	28907.4	37450.6	93031.5	42691.4	69568	63083	82998.7	84427.6	53214	12215.5	37325.7	17672.2	40194.4	23274.7	38358.6	59229.4	40852.7	62404.1	66724.2	52782	55081.5	60075.8	59799.2	52203.4	77763
O00567	NOP56	O00567	470154	545915	418619	244786	606928	482366	558457	274272	373892	438574	426198	794459	539708	426492	855053	421703	255567	336752	381713	435643	465744	390748	331742	360908	251438	457942	460358	233969	388607	487203	749384	525691	546422	541516	560405	490700	466434	408342	465179	472107	747446
O00571	DDX3X	O00571	102772	144892	114737	117727	189858	152127	178887	137719	127016	133656	180789	174668	184856	171996	227155	112848	105090	165446	107649	124988	149071	203655	156264	179033	195144	84621.7	155292	181551	130775	163826	155073	142671	145785	161354	168392	154852	151379	150084	156885	140332	165440
O00584	RNASET2	O00584	125591	188603	116760	140573	84622.5	43963.7	137535	65942.9	195767	286177	251010	37822.8	82159.6	67901.6	141197	116373	183672	137241	190133	205218	61855.1	73490.9	17045.2	16283.6	19870.1	352857	148586	161818	30290.8	210223	87900.5	100080	90498.5	51135.1	117376	92260.5	93663.2	84315.5	65196.9	101443	132350
O00592	PODXL	O00592	1064.48	674.213	610.652	1064.62	39442.3	527.508	1067.25	628.749	1480.42	801.977	972.733	677.936	1385.26	1060.12	2915.11	947.622	851.974	828.939	963.47	734.773	95016.6	64379.4	1075.56	49280.5	81333.9	1377.7	866.481	972.632	723.664	821.925	620.379	1080.11	991.783	671.212	954.112	44210.2	46725.2	38222	649.869	950.999	1438.35
O00629	KPNA4	O00629	147819	159395	167533	219341	143762	176540	220598	179850	173360	145492	125682	151397	204876	173986	112348	137760	114178	135656	159419	152625	205936	164981	145991	147630	196806	170844	109402	108941	172437	155321	106627	111934	112857	134375	106383	117999	117741	105298	101109	116407	61591.8
O00635	TRIM38	O00635	14771.1	18404.6	24099.9	28330.2	22963.8	18247.2	29576	13957.5	24836.7	11449	20199.8	20065.9	35258.1	15254.3	23385.1	18773.6	50901.5	50521.6	25723.9	24086.5	23612	19382.5	966.544	19576.3	20472.5	11257.3	6057.4	9198.08	13307	13520.5	10438.5	13165.1	29785.9	17344.1	10874.4	13799.2	14151	13784.1	14928.7	36464.2	1725.38
O00716	E2F3	O00716	100300	721.374	14848.8	788.937	15030.4	16074.2	24228.8	11089.4	1491.27	16304	305654	940.386	980.253	1384.77	1970.41	15333.8	94998.4	11375.3	1356.57	19116.9	143986	86989.2	20481.3	15979	14874.7	1112.33	1174.03	11692.2	16170.9	927.038	680.847	14194.6	10645.3	788.213	1086.64	864.83	570.947	712.962	1124.69	798.704	1786.1
O00743	PPP6C	O00743	126421	107833	143464	199681	85976	133412	149355	116551	82645.3	103938	85116.8	66543	162003	121759	118549	94083.8	161948	178591	96373.3	99247.8	145186	91367	140621	133101	147506	157028	86503.8	124310	143840	141803	97929.1	98410.5	96162.3	112032	103793	84199.1	94270.6	92811.7	90669.3	100035	152762
O00746	NME4	O00746	13812.7	87585.5	56746.7	49840.6	11834.7	6381.85	60338.1	39693.7	34371.6	13626.1	51204.7	114348	59493.5	23979.9	45124.4	1121.69	729.856	24246.6	20192.6	29989.2	76998.5	17720.8	333162	644.861	29027.2	57501.9	231164	36631.1	7845.54	16297.4	25080.5	86155.7	82192	37207.6	77016.2	43340.1	45429.7	18523.1	76466.6	44892.8	34896.9
O00750	PIK3C2B	O00750	19697	1129.01	23514.1	64717.6	19765	35045.1	36547.9	18623.2	872.728	22594.3	17160.4	14768.3	20377.3	11117.9	34146.5	825.931	19669.2	32601.8	750.587	17215	25202.9	18727	14284.6	22891.8	25363.3	1585.07	1582.4	1131.86	33544	45285.9	17992.4	26069.2	19357.5	14634.7	32073.4	26526.1	22724.8	25149.5	20697.7	22721.6	38011
O00754	MAN2B1	O00754	68395.2	99729.2	87322.1	89944.9	31810	26894.2	39251.4	25388.6	125958	84034.4	29664.3	68781.4	47672.5	40107	36610.5	83130.1	31902	15505.3	39385.3	66214	12903.9	27314.4	22555.6	17272.3	18863.3	129238	108028	165359	40629.2	179754	44669.5	67128	65358.2	101064	53682.4	56669	49875.4	54372.4	61232.8	57440.9	69824.9
O00762	UBE2C	O00762	51767.4	15653	19340.5	42647.2	89084.4	88891.6	67772.4	26917.6	44645.7	22744	18197	93132.8	150589	25154.6	2909.55	662.424	745.831	91961	1300.74	72909.6	597.468	72334	36613.7	78444.5	102584	36554.7	59812.7	1072.26	70511.7	68802.7	24076.9	53970.5	50583.4	771.64	61473.8	70234.8	31257.4	62036.3	68094	59092.2	57982.2
O00764	PDXK	O00764	97353	80031.9	103961	74119.5	51724.8	61449.2	61638.3	27691.7	46828.8	48604	52758.7	65971.9	68618	86708.4	967208	254966	118427	57516.2	53774.1	451260	69158.4	36004	40399.1	27802	41686.4	105489	55981.2	124484	26388.8	60109.4	30510.5	37758.1	36175.6	38167.1	28919.3	35333	35755.9	34644.9	35178	35593.5	29392.9
O00767	SCD	O00767	422.323	1297.98	658.728	1216.94	1190.82	652.846	1971.51	1051.32	1352.97	926.512	715.103	785.393	856.473	622.839	2477.59	604.588	821.054	721.428	1332.56	755.295	202373	129840	76118.4	60994	119843	1085.4	1042.95	621.807	644.184	499.972	549.992	564.473	1176.18	695.682	764.506	978.349	942.669	888.445	977.384	1087.08	1542.62
O14497	ARID1A	O14497	56378.4	75101.8	60801.1	67643.2	92528.7	84223.8	394503	69021.5	52361.7	59020.4	91849.1	178398	56203.8	62289.5	158155	77806.4	82118.7	71751.4	76062.9	50239.1	40883	87502.9	71789.5	53136.7	50002.6	36539.2	35508.7	34072.8	83297	81395.5	107749	72118.7	72831.5	93042.1	74305.1	82566.3	82391.2	80723.4	85284.2	71728.8	98869.9
O14508	SOCS2	O14508	52126	84904	92547.4	58937.6	974.228	787.146	1236.86	64513.7	1203.66	31239.9	61325.6	38466.4	40505.6	721.5	46483.2	27487.9	42261	1105.99	53155.8	25323.5	671.931	150807	1025.49	899.069	889.878	798.878	991.964	1304.37	1100.59	722.314	25545.9	21634	20932	816.64	1045.24	16895.1	19161.5	20168.4	21222.2	21143.2	1322.06
O14519	CDK2AP1	O14519	62821.1	19596.4	39314.1	39335.3	46040.7	70312.1	61116.1	38929.8	43777.9	86834.6	60431.9	86953.9	935.822	78519.6	119350	57995	690.148	29564.3	30997.7	52861.4	45889	68911.2	38903.8	50884.7	43916.6	1461.44	35860.4	1036.3	56718.4	813.458	47909.8	62187.8	61095.2	47395.5	24052.5	63269	88985	50615	73587	42969.5	33525.7
O14521	SDHD	O14521	17704	74996.2	118386	89150.1	1146.68	13413.1	1157.95	30314.9	2028.97	32819.2	51056	34860.2	75679.1	446.35	1721.72	131377	83474	132642	148168	126786	33494.1	22606	13067.8	20232.2	25855.8	48333.7	1289.74	31653.1	912.856	68334.5	19744.1	1179.72	20971.3	36957.9	32976.9	26370.8	1175.6	684.3	19334.6	669.594	1124.86
O14524	NEMP1	O14524	1092.7	876.189	740.091	1331.55	37396.5	15905	827.933	5179.16	41331.7	43970.3	572.173	1188.9	806.805	17579.8	3073.76	26088.3	705.73	939.626	922.209	20577.3	1089.55	1449.22	692.33	615.895	7387.12	52476.2	58720.5	759.516	28947	704.403	40322.4	27426.6	853.068	838.011	29561.8	24939.3	21675.5	1021.83	861.065	1269.93	1673.24
O14526	FCHO1	O14526	25759.8	25477.2	29378.2	58593.7	48470.9	50926.2	88891.8	31814.1	32203.4	30250.1	33958.2	724.158	15942.9	47771.5	2207.68	29224.2	113545	54364.2	38998.6	24922.7	28836.9	32898.3	41030.4	46980.1	48253.7	33066.1	1069.14	19933.5	42962.3	35350.9	74750	52692.9	44963.8	41565.2	73941.8	30550.3	34466	42492.5	32133	45398.4	1144.53
O14530	TXNDC9	O14530	51071.9	40191.4	38667.8	54592.2	64316.2	42600.4	31873.6	48216.4	65673.1	40172.1	42222.9	543.523	53457.8	55282.7	34981.2	38074.4	50878.7	48113.6	23468	23084.5	59620.3	66325.5	60287.4	50554.8	135132	52484.8	68727.8	877.456	73270.4	1594.94	53152.1	60859.8	67846.7	1252.93	62690.5	908.712	54078.4	47130.8	38460.4	41652.5	1248.08
O14531	DPYSL4	O14531	251652	873.128	762.075	1.20459e+06	904.249	75862.3	1105.67	571.149	663.367	117571	296594	892.938	1188.8	83070.9	1937.62	347334	1049.64	238917	920.501	309251	88489	862.129	570.521	1161.78	264543	1830.1	1328.72	703.56	75828.4	697.058	142673	162814	157790	988.605	158267	118138	159040	749.519	739.253	147954	1829.05
O14545	TRAFD1	O14545	25296.2	32783.6	27482.6	32333.2	15386.2	13208.1	12596.5	26443.2	17334.9	69450.2	32802.6	24276.8	45349.7	26855.3	58448.7	19288.5	21329.3	24936.2	25338.6	643.622	14826.5	23801.9	10204.7	23350.2	20449.4	1017.79	15487	22012.5	17922	12740.2	20495.1	20767.9	20674.6	30406.5	27855.6	19262.7	29517.4	22515.5	25055.9	22079.7	1992.54
O14548	COX7A2L	O14548	130439	247575	140555	92675	73797.6	43079.4	97173.9	84342.5	79553.4	154455	122478	102845	94738.4	129270	106603	185891	83783.9	134982	151981	258182	59168.9	73069.1	12232	52194.4	42322.8	218648	209882	172560	106030	159166	129220	126192	131318	144832	119427	123706	132398	124140	134281	136929	1189.76
O14561	NDUFAB1	O14561	116526	118984	109304	83371.6	48089.3	73935.4	88446.1	72981.7	119972	127812	58242.8	170616	26255.4	80922.9	85765.8	116257	60363.8	86289.3	160976	210386	131908	90424.9	109625	100606	34678.2	138193	99785.9	124742	74739.4	87852.6	107567	138286	132187	108092	129848	104016	80875.1	89019.4	74281.7	85992.8	159400
O14562	UBFD1	O14562	69354.4	90143.9	77369.5	105724	126396	35770	102996	81531.3	132761	52286.2	77548.8	56741.3	79178	138239	297963	62163.1	138477	99298.6	81975.6	41728.2	96328.2	74133.5	93816.8	105401	121013	56631.8	81658.6	66066.7	180777	177196	60619.1	69928	105534	39140.8	46469	61203.8	68007.2	134789	69821.6	73139.9	143440
O14578	CIT	O14578	59407.1	63993.7	39656.4	84894.6	48805.7	54678.4	84485.7	39553.6	44797.9	50349.4	48835.2	31977.3	66328.4	51353.7	1457.29	51005.7	595.139	64107.8	853.279	37199.4	76355.4	57027.6	84757.9	61466.9	62496.8	80439.6	104449	138964	97951.8	52612.1	79837.4	64169.2	69467.7	36982.4	87540.7	54265.8	55447	57031.4	56542.7	64418.5	96854.8
O14579	COPE	O14579	158894	194999	165991	157469	140590	204838	183352	155840	215083	119742	121180	90094.1	208575	119705	200379	132396	159405	173455	124242	141497	194541	162969	159037	155521	181096	245021	176032	221079	166837	151582	105091	133872	130318	156382	98269.6	116180	113089	115568	114622	113357	103084
O14602	EIF1AY	O14602	923.207	1408.44	672.086	958.472	1428.69	687.867	70391.1	18645.8	1484.21	14490	24683.2	814.772	795.698	26841.8	1325.45	950.842	1455.13	796.97	1004.91	879.331	1081.75	21570	14679	20273	1213.17	1271.81	32725.5	634.307	29454.5	683.778	12321.6	23501	22011.2	948.662	1303.4	17954.1	22364.2	21206.2	23203.1	24653.9	1151.65
O14617	AP3D1	O14617	63818.5	63802.9	107912	156006	104489	95030.8	130093	72243.2	86572.4	49756.7	89806.3	44023.5	105707	58492	88093.9	87608.2	77051.7	98742.2	75741.2	79658.1	101682	66912.6	42457.1	66739.5	108110	112095	118207	216668	65596.5	103037	44255.9	62666.9	60631.1	31585.9	59574.9	55988.2	62889.1	56848.8	55004.8	62825.1	53619.5
O14618	CCS	O14618	199058	237442	180014	158498	75135.7	162229	178640	150710	127910	171730	157525	205272	302768	347520	640793	224590	381893	282345	82015.3	226117	112517	133973	127766	289557	86516.4	267777	228624	153548	410719	325942	237104	232332	225401	304876	238799	210424	231135	215414	235836	218456	127794
O14639	ABLIM1	O14639	1079.57	1077.2	882.085	871.907	102059	34024	36014.7	88240	949.196	15694.9	48197.5	771.107	39766.9	223219	45679	676575	1089.48	19074.9	59466.1	153203	643.008	191346	56042.2	728.437	667.81	141993	113156	62676.4	121326	974.799	83116.7	47391.7	1114.16	70140.6	562.771	78344.2	78439.4	84379.8	83634	874.685	1521.03
O14641	DVL2	O14641	20335.7	1230.75	24696.6	788.431	39640	34853.5	21907.5	19924.8	24061.6	8577.29	22796.5	14921.4	22387.1	24606	9948.36	1418.58	19053.3	675.511	686.682	29030.1	63289.1	23142.3	39592.3	50437.2	43256.4	1170.53	865.177	735.703	26159.4	6772.39	26669.3	45765.4	43128.1	42910.7	15109.9	36160.4	24826.4	28291.3	33428	37807	1103.32
O14646	CHD1	O14646	73363.4	70224.9	72400.7	42705.3	67009.6	53225.9	69562.5	59503.6	65001.5	46703.4	65800	66822.9	89804.7	56387	98840.4	47207.3	21254.6	31593.7	40841.3	31366.7	45420.5	73685.2	97984.2	53497.6	47339.8	15675	43571.5	53025.9	104148	71610	43217.4	58904.4	58899.3	12947.8	60037.1	47753.2	56713.8	66688.1	55642.6	62825	107700
O14647	CHD2	O14647	37718.6	27400	23994.7	24110.1	52156.9	34116.4	52135.5	40013.2	52610.6	57840.4	36326.1	60412.4	59952	39618.2	16579.6	35714.6	14077.7	19877.4	37659.3	43970.1	52508	32060.6	32906.5	41116.6	13298.9	51445.3	38716.7	28537.7	64207.5	43618.9	40548.1	55965.2	54344.5	42109.6	65618.2	49644.1	46196.2	43552.7	46840.9	58337.4	56529.5
O14653	GOSR2	O14653	25224.1	89122.6	41921.5	43414.6	34346.8	22145.6	49938.3	31871.3	34759.4	38973.9	59691.3	62935.8	41385.5	39176.6	82554.8	66091.9	26805.5	45573.2	74520	54195.1	25826.5	40282.1	33809.7	34227.5	24115.3	64589.7	67007.4	58319.1	54441	47377.6	29968.2	33385.6	39572.9	46077	32695	37330.6	34719.6	26377.2	39914.6	35362.6	1908.16
O14656	TOR1A	O14656	40435.3	52627.9	46440.5	32776.6	32688.2	23041.8	41074.4	35831.3	77692.3	42101.1	50613.7	64283.9	57475.2	37676.9	118100	87501	28952.7	44615.9	72824.1	71753.3	21526.5	38916.8	43513.5	31099.4	17354.9	81068.5	75225.2	191815	84660.3	98652.9	37586.3	52611.7	47750.9	49989.4	32281.6	50187.6	51716.3	46678.1	54527.1	49614.4	28483.3
O14657	TOR1B	O14657	15722.9	10742.3	20979.8	23792.2	26442.1	14624.1	18237.6	13072.1	29431.6	24442.9	17273.5	34644.4	31582	19885.2	1730.81	62409.2	15870.3	18762.6	39431.3	36383.4	7073.43	18831	19721.5	43680.8	9872.76	29101.9	26620.9	67982.3	39887.9	42273	26700	28048.3	26665.1	30269.5	28454.2	29870.1	31409	34916.5	29735.4	27127.5	14931.4
O14662	STX16	O14662	932.198	17122.4	23279.1	25376.2	21887.5	812.12	20137.1	17046.2	12336.8	1119.94	596.156	23545.4	17961	16122.9	3329.16	31099.8	831.582	843.146	46394.6	28703.8	27325.6	14173.1	28537.6	42570.2	547.261	30862.8	21044.5	17867	13972.2	1138.95	11649.6	16182.6	11657.8	855.964	24378.5	13962.7	13822	19906	14832.4	16417.4	1409.46
O14672	ADAM10	O14672	124367	100918	71842.9	112813	150832	95160.9	168324	97180.8	170900	128018	141281	139399	121755	116595	334243	118478	16158.1	44921.9	65513.2	136484	139005	116879	127824	128756	106297	342067	111143	218818	90816.7	257135	155381	154097	157542	138683	90403.2	137831	126490	114120	125736	138943	229731
O14683	TP53I11	O14683	773.926	9204.18	1092.44	22469.4	913.293	716.975	1040.53	808.756	966.044	859.915	696.442	104051	22867.7	1180.63	74606.6	184287	28176.3	63670.6	14028.7	99511.6	26266.3	979.116	47165.8	34969.3	26580.1	52775.4	53394.1	126425	929.721	45174.1	19733.9	23453.6	21713.9	60755.4	15195.4	22492.4	24079.4	936.113	18733	972.722	31073.4
O14686	KMT2D	O14686	665078	791280	612698	693323	842363	829541	1.35077e+06	333875	286713	784678	687824	782851	705912	703169	28515.5	222178	408392	836804	642328	516078	667556	763891	722077	825907	536361	1440.02	850694	431217	1.08186e+06	525648	704041	831280	872458	932108	118057	668932	672043	620514	583356	755609	323807
O14727	APAF1	O14727	99868.1	130672	92334.1	113305	51003	43283.2	68005.3	78455.1	122124	63153.8	120920	18471.3	55774.7	241104	148781	35208.1	72783.6	43822.6	51980.2	40659.8	22093.8	15737.4	864.533	50974.8	31219.4	69842	14337.5	94153.8	52225.9	60329.7	68159.7	60945.2	34581.4	66868.5	47884	36523.3	65232.6	66039.6	60570.1	73275	1664.7
O14732	IMPA2	O14732	31441.8	891.387	768.364	106244	824.087	42302.9	963.352	20355	1043.8	699.751	46329.6	1104.66	929.443	63734.6	2071.42	42425.5	758.893	1164.32	827.528	958.567	782.069	1136.56	32340.8	668.767	61734.2	101585	93142.8	148685	48860	931.502	548.099	1031.09	932.966	960.991	1319.47	24503	1082.24	22823.5	29404	1248.97	1003.95
O14733	MAP2K7	O14733	21529.3	16559.9	11690.1	27593.9	30500	20422.1	19512.2	14632.1	36476.6	22903.4	13629.6	15768.8	16730.7	17338.9	3902.76	9852.57	17582	18274.3	10353.9	650.652	23277.7	27334	37375.9	83333.1	30097.5	889.424	29727.4	12127.1	23217	32248.9	16560.1	25606.3	22648.1	17585.9	18998.7	21658.9	18592.1	21776.6	22703.2	25044.7	1785.87
O14735	CDIPT	O14735	160118	183667	233209	242246	203864	104654	177177	148702	223982	173798	176164	219239	203142	331142	850125	558079	84503.7	176628	358124	303401	81640.3	138173	56644	61729.2	34677	263537	337798	259477	274725	256041	185712	281781	255292	334007	199597	163446	204451	211130	210031	208306	97146.8
O14737	PDCD5	O14737	118356	147412	119995	123588	313157	298955	307241	162481	153700	196804	201435	68331.3	132212	162984	184621	79167.6	201525	107617	100909	58557.3	251096	198795	463769	436726	246801	129039	138235	129564	132302	101964	189104	298570	277363	152083	210905	200396	230586	221658	270094	251395	302244
O14744	PRMT5	O14744	140667	130259	167403	266546	219847	322384	327943	128938	193887	100158	163502	110407	214606	202008	143650	129080	306964	274483	132826	169411	394141	214666	248146	233011	456232	112207	114288	93229.3	110343	141262	142957	210463	242814	172081	183687	170912	175273	148718	170979	184717	268242
O14745	SLC9A3R1	O14745	353321	369929	315425	247334	116597	170328	156828	195736	168622	137288	309639	122626	411900	130879	561721	231471	440759	434653	167389	121382	67003.7	529531	662662	66595	144903	526613	254197	423762	933629	835602	464356	395915	409829	450166	443974	388913	404838	371648	404736	362777	316723
O14757	CHEK1	O14757	31439	19018.9	41807.2	43630.1	37560.1	49169.2	31280.8	38097.3	23516.5	32360.1	63020.6	5632.32	19525.5	38095.5	44007.2	27796.5	3999.66	20431.6	698.062	7904.78	23089.9	59435.5	160238	81915.5	428013	1049.68	25534.5	1307.34	47130.1	15967.3	54681.4	58997.9	49707.2	44031.5	108117	44960.6	45014.8	40873.3	44494.2	48059.6	61948.1
O14773	TPP1	O14773	917809	409866	535103	995789	260213	138414	566004	396224	1.29599e+06	593465	252313	840793	275084	702602	365445	823587	671265	271487	912600	2074546	154903	107745	221104	311817	115863	1.48333e+06	1.28932e+06	2.43578e+06	301234	632526	664673	922577	857862	311996	862588	839687	858629	842729	898545	1.00459e+06	1.02255e+06
O14776	TCERG1	O14776	340169	321116	249814	320224	275701	215325	337650	260997	304129	358204	288706	300754	288205	328010	384544	300796	300619	206180	347048	392642	382197	269929	308308	224308	307672	232312	258839	163881	445353	317778	275777	339625	341231	381811	279857	282074	271093	265929	287505	302896	399664
O14777	NDC80	O14777	23413.2	1135.59	8477.03	12303.9	37810.8	26140.8	21454.9	15699.8	23849	18955	20508.3	15889.5	20327.6	14346.2	2583.66	7230.85	737.363	21694.2	1091.35	895.664	14732.3	39255.8	17641.5	35300.6	26887	30388.8	33906.7	821.186	32025.1	20829.8	28557.6	25431.2	35159.3	21402	7120.16	17490.1	20344.7	15399.1	33758.6	33630.2	1737.87
O14786	NRP1	O14786	854.251	1000.66	822.103	16537.3	13648.4	1056.69	870.383	8423.08	40795.9	37602.2	4193.25	19091.2	12766.4	1159.59	34998.7	43785.4	410.439	8404.3	12170.9	1196.29	810.242	892.517	1269.95	552.204	640.991	36465	21276.4	1026.88	937.991	1145.32	7025.03	9537.44	1064.49	799.629	911.419	9073.45	6148.44	8265.37	5866.1	6685.63	1558.23
O14787	TNPO2	O14787	30569	76199	51040.9	35670.7	57162.7	20250.1	39078.7	35515.3	36909.2	36261.1	43222	18975.7	62506.1	46501.7	87242.8	43032.6	110619	84901.9	42265.4	32204.2	59070.3	41488.5	19994.8	43087.5	55331.3	42704.4	42206.9	17663	63704.3	80931.1	20088.5	29675.3	26906.4	47106.2	31039.3	32088.6	33337.3	38073.3	26862.6	25841.5	45665.2
O14802	POLR3A	O14802	40191.6	49132.8	44209.3	39708.6	37736.2	56965.9	30457.5	27446.2	41440.1	32649.7	52760.8	22949.2	35683.2	37877.4	49986.3	26416.9	62059.1	42075	27235.2	23336.1	32197.3	40892	53253.7	56880.2	44787.4	953.993	28842.5	26999.2	41971.3	46670.4	62806.9	49732.9	52010.1	88105.3	17034.3	45883.2	48175	38637.2	45173.4	49059.4	55401.4
O14818	PSMA7	O14818	708483	803078	729205	700333	484400	737698	883413	507371	592817	366144	585907	307520	882393	733401	1267711	397074	1.44467e+06	849797	810078	530976	751470	757803	706787	607066	1.03906e+06	666433	575436	612507	695501	734783	443879	430315	423661	435079	381653	522678	426110	613350	460448	464801	547806
O14828	SCAMP3	O14828	87523.9	100651	73849.1	65413.9	189426	192469	125546	108251	158131	178923	168885	168840	58022.1	122600	261010	51348.6	59272.1	103395	101363	71464.6	78661.6	176525	160423	137615	114092	35675.1	54624.3	54502.7	107010	24729.9	151890	130999	127470	130415	111452	139609	128552	127978	119470	113904	1518.69
O14832	PHYH	O14832	694.779	885.069	630.154	1118.33	928.773	947.069	1055.58	708.702	1184.17	1012.8	632.641	32675.3	896.825	1018.96	2072.2	730.283	732.938	883.744	967.331	1001.53	696.245	1213.56	912.07	40381.6	998.645	1139.13	1316.05	1422.26	1025.13	1261.74	31468.3	28371	28438.3	37534.4	856.696	838.932	32558.1	27637.7	27928.8	27235.2	1765.2
O14874	BCKDK	O14874	16702.1	40122.5	16217.2	15637.8	23398.7	13992.6	18136.3	758.321	14673.9	18932.1	28684.1	28409.2	966.96	845.42	2066.04	33457	948.543	18117.6	24269.3	777.27	15308.2	13117.4	20946	19489.9	840.686	52644.1	40682.7	57801.3	17268.8	26423.2	25226	654.189	986.976	44258.1	34323	38836.7	661.291	1340.37	895.757	561.042	1322.45
O14879	IFIT3	O14879	15657.4	18754.1	9711.14	12552.9	1579.08	626.133	1466.09	10795.2	14993.9	1032.09	9474.05	573.861	869.148	1090.01	2508.92	8204.44	818.265	1142.38	10979.6	886.203	1068.01	808.182	607.715	20905.3	5913.35	9839.73	18672.7	18203.2	1162.22	802.539	12773.6	17519.1	20515.4	14219.1	19429.4	14918.3	17088.4	15628	12273.3	15696.6	1459.9
O14880	MGST3	O14880	741.955	24909.7	27732.3	61378	344325	158647	274966	154131	239278	170047	224516	177301	49222.4	29438.6	1676.92	364157	409511	421590	625379	494806	251927	63024.4	77854.6	29858.9	114955	320031	735372	170931	64888.7	111561	74129	74785.4	79383.4	85642	55772.3	69675.5	68386.2	72909.6	70988.9	76383.8	1540.07
O14893	GEMIN2	O14893	1167.05	39031.5	21676.6	1351.97	729.174	147850	133927	28062.8	1297.49	105488	38531.4	20127.3	958.157	152672	110548	18771.6	46627.4	57897.4	1212.48	36341.4	62446.7	37612.1	66461.4	26022.7	25354.9	1365.55	89572.9	25920.5	609.894	902.158	55874.3	784.514	71947.9	73125.6	95277.9	71270	73391.4	69478.8	74158.6	72563.1	97408.4
O14907	TAX1BP3	O14907	58979.2	64407.7	62970.8	94176.6	30011.8	623.14	33201.6	37836.8	29691.5	23650.8	70347.6	43369.9	108652	49733.1	62713.1	28505.1	17394.5	10063.2	9975.83	35393.2	34052.4	89418.1	70798.6	52343.7	66372.8	31957.7	20599.3	58480.6	117449	68873.8	25052.9	58666.5	58319.1	742.573	83953	47120.9	62147.4	59469.9	63040.4	56681	1196.97
O14908	GIPC1	O14908	25022.2	24053.3	38536.3	28646.3	34924.5	21172.8	31975.2	904.734	21018.1	13656.4	23737.2	17334.8	23138.3	22608.7	1998.33	19637.6	19301.7	46034.7	23579	1013.54	23239.9	43470.7	62594.1	32347.4	47126.3	1961.28	1263.82	850.427	34871.4	1183.1	13892.8	30115	33003.3	38072.5	20774.8	20387.8	22122.1	23444.2	28502.9	19010.2	17276.8
O14920	IKBKB	O14920	41713.5	36569.2	39272.7	44910.7	19618.2	23545.2	16580.3	36621.4	31841.1	29733.8	32556.5	20415	30284.1	29318.6	49708.1	26161.3	24841.1	20930.5	21437.7	43286.2	22202.7	60160.1	43851.3	28729.2	42353.9	59481.3	45292.7	76830.3	46459.8	65263.6	27894.4	31198.8	23510.1	17486.3	43439.4	26806.9	30793.7	29166.4	31983.8	36070.3	49728.7
O14925	TIMM23	O14925	40799.6	73943.4	38690.7	46301.2	61791.4	41417.3	69854	32733.2	67677.8	57552.9	36289.5	30699.2	25888.2	42045.6	159799	47094.3	713.29	38295.7	35295.3	48860.5	30346.1	42269.4	48389.5	30878.8	51731.8	71746.8	106734	62266.5	57363.5	56776.8	42418.7	38717.4	57282.6	32964.9	79895.3	37528.9	31539.7	39288	37674.5	36948.1	74239.2
O14929	HAT1	O14929	379082	478241	462934	485799	355658	368723	359813	220709	204151	200913	296320	181833	408842	334084	490966	269880	392428	657368	82420	118490	422551	492551	405126	379982	542202	159762	297965	255178	395843	210692	253272	325268	317730	332192	365743	278290	314045	303457	315438	300734	90286.1
O14933	UBE2L6	O14933	245550	215628	121361	187187	50991.8	125447	89890.6	235406	166161	180234	261232	140603	140773	219927	157172	63410.2	145087	129577	109896	61904.4	118625	164145	218379	123696	91091.1	136691	146927	72046.8	218351	165353	233052	249912	249641	281370	250821	229181	245408	217101	229140	218323	347197
O14936	CASK	O14936	945.519	1090.31	43659.9	39835	68334.5	42053.4	66119.8	28196.1	1023.61	768.631	42340.6	27007.9	7654.64	32294.8	1616.11	725.812	52452.8	65035.1	1496.34	498.457	37203.7	30492.1	6953.34	9443.15	34595.9	1186.33	3171.04	1011.95	11626.1	1452.12	17191.6	26434.2	23182.4	26229.2	716.178	7357.49	30755.9	27157.4	24502.9	1221.45	1890.91
O14949	UQCRQ	O14949	369474	382677	235934	244842	316120	203143	508822	278877	349900	595427	295224	409037	273341	369505	292076	370801	187434	286350	434030	583374	239635	244401	232577	258104	98808.3	930187	676123	494332	318600	485696	491566	499009	504774	538358	383627	393765	432978	420492	434006	533697	675381
O14950;P19105	MYL12B;MYL12A	O14950;P19105	1.37475e+06	1.52074e+06	1.02705e+06	1.31609e+06	1.5459e+06	1.14531e+06	1.58971e+06	1.48052e+06	1.14666e+06	1.21323e+06	1355014	1.11164e+06	1.72285e+06	1.18678e+06	2.3034e+06	956658	1.75603e+06	1.13663e+06	1.32199e+06	1.03254e+06	1.09376e+06	1.34098e+06	1280846	1.04872e+06	1.56072e+06	2.87497e+06	1.94662e+06	3661119	1.58052e+06	2561123	1.03841e+06	1593437	1593254	1398666	1468366	1.1412e+06	1192122	1.18131e+06	1.22533e+06	1.14304e+06	1.36225e+06
O14964	HGS	O14964	71951.4	66715.4	49703.7	69730.2	63995.4	63830.2	61770.9	62002	73973.4	53716.6	72114.7	70312	53048.2	66738.9	180149	41473.5	56017.7	63096.6	36719.8	50038.2	61058	68517.1	86441.7	63024.2	56398.2	95594.2	77357.5	73415.6	101006	93612.7	85164.2	72870.5	74534.8	91745.8	70477.5	81382.5	77626.6	65319.2	68633.5	74664.1	110090
O14965	AURKA	O14965	989.043	851.434	557.448	1257.92	21098	1137.93	1039.38	626.647	968.922	820.14	972.543	806.529	1134.59	598.76	1830.69	949.575	529.11	963.121	892.368	844.188	454.203	18894.6	24780.3	26182.5	26354.1	1000.31	35267.9	715.51	851.612	784.232	715.089	776.717	916.716	623.972	844.124	639.561	10097.2	10347.7	835.004	1427.74	1255.83
O14966	RAB29	O14966	613.641	774.431	602.792	929.616	1152.04	606.001	1129.36	765.859	1235.68	723.117	24856.5	600.035	25926.5	949.042	2194.42	1002.22	845.769	28591.4	68543.5	572.071	30840.3	40954.7	16083.7	13319.2	14871.9	1553.31	1193.32	29028.1	983.691	724.647	1088.68	1431.11	744.785	920.945	670.205	706.702	848.434	869.86	957.624	17238.3	1546.12
O14967	CLGN	O14967	756.033	776.047	736.232	1292.93	1072.39	687.457	861.68	591.617	1495.5	1697.21	695.758	43623.4	22369.5	920.413	844.375	1154.09	1078.24	734.353	1101.48	729.557	1042.94	89245	1480.1	726.794	395.745	25165.1	1465.09	32953.5	101094	36232.5	829.768	1101.56	976.603	904.323	1148.39	797.586	971.047	772.239	1107.42	1086.97	1775.37
O14972	VPS26C	O14972	27735.1	876.526	25769	46727.4	15426.2	20390	963.109	24192.8	29973.9	752.343	20598.4	758.813	25719.6	24849.4	1240.28	855.364	42753.4	963.585	1028.19	610.747	849.156	19576.4	31652.1	519.053	898.946	35180.4	1441.69	90426.4	30333.7	33455	16369.6	18679.4	16204.3	669.261	28124.7	1293.5	20713.3	21136	16439.6	19445.8	23602.2
O14974	PPP1R12A	O14974	73693.5	73888.8	51699.4	73930.5	56062.2	63028.9	73503.2	105975	120461	106971	122281	79075.7	110690	107690	204669	49281.1	190962	127925	71050	79679.9	79534.9	74835.9	75233.1	75627.7	80897.4	90050.4	100811	66357.6	113456	69364.4	108460	115267	105883	131580	104387	99559.5	102991	91676.7	98061.4	100278	69737.8
O14975	SLC27A2	O14975	746.913	1340.11	801.295	1058.83	178659	86727.1	58515.8	945.443	1047.43	1001.58	873.705	663.036	819.97	933.427	2184.8	502.255	653.869	645.295	43416.7	804.447	154208	794.13	30611.8	943.162	29596.3	29904	58744.3	81359.7	1140.68	27427.9	202019	810.285	734.714	582.408	43756.2	966.587	877.138	833.048	937.877	798.753	1387.57
O14976	GAK	O14976	118872	232225	81913.6	77833.5	98457.3	66559.1	38116.4	103899	211849	86237.2	175766	110358	92161	163065	125315	103761	67094.7	60979.2	88867.4	133716	24325.4	63385.3	82391.4	87964.5	54024.5	64196.3	68442	596586	111161	69611.9	49617.7	72291.2	72362.1	60348.7	67437	66060.2	188023	76237	144357	79090.5	116697
O14979	HNRNPDL	O14979	658706	251529	466119	347276	285753	170198	452244	369449	404600	1.04782e+06	215512	765502	183152	220587	624319	503539	582678	258150	498478	437955	858715	214419	597807	546452	573121	321775	583240	215128	324313	127153	319082	381233	326542	414945	588188	380303	331521	457577	379481	406039	529266
O14980	XPO1	O14980	321964	381376	286688	334470	177190	235582	305381	323270	272712	232705	358298	245078	304426	291217	472792	253245	366055	340110	258351	250382	357800	368672	241271	303520	281762	241723	220437	180182	385084	319451	461618	325442	347248	397166	357644	364558	309487	270909	264206	324472	488627
O14981	BTAF1	O14981	33027.8	48228.8	45886.1	49880.7	72833.1	72526.9	100656	35076.1	40757.6	26076.9	49904.2	19518.5	48854.1	40726	57872.9	31709.4	48136.8	53645.8	29010.7	31458.1	58795	51594	52706.2	40925.9	55358.7	27497.3	31813.2	27035.4	48947.5	28057.7	39837.7	43417.4	42979.6	43737.3	39084.8	39330.7	43628.5	37824	34346.4	41675.3	24153
O14983	ATP2A1	O14983	163015	162848	205588	175334	203905	138729	279910	152669	288282	217347	149225	287235	202531	135228	326918	305629	39864.1	157228	238029	171649	179433	210457	194746	182637	119067	512584	312299	346240	211415	257026	227149	173395	167006	221908	201789	181913	167781	167491	173018	172355	45014.6
O15014	ZNF609	O15014	37114.8	40541.9	35066.4	38041.3	23807.9	26219.2	1073.72	31711.6	31417.4	39033.4	88914.1	39533.1	26672.6	43274.1	55710.9	25749.6	18381.5	17633.9	24091.2	28983.5	31050.8	59990.5	23023.2	25136.8	24115.7	1156.99	1353.8	1115.19	83775.9	53319.9	30393.6	34779.5	35352.7	59414.6	14641.9	64469.9	33316.4	36830.1	37977.6	35325.4	40826.1
O15015	ZNF646	O15015	886.869	1233.59	9044.47	13873.1	1386.35	1178.03	1532.47	517.853	1235.24	11712.5	835.907	25431.3	913.975	1191.55	1560.63	717.988	956.466	1280.43	7810.59	657.552	934.065	7969.18	1022.39	11858.3	739.711	1862.48	1349.32	1693.75	14539.1	1102.74	6182.39	9251.5	937.048	667.965	743.181	10391.4	9364.08	7759.35	1092.26	9354.03	1086.53
O15020	SPTBN2	O15020	420.193	1423.26	1090.24	1032.08	634.325	444.113	615.431	921.03	545.939	1071.48	819.436	736.301	1000.32	923.133	2768.51	931.017	350.403	977.957	947.687	1196.35	51765.2	21607.6	9702.18	9728.62	26465.8	1195.16	1899.13	893.853	18928	15392.4	861.796	804.379	3514.8	1142.64	986.794	1013.79	863.042	264710	915.449	193135	1731.8
O15027	SEC16A	O15027	89030.6	99990.8	69037.6	91322	64417.8	70465.3	67955.3	61207.6	89426.1	66494.8	82125.5	80865.5	72130.4	69019.7	99587	48440.9	70926.9	98261.6	78594.7	44405.1	89229.3	85783.5	85899.1	94507.5	72825.6	89494.5	79657.8	111453	89200.9	53265.5	75290.8	95522.4	90366.5	99238.5	54956.4	91426.5	106578	100213	86589.8	93919.8	94853
O15031	PLXNB2	O15031	59346.3	61645.9	33770.7	39611.8	52829.9	56330.1	56450.8	61654.7	41128.8	44109.4	51738.3	60405	24827.9	78948.8	80790.2	71032.5	15813.3	29322.4	67954.1	47179.4	41197.6	29412.2	829.724	406650	25722.5	72430	28761.4	50727.8	741.42	19799	31843.6	31298	32133.9	34098.4	26848.7	28164.6	29573.2	25025	27337	28032.2	19785.7
O15042	U2SURP	O15042	169851	234870	203040	160267	169962	128333	158788	179512	157144	161532	183949	375980	222556	145486	240610	219793	109177	152734	176462	255880	146307	175938	176402	155343	184496	131663	115561	103140	147437	213809	202302	173435	168457	177115	186515	167830	170188	151437	165853	159162	154964
O15047	SETD1A	O15047	42968.2	60022.1	48071	57425.1	28603.8	26278.9	26349.9	34931	42875.5	39862.6	44804.7	51828.5	66848.9	62568.1	122463	53988.6	41954.6	45615.9	47820.6	45354.7	22739	37632.8	30252.3	41862.5	17193.4	23547.7	40810.6	25273.4	51551.6	43411.7	39752	51313.3	51151.4	25879.2	46255.9	40125.4	42478.1	43403	48931	45102.9	41374.1
O15050	TRANK1	O15050	140952	200674	134929	235840	348699	230286	349969	191272	332433	160168	150335	132013	220419	205020	145687	81916.3	1172.41	385352	139449	83836.3	616517	391754	909818	296323	663.414	1287.27	297365	1570.24	228878	185912	178511	186833	181940	210632	246933	161498	174018	171298	158652	186225	1907.94
O15061	SYNM	O15061	802.17	1075.67	889.342	1298.88	14543.5	11916.1	28980	430.177	1096.32	12431.2	786.938	788.85	697.678	850.783	2315.96	1089.53	825.421	11637.8	45647.2	748.724	981.585	785.861	807.398	1040.52	521.486	1200.26	1110.47	1449.46	884.478	589.281	539.542	915.511	576.67	579.035	1005.53	705.567	622.452	1060.13	858.958	788.72	2216.83
O15067	PFAS	O15067	359081	347296	276077	342793	154035	214997	188392	252285	407490	257098	304537	126141	297604	457795	357002	172510	182272	165592	80589.1	158919	641015	445590	447537	593128	654144	229086	209873	209853	227831	207908	293366	362431	361274	237835	361491	333245	331193	341077	339199	365402	474161
O15069	NACAD	O15069	896.736	437379	247848	474833	490794	334301	820436	483166	573218	553342	471382	319800	896967	579956	1816.77	435272	1.21091e+06	916640	301738	342632	832310	940469	760887	825013	1184.2	549594	800099	481440	445256	600388	407564	516693	510488	665584	621316	425908	495943	530105	489547	509334	1320.43
O15084	ANKRD28	O15084	28062.7	25052.7	34722.9	47002.3	27714.3	32386	27983.8	14121.7	40983.2	14881.8	32386	11076.7	23278.8	21494.9	1882.31	10913.5	25747	16841.2	16548.3	37354.7	32453	32934.5	36922	24382.7	33547.2	1029.09	21995.8	25515.7	28370.7	30968.6	18557.6	23344.6	29997.5	25783.6	25067.3	20475.2	22874.8	20052	22984.4	22737.6	19743.8
O15085	ARHGEF11	O15085	845.908	1205.71	881.068	732.129	21192.2	23798.3	25168.3	509.445	947.134	896.761	328.476	788.536	1031.37	996.765	1852.51	627.663	16800.9	23887.2	9145.76	843.576	6167.88	5422.12	8937.24	1002.63	7980.1	947.189	1250.48	8652.07	899.341	1362.24	443.391	1313.85	729.924	1037.44	843.837	798.865	623.944	965.659	1199.83	703.736	2070.66
O15091	PRORP	O15091	11841.2	12832.9	10773.9	12023.6	17038.2	14190.2	9775.67	8548.6	25515.5	17499.3	16159	15084.9	18839.2	19448.1	2528.26	9923.41	528.219	8919.67	12935	17164.5	21305.1	31727.5	25413.1	19406	13031.6	16857.4	36735.9	21984.7	809.589	993.669	9431.33	22618.2	21100.2	12381.6	15077.9	17221.8	16526.5	20041.1	18463.9	20578.1	1871.48
O15116	LSM1	O15116	81675.7	56224.3	79064.3	74388.3	75153.4	116440	56304.2	82957.9	79718	138218	126908	94436.3	53913	84240.3	1461.3	48266.5	128806	122608	56283.3	41393.7	86563.5	157275	146614	109889	124836	42335.2	102812	136507	115396	62443.1	76609.3	81945.4	89224.7	97413.8	86190	92252.9	75343.7	117201	98079	98558.9	81690.5
O15117	FYB1	O15117	576.78	584.097	925.716	1520.84	915.256	1590.48	754.038	20677.6	1002.18	5632.18	19468.5	65735.9	107134	995.89	54240.9	26296	10445.5	720.595	35473.8	6561.52	794.935	510940	232062	685.421	704.44	86512.2	54077	89343.8	382827	155789	35768	28060.3	29703.5	40958.5	28719.8	32900.5	28398.3	26258	24045.7	37186.7	58981.8
O15118	NPC1	O15118	26702.8	28326.3	32788.9	27342.3	82618.5	44543.1	37852.3	39427.8	52599.6	35269.5	29541.2	21336.4	23089.8	33745.2	1963.84	56514.5	38525	128065	106249	55535.5	102277	44102.7	36953.8	27128.8	25283.1	45576.9	41038.5	67006.1	20439.6	29602.9	28634.1	27329.7	27395.5	36181.1	30955.4	24146.9	27833.6	27851.2	26831.8	26800	33203.4
O15120	AGPAT2	O15120	1169.9	881.75	20930.5	862.356	1145.96	715.513	1399.29	505.302	1655.41	1345.18	1224.91	712.805	1162.64	917.311	1717.1	678.141	685.088	32867.4	1041.31	979.822	1612.69	29265.7	944.608	556.191	908.905	93376.3	1050.36	150250	1363.5	801.374	28485.4	1130.72	892.553	632.924	682.307	717.186	41310.2	902.822	1128	823.629	1158.06
O15121	DEGS1	O15121	20445.5	26714.5	39751.3	22966.6	1286.22	19830.1	832.662	22637.9	1181.64	37046.9	16202.2	49797.7	20566.8	1103.77	2120.14	57326.1	25122.8	46837.1	33302.7	35652.9	87332.4	31953.7	27504.8	45537.5	1213.41	36027.4	667.874	84204.7	1263.1	45723.8	25122.3	12490.8	1177.08	22691.3	30745.8	20745.2	19844.5	25312.3	20096.8	18376.3	1385.09
O15126	SCAMP1	O15126	26730.2	40707.1	32090.6	33386.5	45171.3	42764.2	31683.6	41276.6	46010.3	42189.3	78874.5	55245.3	160134	32167.6	55078	21022.8	71107	21038.4	78894.5	54788	48771.9	57174.7	62183.3	74188.9	35537.4	25764.2	24370.6	30958.1	34579.2	16741.4	44768.9	50274	51984.5	60921.2	59756.8	58858.4	58247.9	59922.2	58617.9	51678	69211
O15127	SCAMP2	O15127	39436.2	120325	40489.2	61526.5	1290.03	31952.5	114717	50058.9	73414.2	48409.9	64774	86450.9	92807.7	53458.9	1971.69	77345.2	495.835	76634.1	100991	100581	651.319	46808.2	62436.5	47115.1	26247.8	99028.1	82060.8	119460	831.08	93190.7	43967.2	59091.1	878.621	53064	63705.3	46738.7	41793.5	88497.4	40501	69216.9	1430.55
O15143	ARPC1B	O15143	296312	364841	261184	340910	188678	196919	269685	394416	332974	260046	443622	268707	743113	402978	705583	279534	532142	179591	427594	332209	194233	267059	186290	185486	282411	1.04391e+06	560118	1.05485e+06	366754	802048	456354	368688	373913	387578	365148	334566	342782	312012	350344	254448	504662
O15144	ARPC2	O15144	170456	104873	128526	276894	127507	175879	243014	233096	172808	129581	181961	102651	271962	187706	293100	150498	450895	318266	253940	181927	163413	148040	116446	134669	157015	351385	234050	460567	194116	340216	142816	175709	163622	158503	154756	142239	157586	150757	152378	167292	159052
O15145	ARPC3	O15145	814226	712392	463076	649326	486944	658915	567309	1.03059e+06	717619	934578	997059	551432	958978	936057	1.03999e+06	555062	1.23977e+06	982424	642779	395604	573190	918699	826818	845818	496824	2.06697e+06	1.02147e+06	1.88025e+06	1.07781e+06	1.40471e+06	1.15851e+06	1100092	1.09981e+06	1.02713e+06	1.21639e+06	1.03611e+06	1010471	958455	898781	1.04539e+06	1349214
O15155	BET1	O15155	15634.4	1259.3	24883.6	21062.7	897.332	26816.9	26725.8	754.992	1314.36	27625.1	14282	50798.6	1052.66	1277.83	1867.86	1094.81	9879.75	14862.6	33844.9	798.709	19208.5	17166.3	23869.1	20696.5	680.321	1075.84	31955.9	1184.34	15544.4	675.091	771.436	1039.73	1127.41	20947.6	16121	1424.99	13653.2	19170.4	884.673	949.412	1869.05
O15160	POLR1C	O15160	159951	168383	130520	118841	127494	154157	148564	120948	143557	187837	139418	108416	88251.8	158927	237238	107133	131228	97274.2	135400	156629	178068	121091	181740	208245	215066	112888	143103	68473.4	144445	136323	172823	175899	171308	169141	199199	149991	201795	143672	148151	169951	149588
O15162	PLSCR1	O15162	38926.9	20440.8	41689.4	75218.2	14836.8	968.381	580.545	22670.5	846.786	54914.3	1089.78	37317.3	14047.3	1608.37	2227.81	110576	970.774	653.516	50737.9	74363.6	541.161	17454.7	1128.52	32654.5	616.581	90571.1	99221.2	494714	1343.73	31177.3	62017.6	40460.6	35482.2	70970.7	47616.6	38890.2	46607.7	37775	37769.4	44081.7	1765.92
O15164	TRIM24	O15164	39970.5	31362.7	41639.6	44850	41518.4	35551.6	59774.5	33853	32573.9	35627.4	43028.6	63804.4	70803.3	35209.6	59551.1	47525	5952.39	40914.7	19668.8	24606.4	63257.7	73452.7	865.155	36533.4	36552.7	14801.8	30108.5	18571.1	126432	47709.6	37983.7	44553.3	47095.2	13596.4	47640	40085	39515	39550.5	41471.3	39991.2	33428.9
O15173	PGRMC2	O15173	313023	301195	238933	296999	324448	188259	294013	308080	503352	501011	302465	586786	310232	259847	470979	444380	72952.2	175912	358974	588226	260969	280692	257416	279861	107575	938797	738528	293594	416941	435724	324933	463700	452590	387736	489425	401235	441583	461839	416876	479347	460063
O15182	CETN3	O15182	19918.2	33912.8	27050.5	1001.38	40732.1	28312	35562.6	23028.9	49249.9	31941.2	31573.8	47294.6	18797.3	37142.2	33831	27401.8	840.313	20442	31335	32937.7	791.753	42718.8	54631	36068.1	21217.2	1157.67	55597.3	1206.84	51919.3	38787.5	30370.1	30783.9	29175.1	38170.1	17076.3	31526.9	37664.2	33234.8	36971.6	33549.1	38042.6
O15212	PFDN6	O15212	102809	131624	117121	157863	142487	184594	186331	89996.1	107872	105260	87364.4	77635.6	137353	156320	154509	111167	237736	202960	86255.9	97786.5	197812	162594	313270	269326	212396	131109	111727	108738	151148	153601	158731	167849	155217	200186	173495	155595	138926	153595	146315	165582	123114
O15213	WDR46	O15213	52084.2	98425.1	48593.5	37513.7	29420.4	54786.4	29739.6	41900.8	58971.9	89786.6	44105.6	55185.9	22613	50119.4	129956	55086.7	31914.9	38692.9	68880.6	64983.9	56605	61301.6	56966.3	70420.4	31641.3	32207.1	50528.8	20922.9	21632.8	32948.4	70037.3	72947.9	77058.9	78045.2	57584.9	65119.5	64374.7	62569.6	65908.2	72378.1	73515.5
O15226	NKRF	O15226	62464.4	76872.9	68538.7	54653.6	131364	87826.8	65294.3	58168	78292	60683.4	84548.4	74464.4	38781.9	137356	57439.7	35206.5	32269.1	72421.9	58317	52405.7	68235.4	96332.9	80069.9	790.196	81341.2	42458.5	64323.8	54631.6	96746.3	39069	55267.6	115641	106290	60301.7	44608.2	71163.1	68292.2	96839.2	112314	102259	105319
O15228	GNPAT	O15228	12946.1	24527.7	31154.2	24943.1	66941.9	66086.7	56011.9	24305.6	50031.7	25738.8	39365.4	32112.9	27849.9	8581.07	2214.77	16681.7	23864.4	76544	52527.7	25014.6	38030	34347.9	32020.6	24582	25103	1129.72	43586.8	74579.3	20158.2	937.838	28678.6	23849.1	24533	35451.8	23789.5	25061.1	22145	24977	27196.7	1111.26	38351.9
O15231	ZNF185	O15231	597.959	1432.83	811.13	1123.65	1379.21	764.945	1287.69	751.127	1674.36	5301.24	53179	808.315	863.52	884.047	1409.83	1159.69	8899.2	6854.91	18763.8	48811.9	436.236	868.866	1044.64	12264.7	1141	768.59	1237.65	39184.5	586.786	897.265	8985.06	860.908	881.835	749.205	1265.8	9447.9	10258.1	635.512	585.005	1182.73	1433.93
O15234	CASC3	O15234	13314.4	1125.69	19205.9	14022.8	1314.71	12464.6	11699.3	4638.92	1070.78	28646.3	26290.1	913.955	887.344	24409.1	1391.99	16355.7	708.173	15241.1	617.997	5355.98	16971.1	24613.8	14880.8	17969.1	553.073	1003.17	1289.53	1742.02	12186.1	898.255	21742.3	871.804	953.647	1136.47	26584.5	15781.7	22884.3	9157.32	1138.14	1145.29	1174.36
O15254	ACOX3	O15254	11057.3	23889.1	33578.7	16539.5	18080.4	21279.4	11601.4	19834.1	32707.1	36582	28779.4	37214.3	21840.9	1083.08	1132.97	12581.4	10587.3	30924.7	52722.2	76310.5	748.306	20224.8	12884.8	10023	5449.51	27337.9	38869.3	61566.2	22269.1	36241.5	15915.8	20934.3	19472.7	24337.4	24744.9	15588	19506.7	20675.6	21363.2	20444.7	1459.12
O15258	RER1	O15258	45859.1	97835.8	107752	76159.9	159583	88093.5	108314	53807.7	107143	62213.6	100460	114955	125567	53562.7	242533	138585	55055.2	84181	148847	130777	42960.3	81482.8	50358.2	36204.9	54411	123363	179573	209802	91977.4	116743	56757.1	93661.1	83917.1	81718.9	77467.8	84860.6	79769.5	63889.9	76840.6	66060.6	172151
O15260	SURF4	O15260	153470	295174	203544	223691	120473	110070	259783	123738	196982	282611	112342	230754	125632	123914	288135	178547	126938	258942	465952	251788	213760	167512	156925	204976	128568	413009	224324	479476	293222	238831	319830	268296	286324	400192	415920	185606	178437	314758	276309	262292	282079
O15264	MAPK13	O15264	811.622	9550.45	13403.7	19179.6	28255.4	35741.3	17087.2	10848.5	27263.9	946.402	919.126	15211.1	52118.2	744.817	2994.42	17974.4	30361	18840.9	24266.3	616.97	18623.5	1102.51	875.82	31254.3	27286.2	33601.2	1377.51	1233.96	35188.9	812.739	24266.4	30848	27597.1	35546.6	19404.2	30459.8	33113	31435.9	25005.6	27266	1680.59
O15269	SPTLC1	O15269	51688.8	73810.7	58169.5	50666	33872.9	34824.4	18789	42438	58375.6	100868	75246.8	84723.7	59557.3	41388.8	57357.2	65906.1	29581.3	69471.5	104228	73118.6	31219.9	64043.5	58430.2	63212.7	38212.8	85392.7	126080	149135	63298.8	76098.5	51182.2	88433.3	45811.4	45705.5	52730.7	46424	41140.9	47505.4	44704.8	44292.7	47122.2
O15270	SPTLC2	O15270	47743	96614.8	56492.2	49236	37198.8	47816.8	50239.9	34992.5	78520.6	97738.6	64895.1	53119.8	52602.5	40902.9	39332.8	74724.1	46674.2	102759	136633	74986.6	22092.1	43392.6	33741.9	34336.6	17002.8	107951	94785	170216	34669.3	85744.1	34496	55768.2	47651.5	50318.2	50037.6	41580.3	45574	35504.1	53813.9	41313.8	60599
O15294	OGT	O15294	125491	149625	128747	121562	278000	221570	233599	326627	381179	370301	393491	160600	177295	224855	345764	104401	196405	178251	162835	130344	86465.9	150215	71362.1	162440	131643	156540	166646	126121	207656	142192	179987	262897	241283	198286	298443	193161	232852	223560	231929	223760	205659
O15305	PMM2	O15305	107872	94174.1	89497.6	110309	48240.4	60310.8	75959.1	64386.8	73252.3	66454.4	72082.2	33702.2	68841.4	76823.8	71982.8	57126.8	133524	90856	61695.5	56886.7	126579	93361.6	91632.4	109136	116429	115807	81097.6	62613.3	87390.2	98988.6	92776.3	119845	68907.3	99664.9	62038.7	87180.8	86226.4	79807.3	89157.3	91047.1	222507
O15318	POLR3G	O15318	509.327	1401.67	509.179	1381.99	1455.09	29526.5	1761.77	637.754	1935.99	603.049	782.632	1017.2	649.551	676.089	2053.55	543.386	473.797	941.298	717.005	601.869	1005.9	65450.7	33831.3	42430.3	75383.5	1235.86	1643.56	1102.06	913.299	898.09	19234.1	35831.4	36194.2	802.934	483.225	9847.1	34531.9	7310.12	1068.83	1434.36	1774.84
O15321	TM9SF1	O15321	93597.8	33508	22183.4	933.595	41833.2	78603.1	51151.6	64779.6	36053.9	30099.4	23191.6	21521.5	23021.3	97358.2	2065.63	25140.4	584.889	1116.71	27728.8	21669.4	16658.5	47940.4	17424.1	29683.7	781.472	67921.1	34950.1	81642.9	26054.9	34883.4	27632.3	18934.4	20885.6	731.109	32490.7	23507.8	26871	25471.4	94888.9	1181.72	1844.68
O15327	INPP4B	O15327	630.903	957.33	958.472	722.126	929.687	746.091	788.903	1028.97	9976.64	717.648	516.742	496.159	800.323	1463.09	2183.73	1213.81	590.88	738.695	932.265	876.643	693.058	44170.4	967.669	740.744	1444.48	2437.16	1648.38	14508.7	54365.5	822.156	740.898	10230.4	688.601	773.337	1386.57	5907.72	10820.1	11367.5	13748	11674.3	1809.48
O15344	MID1	O15344	640.377	1984.54	795.467	1226.55	32128.5	29672.7	33146.3	500.121	1409.28	757.316	722.795	822.852	1025.15	716.005	2992.84	464.291	30814.8	66871.2	1171.9	870.571	692.888	1277.71	868.431	46923.2	730.513	1603.46	1196.31	887.66	768.574	578.485	663.405	968.768	1146.35	1325.72	1390.25	915.257	852.827	643.336	949.753	989.726	1356.51
O15347	HMGB3	O15347	917594	808969	642417	726580	787652	976914	1.12397e+06	895158	626738	814138	762837	855781	1.17517e+06	982740	2.44897e+06	447844	506840	466057	430686	916549	602994	906717	427757	729289	651258	687195	541022	393456	2123888	921914	880339	684291	629094	805958	721886	853936	782338	760999	725364	717967	350906
O15355	PPM1G	O15355	157020	188217	152931	144690	131700	148405	79283.6	156441	140844	127654	205543	127709	192388	153654	308364	95434.1	216580	107598	69985	62278.3	147462	249153	226799	170430	240721	107029	130877	135897	181394	140962	192961	169528	164491	196842	190358	153325	175281	168430	174198	163127	175364
O15357	INPPL1	O15357	92236.4	87252.4	75084.9	123043	38872.3	117061	73029.3	110230	41774.4	143541	81671.3	171928	108570	57120.4	62094.4	227809	71644.8	104964	181992	236016	140125	105946	61201.8	158007	97854.6	365153	60837	277792	45938.2	223473	133003	151295	154614	85582.9	182655	140960	138336	112175	129622	147051	175202
O15371	EIF3D	O15371	175371	162606	175513	124202	200189	233471	242188	236013	226207	237222	229627	159464	134280	242382	351060	152563	299953	227606	149441	131813	207396	301726	330046	303822	363277	255278	302770	255904	239273	246635	149141	138330	125549	162119	221743	175538	157362	210407	188142	181813	289617
O15372	EIF3H	O15372	342001	386398	108284	160060	298116	436188	401648	310340	446240	320795	411738	190928	296739	388485	364792	241725	294984	233661	160126	196241	287406	471992	456795	410302	511034	475156	576754	379401	457652	423343	373118	448868	377156	447668	200756	451888	447532	397811	449814	411038	147356
O15379	HDAC3	O15379	48584.9	45318.2	47156.3	73261.4	43303.8	32420.1	34277.4	43974.7	36353.1	38952.6	29702.8	39539.1	11784.9	31128	3633.95	53268.7	59440.4	45066.6	31150.2	41917.9	69567.5	40712.8	43529.5	33907.8	21279.7	38056.3	41907.3	39262	42040.4	33574.1	30035.7	42625.2	41368.3	27511.6	43966.8	46518.5	40185	40276.8	42109.4	42324.6	97635.9
O15381	NVL	O15381	24896.4	42896.8	36628.1	25263.8	98893.1	75988.7	77657.8	32071	31757.2	30650.8	31183.8	45702	29446.7	23360.4	35695.3	38694.8	30708.7	61354.9	32687.7	692.189	44458.7	39791	34014.2	28060.1	32998.8	49175.7	41294.5	18295.6	33419.4	28015.4	31112.6	27979.5	30374.9	29083.3	20994.6	31824.1	30890.3	28471.5	27787.7	28748.4	25032.1
O15382	BCAT2	O15382	105429	146639	138453	101491	183020	134412	131557	74024.7	173874	135218	134955	370956	144001	100894	109443	184076	121038	151234	165406	186030	117374	102605	109852	176297	107001	232919	109866	97080.5	87449.4	109937	173952	159824	161635	180310	133201	148081	137953	141721	136727	159006	261392
O15392	BIRC5	O15392	15038.2	1207.57	14633.8	24687.3	1091.59	9910.15	1219.55	17826.3	672.89	27730.4	784.872	45831.8	17619.8	620.54	2105.41	12794.1	645.715	1555.69	1053.84	971.673	20798.8	29152.2	24866.5	51607	23289.7	1589.87	8999.81	773.499	599.901	973.454	25022.5	18510.5	26418.8	28681.6	33441.7	25762.1	959.66	21559.4	21174.4	19766.4	1861.41
O15397	IPO8	O15397	36338.2	23496.9	31964.4	42279.7	38863.6	45859.3	34944.6	36809	39681.9	39094.7	32694.2	31157.2	31226.1	32183.2	34934.7	16457.4	25493	27283.5	14168.8	13767.2	33917.6	47391.3	65073.7	61057.1	42399.6	27448	30122.7	29684.9	64005.1	34850.9	39377.2	41930.1	43103.4	35030.1	45111.3	43012.6	40006.8	38133.3	38058.4	42517.6	51375.1
O15400	STX7	O15400	196566	336803	123137	233564	498843	417382	305296	548545	768269	576737	788823	233597	190959	311613	424578	222829	490477	502154	814144	644806	561.941	294983	112783	297737	139144	630836	422745	466752	132157	252283	348570	382273	402545	441333	318301	384972	422209	402089	440825	388940	61019.5
O15427	SLC16A3	O15427	5187.49	924.571	1605.09	1358.31	996.887	1260.27	530.101	595.351	978.859	871.549	690.6	19989.3	10988.3	9768.09	2810.06	49698.4	1285.73	754.23	12563	27427.5	637.821	645.673	13373.4	837.269	1026.03	101885	45445.8	156032	815.588	76753.6	956.947	759.393	998.152	1193.14	628.34	849.052	814.146	1135.95	831.427	1355.42	1992.67
O15439	ABCC4	O15439	753.603	929.837	421.044	1237.38	1385.71	1000.99	1065.24	594.438	956.476	1403.76	743.491	542.69	1202.08	1058.18	1850.81	965.176	491.836	803.397	17075.5	1065.36	20212.6	1151.19	1410.64	13125	15112.4	24067.2	26236	21132.4	742.362	489.379	879.02	1008.93	694.954	698.076	800.78	937.648	883.547	5723.61	735.904	2534.72	1581.35
O15446	POLR1G	O15446	62566.4	86869.8	81157.4	36696.3	203213	164884	86360.9	81887	109457	98970.4	89626.2	50462	40330.7	83576.7	134300	58588.4	93351	77993.1	80992.2	78349.9	59510.7	91980.6	109192	141142	100027	27280.7	64412.9	17705.5	26904.2	30346.8	94091.4	87804.8	84800.7	59247.7	111454	89612.7	110360	96685.2	105317	98480.9	1784.96
O15460	P4HA2	O15460	683.303	1682.45	1064.4	1361.82	1310.94	1001.51	1086.6	952.074	1196.98	860.898	803.405	18953	1573.71	955.648	2423.34	18404.5	616.056	1262.31	748.753	30710.8	34954.1	1052.76	1380.58	21633	21484	1230.24	1265.09	1097.26	1040.74	980.65	682.47	758.792	858.288	860.618	894.3	1152.16	929.355	9614.26	866.789	1075.8	1298.36
O15498	YKT6	O15498	74950.7	67793.5	67169.1	68018	82429.2	74723.2	99371.3	77705.8	72929	71534	88291	59423.4	115344	92616.1	194078	92854.8	64578.9	59477.2	84766.9	59389.9	66928.3	79715.5	88619.8	75708.1	94751.7	91983.7	75726.5	105430	95915.8	86904.6	75837.4	82371.6	72707.1	89563.2	83218.1	63154.9	77160.7	75047.1	73229.4	73869.2	155282
O15504	NUP42	O15504	19954	24117.7	29147.9	16718.3	25953.1	18697.9	838.439	21146.4	25351.2	25760.3	19182.7	44438	24551.9	24536.6	31436.8	28120.8	11163.4	21568	42978.3	23334	22338.6	21678	24625.7	29956.7	16531.3	1600.95	1145.95	29168.2	21536.1	12029.1	15678.5	22184	22178.4	34087.1	25470	24181.6	20429.1	24148.5	23171.8	22357.1	46826.9
O15511	ARPC5	O15511	553120	704380	358805	709827	506119	543145	781188	741989	633826	552299	719166	376617	926710	658813	586850	365159	848198	731518	537959	404387	507520	676160	534590	421587	409977	1.67635e+06	918503	2.16163e+06	960674	1.60749e+06	585903	739526	785735	737622	490465	672528	700349	654860	662139	772571	319667
O15514	POLR2D	O15514	78539.1	136152	89255.5	100598	124688	89419.6	118169	105985	95215	79625.4	100610	111817	114430	125555	138431	102220	79683.1	71813.1	90122.1	152497	65525.6	90637.4	70023.1	65838.4	78624.6	114600	83009	52380.7	111906	134771	106983	78133.1	81817.5	47603.3	82926.3	75061.1	69714.8	75122.3	73772.7	87634.9	67335.7
O15523	DDX3Y	O15523	21581	948.014	968.131	1063.84	49875.7	144606	131822	43936.2	42035.3	59029.1	44720.5	73023.6	51284.8	51687.3	107908	48978.7	740.962	870.079	872.036	1415.9	41861.8	62373.2	1049.15	99830.5	818.601	85321	71205.6	55112.9	65358	51242.8	65079	56893.4	55365.9	59302.6	95710.5	45223.3	45552.4	49276.7	47182.5	45248.7	40911.2
O15525	MAFG	O15525	23454.9	43359.7	22242.5	22828.5	24317.1	18258.4	25514.2	17337.7	49710.6	42811.3	31862.2	23356.8	697.048	40328.7	3442.56	77033.3	711.432	25793.3	33015.3	41712.5	785.614	17355.5	30329.9	29376.1	753.589	39890.6	116883	103715	25783.7	50663.2	28438.2	38022.8	38370.2	11534.2	37229	33347.3	36514.9	31576.3	34289.5	38438.2	1160.86
O15530	PDPK1	O15530	29456.8	19094.4	55759.2	29870.8	11662.2	13435.5	36290.7	22096.4	51993	16699	44397.1	73784	29026.5	22768.6	38073.2	81839.6	32724.2	60216.2	39844.7	53638.9	20934.4	14588.8	28510.5	26838	23847.6	29613.7	77101.9	75235.9	22878.7	104445	21899	54716.5	54645.6	71423.8	43115.8	26648.3	25179.8	45620.3	19644.7	20361	1008.65
O15533	TAPBP	O15533	596282	748444	519095	624316	326950	436809	221420	580534	1.2424e+06	577179	445584	1.41877e+06	524371	367787	417075	431487	274139	730171	1.59784e+06	713656	272649	319871	245268	464155	106723	981732	565254	458657	390664	600523	576189	877593	688447	708631	453137	649848	610234	560933	590499	676143	892100
O15541	RNF113A	O15541	45570.2	44996.2	33709.9	36060.1	58630.6	85425.3	78352.3	43370.2	46147.5	38046.3	50795.7	49288	43570.1	51253.8	89937.6	27776.2	78208.9	57668.2	38487.9	52249.4	45414	44363.5	42765.4	59279.7	54426.7	1976.59	51194.7	25089.9	58922.9	735.934	49333.5	64341	67251.1	56417.6	67361	40922.5	59875.9	51453.2	45715.5	59645.7	100274
O15550	KDM6A	O15550	18115.2	1133.22	14877.1	5991.04	16643.9	9682.32	14700.5	11437.3	9074.44	14238.3	21393	12705.5	9927.57	13956.8	15903.7	11143.7	13078.8	14887.1	12391.1	18025.2	7388.34	14432.9	8619.82	9950.03	13387.3	1301.49	16494.3	1479.32	18231.1	13113.4	12175.1	10346.3	9375.87	11682.4	9442.42	10288	939.001	9785.55	13605	13746.1	1100.94
O43143	DHX15	O43143	668703	869695	714351	701305	726819	608171	584223	740889	696849	667543	840793	902451	764534	766565	1.60923e+06	608056	388384	470198	491494	528640	628677	934832	901650	821151	822864	609942	526253	444132	1.04035e+06	802006	904696	863953	868126	875319	842612	841323	804551	831037	833015	873466	657051
O43148	RNMT	O43148	102579	83488.8	100965	89353.9	132418	117076	128024	81052.7	89644.1	91033.2	84122	86428	91579.8	103720	140820	66420.9	94513.9	91669.6	72521.4	72942	131763	109444	92967.5	99240.5	83779.5	79968.1	84380	45091.6	117666	100443	81004.1	101744	88567.9	64821.1	92121	88876.1	93692.4	92433.9	92935.5	102039	148558
O43149	ZZEF1	O43149	15447.4	16312.3	22376.5	30352.3	13780.9	14951.2	20032.5	16714.5	22351.9	39272.6	29469.2	11507.5	29758.9	21995.9	40071.8	12390.5	14166.1	15170.1	14166.2	15313.4	11465	16943.8	22769.9	10937.1	18571.1	22342.5	23209.4	46292.3	32897.9	27426.2	26550.4	14893.1	13644.5	19553.6	14384.7	13701.3	12681.2	15379.5	19527.3	14376.4	30017.4
O43156	TTI1	O43156	35435.8	33585.7	38317.8	54305.5	34570.1	41192.1	27270.3	23411.9	20713.9	12656.6	90445.3	11763.5	49472.8	33288.1	1793.96	17538.7	27574	60134	1058.88	602.816	59315.2	55723.8	55230.5	41994.3	57888.5	77053.5	41850.3	20962.2	27946.2	32851.7	46393.7	25872.4	27372.4	77402.7	58036.1	37969.4	29674.5	47406.7	30484.5	33066.3	1511.65
O43159	RRP8	O43159	70066.4	54998.6	54780.5	44481.4	52533.8	52040.6	37881.3	45651.2	46473.9	64208.4	59564.5	98581.2	42108.5	55769.4	186537	56576.6	22119.3	31505	67731.4	40484	52666.8	56154.9	56939.6	45566.9	49154.6	35927.1	57515.5	38305.4	36672.8	57215	72024.9	56581	49644.1	71132.7	59578.9	60761.5	61811.7	61566.1	58018.1	62443.1	130536
O43164	PJA2	O43164	14853.2	1262.83	12175.2	904.148	18700.8	20615.4	22380.6	12630.6	1513.55	15958.5	14642.1	4475.2	933.667	1024.13	1922.6	573.561	22271.5	28600.7	604.361	5055.02	25074.3	16348.5	28851.4	12763.7	22779.6	857.063	941.762	774.054	956.03	915.996	11242.5	10798.1	11568.4	842.431	945.123	5001.68	868.29	884.62	6031.52	33967.2	1093.1
O43169	CYB5B	O43169	179689	341505	316731	247476	164525	199702	130620	311628	223030	204688	150771	590206	229585	215208	308450	569025	218328	302664	474214	390709	169307	277601	293309	263312	197770	189742	163934	201491	186774	326394	172998	169107	162786	226291	195476	169654	177448	189495	176170	186866	323614
O43172	PRPF4	O43172	137619	130029	165967	144864	175352	141746	159228	138315	92002.1	160960	120062	181503	150543	156192	134614	163259	148921	217395	260251	170340	137383	151059	189017	163413	158080	110323	116104	111691	185518	140704	124749	134703	122776	90182.3	166988	125637	151418	138153	152966	131660	184159
O43175	PHGDH	O43175	209162	96971.3	88224.9	142376	1.22681e+06	1.05689e+06	2.29702e+06	633965	932475	579470	612821	270648	414811	375151	661785	261308	281462	705440	171338	200311	2.70068e+06	1.37299e+06	824221	2.48686e+06	2.44907e+06	448971	202203	307357	1.02742e+06	589173	962352	1085020	993142	995068	924733	894441	984576	995960	955994	1.00852e+06	1.4576e+06
O43181	NDUFS4	O43181	73445.3	133679	73141.3	66026.8	91931.6	54069.3	162411	80817.1	81625.9	79085.8	48890.6	161823	111546	141319	172565	224817	56037.2	73586.2	233333	243126	40742.2	58716.3	31655.6	31284.8	41655.1	111753	114214	84184.9	736.391	103315	49616.5	53002.6	48293.3	38242.4	49460.1	41341.7	51607.7	51450.4	55846.1	55589	96611.8
O43189	PHF1	O43189	771.728	1179.75	748.414	1648.49	744.629	758.457	1370.02	27428.1	1575.21	1058.06	810.832	34350.9	34775.4	699.898	2235.04	23506.5	12150.8	785.787	29800.3	26771.4	801.807	665.418	861.75	517.628	894.701	1611.06	1235.32	996.371	822.97	984.209	649.715	16181	1323.91	745.137	680.688	803.757	727.423	32950.5	10881.5	24672.6	1142.48
O43237	DYNC1LI2	O43237	23888.4	888.257	34824.5	54007.9	22243.4	40281.5	33461.5	28829.8	30180.1	21570.8	39221.7	33744.4	12828.5	25515.4	1507.35	24201.1	43643.7	48173.5	17945	25698.7	56434.4	38665.1	54787.5	71864.3	40362.7	51802.9	22598.2	31943.1	29399.5	31373	38245.8	34705.1	31259.4	30506.2	34338	26917.4	33548.7	46290.6	25645.3	44227	1712.62
O43242	PSMD3	O43242	142666	147224	112617	148768	130811	134650	208546	137234	163798	112303	181053	115118	162763	137871	207030	104306	177480	154297	76308.5	102467	213575	187265	149719	125251	256874	213887	230083	194780	208232	213811	197518	168934	169074	189604	125546	159987	153197	137636	150823	162046	289351
O43251	RBFOX2	O43251	618.617	1099.01	656.464	703.378	102960	1114.95	634.997	835.603	37472.3	1040.59	1067.05	936.624	1054.95	846.215	2032.21	1031.09	931.783	1242.13	952.564	751.351	1393.11	1662.51	136062	173769	701.016	1508.65	1480.07	1163.46	883.176	1393.32	493185	790.935	546711	625.982	882.273	373129	13142.5	270717	15145.7	1062.26	824761
O43252	PAPSS1	O43252	143751	121545	168695	228948	55257.4	50322.4	41191	65598.1	55709.2	150066	159003	92685.5	192577	70869.8	63006.8	54205.9	121791	78928.7	75768.4	65537.7	130469	178890	187404	150415	258868	98156.8	52047.5	167409	170414	162205	95488.9	115881	115069	134053	102506	98593.4	112871	120048	109854	116014	206881
O43264	ZW10	O43264	31682.9	38624.3	33396.4	23473.2	41544.9	37821.3	22669.1	33694.2	38512.9	42930.6	42308.1	26907	30772	41130	74282	29800	22266.1	27474.2	32263.6	25837.5	25315.2	37114.9	49741.2	35512.3	34215.2	49029.2	67233.8	29427.1	51750.9	40448.9	33359.7	41084.4	38568.6	14865.4	44667	39287.5	42218.1	38118.8	44042.3	41021.3	62142.3
O43290	SART1	O43290	118832	163611	115791	100483	104062	83141.3	77487.7	121443	107845	132592	166078	255493	141867	116461	236300	146515	81779.3	94688.8	114442	127958	90604.2	141447	173432	121603	97725.1	56829.2	100974	88568.7	147383	91425	157920	137383	138109	162101	110812	104244	145517	134998	137310	125402	197505
O43293	DAPK3	O43293	25221.6	917.932	11241.9	1292.64	21632.5	24632.2	11974.5	11388.9	14498.2	8745.9	27743	6968.54	1142.36	14300	2635.37	930.02	15055.3	28069.7	756.462	618.219	11812.4	13917.1	9229.68	11655.1	12892.5	915.67	1253.44	1321.28	7402.28	700.23	17072.6	9818.6	1031.99	17315.1	11375	17597.2	7376.66	9107.95	1554.71	798.609	1170.06
O43294	TGFB1I1	O43294	795.316	734.895	561.868	1590.53	1110.75	1205.05	1641.86	440.924	1466.23	1102.59	766.454	959.312	902.262	818.676	2941.92	898.889	1016.67	1198.08	9690.2	2214.52	768.023	875.376	886.59	545.233	873.111	17549.7	12976.7	19775.9	1227.12	834.6	403.739	644.306	950.982	984.721	741.787	1105.27	1086.26	725.844	1061.34	876.626	1534.25
O43299	AP5Z1	O43299	19243.7	1024.26	9663.62	1032.03	1557.74	1165.57	864.037	8270.85	721.375	1006.48	22968.2	645.304	1116.05	533.097	1894.76	1834.43	1462.15	443.485	945.678	15451.5	661.047	16120.6	1147.34	14502.8	514.626	1411.33	1329.11	886.847	939.311	1043.05	831.362	1221.52	838.408	532.226	743.246	1020.47	15970.9	854.41	15429.6	13664.2	1396.18
O43303	CCP110	O43303	7712.42	1019.97	6728.41	18967.1	13474.3	9865.09	8919.32	11215.7	6470.89	15673	16724.4	12585.3	19273.4	7493.43	2034.46	1050.2	9172.76	14895.8	8586.48	995.105	11306	13570.5	25119.4	24671.1	10147	1445.01	13579.2	6948.35	14674.4	773.149	11456.5	13115.3	11081	15951.3	9850.04	13325	11620	13158.5	12082.3	12632.7	1058.28
O43307	ARHGEF9	O43307	718.623	706.068	788.303	904.724	16906.9	14679.7	12276.5	837.45	1385.32	1247.07	860.151	911.669	965.143	845.689	1620.13	1114.65	21603	22312.1	884.188	777.411	9968.46	934.402	891.544	890.004	542.588	894.157	1387.72	1121.32	742.418	817.809	853.628	876.143	1379.31	849.838	1286.09	748.101	754.354	1280.38	862.768	758.071	1183.5
O43310	CTIF	O43310	894.488	1572.51	721.039	1591.42	12100.3	11463	20813.6	1028.09	2854.93	723.657	3332.47	1269.75	910.262	737.081	3460.75	826.522	13412.5	8312.48	713.941	600.611	11352	1040.58	887.992	8200.19	952.94	1425.77	868.644	1011.18	1144.18	938.506	629.366	788.857	826.15	763.133	817.58	609.235	3994.43	1161.81	718.211	1031.56	1488.35
O43314	PPIP5K2	O43314	47185.7	41158.3	33977.6	60558.8	48093.2	49350.6	44277.6	42671.2	59839.7	57160.1	73933.6	37485.4	52967.6	53850.5	100844	30825.9	63713.7	77037.1	39332.2	49508.4	48136.9	47116.6	43459.2	60272.8	41540.2	49039.6	48330.6	52620.8	50915	39622	56448.5	55368.8	57254.9	64907.3	51624.4	57180.5	53658.1	45984.8	51807.5	55469.9	51909.6
O43318	MAP3K7	O43318	20438.6	11396.2	18464.7	35933.1	22776.4	22357.4	23028.1	18444	16980	13365.3	14572.2	4870.23	11372.2	17599.3	2060.77	906.402	38026.2	21034.7	9239.67	13180.5	24486.4	18196.5	18722.8	16112.3	18297.1	945.43	18053.2	24901.1	19531	13969	14745.9	11606.5	1006.97	18526.1	11652.9	17150.7	13661.2	14325.6	10239.6	18142.2	16333.1
O43324	EEF1E1	O43324	92737.2	97863.4	142524	172303	86969.6	125548	132439	102497	133390	62981.2	101772	89035.4	135075	127454	88932.9	99832.7	182983	167063	120552	102060	274639	173328	121682	136847	208328	90260.7	138278	110478	103429	117807	92828.4	90413.6	89076.7	59515.9	89561	91493.5	87757.7	97094.7	97277.4	92556.8	133870
O43379	WDR62	O43379	609.574	964.006	2721.33	4810.99	3944.04	767.569	1777.07	5240.96	1103.74	986.407	4986.36	1078.69	668.958	757.722	1897.49	613.033	767.072	9327.18	881.81	861.725	13653	10055.2	12445.8	6914.26	18154.8	1180.52	1411.79	955.908	1230.28	776.058	586.645	1943.98	1097.32	1146.67	675.314	671.355	3720.82	765.176	670.888	815.166	1444.74
O43390	HNRNPR	O43390	280541	216186	283859	238854	456813	370213	292674	295541	236001	253276	296524	530456	265741	326509	574684	228961	259924	370534	305507	270098	292333	342678	235091	238328	231868	145593	184471	163202	431296	343750	200421	198426	216489	249814	291945	232844	202056	249062	228761	214908	342144
O43395	PRPF3	O43395	154619	134376	114407	105832	169460	167176	120426	117234	89747.8	177549	140433	179477	87282.3	154135	214814	153246	122617	165519	135729	139527	115685	141540	142963	158814	137857	93509.3	84488.4	56800.5	207057	86208.9	169505	158194	139299	155842	137767	164923	155576	134773	138918	153211	183252
O43396	TXNL1	O43396	257254	213532	230516	271208	360066	503650	658290	252770	240542	281266	294433	118020	372291	223377	193199	157529	595048	425198	186864	252973	317459	306446	346608	343202	461739	366555	379538	253332	320632	386831	307520	361979	345375	366852	314567	314686	314024	294638	316039	325390	81760.7
O43399	TPD52L2	O43399	572037	527161	374566	421644	561850	365282	428687	284516	260123	253243	225040	315112	400266	813547	563192	549528	532687	746048	347994	445324	366453	398815	259989	508192	330594	305693	212787	437696	228760	262675	262281	286011	276048	292710	218244	233709	237862	265904	248887	285099	246168
O43402	EMC8	O43402	39357.1	42222	35922.6	34344.4	45813.8	39412.8	55660.8	34239.7	37794.2	29650.3	35938.7	63679.5	35657.9	32764.7	3069.45	65466.2	18774.9	49383.3	45849.3	46809.8	32369.2	41391.1	50174.7	36560.5	27011	35467.2	37985.1	43664.7	49251.4	48972	34094.5	41651.6	40860.5	44990.6	32138.9	50488	46325	42316.5	37307.8	57868.8	71147.5
O43414	ERI3	O43414	95329.8	56897.7	67627.2	90552.1	96855.2	113096	94217.1	55942.1	61535.1	73721.5	78856	32597.2	58172.9	70388.6	127926	48122	53697.8	85532.8	38425.2	56479.8	70555.3	53643.4	58133.4	36748.8	57363.5	77135.7	1630.81	758.545	71542.8	52020.7	88607.3	67033.2	113873	86985.8	65903.6	52992.5	51892.7	39836	51269.9	779.771	99477.5
O43422	THAP12	O43422	19915	673.667	58562.5	1409.56	10662.8	19100	23389.2	13805.3	857.161	43629.5	5281.36	17927.2	935.773	7359.33	1937.64	4459.39	6048.85	1698.38	893.651	11241.1	6248.45	12764.3	25147.6	20605.8	21203.4	1269.94	1187.61	15043.1	16793	5406.69	833.408	12187.9	12854.9	19914	19580.5	10328.9	11294.2	11817.5	10259.9	13764	23056.8
O43427	FIBP	O43427	29486.9	21557.7	29688.3	41855.4	23229.1	20101.3	22005.7	23246.1	29809.5	39832.1	20718.7	24447.3	14641.9	15994.6	1222.86	18178.5	29677.1	23030.5	11927.9	12615.2	24319.9	32780	60680.5	30777.4	29328.1	33054.3	39368.9	18635.6	33453.9	24854.1	29518.5	14633.9	10287.5	15883.7	27197.1	22169.4	21097.9	22992.9	21774.8	20186.4	71337
O43432	EIF4G3	O43432	97335.9	49737.2	107244	129741	106320	120172	158041	84749.8	108895	87392.6	98396.6	44410.8	83805.9	119700	115781	68533.5	114928	125739	62398.1	50509.9	161940	123299	108501	106806	153375	147748	121692	91277.2	77853.8	65989.6	81362.5	100367	100947	98635.9	116250	96934.9	112158	98377.7	97058.7	105871	96646.4
O43447	PPIH	O43447	171395	180280	129193	128626	186556	155409	152020	144707	195069	159725	176458	129661	114207	190187	190627	125007	166269	149370	101011	93998.3	134570	179807	186270	187059	173472	146458	167595	96875.4	203659	137189	155605	165560	168104	173539	198866	164612	165359	157761	153951	158756	231329
O43451	MGAM	O43451	1225.4	18024	1799.36	1781.5	1062.09	977.697	1074.85	565.467	13781.2	11249.1	612.792	880.949	754.428	938.311	2134.62	11982.4	776.036	763.71	610.319	572.468	648.498	793.34	977.89	512.473	864.198	34025.1	38609.9	169820	1012.09	30665.6	694.006	650.285	1185.4	601.734	1061.53	858.741	756.327	1045.78	1077.21	909.991	1568.38
O43463	SUV39H1	O43463	12401.2	12865.3	22649.1	1043.48	31756	14209.3	18491.9	15403	17413.2	17205.1	15807.7	12352.7	975.794	12068.3	1437.42	14007.5	727.003	12080.9	988.505	13128.2	820.916	25474.4	8938.77	14690.2	12819.5	1338.41	37067.3	951.496	19547.3	9244.85	11693.1	665.388	10975.1	7438.23	10145.4	9630.72	8827.66	17913.6	8525.92	1135.79	1726.62
O43464	HTRA2	O43464	98181.4	142083	152429	123165	107950	76162.2	161081	60971.3	163260	82841.2	93606.2	119857	103121	98684.3	222277	155422	60529	92379	137190	134779	70385	85396.1	57428.7	106518	23987.4	112178	167875	142952	40519.2	50649.5	84274.2	125510	116814	87308.1	113960	104245	120798	128682	133831	125802	185733
O43482	OIP5	O43482	612.885	904.071	9577.78	1640.3	1181.79	13617.7	847.155	326.537	887.018	980.589	676.374	854.054	847.576	1144.49	2504.84	884.855	1162.46	481.755	1083.74	709.267	1090.27	18961.2	32010.3	17258.4	439.66	1262.07	2713.9	1125.58	1086.45	804.3	515.395	1011.18	1364.14	1056.44	1261.96	774.206	13258.4	832.025	980.356	10965.5	2306.59
O43488	AKR7A2	O43488	255234	265541	264487	497158	144227	147392	234097	174173	294648	210000	226244	282397	333751	296340	988361	159936	362930	308788	322092	277268	258653	246885	273928	185629	253279	336963	317458	320897	196484	218950	145045	219077	220164	317117	229313	183005	221695	209543	223529	205923	262471
O43491	EPB41L2	O43491	46553.9	52813.8	37190	151623	120657	106310	56726	208605	166786	86469.2	95287.2	65734.9	37530.6	41265.5	72537.2	22590	72505.4	128972	161412	137332	348248	205892	51240.2	242256	262156	104208	74645.8	24023.5	126221	43888.6	118768	152597	156171	133022	145275	146049	153556	143351	166770	146346	217332
O43493	TGOLN2	O43493	21526.3	40268.2	26327.1	15441.2	14394.2	8859.41	8783.82	22770.3	25613.9	32112.5	35906.9	45570.8	26244.2	13124.8	48290.2	37660.6	26117.1	18747.9	23706.5	21493.5	3303.29	17150.7	14351.8	16070.5	13986.3	61440.9	21016	63690.6	11512.6	58626.2	22075.6	22186.9	23650.2	25055.5	23951.9	20385.6	22857.6	21446.3	22455	13679.2	21673.4
O43502	RAD51C	O43502	715.35	780.976	22663.2	954.341	865.495	678.469	1163.56	761.246	1007.04	575.038	678.168	781.422	952.153	689.81	3001.46	1025.55	1094.11	1114.62	1089.99	799.379	23105.7	743.382	16212.8	24648.3	35413.4	1271.38	1487.13	986.243	1150.53	708.934	639.531	1103.01	676.18	956.039	16106.6	1437.2	1458.27	803.267	1375.56	1135.84	1837.65
O43504	LAMTOR5	O43504	87991	99001.1	140601	122606	121343	105608	77725.8	119030	116720	90693.1	111334	148736	164789	152596	1983.17	88193	53014.6	94816.1	125165	96091.5	88650.7	146764	94792.3	99686.5	63864.3	130434	150999	238307	117424	95018.4	61374.8	103248	104128	41510.9	121108	97153.2	115024	99414.1	98631.6	99717.6	86879.7
O43516	WIPF1	O43516	334722	367874	289312	296947	197713	179174	128606	410027	495430	279981	466569	264000	550124	476434	1.03876e+06	307687	395169	303340	254116	417798	187055	380316	100709	416920	147505	377154	296285	435594	562327	650223	365863	433935	415251	549240	333674	400267	411391	381681	369126	414479	223506
O43521	BCL2L11	O43521	453.058	990.473	592.827	1214.28	59094.9	20851.2	1627.53	468.298	1137.35	991.633	901.629	20719.8	1350.44	661.655	1822.01	1148.81	966.317	1006.88	27340.9	939.261	23721.7	616.574	1047.77	27520.7	1471.8	1438.21	1351.04	1288.01	1199.64	953.21	588.31	15832.8	569.062	726.969	1120.29	689.155	771.132	13087.5	1117.23	758.149	1387.45
O43561	LAT	O43561	670.683	1004.38	410.277	649.776	1250.85	712.127	1198.46	575.678	1044.24	784.329	891.067	725.407	16060.6	1245.93	2228.08	953.307	881.91	942.296	1355.43	877.661	784.844	41205.1	32386.5	853.962	631.489	1195.78	918.287	767.955	58814.9	31876.6	14072.6	959.214	838.673	929.36	684.294	19097.2	949.587	750.87	628.99	612.262	1494.14
O43566	RGS14	O43566	20486.7	23665.2	15058.9	43948.8	1336.59	649.21	1765.27	31434.1	892.498	710.24	31659.1	26409.2	50893.5	31158.1	96660.8	21229.3	24000.4	30490.1	24163.5	15989.2	17629.8	35761.6	47924.5	3062.44	719.392	37479.3	28778	63158.3	47915.6	57961.4	22247.6	28708.9	27312.7	34398.3	31429.5	43035.9	34527.5	34555.5	26282.3	25887.7	1106.34
O43583	DENR	O43583	140512	162468	101283	111809	132898	177498	215285	139057	132988	146135	183450	115604	177035	196387	381511	74602	286436	229133	111656	132041	175879	196970	294768	197745	144923	97436.9	78499.2	74383.7	150638	79352.4	181171	180218	179896	223491	143524	163514	172184	158747	180061	170269	294393
O43586	PSTPIP1	O43586	684.207	15390.7	488.406	931.235	1037.49	728.555	1507.63	6013.14	1261.49	682.474	13575.2	33963.1	35102.6	830.465	101415	27818.7	9363.24	550.89	11839.4	42546.6	1256.95	813.016	744.574	653.65	1162.31	85429.1	39025.7	139771	24954.8	79104.1	10019.1	1022.94	16703.3	724.667	1357.98	122361	1277.41	5941.02	1251.21	15737.9	1242.55
O43592	XPOT	O43592	107806	82522.2	169693	197572	109473	100622	174938	80669.8	137112	98083.7	133337	51737.3	84556.1	118997	211949	71281.9	127242	141380	49036.6	47138.9	246442	129050	182291	197283	170379	101424	100998	125246	99503.1	81784.3	108861	188247	165770	158171	116153	120496	160989	128363	164864	146193	156710
O43598	DNPH1	O43598	51030.4	80349.5	60423.4	164837	89602.3	147704	127886	43858.3	80513.5	851.715	39470	79239	118460	108735	1772.98	55127.3	101232	76675.1	1197.73	63475.7	136342	108738	261015	213190	114207	202425	181567	112866	83082	191432	121633	134874	126124	113392	189645	125163	133766	125796	109041	130744	1382.01
O43615	TIMM44	O43615	99374.6	173239	159428	90923.7	290069	180677	174575	86658.1	180323	144680	132556	162991	88817.4	109950	229580	178323	60606.7	140706	223918	157404	166478	169283	153097	216013	105443	153401	204517	148060	88782.8	83559.3	129278	165436	163466	152821	171064	149876	151374	165094	164824	157168	147391
O43617	TRAPPC3	O43617	48141.2	114206	32543.9	100203	48945.3	54841.6	72965.3	44307.7	43392.1	37727.7	47343.9	53087.8	69213.3	43089.4	119368	29095.2	62071.8	31960.3	28803.4	39326.7	39102.7	43466.9	95461.6	58745.8	42055	84241.6	54066.9	59252.5	49248.3	70917.5	59576.4	60097.5	56083.6	46969.2	82235.1	52755.7	44146	37166.2	45826.4	37956.4	104840
O43633	CHMP2A	O43633	180743	136948	127518	105060	111626	118229	161639	125988	150589	130291	132232	99043	94137.9	117492	179449	117384	132425	112446	130558	137145	93556.5	138900	145877	112984	112929	178346	179417	235676	171289	149151	118850	141132	134202	161619	95263.8	150259	146802	139348	133354	136833	96030.7
O43639	NCK2	O43639	31466.4	23476.4	22510.1	25127.4	17837.1	16084.6	25588.7	33717.8	36044.1	16237	25216.7	12494.1	35436.7	26422.3	14405.5	17850.1	26168.3	27869.8	28069.2	22404.3	29564.8	25217.2	31025.5	6843.15	26677	54770.2	44695.1	59773.4	40806.4	27215.3	14853.9	20417.6	21995	18834.9	29804.9	19420	23390.3	21624.7	21005.6	22295.3	1840.3
O43660	PLRG1	O43660	38444.8	44417.5	47758.8	53546.9	58669.5	47742.6	34854.2	34914.1	34161	44562	51532.2	67159.3	30635	47787.6	123224	53939.6	42451.5	50247.7	60828.1	68080.7	43220.1	51473.5	53769.8	51757.6	43941.2	30406.8	43034.1	32267.7	55402.9	32751.8	49130.6	48544	52148.3	55373.4	48486.3	48558.1	49690.6	52272.8	51561.8	49144.3	75141.4
O43663	PRC1	O43663	11201.4	1254.9	25615.1	31343.6	10308.3	935.614	1341.82	9553.4	12100.3	23886.9	8508.58	17363	873.772	9960.08	2754.34	27760	678.209	26936.9	978.789	39272.8	23539.8	27042.7	36845.4	24779.6	11029	21092.2	120763	834.366	15595	60867.3	11827.2	13060.6	12534.3	15498	16038	16066.3	13804.9	18162.5	13513.9	15141.4	21750.3
O43665	RGS10	O43665	652.032	14688.4	449.079	17250.5	1126.58	10761.9	21934.5	20249.8	14244.7	844.154	13553.5	66390.9	98939.9	907.739	1858.1	24980.6	19990.5	13750	46848.3	26421.9	34050.8	55443.9	54467.5	21492.7	26399.4	82927.1	50207.2	68751.5	87530.5	97986.7	33353.2	29046	26454.5	36967.5	30676.2	34745.3	32722.9	34027.6	32679	27846.8	62689
O43670	ZNF207	O43670	399308	616474	427584	517224	393150	383248	552906	383684	428312	398706	383037	539654	541185	431460	1.01059e+06	545751	518468	374216	459459	437439	376085	365799	263471	275229	473116	332184	388146	311722	492364	533047	398725	286787	443801	499010	366349	395624	394903	392151	269861	427508	137768
O43674	NDUFB5	O43674	145298	215164	227457	100904	98749.6	83975.9	133060	160192	229825	167969	109066	195764	180381	155911	447680	311938	69448.8	109191	306082	374819	144432	102839	75878.4	88200.2	94371.1	343235	204132	173495	98843.3	166696	127814	99361.1	76237.2	74433.8	151284	100280	94343.7	96535.8	71730.6	73763.9	1737.62
O43676	NDUFB3	O43676	172362	311562	202464	99333.5	133382	83600.6	157000	174929	163842	190459	157347	233228	217290	242428	298570	302089	68503.5	143959	325328	379327	77963.2	122920	96876.6	83696.9	84503.2	416768	261354	244255	89378.1	212524	151620	184715	184060	187675	120478	173594	204745	170471	186208	190682	191968
O43678	NDUFA2	O43678	217608	398916	225969	171645	177620	121714	180977	180006	195585	257361	219259	273959	276130	326804	359118	424569	99640.7	195790	410653	526157	55113	149529	167426	128418	89841	436561	389389	366226	149013	221505	178645	263932	232025	100500	285796	217562	219332	209436	162849	212036	351514
O43681	GET3	O43681	384154	350874	367690	378082	422718	586943	509789	352875	338578	287837	273382	284290	395853	464544	477718	279868	429136	417848	261395	244453	217339	352597	367485	366178	303580	366069	298980	345627	395275	388351	222418	303306	306667	225261	347334	276571	308191	320537	305319	294664	293868
O43683	BUB1	O43683	905.265	1057.38	603.572	1058.4	1338.49	12032.7	705.463	638.248	977.069	853.145	941.369	1110.12	1362.33	1012.03	1750.26	776.44	584.25	760.159	678.868	1049.92	854.093	20628.6	15604.8	21146.5	19073.8	1699.92	903.916	884.194	625.501	890.26	6518.5	7359.77	791.745	1044.92	5313.85	819.349	9307.32	8762.25	8230.57	680.491	1337.54
O43684	BUB3	O43684	431010	684191	526882	411858	504930	491156	485169	532821	444854	363952	673430	634259	640766	598662	1.20302e+06	421923	514764	505048	453101	479790	372753	611728	554227	528526	636089	372777	385299	275693	634974	397684	660090	516625	524678	633167	580629	531690	521363	475332	563153	491950	655927
O43704	SULT1B1	O43704	842.459	1021.67	768.793	1337.74	1301.1	756.338	1031.58	727.747	988.446	853.964	637.186	715.07	35137.5	1141.01	1417.01	1027.75	908.578	637.525	835.712	749.406	897.053	941.028	1203.54	821.674	656.848	31004.9	1084.31	29673.8	973.548	201184	692.239	1084.46	1232.66	851.659	1061.58	737.426	8252.59	431.582	11977.6	774.167	1662.47
O43707	ACTN4	O43707	269973	179147	276910	361920	223372	229624	358459	335186	377473	268618	282021	145761	341726	314212	561075	279827	441091	430961	230532	194214	215247	136522	110466	189951	208592	338630	329824	462965	84060.6	277443	182645	214203	211322	192624	205365	182091	194729	202941	194156	217921	227171
O43708	GSTZ1	O43708	29523.1	31102.1	54048.9	74257.3	12990.7	20724.9	23533.8	43026.3	52542.5	43513.2	41870.2	26807.3	1319.52	30419.2	1985.33	81363.1	33466.6	32224.1	70014.5	99039.5	32004.2	29216	27943	1185.56	25475.7	36804.6	40201.4	55209.5	25029.1	37223.7	32392.4	37463.4	39009.2	34944.2	37207.5	34208.7	38157.9	39729.8	38091.6	38986.7	1378.95
O43715	TRIAP1	O43715	18292.4	22704.8	22442.1	739.084	763.67	783.093	20545.5	564.354	1592.69	20757.5	14931.8	29066.8	1273.03	10500.3	1722.99	14867	30405.7	625.596	21569.6	43162.6	819.807	29532.1	19503.8	30976.7	19505.4	1886.93	17780.3	529.558	1394.23	12535.3	15191.6	20804.8	20833.2	14397.2	23164.7	22677.6	24213.9	22420.6	20267.9	24238	29902.1
O43716	GATC	O43716	52178.5	49002.8	52072.3	17711.7	58651.7	67150	32998.5	27010.6	35761.6	93592.2	43289.1	27495.5	1426.7	32026.2	1794.95	54125.5	34018.4	54022.9	74662.8	83911.8	12656.8	53475.2	69849.9	51855.1	41535.2	122110	19800.6	12843.5	33759.6	31320.2	34909.7	52104.8	50071.7	70479.7	96202.5	83625	51138.4	49790.2	56220	53611.6	1685.61
O43719	HTATSF1	O43719	112402	107524	116613	103280	238764	171375	226015	147169	99807.3	96470.5	160674	145876	170603	142288	184566	117309	264864	217300	112288	163344	69190.1	120582	201071	84621	121980	131530	119222	126666	195302	152189	125725	135423	131780	165647	142104	125929	133689	118740	127493	134079	173088
O43734	TRAF3IP2	O43734	30804.7	18674.6	26710.1	38667.5	1001.38	685.804	945.529	17928.8	11593.7	19286.4	15934.8	1778.93	910.899	24233.8	29275.9	16463.2	13619.9	22802.1	10719.8	513.849	704.887	26838.8	520.877	29115.3	32150.8	540.687	1431.12	1422.16	950.485	959.984	24155.1	9072.8	23117.9	19297.4	20609.1	28886.8	27173.4	31541	19644.3	20363.3	34757.7
O43747	AP1G1	O43747	96722.9	89279.1	124714	119604	93333	85068.8	104395	116406	136665	91629.4	134221	74209.7	136676	118352	113718	97301.5	168829	166119	98563.4	104986	164766	125141	99847.9	104633	160789	164792	160266	220930	175588	112749	109616	108493	102785	74621.1	105395	100291	105017	100703	97000.1	107090	142242
O43752	STX6	O43752	12115	22927.3	30871.4	31130.2	31278	31045.6	20972.4	14270.2	25128.5	29359.6	21924.4	21887.5	17654.8	19710.6	1220.13	42851.9	36888.1	32848.5	28696.9	59925.2	37503.4	19860.8	23665	33907.9	13009	32925.1	19399.4	972.903	18847.9	18021.4	20130.8	22891.6	24028.6	22952.5	15636.5	23880.8	24409.8	24774.1	23549.5	23794.4	1321.14
O43759	SYNGR1	O43759	199720	336581	195521	334735	83597	90698.6	75916.7	185482	277747	255021	254458	277211	210674	393115	562582	384676	87295.1	100874	100920	198673	507.917	72367.9	895.078	928.094	60259.2	159484	223426	310761	728.743	193774	107628	111079	110860	63973.4	145957	132050	144725	152988	111306	124094	158117
O43760	SYNGR2	O43760	55581.8	172846	164182	191257	86104.2	78787.1	63037.9	101617	219647	73182.3	140904	87822.5	205240	74975.9	144608	332890	52332.2	57050.2	256243	307899	90705.8	109009	35590.1	38492.9	97545.6	503794	521591	747215	82851.5	399515	93750.1	125475	137555	107572	106479	98465.1	121535	107027	90485.5	112159	110985
O43765	SGTA	O43765	242308	237290	180295	148034	257392	337256	307115	224686	217463	216249	223363	145590	170256	257348	266134	134385	293902	251261	98424.5	63229.2	274626	263609	453099	441879	341408	175634	169337	155373	199991	180558	245496	254252	260803	315984	206337	243429	268372	248743	267643	266026	114853
O43768	ENSA	O43768	323000	276117	212589	221975	262798	386192	243454	265691	311115	220304	214614	273487	277370	322399	417218	179399	347994	220261	138602	181163	133524	208521	216168	150896	314648	239339	123827	150505	340649	312019	312138	151057	201465	253260	221611	177976	167548	168545	181078	167140	161606
O43772	SLC25A20	O43772	148269	229010	280861	170726	67679	29778.2	70568.1	101614	226708	107151	135240	216643	156384	110429	137112	223473	62165.9	92084	171091	198615	37702.1	94447.8	34772.4	54276.8	26257.1	373819	325404	212108	223594	296763	218634	234970	251554	239765	164648	211282	208654	191256	224461	226972	263813
O43776	NARS1	O43776	218997	186484	154984	219035	322802	359132	418736	162699	219873	193389	201395	122603	128175	220273	333712	117949	364689	344654	89167.9	127682	297692	274147	317947	339793	314398	212284	160226	173194	238051	181322	300712	241140	240642	245063	195956	212397	219161	201627	215782	221012	464038
O43795	MYO1B	O43795	91514.9	73333.1	91104.4	49627.7	816.616	24264	30754.9	651.795	20668.6	48310.8	904.377	58888.4	36821.9	15386.9	134963	67551.8	1017.62	1246.6	957.923	80735.4	86675.3	95738.2	105943	72281.7	91421.6	49532.5	831.591	41083.5	1100.84	822.294	36054.3	35698	40222.9	57324	48003.1	34024.9	53651.7	28807.4	33154.5	36562.2	38230.2
O43808	SLC25A17	O43808	984.42	800.898	19068.6	11262.8	23389.1	27842.9	36061.6	850.475	24118.3	26394	7482.93	11579.2	1108.32	1186.91	1545.87	806.738	10018.9	31718.1	11789.1	17290.3	13654.3	12106.4	22680.6	683.398	8052.63	1240.63	20185.6	1035.67	12588.6	889.038	737.434	14035.2	928.513	10578.6	2996.41	9948.62	5799.2	12925.7	15207	9402.44	1601.79
O43809	NUDT21	O43809	240252	189507	426102	275836	285995	163759	257572	241008	227455	224736	236949	217774	278760	240884	452495	299315	279218	445437	327145	305707	306305	303696	195918	188216	251465	188144	246156	202659	319934	266892	189496	203281	184719	165305	158361	227237	184143	194753	189954	215763	403216
O43813	LANCL1	O43813	317256	299739	256121	263578	43328.6	90123.9	121397	201262	267006	196172	300109	181339	297854	321208	497360	146659	264581	230954	145518	166129	273048	276894	372416	237169	237655	271974	181223	125133	585862	438467	428062	362450	369953	410417	389099	340412	352520	320260	334080	332644	394798
O43815	STRN	O43815	60900.4	88086.1	49731.6	83535.9	61138.1	48802.6	57864.2	94249.9	73610.6	82986.2	92504	63746	64745.4	96710.3	330640	67214.2	67125.5	48103.8	98923.8	74830.7	60888.5	85197	47718.6	58425.6	79598.8	62868.8	91865.7	90637.2	156034	80646.5	68494	75213.2	74183	84719	63838	77739.5	75102.9	88449.5	74568.8	82587.3	123583
O43818	RRP9	O43818	136679	184613	157341	150171	92113.2	128912	120321	117877	148745	177930	186433	275541	154070	169203	180756	111202	66749.4	90569.6	146728	116604	195570	168552	241983	244736	160483	75741.4	114888	86064.5	109680	88476.8	204862	216289	228358	261689	174149	196995	211192	191024	198338	202252	144173
O43819	SCO2	O43819	1028.13	43765.2	34790.1	1130.08	47653.1	67384	50233.1	24380	947.263	29662.9	27659.4	721.702	39739.8	931.265	1942.88	65216.2	32752.9	38415.2	44909.5	84109	23835.9	55212.9	702.767	30132.6	26703	1124.4	38364	953.329	1202.82	1179.18	30216.2	64486.1	671.198	47642.3	40554.2	30327.2	58964.5	51402.3	967.914	73890.3	30190.2
O43822	CFAP410	O43822	13108.1	995.091	10471.5	1401.75	1314.66	438.012	2004.18	594.457	6308.97	903.335	719.46	912.963	815.649	14900.5	2380.39	665.248	762.981	478.704	953.021	1012.78	842.127	965.165	16011.7	10045.6	541.363	1449.6	1094.72	1062.53	21639.1	860.371	13983.2	1068.63	658.033	14573.2	417.346	11891.8	1139.97	9056.47	769.526	12731.2	1528.67
O43823	AKAP8	O43823	60579.2	41908.8	60366	64780.2	114276	62202.3	56769.1	43167.2	47400.1	54008.2	60717.1	108433	44318.3	42269	74990.3	49944.4	61715.3	64942.3	44767.6	79204.1	53449.5	55149.5	52474.4	50465.6	65177.4	54575.7	67080.5	73452	77778.1	53600.9	69184.9	65582.5	59047.2	63975.2	57744.1	56646.8	47551.4	52171	54817.6	59328	64748.1
O43824	GTPBP6	O43824	14083.2	29699.9	25117.6	12375.8	20021.2	13105.6	16506.7	7562.63	21114.6	13350.3	15263.9	30878.7	18408.6	11671.6	32063.1	24021.5	662.533	6709.05	26834.2	40226.7	16469.9	8732.66	673.459	17515.1	12476	35070.9	32584.7	1209.1	1076.19	2080.76	25743.7	16923.8	37470.7	21416.8	24687.5	21187.3	19400.7	15663.4	18908.6	19011.9	45944.5
O43826	SLC37A4	O43826	56223.7	876.235	670.715	1387.64	87130	43638.2	1233.07	400.816	1135.13	1026.95	495.773	826.769	114544	1070.55	1702.98	151687	682.416	969.098	147868	581.051	672.75	69779.5	624.229	542.969	590.313	98251.5	1211.56	839.944	713.091	866.011	695.377	1282.49	84028.5	651.401	1191.35	36066.1	941.328	1243.23	689.925	1328.01	956.188
O43837	IDH3B	O43837	121901	231365	132703	148413	124042	83615.9	149857	113274	167232	147018	144338	204650	106355	146346	179977	262343	64316.6	63008	283816	309422	78366.3	91549.7	284625	91471.1	87670	255888	164328	159309	134982	157542	191468	157574	151730	176293	154391	167482	170332	151381	161971	163844	191091
O43847	NRDC	O43847	176317	100843	147192	247772	183874	205748	227693	142008	115804	113835	216653	68146	125610	75575.7	38581.5	174843	242374	205406	163907	149633	223545	215305	153485	153911	298143	138318	190202	238057	127853	167599	88942.7	108344	100539	100836	103533	109219	123062	112817	110285	115734	89590.8
O43852	CALU	O43852	163246	165576	194974	288214	261775	183922	267007	184156	254112	263432	170690	902130	334441	136025	161779	245876	167081	158738	268222	233234	310767	250804	349168	297363	286609	296496	126912	150158	226515	152750	326090	339307	347133	414818	203002	334090	330030	291749	335176	349913	173533
O43865	AHCYL1	O43865	68301.9	211006	76526.9	100099	146370	105903	165805	48458.6	62848.5	53681.2	69726.9	62980.6	89909.3	59993.5	77153.5	51837.8	99881.6	97751.1	47117	84254.1	96131.2	62796.4	64849.3	59763.3	103164	84491.4	216494	84784.3	49865.9	92969.3	73207.6	90232.2	91240.2	55034.4	67273.3	53727.4	51211.2	61770.1	73718	87318.4	132367
O43913	ORC5	O43913	27447.2	31718.2	52549.8	47515.7	60875.9	32215.6	32049.2	24909.4	36148.7	27326.7	31913.8	25081.5	35069.3	38996.3	43306.1	54119.6	22657.5	45005.2	32616.5	17791.4	29370.6	35025.1	27938.8	32241.1	25278.9	18724.8	50634	15613.8	40794.6	29609	28426.2	26593.7	26213.5	42904.6	33675.9	31955.3	26382	21416.1	25643.6	26829.5	38233.8
O43920	NDUFS5	O43920	168775	181531	184445	126718	101614	81087.1	148140	138340	121032	170838	107800	176901	199160	170317	160532	336480	79046.3	141420	300075	396206	87753.9	86626.6	60172.9	52875.5	73421.9	257979	224942	196410	74368.5	212522	87519.8	136568	136193	138756	74543.2	125901	133633	121999	123322	128368	1483.82
O43924	PDE6D	O43924	48558.5	40342.1	74640.9	88637.1	30731.9	32146.1	33361	67834.8	14958.5	51075.4	47203.3	57634.3	53919.4	30263.1	48892.2	89970.4	51607.8	65871.6	37145.8	42207.7	103042	63036.2	115082	148502	100863	53581.8	1024.77	206937	30616.9	67274.1	51807	55110.7	47152.5	58697.3	71509.3	49364.9	55591.9	58144.5	54001.2	50504.9	1503.28
O43929	ORC4	O43929	89143.7	19456.4	140271	179501	29041.3	95444.2	20313.4	19148.9	22352.6	28166.2	34414	46955.3	24335.6	81618.4	40027.2	41668.3	183109	255677	26108.2	102933	268009	98025.5	30072.3	38536.5	170516	18291.3	32458.5	67533.2	22926.8	22210	8041.4	29926.7	9395.84	16740.5	23395	22520.4	32539.7	30284.4	43572.3	38343.7	11564
O43933	PEX1	O43933	982.987	1128.43	13939.1	13057.3	1252.45	10941.3	7236.83	646.691	636.743	578.059	1074.31	612.317	961.258	845.158	2785.49	1011.6	709.736	13714.8	16323.6	1157.46	9511.54	11990.1	19690.7	17130.1	701.579	1040.58	1872.78	1245.82	1250.48	810.314	618.717	1194.95	808.261	2080.31	14009	805.649	1166.19	1117.51	16447.1	11196.8	1587.63
O60216	RAD21	O60216	230261	190657	228714	184975	376469	260798	303864	226390	202320	337520	218930	348087	218941	285579	494862	219184	153850	212748	298981	369868	156248	262076	112292	112100	94331.4	104098	175905	101838	394132	68282.3	170559	183582	174530	219129	196892	169389	192729	184366	171223	183965	105355
O60220	TIMM8A	O60220	81742.1	168968	93737.6	82686.9	251705	151017	283685	69391.4	189232	122122	113885	189157	1577.05	119240	137096	175872	162484	119959	205523	198269	111168	107560	39676.4	62318.4	84284.5	146685	188045	166222	84230.5	127970	46588.9	98492.8	159746	55520	177843	91642.5	175685	170257	173968	118190	137780
O60231	DHX16	O60231	42021.8	29138.6	30536.8	26732.1	35206.4	54190.7	48850.7	33740	37337.4	39987.9	33741.4	37153.8	26398.3	32359.5	221735	32661.4	61782.7	73625.6	44126.8	32492	33324.5	53981.8	87022.7	58869.3	56322.4	26781.2	44033.9	41650.9	58592.3	34171.4	27221.1	34536.6	32763.8	36543.3	31975	36797.1	30592.2	33702.9	39501.6	43480	29086.3
O60232	ZNRD2	O60232	539.526	919.115	841.561	2304.08	915.74	135643	1004.85	77428.9	743.975	665.527	60701	55859.3	44221.7	969.486	2130.58	1434.48	153751	118622	1218.18	526.918	114138	109644	189122	153004	175312	872.655	1580.95	1034.8	1100.77	1012.24	75392.6	914.147	912.602	119547	119016	867.415	104373	100188	116193	1251.75	112061
O60234	GMFG	O60234	878148	1272769	650165	721057	393101	486892	566058	783738	740352	625475	1.03496e+06	841548	1.13028e+06	475100	985318	501598	1.1375e+06	837025	414549	699432	645530	635620	556444	427970	722083	740378	533409	948300	872648	953476	775820	676675	690653	843052	603865	758196	713998	738135	645685	851087	993387
O60238	BNIP3L	O60238	621.088	1319.56	776.215	1230.25	1238.03	1280.18	22076.8	853.862	1684.69	520.554	583.497	18197.9	921.672	833.212	2211.28	561.67	15942.3	30829.3	767.212	41495.7	26938.3	996.834	817.792	648.103	371.363	19687.6	138480	853.588	8334.64	935.821	618.836	83744.3	96661.1	839.332	1591.24	711.524	674.009	708.883	1321.21	1018.67	1499.51
O60244	MED14	O60244	50653.3	44015.1	56152.8	71666.4	55964.3	71457.5	80838.5	52793.3	34375.2	29495.7	45207.1	16219.5	49473.6	59815.4	331456	43222.3	56077.9	33011.6	37373.2	72871.8	55484.1	14449.1	46950.3	53855.8	38020.3	14391.9	55334.5	43802.6	58087.1	18084.6	12480.8	70371	62948.3	20793.5	22768.2	49055.4	57701.1	52082	59732	64842.6	19134.1
O60262	GNG7	O60262	240952	297182	296955	263542	531545	163761	223680	158973	129351	195038	99949.8	1.0801e+06	449622	366550	383883	347619	368029	395694	316507	541655	220754	88150.7	995.974	226173	75233.4	115569	80904.8	35694.7	1913.36	46190.7	97454.6	104998	98745.8	111539	156146	96792.6	122997	141643	145840	132969	153811
O60264	SMARCA5	O60264	318132	419997	353369	206445	370221	192395	313406	302583	315127	353734	355594	728860	343153	315396	489710	630012	92433.1	227573	298042	498664	275641	426516	256837	228464	403726	415394	339558	257577	428360	425261	509107	317292	321843	401746	361769	373061	330871	307762	320834	301912	397042
O60271	SPAG9	O60271	36695.5	37747.1	29800.5	42477.6	32329.7	40073.9	38616.5	34202.1	26590.4	28065.1	41356.9	23523.3	22526.8	40930.1	52778.9	14360.9	27982.7	34251.9	27632.5	23910.5	38647.3	38456.7	46236.1	38753.1	46873.9	26245.8	19743	30612	37585.2	28594.8	31726.2	35880.6	33204.8	33474.8	21898.3	29737.9	31778.4	32926.9	31608.3	34310.2	45983.2
O60281	ZNF292	O60281	29243.1	23219.1	32994	24060.9	29708.6	28619.9	57546.7	31174.5	51894.7	25789.6	23802.7	34953.7	20340.8	19630.7	29641.4	36195	35888.6	17520	24952.4	26214.7	29221.7	21839.4	24054.2	13137.8	791.481	1193.65	1181.82	1292.15	35257.7	780.308	18479.5	12928.2	25783	17662.6	23916.1	30185.6	25183.9	23493.6	24744.8	28163.4	43201.5
O60287	URB1	O60287	23984.4	32079.1	32743.3	20889.1	30537.2	21626.2	26100	14360.7	22194.2	37375.6	22749.7	39094.3	27292.8	29849.2	37786.7	26203.2	14290	23471.6	41033	23792.8	33229.5	23088.7	37410.4	28759.3	27492.8	10677.1	27357.2	14251.6	32836.2	16221.7	52418.1	27335.1	29271.1	45553.5	40972.8	26307.2	31351.4	28829.6	24946.4	33640.4	28998.7
O60293	ZFC3H1	O60293	12192.6	8948.59	8041.75	19892.9	1019.57	3504.78	955.007	7119.3	874.399	14687.3	11335.3	17343.9	895.964	15592.3	1751.52	32168.9	671.896	776.699	10329	17382.4	5779.51	10968.4	19250.9	7974.43	8950.83	912.786	749.798	1114.35	12886.4	1998	14388.3	12389.2	8158.07	20247.5	10594.2	8735.4	5435.64	7008.39	9751.1	13519.1	1448.7
O60294	LCMT2	O60294	64645.7	1219.73	61641.7	1841.98	2106.56	55602.4	1127.23	958.232	817.737	75816.4	75746.2	748.04	52520.7	770.619	2609.82	519.603	745.847	749.882	699.236	975.457	438.899	34058.4	79873.5	74249.8	55907	1659.19	847.236	950.852	849.081	1359.04	1143.59	817.608	1368.87	104945	1085.69	88437.4	47185.5	59751.5	78942.8	961.245	1942.31
O60306	AQR	O60306	55220.4	73085.5	73457.1	74368.3	76676.6	55758	67454.2	67213.6	64310.4	67469.2	76313.9	115284	88981.5	101125	128270	88043.1	58590.1	63836.2	85802.3	72630.2	50887.3	85636.8	96315.7	71885.5	71705	76789	89315.3	65232.9	116230	69248.5	82033.9	76161.1	72877	94221.7	73501.4	75495.6	71898.4	72243.2	70922.6	78407.1	67251.9
O60307	MAST3	O60307	8267.94	895.24	3643.08	7063.58	9985.53	20092	4552.4	10574.2	927.301	754.273	7632.38	15096.5	925.789	5890.01	1419.88	2169.92	13757.3	14819.8	14508	7835.1	5298.6	860.913	8470.46	16899.7	9716.16	884.638	4083.66	11923.8	1218	825.475	12210.9	7375.14	6080.4	6024.31	6242.89	6631.32	9274.06	6870.6	8853.43	4355.42	1441.82
O60313	OPA1	O60313	117940	252313	130245	121174	125063	81921.6	151535	100159	138505	163849	173625	238838	143213	121588	229902	211983	19331.5	84930.1	220158	284969	68788.8	101607	68660.6	123174	60885.2	197085	180268	127628	111000	87511.6	204458	209406	188152	190374	174479	177942	167485	146567	165453	183150	110087
O60315	ZEB2	O60315	39836	61478	40910.8	38960.7	45551.1	45475.8	65891.9	45302.4	51076.2	45412.5	60753.2	52076	24401.3	67707	96182	41163.5	25815	42724.5	26850.3	43393.5	33397.7	19607.4	1018.98	64832.9	52712.5	10798.5	44217.1	33761.2	1068.14	833.488	66112.3	49023.7	57008.9	46565	97459.6	43143	40479.5	40275	56942.6	46039.6	33602.1
O60318	MCM3AP	O60318	31898	27952.6	41431	26851.8	43243.9	43205.9	24141.3	32258.6	34848	33481.5	31747.5	41257.3	26767.3	30333.1	42313.6	37025.9	31231.9	30207	51071.5	46825.8	23419.3	29708.2	16399.7	28529.2	15835.5	16630.7	32391.7	28300	33289.7	26763.1	21111.7	49866.5	42574.4	35281.1	42339.8	35846	39452.6	36238.1	28268.2	39349.9	46507
O60333	KIF1B	O60333	9331.33	1131.43	12355.9	13292.3	13992.9	13079.2	1317.96	796.522	1355.62	4864.77	10373.3	11586.6	7442.1	10290.4	1547.78	523.359	15148.1	11669.2	9075.01	996.055	17305.4	15784.2	19875.8	25781.7	36212.6	1254.88	1144.23	19287.9	896.039	733.306	525.335	758.498	876.873	994.751	1206.8	857.182	592.359	1020.29	884.393	837.056	989.582
O60341	KDM1A	O60341	65932.5	76731.4	89454.7	69997.5	115163	111164	100760	85258.6	85745.7	75977.3	80325.1	114433	118689	95516.2	166693	92619.9	96249.1	102744	83619.5	84469.4	66933.2	106328	132464	88384.1	104986	100973	103716	73740	136588	123494	57790.7	74444.9	73877	94752.6	86526.9	57736.7	69182.5	80633.1	74649.6	78818.8	57906.3
O60343	TBC1D4	O60343	26287.2	23096.7	19657.1	54104.1	34799.3	39436.7	25605.3	26792.7	118210	43651.2	70265.2	14049.3	1.25192e+06	38248.1	1441.04	850.404	74628.4	16280	26181.1	59134.6	113697	84381.6	27905.9	109003	43551.4	33639.3	1.23074e+06	75501.5	955154	902.821	39192.9	55403.9	52120.4	25438.3	54339.7	45660.3	57147.4	50134.5	58149.1	53381.7	68203.7
O60346	PHLPP1	O60346	5905.48	1259.44	1216.46	1311.12	14436.3	15404.3	983.932	3275.91	1071.17	895.888	2948.18	4546.28	1359.61	3504.77	6584.78	547.774	7748.68	1044.63	699.431	831.727	853.481	9863.72	759.064	6569.73	14261.5	1485.38	1713.7	958.984	779.757	651.012	445.93	888.186	3612.39	5433	2955.41	2876.66	3214.48	967.958	949.97	3900.69	1298.66
O60427	FADS1	O60427	680.968	1145.6	779.904	857.822	30271.2	3029.32	1024.92	13643.7	1006.65	17597.6	11492.2	27850.6	995.117	1049.14	3828.06	579.721	806.588	46723.7	1040.39	618.385	48045	24871	26022.3	23074.1	34280.1	1288.79	2300.45	829.217	28602.2	864.045	11293.5	12329.3	968.056	19616.1	9673.62	34271.7	22687.5	30870	12464.1	17923.3	1425.55
O60443	GSDME	O60443	983.355	949.931	760.644	930.919	37884.2	40949.4	1154.3	839.287	41222.1	20418	1345.39	866.837	1034.59	1403.57	2310.95	819.169	135529	47954.4	1337.7	689.611	48905.7	20155.9	1612.5	821.825	699.765	1349.61	2170.24	1057.36	976.077	656.802	12065.8	8065.41	9951.33	13736.4	11050.1	11620.5	12030.4	8471.29	1192.17	977.378	1212.54
O60449	LY75	O60449	6.92688e+06	1.35866e+07	1.97663e+06	5.63882e+06	661.436	7.3636e+06	965.293	11647029	18355976	7.29087e+06	1571779	2.15421e+06	254659	604609	9.94351e+06	27928631	839662	180037	33867439	31405628	24337.5	14024.6	753.521	604.14	456942	1.11371e+07	4.82856e+06	2.4224e+06	2.88464e+06	4645746	4.59083e+06	5.08482e+06	5662899	6100213	1.2354e+06	5158309	5041348	4.66643e+06	5305468	5.53735e+06	96904.6
O60476	MAN1A2	O60476	10565	11350.6	8928.44	10353.4	23871.8	17120.3	16831	14449.9	22197.4	19444.8	17506.3	23595.3	12519.1	12746.7	1618.86	12132.3	521.151	7166.31	12042.4	7637.1	12559.9	12560.2	13978.6	9692.33	6721.15	19637.6	29560.5	24044	19113.3	12429.9	13093.6	16935.6	10357.4	17075.6	9751.76	12157.5	12316.5	13296.4	11541.5	11440.3	955.91
O60488	ACSL4	O60488	31732.5	41384.3	30983	26950.2	50470.6	41463	35703.9	25272.5	52119	38408.6	37624.9	39131.9	65364.3	53059.7	83792.9	44982.5	18484.3	39079.5	28830	58322.6	76157.4	64682.1	49776.5	41315.5	41742.5	135484	72229.1	103476	45540.1	62802.3	82863.6	43202.3	47308.2	54567.2	45566.6	39234.7	30037.5	37269.9	39307.7	40413.4	47602.3
O60493	SNX3	O60493	305828	363343	212387	337921	242290	321489	360251	291334	464924	270525	289045	84001.3	217889	356028	354060	177243	325266	294100	154671	223076	86532.9	207098	197632	176951	180466	450575	427242	500479	262879	276076	242262	283091	270367	203554	267766	268754	273221	251650	273752	284364	299348
O60496	DOK2	O60496	710.015	1288.62	744.684	684.9	1109.24	996.879	1303.76	18117.3	1218.6	11434.5	21486.1	757.905	69833.5	909.444	1369.55	18477.5	889.03	1008.52	46815.1	19873.4	748.269	125566	33810	1318.31	636.192	109259	67879.4	152922	251402	451712	31683.5	51167.9	39369.5	47081.3	47597.6	69844.1	41697.1	41150.4	41397.1	32780.4	1056.44
O60499	STX10	O60499	17447.1	23077	18488.7	22979.9	50891	29345.1	23392.9	19666	36495.8	37476	32886.7	36313.5	72991.9	25651.4	1467.29	18799.9	75420.1	23085	43505.8	26266.4	28845.8	39873.5	27582.9	26127.5	23937.6	465843	29764.5	42365.7	26487.5	19906.3	20223.4	27974.5	24776	33191.4	30871.9	22314.2	28825	31923.9	31011.3	29056.6	1437.42
O60502	OGA	O60502	104891	121149	93435.1	96090.3	99923.7	74525.1	101315	98822.4	71795.8	111780	97174.3	122766	160484	175720	352918	100922	327635	169933	107639	116335	148092	119421	60067.5	162123	148875	177459	123627	122956	205011	172347	161357	130676	123240	163659	142604	121289	126443	117435	124031	125915	150846
O60504	SORBS3	O60504	33322.2	42681.4	25797.2	40070.8	17590.1	21041.7	789.706	38637.2	68219.4	34260.2	44886.9	63225.9	60788.9	43931.9	129215	35925.8	21524.1	27820.7	1280.75	61270.8	28236.2	28022.1	57511.6	21123.1	61328.1	35453.8	1600.35	910.817	996.065	755.344	74769.3	46632.5	45431.1	58447.4	48794.3	35945	82597.4	34529.4	42816.5	45211.9	1364.35
O60506	SYNCRIP	O60506	1205490	1.49926e+06	1.70454e+06	1.97903e+06	649999	1.32444e+06	754103	1.51983e+06	424310	1.3446e+06	1.48969e+06	2146693	1.64343e+06	547704	1.10992e+06	1199350	1.15971e+06	2.03788e+06	1.30293e+06	1.17694e+06	1.45096e+06	1.60567e+06	1.00119e+06	1.67398e+06	1.00526e+06	819919	366983	675582	653686	1668032	1.19313e+06	1438711	1.33978e+06	1.73615e+06	1.35426e+06	1.17627e+06	1.27017e+06	1.15227e+06	1.19897e+06	1.32715e+06	894058
O60508	CDC40	O60508	53978	43707.2	54652.8	49075.2	57842.1	56453.4	48888.8	51181.4	43129.6	66861.5	76885.3	38773.1	36890.2	53283.1	65365	52792.3	33611.1	69178.1	65128.6	42778.8	29113.9	66426.2	70312.4	54888.4	35005.3	59869.8	82288.2	88232.4	60325.3	60917.8	71055.7	69212.7	73628.9	33891.5	88654.2	71987.8	70323.5	73646.3	72375.6	74925.6	44045
O60518	RANBP6	O60518	20636.9	10061.4	83434	126612	22358.4	43503.5	48310.7	105099	1438.92	71520.5	6277.59	59312.9	104083	24700.5	1839.79	50781.6	16990.4	69107.2	802.105	54879.4	65345.4	94020.7	96794.7	73702.3	193416	1133.81	12410.3	41806.7	25609.8	1987.99	49816.1	17338.2	2177.14	8937.14	1312.35	50491.1	68607.5	64627.5	93732.4	74426	1706.53
O60524	NEMF	O60524	39565.8	40250.3	33213.6	29372	33836.8	66009.9	52656.3	32464.2	41234.2	31133.9	38312.4	23843.1	42400.6	45748.6	49568.7	12217.1	40504.5	52056.5	1216.21	21160	48480.6	55950.9	32167.6	59472.6	56112.3	33860.3	38930.6	36615.9	56525.1	35194.5	48920	58449.7	63905.5	55558.4	50371.1	39766.2	49180.3	47276.7	49825.6	42793.3	38077.6
O60547	GMDS	O60547	77043.9	83925.2	56235.2	109499	80130.1	137339	104391	69857.5	98029.7	68021.9	101410	36789.9	92242.9	77716.2	67883.4	39327.8	88164.6	65345.9	66899.1	49983	131433	133098	78225.1	90535.6	110234	104541	75733.8	61532.8	150678	106936	96421.2	102909	138599	115074	102302	85501.4	93052.5	113586	91362.8	106760	130595
O60551	NMT2	O60551	717.269	722.306	898.477	944.047	67956	46596.5	29319.4	532.415	1403.41	1279.23	1045.41	17832.9	30663.5	485.834	31710.4	797.344	33642	28730.5	30344.8	15682.7	19575.1	63645.2	7390.22	17021.1	852.414	851.75	1713.14	1027.87	81556.9	23029.6	13528.1	9038.83	11599	11014.7	1007.23	12860.9	13224.8	13666.7	9925.7	14860.1	1893.19
O60563	CCNT1	O60563	27634.6	24893	31409.5	21479.8	22591.2	16575.7	23641.1	23822.9	28316.7	30827.8	41919.5	31505.6	19289.9	32256.4	123486	23419.9	24666.4	26647.8	28980.2	20486.3	26396.6	35219.8	67704.7	50337.7	31576.2	1424.4	25060.2	9163.61	40554.4	926.458	31198	41490.6	39046.8	29640.7	38263.3	41277.6	44559.4	43877.5	41419.8	41706	1244.3
O60566	BUB1B	O60566	29963.6	9565.62	17258.7	36918.7	28935.8	44101.6	1397.2	17503.9	20481.9	1180.68	28805.3	32046.9	14788.3	21934	1440.43	689.784	728.252	576.936	820.983	785.99	27494.5	39019.5	50669.9	62266.9	39744.4	872.22	1684.79	1239.52	17016	674.382	13910.7	7089.98	12461.4	19851.1	20853.8	16195.3	18234.1	25448.3	14490	30487	1177.37
O60568	PLOD3	O60568	28079.3	46200.3	28268	30584.5	40868.5	28867.3	30464.1	16900.2	78607.1	26640.9	32144.6	98154.9	32276.5	20413.6	2339.95	35734.3	22263.8	21007.5	35454.4	40480.2	28570.4	33067	25406.5	30483.6	38057.9	112389	82166.9	76071.9	24919.5	57394.4	36236.4	36640.3	41504.4	31421.4	38676	39881.2	39506.4	36244.5	38475.7	35172.4	1590.47
O60573	EIF4E2	O60573	56585.5	65940	59939.7	36774.6	873.562	39298.9	838.329	62874.5	1101.89	20235.4	73972	25010.9	23523.8	965.006	2146.42	23064.2	32695.5	31173.3	9467.03	52913	63118.9	79774.9	94182.1	55791.6	78959.9	1428.4	60480.4	34312.1	42000.5	56113.7	68921.1	57968.1	40376	35334.1	61086.2	44132.4	54683.1	19871.2	65096.4	13270.8	1268.16
O60603	TLR2	O60603	1087.87	993.38	956.203	1070.75	820.537	1222.65	1226.66	7638.99	1375.29	5554.66	1106.96	912.958	840.621	870.033	1590.4	3485.88	799.772	1127.64	789.867	766.809	819.861	933.123	874.532	578.192	621.545	38448.8	9936.45	97199.4	881.61	25260	455.128	734.476	1428.27	739.488	1004.27	874.026	901.932	799.535	738.058	488.361	1366.07
O60610	DIAPH1	O60610	311469	288869	194434	270271	293107	198780	109504	369310	251247	356340	484790	133020	250874	567050	623957	206409	449302	188801	480790	260794	282854	508496	593675	51446.3	267161	248797	172826	345565	721840	300975	271252	244739	239798	223914	280688	253083	253684	236259	251152	257124	260784
O60613	SELENOF	O60613	81965.9	70810.7	55667.8	158367	64444.8	63982.7	62783.2	84270.9	99511.1	115612	76517.4	194508	88868.2	53811	153198	173094	70788.3	60256.4	107249	86484.3	55376	62281.4	105094	67468.5	36673.1	145757	142882	202869	106070	180620	83813.8	82192.6	79050.1	109049	92617.2	91584.2	75815.1	90271.2	83693.6	88858.4	59588.3
O60645	EXOC3	O60645	35418.3	34397.6	28232.5	43850.3	47555.3	38347.7	46750.9	41288.4	28543.1	37035.4	42096.1	22753.3	45238.3	36971.5	52787.1	23460.6	38790	24770.8	29310.5	21842.8	28821.4	48527.4	48730.1	41151.2	26681.2	93398.5	65855.9	75008.2	83755.8	52219.3	32535.2	46229.7	44615.2	42979.9	66151	38107.5	40113.5	38211.7	41796.7	44117.7	103879
O60664	PLIN3	O60664	405925	359771	222689	196205	260766	332220	321894	312686	463476	240970	312903	478068	455130	356063	876048	295384	318728	239425	228780	229400	343486	217659	157544	377176	301554	307983	148595	355300	391306	415242	482199	350106	360403	475269	445555	357875	341576	341196	325755	311259	615383
O60671	RAD1	O60671	755.948	14095.6	21342.4	18778.1	19037.8	785.841	13015.1	11635	1064.39	945.842	20056	18988.7	987.032	14108.8	1922.66	876.761	14823.9	1200.02	1122.39	926.768	1103.96	11592.1	13572.1	17822.2	415.755	1370.31	1690.93	1070.12	14155.7	884.728	448.826	782.094	931.161	813.987	711.6	1131.47	745.137	643.811	1220.58	956.88	1366.85
O60675	MAFK	O60675	53319.7	98598.2	57006.5	38679.5	74316.5	40482.8	100109	50324.7	76506	77478	52062.7	58736.9	36630.6	71154.5	1819.09	93238	32925.7	44717.8	99794.1	113461	33706	70338.3	67136.2	47346.5	37180.8	1048.09	119047	96870.7	123127	80326.8	68500.5	83962.6	78954.2	82654	81069.3	67400.1	75395.8	75399.6	72816.2	86412.6	41186.5
O60678	PRMT3	O60678	35315.3	30335.9	32654.8	16971.5	685.642	55424.8	36072.7	33178.3	49372.5	51458.4	36159.2	668.288	34195.7	53116.1	2547.62	38416.6	23251.4	25449.3	481.288	16491.8	65603.4	67581.1	51515	52111.1	98087.2	1899.83	121196	1330.57	37334.7	759.749	35876.5	46657.7	1187.2	36969	43879.5	32563.5	42180.2	37950.1	36303.5	43567.4	1445.38
O60684	KPNA6	O60684	38786.8	38924.5	58789.4	56713.1	54996.7	60613	72527.2	42316	85597.7	27891.2	36889.5	56238.2	63332.4	30798.5	245881	42811.2	64654.6	73048.2	43057	51201.1	50578.7	59354.9	34618.6	59304.4	69744.5	62534.8	103818	54916.1	36374	43073.8	52136.5	49970.2	44071.4	53982.4	49921.6	42565.6	46437.4	43384.4	46594	45540.8	41757.2
O60701	UGDH	O60701	38022.5	49166.1	30652	42207.1	176198	169555	197744	31053.4	27616	23335.7	17782	21448.7	32193.9	28351.5	107663	21976.5	48810.3	43706.3	44116	27792.8	124043	43418.8	32076.9	121840	125290	50929.2	22085.5	33427.2	17627.7	36034.8	80447.2	65275.6	66200.6	62512.4	41558.8	65001.5	62086.6	58760.3	60395	64079.8	100617
O60704	TPST2	O60704	828.018	1015.95	519.253	915.408	27896.6	16010.8	17275.1	584.932	20995.4	15515.5	14093.1	38010.5	11745.2	15287.9	1526.93	48747.2	15117.4	23601.5	35015.7	27392.2	786.438	1052.19	404.85	15522.5	416.292	46499.2	36592.3	35509.7	17116.4	772.826	536.725	1242.8	496.211	741.596	731.87	14768.8	879.226	769.599	601.1	684.407	1923.26
O60711	LPXN	O60711	90822.1	83832.6	48428.7	44374.6	1109.6	18057.7	851.844	142660	109609	81624.8	108925	23582.6	84558.2	145493	374648	13926.5	107439	24818.5	87523.4	54618.9	904.154	95688	223769	27064.9	16469.1	89236.8	54138.9	73356.1	140168	171890	120614	113919	116481	175118	105434	95307.9	124457	119310	122505	114090	45574.3
O60716	CTNND1	O60716	51567.1	28102.1	44848.2	64678.2	71227	74358.1	76626.9	55873.2	80485.6	62401.8	59259.6	705.724	812.96	48188.9	42736.6	31679	33166.1	55094.2	29572.5	28895.4	70896.5	48224.8	991.12	1058.78	34401.2	73931.8	93101.7	29515.6	5099.1	941.833	28776.7	34458	27182.4	24539.7	42100.9	36865.1	35500.1	33050.7	33080.8	33779.2	33780.1
O60725	ICMT	O60725	883.864	1287.07	30840.4	711.205	872.148	1082.91	661.052	24634.4	851.113	1280.48	772.538	694.314	1060.49	878.517	2200.77	34715.3	712.434	35770.3	27957.6	971.357	35162.1	47614.6	673.15	21514	749.962	1217.88	1424.9	888.722	1054.4	919.23	687.154	617.557	593.514	747.475	785.065	1005.08	711.158	774.762	1423.12	725.636	1870.2
O60739	EIF1B	O60739	184698	217223	266493	342052	133208	239799	301737	237240	169854	110236	132618	160076	311268	191262	300907	154361	241794	253539	165028	180195	174019	251935	162314	217698	395653	205073	153728	159876	233849	226088	107033	154347	147475	145419	148650	129933	143758	149110	137988	141299	76443.5
O60749	SNX2	O60749	177489	109350	175079	254329	117469	197911	136432	166959	164116	123781	128461	100029	199545	120332	82035.4	73371.6	299933	225277	128504	192790	197589	153160	49292.2	105290	158237	101817	53804.6	92045.5	49437.5	69477.9	86960.8	101165	104946	95293.7	102574	99956.6	103791	108071	100967	108768	50793.2
O60762	DPM1	O60762	202956	247707	213605	157072	165130	102484	163419	123357	139587	173246	141142	235033	171933	191469	410370	411642	92245.6	186625	340800	210482	163779	166010	201671	207920	75132.8	392787	382184	256291	303092	309658	180370	252798	258687	207152	217128	208126	219849	218570	207306	238179	394690
O60763	USO1	O60763	142384	117277	134577	178143	129593	176397	207888	142243	144395	132339	156724	115766	171680	105913	178563	94257.6	109855	96127.2	155091	136622	195876	134893	164066	201951	170743	231279	160778	222633	150553	168671	126714	162327	149330	157961	174843	154173	160464	149234	151473	145927	108749
O60783	MRPS14	O60783	39900.2	66886.1	59193.1	31722.8	50282.1	32169.5	31534.4	40300.7	36374.1	40493.5	41256.6	45171.3	40455.2	47659.4	121172	54364.5	610.143	26260.4	67117.2	69418.6	40111.8	31772.5	66822.2	37267.1	31777	1245.64	58448.8	45867.8	40701.2	1101.12	36450.4	72819	40410.3	53165	82604.7	38074.6	49845.7	46422	65144.8	49624.2	37164.5
O60784	TOM1	O60784	31854.9	39096.5	26007.6	44519.6	55499.2	62399.4	74449.5	25169.7	50266.7	40977.8	37480.1	42841.2	50182.9	31991	68345.4	28949.5	56380.2	70984.4	27073.7	40383.8	46720.8	37601.8	54200.2	62581.5	33568.9	97171.3	54231.2	134731	36551.2	83537.5	31784.1	40921.9	46706.9	42412.9	38554.3	32393	36632.3	35735.6	37166.1	39359.6	53956.4
O60825	PFKFB2	O60825	20625.4	15514.2	29262.6	36776.1	1401.05	1013.47	1586.75	13697	1179.77	1322.01	18280.7	22171.8	85180.5	19774.7	68449.2	22148.7	489.54	13347.9	5730.66	14963.4	60948.4	19333.4	29980.5	13198.3	48290.9	55310.5	99031.1	126853	625.11	42528.4	944.002	13449.2	13667.4	971.998	1009.33	742.108	12822.4	810.883	1117.17	756.312	1396.03
O60826	CCDC22	O60826	66600.8	49661.8	49656.3	78779	43995.2	57931.5	73845.3	44167.5	62889.7	62852.2	55609.1	31934.3	55454.7	57378.2	46754.7	19843.2	57837.5	52069	16704.5	34700.9	42051.4	46583.1	64955.5	37533.4	38710.4	95786	75012.5	137340	50235.4	62306.4	33635.8	47647.2	48249.9	39450.7	51554.1	45716	51813.9	49836.8	48576.3	45117.2	26778.8
O60828	PQBP1	O60828	278180	268123	219167	194553	345941	336884	399498	299109	223981	258257	375442	415081	279755	336030	290468	202639	260193	328175	263262	296363	184946	319597	302281	337944	219840	75826.4	192352	149580	403568	112840	256049	349311	360184	228419	281039	310506	335700	327260	340429	327012	97161.2
O60830	TIMM17B	O60830	23154.5	56054.9	83748.8	59029.5	1320.5	52359.4	1344.3	32987.3	1240.37	66349.2	40375.1	70237	829.302	949.632	2197.84	99520.2	22587.7	59466.7	85809.7	62628.7	53845	70461.3	70539.4	85886.5	37088	60544.1	1558.68	57268	544.67	47479.6	32711	35629.8	34459.8	51556.5	42454.9	43026.6	35233.4	42554.5	37034	38824.9	1685.09
O60832	DKC1	O60832	325818	371975	305052	230926	393653	307410	354329	202624	281236	280618	293275	354126	222620	284347	537475	372324	190381	292569	386640	657135	345579	194013	150580	162900	162022	354322	237727	161863	173119	283765	427252	335832	348726	369038	324032	306132	296694	282893	303078	322539	283451
O60841	EIF5B	O60841	112575	83199.5	118844	142660	108271	186341	163041	115167	134797	104526	113368	51483.6	136662	137276	165182	60656.1	159331	167421	72862.1	65441.8	301156	209435	262875	254257	335851	109335	125808	116129	151164	110968	95916	136183	142427	102603	117448	118032	132073	127564	132278	139219	169342
O60861	GAS7	O60861	41801.9	31965.4	12027.4	16395.8	1041.16	6166.36	1231.33	30324.6	13271.7	24601.9	49479.4	15652.3	596.481	18165.9	1480.22	1209.53	750.184	683.253	789.26	23290.8	802.014	18227	29292	59899.8	650.079	1174.13	1227.79	47778.2	6253.35	1365.5	31977.9	32654.1	31252.8	38459.4	11357.7	28227.2	26934.1	26605.8	31461.7	15907.8	31155.1
O60869	EDF1	O60869	221144	267148	216767	229294	152646	148311	201757	290931	244761	237108	344761	270435	351729	228123	815943	172687	324520	284717	211550	217290	192287	299448	239181	229053	297729	332189	229711	150357	304982	338588	348885	230766	232260	333551	289468	248969	246628	234595	225084	227793	517844
O60870	KIN	O60870	69081.7	43648.6	47313.3	37575.8	34749.1	58165.5	37388.9	47047.8	34981.9	86578	28982.1	44310.7	31399.1	30384.7	29284.5	109860	24789.6	47359.7	28911.9	202302	28975.4	37830.7	110117	45973.6	37100.3	20313.6	87202.1	946.696	50213.9	41191	65826.9	27505.7	31002.5	77327.5	61777	36882.2	29916.1	28798.7	25003.7	31660.1	2016.57
O60879	DIAPH2	O60879	1227.07	1040.57	740.645	1203.35	12714.5	13286.8	1219.92	7499.42	5411.3	8903.51	8613.32	1186.54	814.573	774.343	2798.12	789.364	558.737	909.785	1218.81	836.573	15096.6	13801	15588	10745.1	18355.8	10072.1	966.591	21007.8	8784.28	10309.2	6089.18	12538.7	14931.1	1146.85	1075.35	8900.2	10952.5	1019.53	16105.9	818.828	1896.71
O60880	SH2D1A	O60880	743.545	1192.81	1173.05	1059.91	841.009	1151.82	1505.58	21895.9	690.304	1230.4	1014.15	30601.2	37824.8	913.883	2200.91	16642.5	756.08	506.914	53393.8	21771.1	610.157	796843	482117	775.704	634.989	76512.8	86850.8	902.086	842687	220575	146295	156006	154203	241735	240978	302884	151995	235854	141860	161736	91493.2
O60884	DNAJA2	O60884	140395	207776	151601	86287.3	181626	129115	190627	197966	272381	178200	321618	112266	235199	295365	197555	161684	213187	56795.4	101543	137708	86273.1	184726	371207	189596	151080	191881	160960	243386	257438	223386	224063	234477	257176	135059	267424	252102	270916	259852	259055	222893	174186
O60885	BRD4	O60885	124034	137822	109225	126731	126802	138734	127897	122355	139636	124951	146708	217713	137845	165561	305582	123103	90226	148288	92642.6	154885	83368	134424	113589	105965	79660.4	93350.8	103032	98942.9	178535	114912	132989	145619	147573	138839	124612	140537	137278	127392	144987	134559	175736
O60888	CUTA	O60888	248712	285951	241114	236225	464633	541945	210898	442380	248114	273052	468135	281568	194888	257671	3130.03	189705	620682	350306	413609	188102	244154	274059	261450	259914	406565	201662	346239	307199	509264	177706	187276	403479	478735	685.917	343756	393842	222191	168839	219151	210397	1539.92
O60907	TBL1X	O60907	64127.4	102540	70297.1	108868	81937.6	46556.5	88468.9	67633.1	100269	66992.5	86910.5	92530.6	174840	68088.2	202303	80452.3	77485.3	49629.1	86190.4	134915	105752	62836.8	75822.9	54586.3	168427	215296	130813	202615	165080	95496.6	108855	96518.7	94781.5	161843	86010.5	122582	95879.9	45393.7	101084	110665	51920
O60921	HUS1	O60921	17084.2	959.828	28993	23059.7	25660.1	16249.1	769.916	15716.1	1622.46	633.234	19985.4	1030.05	22921.4	40143	1996.78	1003.79	14309.3	15785.6	1313.17	792.813	9743.84	21196	12341.5	22902.4	21264.5	1233.48	28604.7	997.565	23157.5	694.792	582.524	1123.76	578.398	635.522	956.435	13879.5	13338.6	729.076	22655.5	895.726	13395.4
O60925	PFDN1	O60925	133612	215520	110129	145983	171640	132157	153224	105371	132155	135491	137474	135883	185235	194953	294310	103377	236480	124249	60917.7	66273.9	198174	232148	413684	380932	174259	141441	133965	147978	210458	169915	218269	221769	224718	265291	211738	205840	214231	202202	217074	238763	53647.1
O60927	PPP1R11	O60927	12886.9	19162.6	67460.7	982.219	50813.8	24089	802.706	46227.8	1040.99	23392.2	57524.1	26145.7	63181.9	1066.92	2013.29	13481.8	128578	76910.7	21011.7	21282.4	26690.6	61996.6	43516.5	38325.2	1012.44	1356.98	1363.12	22668.2	1118.6	17041.4	9966.69	911.132	18796.2	8882.19	18098.3	7074.57	17942.9	33120.4	44218.8	51725.6	1935.5
O60934	NBN	O60934	99956.2	91665.9	77153.8	75164.7	66824.7	57414.9	47536.3	48919.2	49728.1	57570	93041.3	43687.4	75319.4	90262.4	182348	68206.1	55271.7	34009.2	80026.1	79996.6	16717.2	69938.1	34511.2	37464.2	55077.7	57424.1	61595.7	38430.8	90624.7	74322.4	67080.5	76502.8	71220.8	90338.4	43721.9	79645.1	82015	73991.5	75267.3	72484.2	49079.8
O60936	NOL3	O60936	748.935	1385.35	695.664	1482.02	1146.18	708.886	796.834	528.475	1255	708.064	648.143	1000.93	780.121	1092.91	2208.84	761.086	9082.17	10390.5	667.918	1115.83	37368.6	13972.3	760.003	15467.6	5314.97	1307.44	782.177	955.223	996.535	808.517	687.065	546.666	954.357	651.538	1235.9	822.144	804.584	1242.67	807.863	758.771	1537.02
O60942	RNGTT	O60942	24573.7	11290.1	26504.3	36248.9	25287.3	33511	31175.4	23033.1	16839.4	18039.3	16767.6	18133.9	15792.8	17813.6	2141.68	15723.6	33668.8	38705.4	15623	7562.32	17070.6	31752.5	22529.1	33136.8	18630	22925.5	27174.6	15913.7	30015.9	12842.5	18990.9	23156.3	20945.2	19446.7	23374.3	19580.7	24464.3	24029.7	27689.3	23665	24058.8
O75027	ABCB7	O75027	35771.9	63342.8	47391.9	28072.5	87278.4	41067.5	105242	29947.2	78910.5	44876.8	34463.1	64945	36881.2	33801.9	55132.5	51194.7	49045	63897.9	68694.8	117009	38188.6	25950.1	26886.7	38163	20305.1	107739	94601	37617.3	33598.3	41114.9	45270.8	42058.6	39806.2	52365.8	45361.3	46185	41844.3	40430.8	40321.9	40301	57839.3
O75044	SRGAP2	O75044	12064.8	11427	10694.2	17892.1	57131.7	24798.2	53159.4	23137.9	38086.5	13534.2	15981.1	15929.8	17773.3	20818.2	30066.5	15947.5	17504.9	41124.6	10582.5	11686	45810.3	20824	18921.8	24839.4	30554.7	14381.3	11778.4	19933.5	11529	11227.3	18400	18928.6	18635.2	19458.2	20900.2	16867.6	15921.6	15753.2	16453.5	15908.7	24362.6
O75063	FAM20B	O75063	5455.4	16580.6	577.711	1198.93	28794	16353.6	33261.5	10526.7	17220.9	18073.8	12020.1	18820.4	1014.47	10794.4	2202.88	1072.37	729.539	884.481	17660.9	11928.8	13490.7	12066.7	10483.4	933.294	531.505	22488.5	24714.5	20000.5	16504.5	15209.4	709.572	12000.8	11898	757.106	1045.97	10006.1	12205.3	9806.73	11070.5	966.708	1774.14
O75064	DENND4B	O75064	25466.3	828	20304.6	23806	1017.58	29137.6	1114.45	96041.1	703.095	31101.9	52194.3	24536.8	14682.3	164239	2012.66	1140.38	32168.5	39969.8	733.171	39875.5	793.607	1225.55	46086.3	22195.2	965.582	39671.6	81140.4	65479.4	1392.21	191460	13349.4	885.875	1136.08	249286	522.953	16360.7	47148.8	1960.53	1004.23	990.127	1913.6
O75069	TMCC2	O75069	890.894	45729.6	1365.56	1277.13	126388	682.403	119455	912.312	893.464	111849	164720	739.274	935.255	201969	87323.7	186766	205790	123109	792.495	134986	636.393	87743.2	639.003	170704	637.166	170304	94957.8	1075.26	856.605	827.11	109194	179453	1237.34	200347	92925.2	173870	107269	944.486	148880	666.662	1105.08
O75081	CBFA2T3	O75081	45219.7	53498.5	59106.8	70826.1	1194.83	705.557	1289.94	52717	1417.87	20168.8	43859.5	133941	69254.6	28395.5	1977.5	39961.4	1092.03	23448.5	832.571	42411.1	831.856	23581.5	40631.6	45068.5	695.417	1683.06	1221.98	1153.8	39236.6	25993.7	45120.2	45241.8	51615.2	43973.2	53327.7	48001	28183.5	42083.9	46037.3	60911.6	1317.66
O75083	WDR1	O75083	949921	1.20058e+06	1.01231e+06	1227548	977535	887664	1.14369e+06	1.08747e+06	1.10039e+06	915088	1.21356e+06	609977	1.91836e+06	1.22976e+06	2.89808e+06	1.14508e+06	1.09548e+06	894008	1.13195e+06	1.42641e+06	407090	1.42686e+06	1897027	1.13889e+06	1.11571e+06	2631897	1.23975e+06	1.88545e+06	1.87715e+06	2.10872e+06	1.49058e+06	1.3898e+06	1.51794e+06	1.77745e+06	1431431	1.37008e+06	1.29034e+06	1.21513e+06	1264447	1.34225e+06	610122
O75113	N4BP1	O75113	15574.5	36840.1	17602.3	7065.82	755.93	15841.1	877.146	14563.8	10560.2	13944.7	14910.6	13799.6	12788.8	9747.92	22882.4	738.484	28700.5	21654.5	4953.5	628.902	7288.23	9237.58	22927.9	8655.76	17394.6	78327.1	1269.31	23137.8	64049.2	996.302	16331.6	723.766	677.996	16911.5	18687.2	9928.83	12796.3	4646.33	16540.4	5133.41	1729.28
O75116	ROCK2	O75116	35372.2	19384.9	27437.8	49010.7	13319	21091	18432	32898.3	50900.9	41601.4	45298.3	25029.3	62583.5	28395.7	34850.5	21829.3	61794.9	24975.4	43589.7	27143.2	52045.1	37219.7	22990.6	25231.5	43507.1	63994.4	32848.7	63131.2	19914.2	47465	30518.6	34229.2	30987.7	21314.8	25528.3	27167.3	30118.2	32909.1	32606.1	33340.6	29624.9
O75122	CLASP2	O75122	26981.1	21920.6	25411.2	32877.5	18082.6	25075.3	24541.2	32970.3	23609.7	21375	44620.2	15373	23024.7	22109	48923.1	11458.3	23007.7	26296.2	18233.1	17896.7	32482.6	34063.1	32031.1	26349.9	33970	22005.9	19663.5	19762.1	25852.2	20018.9	39890.4	26375.9	22329.7	25286.9	23574.6	26663.8	25636.5	25253.6	25249.1	22728	33545.3
O75127	PTCD1	O75127	10069.4	12158.2	6099.41	1147.88	935.473	8456.46	836.416	644.291	11423.3	993.494	751.903	691.41	670.773	6361.8	1869.85	920.876	854.858	1481.81	1130.63	1022.14	7853.49	10428.2	12630.2	19329	10376.6	689.304	958.117	945.997	806.558	1035.07	641.27	1090.83	1033.01	768.74	1006.67	743.406	1094.39	8560.91	14937.1	1110.34	1974.5
O75131	CPNE3	O75131	270683	400407	299975	415100	377046	355959	370965	267420	364871	267112	247124	100538	395756	357674	323905	297362	186913	233139	137040	382526	322454	210611	83828.2	63327.9	385738	474908	276918	434160	266996	382395	253678	267247	290556	290082	192071	279803	257320	242596	253721	256534	150478
O75132	ZBED4	O75132	8048.05	906.597	18120.2	1244.5	15853	10011.3	1250.07	4661.24	1032.75	8760.18	12365	28578.2	1011.06	17311.4	1799.81	753.16	515.718	878.008	973.771	608.65	1740.92	595.937	23074.7	6433.7	14887.3	1324.53	883.092	979.111	14399.8	1357.01	7803.26	22628.4	14976.7	979.857	1216.83	6114.2	6560.58	9835.06	10688	15775	2061.69
O75143	ATG13	O75143	930.363	1181.38	8000.56	1334.69	7594.19	8615.04	8912.35	7339.24	822.974	980.714	8150.27	961.403	915.99	7541.16	2827.04	984.067	14141.5	10958	8936.49	1347.16	1001.19	14604.7	23290.7	14248.3	7372.83	1574.85	886.36	983.423	9859.96	1333.51	773.135	1202.04	790.923	988.957	998.682	12331.3	26412.1	8253.46	7925.4	9671.38	2692.46
O75146	HIP1R	O75146	25532.3	15634.4	20170.2	13995.7	34975.6	72840.1	25257.7	41987.4	1020.7	19021.2	48344	51382.3	75561.1	97870.1	85433.2	19710.9	83509.4	15389.9	41316.2	72071.7	76374.9	43924.8	43434.1	76682.7	167056	27069.1	37688.7	1282.33	29757.5	34985.2	30943.8	47386.1	41066.1	35751.2	42394.8	46679.6	51812.6	51421.9	50941.9	62515.2	31345.4
O75150	RNF40	O75150	82637.7	80197.1	63214.6	56916.3	82719	109482	70101.2	95439.3	91626.8	83224.3	97386.1	58830.6	85522.2	111859	170116	63409.1	92208.7	91777.3	58579.9	60795.8	60550.3	90609.2	118599	97266	94770	53469.9	86921.1	64956.6	146434	87127.6	66851.3	94346.1	91896.4	54316.8	100113	81288.8	98625.8	92201.5	96890.4	88800.9	78295.9
O75151	PHF2	O75151	105554	141618	124878	142455	126049	89868.2	109151	105629	122227	112087	101329	180970	121995	99528.2	171471	151360	94332.7	137401	180799	146491	87981.3	111297	77207.7	64289.2	95359.6	115599	106171	94629.7	135952	131644	109731	120029	114788	111587	121888	111918	99656.6	99068.6	102003	112293	197447
O75152	ZC3H11A	O75152	121897	143433	114586	104740	154531	88680	84172.4	128327	128114	170294	171655	200437	161414	164779	232314	109263	99635.4	237909	157500	127576	84401	137661	173691	154468	63899.4	75770.9	103719	92945.8	211000	130325	129400	151449	152357	122145	125345	124957	139821	139623	138516	147158	139427
O75153	CLUH	O75153	41655.2	36707.4	36769.6	36242.5	39355.6	46075.4	55155.2	30536	52275.8	43976	45761.4	6037.99	27947.4	58678.3	78340.9	15444	39533.4	31254.2	8307.49	20751.7	98102.7	155706	96272.9	97539.5	218701	54342.2	115485	27426.2	37353.9	21470.9	65263.2	68747.5	63245.2	64311.3	63855.9	64777.7	63055.8	60026.3	61367.4	62879.7	179126
O75155	CAND2	O75155	811.994	1080.19	12052.8	1268.71	816.888	689.315	822.577	6989.2	640.944	1154.71	7021.99	637.784	17508.9	948.57	988.68	1395.95	651.679	732.892	925.066	680.844	548.588	6567.67	22635.9	16881.3	14124	1256.69	790.488	797.055	14574.8	1047.49	7159.68	4149.87	950.325	5490.34	1021.48	7987.91	4237.31	6304.73	3868.94	10351.2	1137.08
O75164	KDM4A	O75164	13484.8	12372.8	3229.56	1369.62	22175.7	13225.5	1202.25	12852.5	22723.1	607.203	9955.14	49046.3	873.185	15083.3	2647.82	1114.58	13856.8	20054.3	1101.32	1157.15	34578.6	17510.3	19710.7	40318.9	15430.1	1228.13	1131.89	1054.17	14040	781.683	11237.2	14360.5	13430	16475.4	16151.7	17074.2	40005.6	15334.5	13219.5	16051.1	26632.1
O75165	DNAJC13	O75165	40901.1	49129.6	44623.4	55468.1	31404.7	25778.7	22953	48335.2	70267.9	59644.4	69084.6	68511.2	68892.4	41520.7	58388.9	78265.8	32277.4	32903.3	72006.1	69928.8	70912.9	38378.7	42225.1	48918.8	64423.3	101078	113652	375355	43587.7	122157	37253.2	44216.6	49510.2	46790.3	59197.9	47728.1	50152.8	51704.3	45169.7	45246	63315.4
O75170	PPP6R2	O75170	91156.3	63537	29763.5	1280.96	25630.5	50192.2	41601.4	40870.4	35805.3	38917.4	243534	83410.7	38419.1	50787.5	115943	29891.5	49025.6	38638.9	20617.2	30774	32313.4	26094.9	51323.5	40234.3	26639.3	47299.1	166337	31094.3	53819.6	56184.9	38617.7	43640.8	47851.8	45536	38576.8	115811	49372	38410.8	27670.8	47413.3	2048.58
O75175	CNOT3	O75175	94948.8	91986	65706.1	143688	89435.5	88668	122635	95466.3	88439.7	85779.7	94423.4	92579.6	95249.1	103256	176544	87734.1	64470.1	68276.8	64134.4	76668.7	100820	83211.9	112746	89412.1	93714.9	102740	67940.8	49963.4	142908	91310.4	114995	108145	97124.8	143636	102067	91508.1	94105.3	83890.7	94517.1	94263.2	48015.3
O75179	ANKRD17	O75179	16440.1	13666.9	18206.1	30427.8	19537.2	44827.1	26243.1	22585.4	29065.4	18089.9	22053.3	9757.95	27996.9	19751.2	18273.9	906.084	16851.1	19885.5	12157.7	10863.5	79006.9	47126.7	37269	44129.2	32923.1	1395.36	20118.3	1190.8	26426.2	10902.9	15534.4	23816.2	30638	32795.3	15404.5	16988.6	22415.2	17818.3	15768.2	25609.3	24527.5
O75182	SIN3B	O75182	11989.6	10229.3	9734.1	1125.88	10620.3	10080	11958.6	13127.5	882.254	14637.8	12372.8	22472.2	17063.5	13027.5	15217.6	17408.6	5699.85	14907.2	6876.52	15254.3	740.122	6195.12	9089.52	14411	4682.31	1201.02	1429.33	985.255	13970.6	8490.2	13069.4	10995.1	10606.3	21786.5	11064.8	13013.8	9434.15	17690.9	17017.1	11618.2	1782.56
O75190	DNAJB6	O75190	62336.9	102792	79544.1	58397.9	71497.1	52849.9	52639.8	63051.3	79079.8	59162.2	83409.4	47496.7	58958.8	73426	175179	91457.5	65877.3	45685.8	73430.8	54011.8	31501.3	125579	36806.8	33815	48857.8	43821.7	62606.2	50913.8	167798	79827.3	55487.6	55341.1	50254.6	77496.2	62198.2	53323.1	56121	56063.7	57506.9	62977	23944.3
O75191	XYLB	O75191	979.721	1132.93	596.656	1393.64	1122.24	966.729	901.393	923.459	1724.25	1014.78	1308.66	498.51	996.128	11370.8	2722.88	1060.93	13902.3	23240	1089.85	846.984	35189.8	40464.2	27871.1	10765.2	733.044	1253.78	1817.66	1056.2	85204.2	22691	433.53	14092.3	11744	831.353	1252.72	1243.15	14315	632.526	10610.7	1147.84	1409.07
O75208	COQ9	O75208	28230	59605.7	44127.1	28097.7	31783	23098.2	32433.8	26666.3	32416.2	34640.5	33997	32405.1	24217.6	23863.3	26816	34300.6	26993.5	19760.7	39196.7	51294.8	21017.6	21376	18774	18967.9	20481.3	67632.2	35114.6	37477.6	18191.2	38644.3	42372.6	31036.2	38066.5	35151	36916.5	35680	36774.9	35500.3	36736.4	31427.7	40566.1
O75223	GGCT	O75223	168821	157737	132032	128509	77532.8	103314	68338.8	122818	120859	140720	181752	78660.7	163140	246371	366768	121960	98002.8	88916.4	79032.9	86236.1	126383	129545	103312	141473	161274	149850	93008.3	107408	165298	166351	144802	137982	131436	155509	151054	128812	134310	129492	134189	131317	164527
O75251	NDUFS7	O75251	109587	191713	170910	122300	127144	71578.9	64033.2	140335	124946	164136	142483	193935	162117	101578	160875	237524	105211	184048	259857	322457	59143.2	98472	98734.9	109112	96049	221204	165601	181024	50499.2	142389	103451	128569	180339	152059	138330	122360	150794	132188	146467	128676	171151
O75264	SMIM24	O75264	99677.6	98126.5	102165	71361.1	40633.1	841.201	50324.1	63273.9	145764	66150.5	59694.5	56739.5	71055	167617	2639.27	79193.8	47135	54394	19577.9	63424.8	537.341	157480	117921	710.035	42580.8	1147.61	1247.81	986.126	252145	196067	694.748	120237	128945	482.352	53216.3	117313	117656	107836	123500	116665	2195.66
O75306	NDUFS2	O75306	157077	209980	178620	141854	228081	113974	234727	133494	177586	200492	123618	220492	192243	168499	252182	274249	117685	188858	367111	349684	76269	107556	69604.6	99380.1	82914.9	320298	276645	241184	83559.1	184347	104798	120311	73792.3	125354	133009	110614	122183	130466	132913	134492	68605
O75312	ZPR1	O75312	36677.4	29055.1	38594.7	43501.4	39840.2	65479.2	39393.3	42754.6	45974.4	47772.9	42007.4	15514.8	40320	47348	47969	18177.5	70844.8	40860.6	33727.8	15662.7	59259.2	57649.5	160617	76817.2	90669	42384.1	39609.8	30393.3	58462.1	41759.1	54708.3	53385.6	56721.9	29330.4	46602.8	52249.7	52872.8	49536.5	55168.1	55209.2	45559.8
O75319	DUSP11	O75319	574.129	1213.66	15439.3	658.225	18001.8	616.539	731.3	7856.09	841.771	1016.62	458.31	21201.2	13754.6	1135.71	1677.87	962.087	730.717	1177.06	704.451	1078.25	784.487	9848.2	22566.4	19510	757.867	1091.55	1599.4	607.163	21441.6	968.717	812.986	598.726	18765.4	1113.72	918.35	24455.8	31391.1	25432.2	31448.5	23554.4	1557.63
O75323	NIPSNAP2	O75323	246803	384529	298249	239549	239178	171526	246339	196751	373202	264570	296884	369375	255299	288840	322077	306129	60961.2	115422	233780	848474	233534	155135	168185	129018	152008	488003	366743	282608	281549	245860	314705	344595	333421	294226	221874	305396	353154	336877	352292	340383	168570
O75330	HMMR	O75330	4788.26	1188.06	1436.01	1307.95	27324.6	36429.5	1380.74	637.716	19607.1	10164.1	31245.8	929.478	15464.4	64890.3	2481.49	39846.2	1006.67	20247.9	25363.7	51485.8	20257.5	27639.1	24193	29225.5	33007.4	912.58	33541.3	692.321	34079.5	864.616	11027.4	44145.5	31060.6	30820.2	50155.3	12488	30237.9	24956.2	38082.5	27354	1207.78
O75340	PDCD6	O75340	153151	145716	158934	138353	63993.3	128574	148571	167960	90685.1	213100	117694	158859	106275	80061.2	90835.4	218425	273435	271286	315224	296800	232682	108546	108439	188326	126843	127417	70932.7	108758	51290.2	173069	142881	157877	153811	196788	166182	151850	145043	158830	142011	147545	158657
O75347	TBCA	O75347	381099	492596	354381	429148	457947	506159	563984	359564	339380	314527	428983	427168	398942	359488	1.03629e+06	370818	440279	429070	421861	343050	623800	500476	688298	454467	589196	257744	305116	294898	495270	423240	627107	379590	402114	470873	517356	385516	368207	364386	346933	382862	577042
O75348	ATP6V1G1	O75348	120683	199694	161250	162956	131713	122141	264052	125191	176748	129308	132217	116276	164091	72857.7	124756	147605	125284	108849	176457	145830	126726	139154	236395	228950	202813	266050	214870	525751	143749	295110	175025	195839	194570	102209	184056	184462	193126	199074	206124	208085	245789
O75351	VPS4B	O75351	204190	151495	116326	228606	218058	309602	300882	249298	186695	194914	207778	129368	189401	261975	140910	124328	283880	234756	124331	132709	139018	187444	232559	260188	133161	242910	152966	247923	290939	292161	233805	276891	280924	280873	266525	226866	242754	220923	229957	253087	79978.9
O75352	MPDU1	O75352	201961	238335	191466	95916	107245	99782.6	61287.6	172968	327650	296087	239304	532819	257371	224811	392470	407951	44081.5	105301	136993	317566	92944.1	141179	209027	82111.4	73413.1	497446	655779	554225	242639	302393	249813	231083	266918	254679	231958	242039	220984	207385	211969	217599	292291
O75362	ZNF217	O75362	12982.2	10736.9	13410.4	13128.2	13415.5	8226.59	780.114	7748.21	7639.42	10848.4	11647.8	24541	11655.8	23663	2632.26	13547.3	26005.7	24359.3	13888.9	5143.76	11557.5	28941.4	17568.1	19506.4	19352.7	1100.12	821.402	860.846	10469	788.184	8058.11	13101.8	13319.9	10921.6	9690.8	8794.64	10843.8	11608.2	11207	8356.29	8840.51
O75367	MACROH2A1	O75367	2.25911e+06	2.92632e+06	2.41944e+06	1.2076e+06	3.30077e+06	2.25643e+06	3.24249e+06	1.69494e+06	1.42711e+06	2.43835e+06	2.00293e+06	2.87382e+06	1.48852e+06	2.41682e+06	6.90794e+06	3.93301e+06	1.15752e+06	2.40315e+06	5.13545e+06	3.24635e+06	535125	794888	564026	482157	321796	1.26541e+06	1.08767e+06	1.42531e+06	1.76832e+06	1.35586e+06	1.95496e+06	2.39533e+06	2.36624e+06	2548431	2.16439e+06	2.00841e+06	2.08966e+06	1941122	2206691	2.13717e+06	1.54452e+06
O75368	SH3BGRL	O75368	1.04951e+06	899771	619439	739345	829028	927034	856121	1.11335e+06	711989	757376	1.14677e+06	670168	897441	931818	857534	335392	1.20367e+06	1.22199e+06	349757	951882	425994	717207	426831	416193	350945	679594	569739	998496	943738	1.19638e+06	704605	695288	585272	661245	740928	722534	790460	773899	729115	732765	1.07872e+06
O75369	FLNB	O75369	741908	1.0351e+06	632673	1.00291e+06	263285	333714	380367	405379	583151	365248	595614	159386	275212	189973	212159	140622	647289	596713	171315	297624	136191	373662	564411	273248	192345	1.15423e+06	444686	1.07066e+06	185778	501049	454419	494494	543074	551259	377732	493048	476741	448334	472878	491986	316375
O75376	NCOR1	O75376	46702.2	21364	28624.8	24860.9	70572.6	61373.7	34878.1	52760.2	49535.9	58391.2	56992.9	51152.6	33264.6	63564.7	158223	39153.3	47310.1	35235.6	31917.5	44902	72594.7	53487.6	54419.9	37221.9	191839	36911.9	42579.4	37529	71682.1	29834.9	39885.5	49146	44614.7	55798.7	49407.9	52245.1	50894.6	49111.9	45747.9	43426.8	68964.6
O75379	VAMP4	O75379	12076.5	912.948	18678.8	22716.7	16262	13069.4	1171.4	14496	955.62	27972.5	16102.1	35474.4	13723	10972	1579.72	764.346	1109.54	11422.1	27768	846.114	15953	18503.8	21223.9	26930.6	665.525	1730.79	1022.68	1048.88	13247	1067.87	21186.5	12418.4	13470.1	650.097	9703.74	665.44	14362.6	16223.7	15700.9	1168.32	25051.9
O75380	NDUFS6	O75380	85658.2	62532.3	252788	27341.3	198748	91692.4	81696.5	95969	92471.2	78830.1	44229.3	176810	71420.6	92156.4	115249	120057	77136	365389	321460	129915	740.254	120579	31284.5	97162.8	22807.2	58549.8	94518.8	130542	48581.2	35411.5	34430.5	33943	34090.1	48916.1	92481.2	38640.4	51500.7	40720	51808.1	33319.7	35610.8
O75381	PEX14	O75381	36272	67353.7	42597.3	39709.7	63276.9	68256.5	61197.8	29715	50816.9	55597.3	54912.5	64660.4	35209.5	28504.7	47280.2	53423.9	29956.6	80431	67453.3	62319.8	34216.4	50835.6	59651	73020.4	28435.2	60333.7	50608.4	52586	32694	37350.3	42691	65434.8	65448.6	64734.5	46018.3	57322.4	52094.1	53334	61746.6	62501.8	49556.5
O75390	CS	O75390	1.02247e+06	1.85765e+06	736844	553316	819166	862445	1.41798e+06	804841	1.46365e+06	1.41788e+06	1.10892e+06	1.66481e+06	884367	1.1704e+06	2.40181e+06	1.44954e+06	401294	542422	730123	818646	538896	744872	841275	909818	465246	2.88848e+06	1.65621e+06	1.78381e+06	858062	1.22508e+06	1.47368e+06	1.51213e+06	1.51165e+06	1.72798e+06	1451941	1.28472e+06	1.3582e+06	1.22977e+06	1.31461e+06	1.30354e+06	1.32965e+06
O75391	SPAG7	O75391	100138	118261	114304	108389	49729.2	79563.7	66937.4	84805.6	87713.9	95186.7	108708	56098	109685	94501.2	136387	45806.3	83984	62944.7	29216.9	73953.9	111303	145983	57468.5	84030.2	107857	49101.8	51303.7	47217.1	144427	102270	80233.7	87355.3	84611.9	114636	64125.4	82857.6	89152	88263.8	91974.1	89036.7	27975
O75396	SEC22B	O75396	223018	286335	388604	277503	713432	378682	599327	302771	355351	332006	369620	690284	379135	262615	989488	568745	411211	427310	534844	390140	372233	268695	265337	466998	185605	324572	372577	328847	283677	319319	336269	377206	329631	380147	364517	310205	355038	357652	367582	368309	183638
O75400	PRPF40A	O75400	333808	301018	391412	238478	458958	390056	428089	372387	437800	442972	341146	463236	418081	420797	478548	446101	367116	431065	486387	558611	222864	315659	349375	298887	247836	299555	299439	302179	448626	393982	269527	343658	325111	394910	341820	302691	370355	357784	329150	357543	288531
O75410	TACC1	O75410	38317.2	44820.3	36041.5	30653.8	55549.5	21975.3	60718.8	33708.3	64344.4	37078.5	35541.2	65057.8	60471	18622.7	87145.5	22664.3	16633.5	36342.9	31901.6	47999.4	26534.9	36199.3	45022.5	37188.9	40817.2	72321.6	56361.1	71843.3	53183.8	61100	28987.2	39523	37878.3	34086.1	30139.6	35258.8	36472.9	35345.9	35777	36398.4	58770.3
O75414	NME6	O75414	23483.9	1124.82	36919.6	619.206	1662.09	568.479	981.946	645.875	915.091	22317.3	462.589	18658.5	857.941	661.908	2193.4	735.85	698.113	706.233	991.228	29134.2	1399.36	30493.7	753.902	796.111	622.676	1260.07	1005.86	1357.75	869.588	9415.67	12943.7	915.088	1012.81	733.779	594.563	712.025	15960.3	777.809	967.749	935.488	1973.97
O75419	CDC45	O75419	26560.6	37063	45107.8	49871.5	10680.7	16222.4	15761.7	10856.5	13850.8	9112.73	20850.2	651.413	12875.1	29277.9	2218.81	19717.3	675.925	22408.9	806.905	762.79	32209.8	51946.1	39999.6	36395.4	50703	1083.13	23712.1	942.818	33923.6	683.256	20296.7	24317.9	25339.4	22890.1	990.819	22749	23957.4	22586.9	20793.2	24036.9	2067.89
O75427	LRCH4	O75427	57252.2	50348.9	61265.2	68218.2	41455.3	59344.3	27417.3	72730.2	57092.9	51806.3	65854.3	85510.1	87121.5	105372	237659	50902.4	53135.1	38784.8	60408.8	52523.8	809.046	42181.7	18285.6	15157.1	962.074	65178.3	51618.1	116743	50449.9	55885.4	38920.7	46367.3	44162	41429.5	53155	44751.2	44560.2	55589.7	51988.9	53665.9	46364.9
O75431	MTX2	O75431	746.286	1234.19	1209.88	1365.3	61363.7	40632.2	67823.7	34093.5	82011.2	71868.9	64081.7	876.757	1346.62	12484	27206.4	41933.7	21505.5	23134.3	77389.5	52816.3	37385	43585.9	92185.3	86539.3	25452.8	115867	89818.6	58345.7	48951.8	81426.3	87044.4	79691	84466.9	88759.3	90843.8	79859.2	63087	77717.3	87668.6	88242.9	47684.8
O75436	VPS26A	O75436	178076	196814	238069	270575	193531	271399	360078	267632	241885	166994	358153	139540	318323	259211	303987	126866	375696	344851	185153	146656	231742	290102	111168	258134	259072	240577	247785	454045	272418	188909	213562	288942	317638	273269	265753	221038	290500	276778	300549	295261	321037
O75438	NDUFB1	O75438	275493	277052	301155	373865	1032.26	362438	87589.9	252533	102546	363556	254101	226249	217146	156046	175897	242943	89331.9	410791	329076	375650	134190	126626	80935.5	122726	150261	312674	261921	264097	1205.41	240063	199813	177513	181509	159499	136455	209905	198682	171232	157143	181787	171076
O75439	PMPCB	O75439	235111	308313	213152	46082.2	136781	103777	246357	118527	290912	107260	239896	152834	230511	136135	236783	214299	187076	190464	222868	139924	393238	245472	259124	367401	183902	306017	320544	262369	111981	123359	211578	302342	319096	274917	232308	270274	305454	218174	200505	262173	433530
O75446	SAP30	O75446	15044.4	1060.79	11325.9	12562.1	15914.4	12395.9	1132.6	10545.8	14091	27210.5	2440.34	43658.7	1125.16	12524.6	2048.76	27913.9	698.225	799.372	16487.9	11891.1	34270.8	9033.25	21685.7	23420.9	15854.8	1047.89	838.008	957.453	13925.9	847.437	13557.5	17687.7	14875.5	12832.3	18509	17609.1	12776.1	12820.3	11374.4	12287.4	16847.6
O75448	MED24	O75448	87239.8	25791.2	101371	46279.6	46698.1	31549.7	37000.7	34941.3	40393.7	36148.7	28071.8	55213.4	32408.1	42483.7	22793.6	70185.9	36241.8	32114.9	32943.8	130537	14446.7	32386.7	32535.1	29984.7	23358.6	39196.1	51488.6	37793.2	51332.8	39146.9	30270.8	32204.9	28945.1	46530.6	34991.4	29349.7	34301.9	28812.3	29165.5	36748.6	27348.4
O75475	PSIP1	O75475	235189	286611	252407	198707	429951	128097	209434	160222	104869	153188	124449	720775	324093	292411	541126	304864	88305.2	143930	142356	351369	167636	253901	195627	139937	105265	255520	191669	120953	411324	291496	292155	186577	196817	193411	258169	197088	201950	182260	171128	180302	335582
O75477	ERLIN1	O75477	74625.3	135007	113070	73684.6	77703.9	45061.5	29784.5	47154.4	186296	67034.4	55843.2	81941.8	76118.5	74328.1	75696.5	245479	52764.3	119275	138785	147169	79730	57946.2	55956.3	54821.5	38910.1	249227	177490	437011	50538.1	260905	75572.8	80253.2	75138.1	91735.3	51266.3	80604.1	92119.3	72702.4	83240.4	75057.5	134285
O75486	SUPT3H	O75486	34627.9	721.385	579.904	904.627	95821.1	26628	1261.93	626.028	49832.5	854.485	27913.9	588.909	884.748	83704.7	1398.32	34353.4	612.938	842.843	24850.2	891.853	1174.84	59747.7	18960.9	44251.2	761.064	1147.06	1290.51	1002.92	37352.1	1231.93	839.915	21498.8	932.612	744.5	691.566	45111.2	55917.7	52251.9	33663.8	42852.8	1876.28
O75489	NDUFS3	O75489	229628	310921	168784	100209	317222	201816	271302	203055	291063	475399	204614	383620	206850	344133	241010	326788	140987	213064	407581	423930	79553.6	147809	190270	156958	80240	560035	472112	289272	166972	210287	179304	174169	164591	251234	292000	186050	179563	210200	169430	192781	194570
O75494	SRSF10	O75494	278063	210267	466489	386350	223397	211028	317418	271140	171633	256599	117275	318973	244561	160390	127124	308746	281325	441726	430613	262959	451717	263185	166481	225958	316315	136734	124488	102838	159277	215872	135710	128521	127265	93904.2	147533	134962	125462	146241	137077	147697	143578
O75496	GMNN	O75496	1198.76	635.279	6004.92	848.792	1107.03	27519	906.656	581.714	1440.6	19350.5	1012.12	1063.3	29983	661.468	1501.7	686.733	743.562	750.159	957.483	962.181	38664.2	55820.8	54283.8	51043.2	82507.6	754.907	13047.7	1394.8	737.689	983.105	14500.6	1081.96	51983.6	36424.4	670.765	34946.3	48700.6	37134.8	911.197	46268.9	1472.7
O75521	ECI2	O75521	28112.2	81020.8	66145.8	42218.2	24323.2	47463.9	67696.8	24119.5	78394.3	65239.4	28052.2	119047	70517.5	29910.1	41232.5	65573.2	66098.9	90576.1	108921	137579	118693	41258.5	71639	51752.2	52477	73509.7	115997	64319.9	35934.9	36176.5	32346.7	48064.9	42229.1	44953.5	52899.1	33577.2	40053.5	40723.1	41926.1	44912.7	17667.5
O75528	TADA3	O75528	21554.5	18809.4	16953.4	19733.3	22864	15661.7	1079.05	16800.6	26070.1	23157.9	18307.1	22998	15239.9	22339.2	1746.56	17996.8	8439.53	17454.3	30088.2	21200	19444	19980.3	14423.3	17369.5	5452.04	1529.37	1402.41	1103.45	31114	931.714	13101	17107.4	19884.1	716.869	20254.3	16741.9	21641.3	21583.1	21791.8	20528.1	2017.94
O75529	TAF5L	O75529	719.899	1446.4	11511.7	869.08	1107.12	915.396	773.174	731.422	1086.46	14278.8	12141	709.16	25065.5	862.585	2076.76	712.107	942.575	1576.75	1260.5	744.222	770.305	889.351	13977.8	714.384	11815.7	1355.38	1186.46	795.171	15915.5	17217.9	530.964	747.917	973.673	1057.59	1032.31	913.077	684.453	859.66	1285.57	803.095	1395.37
O75530	EED	O75530	46708.4	45446	57948.2	51758.5	109672	76743.7	69699.6	62072.6	63499.2	69878	82482.1	74250.1	66884.3	48343.4	67243.6	73681.2	33649.8	66488.5	69470.2	73354.4	64982.5	86484.9	58333	54246.9	43070.7	59798.6	65185.7	34491.7	69969.2	57326.2	90876.5	62170.8	56179.3	80321.5	69408.1	75597.5	63300.1	62639.3	67096.1	62745.5	101904
O75531	BANF1	O75531	601727	626841	473432	492642	523587	666211	621827	556038	847469	676707	459299	692747	495631	485121	1.11648e+06	486996	802209	530250	515756	658153	506548	392565	792436	415550	596495	623044	1.02925e+06	579158	646873	755260	484953	358488	364974	1.03924e+06	451737	377812	400177	411151	347063	454742	297773
O75533	SF3B1	O75533	516992	485706	474021	459544	637315	498785	526924	581841	560098	468509	606480	744408	413017	606258	528083	473068	345126	506636	495631	425961	428962	586366	507822	438038	415298	417548	570742	459223	787648	545801	448559	545898	589925	260418	603686	556348	570372	549138	550026	536568	785294
O75534	CSDE1	O75534	84016.4	78725.4	87428.5	90159.9	91882.5	106369	138790	57445.6	72692.6	61283	70974.7	30546	69820.8	68077	57822.4	53029.7	74263.5	84139.4	46777.2	48849.5	144642	138976	135175	88432.5	232688	77807.7	120506	95936	87092.8	59786	74739	87211.7	87290.7	89554.8	54476.2	71383.3	80127.7	75574.8	77020.1	86790.6	77351.4
O75554	WBP4	O75554	50996.7	50764.7	59319.1	53746.9	50970.2	49950.8	38537.5	47953.2	56928.2	57056.3	51335.2	57810.4	60976.6	68392.4	112879	47232	32617.6	42408.3	47037.9	29481.6	42106.8	57924.9	61535.3	64160.2	46500.1	1168.98	52019	1030.34	80967.1	34691.7	42485.7	44586.6	47255.4	66965	50372.9	45624.1	47836.8	47056.8	43259.3	41883.2	1809.57
O75558	STX11	O75558	800.948	853.366	733.448	988.25	1047.97	896.857	727.654	561.912	879.624	1308.44	897.37	866.246	989.071	1023.16	2717.5	1201.57	445.603	642.754	30247.1	691.547	1003.39	980.205	985.109	754.732	536.261	68348.2	54094.8	118982	858.725	33756.1	555.64	1468.71	862.702	701.353	996.187	631.463	1098.81	1722.72	641.862	1243.94	1792.56
O75563	SKAP2	O75563	25861.7	923.184	691.123	1162.75	20007.4	829.322	42742.2	745.855	12256.9	24625.6	22326.5	48918.2	63410.8	1137.78	1215.83	13680.3	956.827	932.07	12119	625.237	735.526	942.242	894.015	1063.35	895.052	174234	79907.9	259343	988.306	86057.1	8445.18	902.876	554.921	1052.06	995.066	612.887	13774.1	708.861	1088.9	1432.14	2153.05
O75569	PRKRA	O75569	59876.4	64703.8	61585.6	71268.6	94563.1	105793	95155.3	65757.5	64918	73710.1	80525.4	58113.4	88209.1	84798.2	79280.1	49513.7	80019	148675	54351.7	48290.5	125219	59047.9	108146	78568.7	58492.2	43170.1	44438.7	32646.9	86288.8	43419.1	71324.1	81879.3	82914	91027.8	63403.4	78295.3	73311.9	81539.1	75163	85168.4	74377.5
O75575	CRCP	O75575	707.585	1361.52	999.647	752.619	1285.01	747.367	946.386	537.048	1291.51	968.982	18755.3	986.085	925.852	703.175	2581.26	935.965	22794.1	590.243	938.968	852.12	1325.91	1327.75	11092.4	14497.9	19556.3	850.751	1240.49	845.162	723.225	1057.9	979.063	21690.7	23549.1	892.969	1340.22	611.366	579.369	662.433	1502.03	1402.39	1222.18
O75582	RPS6KA5	O75582	41020.7	30317.8	22774.2	52101.8	58175.1	52887.4	60579.9	44575.9	32122.7	40312.6	28582.6	31933.9	36697.3	54005.7	61096.8	78953.6	65371.1	70337.8	35846.3	40712.1	28832.6	22341.2	33959.8	31439.9	28947.9	40048.7	44046.2	60303.4	52114.6	32987.4	23643.3	42080.9	37697.5	29778.4	36917.2	36514.8	41672	29210.2	40313.7	31742	48666.4
O75586	MED6	O75586	23974.5	19207.8	23560.6	30843.5	19763.9	26700.8	23738.2	16364.1	1071.6	20039.8	14909.9	16063.6	1034.28	19275.6	2670.25	25103.2	35028.1	31218.4	43557.2	36957.4	734.906	19883.1	60825.2	20660.5	27312.9	26720.6	1875.64	1253.8	28239.3	11788	20084.7	751.118	1101.81	35902.6	8886.52	36917.3	24780	17629.9	23452.4	54250.1	2000.62
O75592	MYCBP2	O75592	55988.6	34508	37382.7	31378.1	22846.6	36742.4	23571.4	47889.3	47302	62507.2	57850.8	38901.8	27640.6	126222	104898	69327.1	26647.6	26343	46077.1	23716.9	27583.1	16956.5	13583.2	43231.7	38095.5	25916.3	28734.6	34042.5	31571.6	29514.4	32246.5	40758.5	37223.3	41624	32846.6	33368.6	29867.1	30631.2	32843.1	37882.7	55441.7
O75594	PGLYRP1	O75594	1124.67	104138	33786.8	1223.9	840.253	805.275	1344.39	697.401	82463.8	1304.5	504.266	835.884	972.94	1281.4	2635.73	85179.2	796.643	1005.24	637.821	68104	964.846	722.927	1216.39	803.552	606.14	153563	120384	1.05478e+06	882.597	243909	425.961	703.06	855.306	714.381	940.604	731.66	768.633	1219.2	1106.26	1169.34	1070.58
O75600	GCAT	O75600	706.662	940.192	701.28	1143.36	40842.1	37454.4	28211.5	635.303	1455.83	1128.23	917.665	814.258	796.618	45921.2	2492.57	8604.8	5209.45	10506.5	37718.9	949.976	38996.8	17752.5	42506.3	45624.4	1185.59	24699.7	1479.65	1154.64	618.295	714.734	7213.05	794.307	815.086	722.955	721.53	800.883	8751.31	1087.97	1261.02	1461.48	1117.83
O75607	NPM3	O75607	94925.5	107973	78644.5	76041.2	144635	235163	110080	60774	107981	100975	132716	78281.8	55856.2	95374.6	3964.09	26260.1	75014.1	70088.1	47510.5	18360.9	114049	274700	420024	281484	283296	31939.2	70968.5	83944.7	66527.7	11645.7	98373.4	83806.7	141645	161030	154872	94026.1	67970.6	102942	88187.7	131935	1442.03
O75608	LYPLA1	O75608	424601	547561	344231	398362	522743	539517	362478	345493	505791	335290	476191	359520	514670	613236	1.19921e+06	433212	518348	338625	488286	490148	514183	617864	339457	410791	526835	436739	274943	493982	282954	277843	367482	495843	491581	567968	420806	535332	576393	459589	471405	481903	491811
O75616	ERAL1	O75616	22319.5	39889.2	32294.9	17422.8	31376.7	35572.7	15476.3	20623.6	65911.8	19273.4	21530.3	35283.1	17933.2	28691.7	28105.4	28865.5	6453.24	33667.1	33385.6	25334.4	49725.4	59330	26081	25058.5	37331.9	27631.6	26149.9	960.534	1323.17	15161.1	36593.3	40510.7	42093.7	40753.5	23352.2	39151.4	39954.3	35245.9	38692.8	50169.4	2001.7
O75629	CREG1	O75629	11217.1	1423.67	2.11859e+06	603390	1293.5	520.039	610.158	842.136	983.907	1369.18	1017.8	867.732	842.622	981.615	1747.2	436476	1.23823e+06	717356	1.37244e+06	1.76486e+06	846.319	1081.53	1021.47	265003	459306	753.311	1194.63	40564.2	813.624	1046.53	99564.7	74943.1	70179.7	1023.19	1351.66	852.057	1039.17	964.564	1071.39	1267.91	2881.7
O75643	SNRNP200	O75643	265758	270360	375898	278162	385787	215445	331750	260310	255872	246775	271042	328762	390010	376902	588978	340533	236416	313697	356096	310556	241791	345555	279100	231984	249756	185137	324159	227606	398721	258881	224133	244657	210735	185196	302249	202041	240864	246318	256592	238889	378278
O75648	TRMU	O75648	13736.1	987.844	18127.7	1171.42	19063.8	17978.9	593.135	10951.7	1031.9	1388.54	735.33	608.618	1196.07	939.888	1507.26	14939	16911.8	25242.8	18703.3	16631.5	20807.2	20994.2	16980.9	20829.5	17643.1	17158.5	1063	1112.53	964.179	710.895	13553.8	18912.5	16429.2	990.64	17737.2	841.585	21256.7	18573.8	1090.96	18467.8	1378.29
O75663	TIPRL	O75663	109929	117848	86933.1	124236	143269	178554	178959	106658	79201.1	123243	128221	99691.2	160758	92108.9	190920	83694	176279	235505	96519.9	100886	179155	89634.1	183748	103782	161592	107169	74463.8	84043.9	127668	158862	145089	109733	105470	123688	114219	126805	95232	80939.8	109818	150136	62670.7
O75665	OFD1	O75665	879.991	15826.3	13575.8	7604.94	16768.8	13070.8	12820	16226	24868.5	10843.7	20447	5649.83	583.63	12115.9	1934.73	11853.4	11868.2	13913.8	8536.93	1057.72	845.894	6996.45	913.123	4687.78	11367	987.064	810.242	961.762	762.659	925.12	10150	5938.46	7185.95	8504.58	9390.02	7900.13	7209.46	8196.38	6165.67	5055.45	6902.79
O75676	RPS6KA4	O75676	44840.7	31694.8	29997.4	47225.5	35530.6	102865	51233.4	45925.5	41059.6	44605.9	40785.8	30711.4	41066.3	46742.2	79398	58924.2	89172.7	110939	60285.7	50182.6	16302.6	25398.8	13478.2	27376.9	16729.7	45214.7	22378	50262.3	34211.4	43607.1	25320.4	27373.4	34739	36975.7	27879.2	32691	31890.6	30486.7	26802.5	33561.2	895.436
O75683	SURF6	O75683	58087.2	56246.8	48367.2	48641.3	43720.7	56609.5	52577.7	43522.2	51008	54678.1	53813.9	114594	39428.2	64740.2	190153	47836.7	58550.2	36153.5	66309.3	51840.5	31772.6	58983.6	61177.9	47587.7	43325.6	29887.7	36599.9	1057.28	37796.5	34667.1	66986.3	44961	45185	57827.3	48883.3	49496	50263	42884	43461	45556.2	75905.8
O75688	PPM1B	O75688	73323.6	86470.9	74409.3	93601.2	63738.4	105942	110210	90059.6	125114	106402	122706	75033.3	171358	112063	147755	73792.8	169664	96390.9	135760	69275.6	73361.8	91073.4	54392.6	97535.9	65261.4	112331	78774.2	90682.1	119506	88427.1	99187.7	101950	105970	110029	76822	92023	85188.8	90134.9	86523.3	99154.1	41679.8
O75691	UTP20	O75691	82218	70329.1	77422.9	36971.2	34800.8	52811.2	39781.8	48928	64950.2	91937.2	49056.7	58604.5	39196.7	78217.4	110474	75088.9	10162.6	56885.1	67058	98655.9	138638	84785.7	81777.7	55266.5	70983.1	60275.1	88945.3	37230.6	42031.2	55936.7	53006.3	74198.3	76898.7	65519.4	84507	60952.9	60590.9	63916.8	62522.7	74510.7	73294.6
O75694	NUP155	O75694	81018.7	91958.3	111417	91285	173574	96302.4	115581	79409.1	124333	122126	82872.1	107106	80310.5	69477.8	125625	118283	70019.9	80325.7	214897	148841	129358	83760.5	78287.8	84964.2	76642.5	101006	160131	87447.6	82296.5	92392.6	61156.3	72751.5	68940.8	92069.9	79057.8	72946.5	63730.2	72247	68981	76919	88882.2
O75695	RP2	O75695	155340	116999	97514.2	230973	228572	147822	206154	196132	154804	130184	160468	212635	202230	312582	284638	216058	83074.8	177021	213409	243297	152510	93144.2	183928	150619	111127	365397	243588	469122	177863	366847	226744	222443	250682	206275	104964	217310	209700	176764	202605	184248	129250
O75717	WDHD1	O75717	70909.8	94494.1	73693.4	78837.5	90893.8	86686.5	76887.2	53216.2	37586.7	48192.7	68265.7	47540.2	36258.9	105866	82008.2	74766.2	32509.5	67595.3	18790.4	31039.2	102302	112424	125241	133778	136074	64322.4	107325	32651.8	118138	56975	60568.6	74568.8	71938.6	50595.9	76447.4	62160.9	62841	64445.9	58891	76229.1	75895.7
O75718	CRTAP	O75718	27656.5	36301.9	41610.7	44062.2	86953.4	35706.9	38563.1	20743.1	90640.7	61356.2	31653.7	68444.4	43937.8	25637.2	46207.7	44288.8	27923.2	44448.1	41906.6	56767	58682.5	34194	35999.8	54832.5	38945.7	84167.6	35888.6	47590.2	23497	29434.7	37516.5	54742	48416	47512.1	44018.2	45938.3	54193.4	52060.8	37414	54381.3	84376.3
O75746	SLC25A12	O75746	83444.8	127888	89470.7	90050.2	95838.7	60681.2	144092	80570.9	135217	92728.5	109710	152327	118201	87568.8	131804	122360	35611.1	62307.7	172687	108602	81927.5	81258.9	53755.6	136099	27705.1	151169	107773	89739.8	96509.8	79933.9	107783	123420	129781	138030	144275	126569	140258	133713	119808	150766	93420.9
O75764	TCEA3	O75764	886.953	1057.61	891.926	1986.78	249730	43995.5	51530	530.534	933.966	1101.49	938.563	606.145	47242.3	1212.28	2214.63	974.038	22989.6	34681.8	1612.57	795.353	1206.17	1237.31	560.783	843.019	549.682	1870.27	1300.71	750.353	1257.35	915.934	589.188	1213.12	959.677	904.343	791.191	859.24	39605.4	906.127	1089.79	960.741	1279.51
O75781	PALM	O75781	116358	153456	151073	175036	599.528	44589.3	62708.6	46483.6	1371.44	60927.9	75628.9	155066	629.502	73316.2	246652	196867	26055.5	24326.9	136209	153840	53599.9	10540	20064.2	726.945	57347.2	1289.82	906.515	509.245	747.903	590.436	36349.6	26872.3	32623.9	46042.6	34907.3	32669.4	37232.7	32126.7	35581	33568.9	65153.2
O75791	GRAP2	O75791	897.763	1331.52	2012.94	820.072	949.605	1174.78	553.735	58730.8	26262.2	779.946	12268	14558.5	73933.4	740.441	1887.08	17467	12132.2	1080.69	38511.6	9942.51	600.411	312821	226872	411.895	537.288	69569.5	60799.9	24527.3	375918	184039	56819.6	68032.7	66171.7	65017.3	58737.1	69980.9	69762.5	72692.4	66210	70491.4	178927
O75792	RNASEH2A	O75792	158878	210188	186850	168238	97356.7	77963	93075.2	182150	102517	128759	239288	119674	155031	204525	490610	108198	120572	104339	70416.1	65264.5	107966	188220	237526	147622	117196	67585.1	70270.2	72579.3	272535	126735	139875	137034	144991	128587	103803	137162	132857	161689	156859	158810	101516
O75794	CDC123	O75794	17140.8	26197.1	24788.5	34023.9	30029.4	51053	45568.7	23238.8	28751.1	925.555	19476.8	1521.34	39520.7	1078.5	2211.6	1307.83	57189.1	51177.6	24383.7	648.619	22211.9	63454.4	67578.6	38479.2	110040	1475.85	1402.68	1510.86	20990.6	987.523	20845.7	1256.93	822.537	833.816	27027.4	23739	19519.6	17885.9	29074.3	32564.8	1897.85
O75817	POP7	O75817	29232.2	720.824	37133.6	1506.57	37156.4	50119.8	915.102	19918.9	37222.6	21752.8	25991	25392.9	1590.34	42177.9	2342.21	18083.7	37834.4	1145.35	25100	24737.2	740.65	39478.2	28193.8	61456.4	47949.1	17675	33873.9	23824.6	33938.4	1167.66	26190.5	27174.4	28147.8	14795.3	19091.8	20046.1	20774	26539.6	25030.6	23525	1180.76
O75818	RPP40	O75818	22637.3	1163.56	34413.3	34705.4	11045.5	23628.2	21084.5	15582	11415.2	11272.7	46750.5	23775.9	22274	35628	1169.84	488.955	35444.3	29779.3	859.431	895.04	39429.4	15083.1	40902.9	20832.4	35029.3	1270.58	1264.21	1465.66	972.124	1285.49	32722.3	839.786	1234.65	980.993	1060.83	793.726	10561.2	12837.2	706.897	19815.5	1579.67
O75821	EIF3G	O75821	297922	269528	191793	272535	254347	355880	386519	247785	314194	254991	282799	218349	251870	335503	418074	174759	231026	265805	125833	170567	299214	355767	430689	301313	463670	423328	404702	217063	328794	266384	480339	359531	375526	354648	404936	316300	296618	286566	308180	335995	377143
O75822	EIF3J	O75822	211360	211614	206572	201869	149919	238619	234384	191828	289378	189635	223299	125382	236591	232047	261889	144415	146851	152020	137134	129488	311060	302026	325327	269431	458017	125956	132275	93774.1	197518	107049	246889	197171	211972	242166	165563	201350	214048	207752	204723	214597	218505
O75828	CBR3	O75828	30758.6	77229.3	42511.4	73155.5	42270.2	31733.1	62066.2	59075.5	84918	47232.7	130524	221471	192409	71854.5	50210.7	93647.2	148686	77382.6	164434	81291	612.592	907.11	4893.61	24664.8	593.266	39375.2	1360.96	22965.5	929.163	64076.8	32806.1	24879.6	21423.2	37922.8	30446.6	36474.2	38751.3	25219.8	24195.9	35348.5	1675.49
O75832	PSMD10	O75832	133464	125005	74337	111767	146471	152869	179063	118168	91250.9	82795.9	69510.1	53020.2	124673	95530.4	107409	84728.1	194168	127901	58268.8	108750	97092.3	87589.2	152323	98737.3	112103	144934	59543.3	64534	205197	127968	81726.3	111557	120169	150059	87754.6	103363	85377	89119.6	75452.5	88926	101963
O75843	AP1G2	O75843	61323.4	34674.2	58322.3	76760.2	42317.8	63717.7	46341.8	41318.2	32849.2	37237.8	44991.2	39970.1	82779	39871.5	101191	18488.4	14421.8	9611.9	19485.1	34095.1	24200.8	18503.1	22488.5	39971.4	16815.9	37141.6	36349.5	84941.3	18115.6	43776.8	34529.6	37631.8	40781.6	38904.2	41265.7	33128.5	39989	40848.3	26731.6	41657.7	21124
O75844	ZMPSTE24	O75844	114228	183010	131747	78177.8	254206	145376	233969	116304	231687	137781	157672	279458	134253	113719	242353	190264	66495.6	122364	240322	220194	102053	172318	63620.2	132421	80924.1	214607	197256	162314	143206	169674	135685	169702	149996	190761	173892	145997	170767	162645	163371	158816	138247
O75865	TRAPPC6A	O75865	21770.7	1172.23	20791.5	18511.2	807.089	13269.5	1030.19	1391.54	1376.22	10589.8	789.667	1544.56	741.445	913.574	1759.83	932.211	613.075	795.606	1453.7	454.851	15046.2	17225.1	35616.4	14593.1	765.151	1378.65	1258.94	809.923	1367.29	807.527	605.305	1027.78	756.601	774.072	776.49	1146.95	1826.25	1142.3	555.911	1307.61	1659.18
O75874	IDH1	O75874	109240	107104	68257.7	116561	37454.4	85748	88704.8	69622.2	111434	79935.8	140679	74897.1	99113.6	57332.9	153420	49568.9	286554	144825	204503	81505.1	127185	194587	85646.4	79524.1	156902	233049	136312	328956	82823.4	127251	155162	99323.5	98512	111172	113349	103135	100652	91823.4	107492	239684	148448
O75879	GATB	O75879	26975.6	27510.6	38051.8	61282.6	59283.1	50424.9	39723	24993.5	53841.1	39022.4	32572.3	25611.3	20766.3	36271.6	1847.09	35221.4	28062.9	39659.5	62986	62534.4	23234.5	38777.3	49115	32995.7	28852	631.081	27228.8	27871	15325.9	1096.37	34007.7	37670.2	36017.1	57785.6	35938	36514.7	37319.2	34042.5	39700.4	41600.1	886.567
O75880	SCO1	O75880	138163	227159	164031	114960	66240.8	120662	120234	196866	224462	164400	232685	240936	168320	134692	290766	180713	34180	70018.9	153200	203852	147465	199743	143968	202631	104061	134388	171823	127367	66002.9	117563	174867	184725	150312	183543	173042	140120	134767	148843	134009	183604	188271
O75884	RBBP9	O75884	35680.2	802.882	30722.3	76410.2	828.947	1665.06	1047.85	15679	1362.98	7118.85	850.732	25600.5	975.276	685.267	1903.22	857.979	83151.8	23016	1251.95	652.313	25552.4	14224.3	13305.8	35076	53885.5	974.141	862.77	921.123	735.5	744.164	9503.09	21613.4	53466.1	1125.91	55793.5	49498.6	59704	15280.8	53700.5	7494.88	1798.27
O75886	STAM2	O75886	41689.3	24178.3	21717	22577.2	27994	30647.1	28417.6	28882	39420.4	25372.8	42572.6	17064.3	23438.2	29066.1	25080.2	14588.2	20147.2	13727.4	21208.1	19025.4	27206.5	23564	51300.6	43124.9	32226.5	38092	25545.7	53394.2	13461.6	24011.2	44600.5	31037.5	50924.4	36797.3	32344	30519.6	32206.8	29014.5	28234.5	30739.2	1660.46
O75907	DGAT1	O75907	20458.5	54568.8	20864.7	78492.1	34477.7	26591.9	25844.5	14233.1	37503	20800.8	24623.8	56422.9	21387.7	19094.6	82129.6	52258.8	699.658	35544.9	31758.5	62537.3	22467.3	67064.4	12235	14119.9	864.97	39341.9	26397.3	26056.2	1142.21	13141.6	19931.1	19557.9	20264.2	24502	19305	15677.7	22441.6	19611.1	20375.2	20322.6	2651.36
O75909	CCNK	O75909	111649	111509	90076.9	159192	102009	96365.6	65045.9	85096.5	81399.4	99573.8	121337	151061	67636.3	127271	199725	78968.1	95658.7	122440	102336	88246.7	46628.3	100726	100929	105753	95899	70711	78132.6	32855.9	147431	23289.6	66809.5	96367	95526	80112.4	114155	95967.4	107784	101300	94530.6	79591.1	90450.2
O75915	ARL6IP5	O75915	450464	537454	549077	518359	168861	118082	67136.5	306373	175566	373034	323782	487350	386260	90125.9	388998	648622	169432	408039	776806	456319	176865	223824	200866	238833	117280	582067	319871	642406	178352	438186	293472	293110	284781	153454	331036	318935	283346	276452	293667	276261	384842
O75923	DYSF	O75923	550.833	52133.7	61436.8	21893.5	1084.49	818.26	787.025	18208.9	28711.4	27631.2	40551.2	23453.2	18768.3	20536.6	2025.05	80781.8	618.534	11361.5	23805.9	79866.5	50453.1	824.377	121579	24148.2	175322	90255.9	65112.2	467569	54682.1	78238.2	9617.55	39285.9	797.595	19355.1	8002.21	19408.6	20689.9	13737.3	11083	5046.34	1901.55
O75925	PIAS1	O75925	7169.3	932.352	6876.35	10770.4	1350.69	4203.52	1395.02	13152.7	8949.47	1136.55	8645.52	9539.42	650.036	11404.6	2643.66	12489	697.187	880.338	793.802	8943.11	612.823	7957.17	10193.1	26198	6036.19	1634.64	6774.61	587.062	9621.56	13305.9	6857.37	1141.73	806.706	6887.04	12111.1	7397.26	860.365	874.001	839.242	1028.96	1297.34
O75928	PIAS2	O75928	35521.1	67493.8	52490	38750	50441.1	56308.9	53607.9	45302.9	58341.2	32307.3	43924.4	54830.3	674.173	51866.3	58178	804.644	26870.3	1197.92	47327.2	56384.4	47398.1	45700.1	31888.1	31081.7	736.476	1470.26	889.978	727.546	1109.65	1001.41	19920	37312	39938.1	699.956	36422.4	41173.1	33886.8	1126.89	40389	38061.8	1930.74
O75934	BCAS2	O75934	89839.3	106802	107563	105006	143675	90482.5	128128	97632.8	88297.3	88175.1	99166.7	137650	104641	89868.9	153802	142872	100096	171674	173314	155751	101502	103127	71737.8	89638.3	71120.1	83794.5	88400.8	82383.6	138949	89012.6	54950.5	38575.6	53650	90859.3	35587.3	52839.2	49347.1	52387.7	41091	50066	34115.8
O75935	DCTN3	O75935	48088.5	62908.5	40661.8	64161.9	62092.1	61403.4	85252.7	60681.8	79389.9	54069.3	90107.3	59608.5	91549.6	68530.6	73160.8	60877.7	117200	84388.6	59384.5	68672.4	60317.6	79927.5	126164	64992.7	116881	152107	93107.5	122320	103295	118879	72772.7	92057.7	86970.9	86942.5	70006.8	86954.7	82086.2	77103.5	87824.9	78708.6	81187.1
O75937	DNAJC8	O75937	233280	227682	175251	178883	178486	236640	203638	178899	238029	232736	204976	211032	251636	205621	650607	218441	233535	186854	109096	124950	92798.8	151673	163274	168629	176094	298771	231902	133721	271718	272782	249834	188848	195830	171879	199298	166421	169210	165119	169974	164820	200667
O75940	SMNDC1	O75940	93981.9	86354.6	141780	126049	113280	167002	135824	110114	92320	89089.5	135755	145928	150629	102333	157970	69983.9	116496	146422	168720	79229.6	109598	169164	129289	139061	119115	42722.2	57133.3	58469.3	154241	57511.2	87447.6	108266	103854	98803.9	101218	97741.9	104103	104666	113042	104961	92489.9
O75943	RAD17	O75943	12241.5	833.933	16873.8	1978.42	19899.9	21598.4	17752.1	13369.1	765.702	24665	21827.6	819.943	1130.36	27101.6	1271.49	853.779	24553.3	25410.1	16269.5	736.542	872.68	14902.9	15564.2	16696.9	649.704	958.331	1630.58	833.311	28467	1369.59	21330.2	21807.6	745.372	47596.9	746.851	888.899	11613.5	21906.7	11935.9	987.979	2155.59
O75947	ATP5PD	O75947	307817	425948	330832	231953	207378	190663	389372	219258	362409	445770	232206	345740	163914	251191	372832	706924	206410	196497	643184	645448	209818	191905	245141	120465	230729	469030	346626	341937	323667	277949	250746	271644	294323	310362	167740	268961	261411	259234	280565	271694	147505
O75955	FLOT1	O75955	66203.8	162861	83586.3	144609	118834	95616	77199.5	84190.3	184091	152595	97977.9	160107	155022	78784.9	162619	222729	43420.6	59551	135253	191481	75846	44258.9	55170.2	83884.1	37062.4	546307	303535	975978	42117.5	203991	130041	106428	113741	79613.7	146840	111730	108042	100391	98644.5	115248	139958
O75962	TRIO	O75962	9251.74	1216.14	5950.51	7906.96	35423.7	5754.36	1005.92	19456	20654.5	10042	8765.69	19655.5	9948.94	29888.2	2157.11	6715.51	4496.49	990.771	9207.69	2986.16	9865.98	5165.29	3366.25	3003.79	8474.11	495.67	1352.06	12924.8	1433.7	452.055	4268.97	8114.78	7996.78	1085.25	9676.36	690.363	1128.51	30655.9	870.789	903.209	1818.79
O75964	ATP5MG	O75964	270338	452091	236101	199396	217831	199081	283100	236080	257774	372628	229537	245980	239406	199896	2.70549e+06	557761	147048	185038	612796	616773	223196	114918	208703	95895.5	153051	386605	292363	306608	148540	263328	211900	262037	224073	191264	281700	241761	228833	236914	243234	286914	1.75163e+06
O75976	CPD	O75976	17341.8	25897.6	20869.3	28100.6	1828.95	517.779	1277.37	5687.95	22107.8	23882.2	8876.49	19249.4	10924.3	24106.2	1988.26	23757.9	1145.38	1235.76	6214.79	17986.7	32750.7	18727.9	33656.4	21812.1	21038	34822.4	37917.6	24852.5	23026.7	25989.3	8293.69	21286.3	22690.6	6656.23	687.937	12813.7	13548.6	12321	13944.1	20903.7	1591.46
O75995	SASH3	O75995	160989	166541	144064	68090.5	183359	319130	210711	191994	149406	135195	127362	143018	196405	187788	320261	106884	615583	317920	177641	186965	220806	261947	93043.4	256806	201593	62093.5	60664.5	98753.8	155059	78911.2	98667.1	126456	125553	80377.8	123075	130607	139663	141090	137936	128199	57666
O76003	GLRX3	O76003	145417	134789	155902	124280	184388	397784	210892	215548	191494	120230	135721	91309.3	204760	194764	117480	115723	344864	277409	138354	73302.6	157427	275007	269992	251024	492043	131421	100102	104138	167848	147516	141898	161463	162220	78544.8	163462	132351	150601	135053	150740	151624	233564
O76021	RSL1D1	O76021	259736	389176	505615	439245	265542	304522	371587	346550	382278	403368	490273	338402	436388	491912	572994	552208	417349	336831	978326	530505	725907	479510	349004	476399	505468	398693	484056	248343	199883	304511	370284	450148	454032	431646	503133	403003	425845	376542	396253	488697	393428
O76024	WFS1	O76024	165098	191436	199845	96554.6	77313.1	44919.7	64702	76755.6	239111	43855.2	26793.3	183343	270465	164110	265985	308116	9332.51	16036.4	799.946	209129	62775.7	7779.94	11336.6	20539.2	5590.39	93749	31341.8	769.332	1142.41	964.882	31547.4	27847.6	29549.8	27726.5	29600.8	33074.1	23883.2	22656.5	24493.1	33095.4	42883.6
O76031	CLPX	O76031	64174	94634.1	80147	59969.3	79410.1	70815.3	104453	50802.6	100338	84649	73978.9	93491.7	58320.2	66237	64695	92198.4	19764	51222.5	76188.2	66878.5	85671.6	98551.4	119316	86066.3	69889.2	67833.6	94356.9	49776.6	55867.4	45834.1	68329.5	97135.9	95419	71437.8	110472	99937.4	95224.2	92066.3	94616	99330.9	132834
O76054	SEC14L2	O76054	625.471	1076.32	650.759	1350.16	816.699	754.629	983.765	525.994	1352.54	823.112	983.107	894.497	717.782	1074.28	2442.84	1420.23	641.498	1176.83	834.222	746.893	760.766	920.653	764.397	15677.5	842.038	1509.39	24023.5	909.451	857.387	33028.1	491.229	670.517	729.728	12681.1	966.09	14309.2	784.812	718.627	984.14	1016.19	1717.41
O76075	DFFB	O76075	14499	25437.5	30120.2	14026.2	1195.32	26734.2	964.261	12690.7	1924.86	9646.16	22980.2	527.324	998.402	18911.4	1403.65	587.774	35375.2	30224.8	641.257	822.227	938.951	24944.4	13550.2	19836.6	39377.7	900.908	1362.92	830.454	27545.8	31431.2	14281.7	789.053	20129.7	1025.85	1229.79	15856.3	12843.1	14018.5	661.448	16751.3	1826.38
O76094	SRP72	O76094	91455.8	107432	82653.6	96530.6	84247.2	98352.3	128887	97688.8	111777	67438.9	112255	87638	113818	90358.4	223839	97627.5	41715.3	69528.8	85965.3	73974.2	130557	96150.3	153574	119582	116545	95373.3	103473	96983.5	72894.4	93590.3	118407	109722	114069	138760	111414	106304	110157	104753	117135	109650	119341
O76096	CST7	O76096	21743.1	38178.5	16166.9	927.768	654.931	591.359	1209.96	526.894	85195.1	61332.3	1320.99	548.218	45489	860.907	2230.63	124652	854.079	18926.2	48994.7	108786	943.508	35925.9	764.683	602.059	47543.7	220432	115063	1.15096e+06	1161.93	367398	32046.5	1293.1	29782.1	21841.7	24043.5	29459.2	24433.5	776.928	24798.6	25814.9	1974.57
O94759	TRPM2	O94759	10599.2	772.515	7376.19	888.819	1158.61	1108.97	1152.82	11574.6	26899	23678.2	9039.44	13412.4	1436.5	18560	1438.34	9415.15	686.286	7906.16	1014.31	34497.7	1059.31	12927.3	783.859	40601.3	743.701	1101.27	1288.62	20507.3	618.632	1392.99	8632.12	13809.3	12290.6	6401.37	25654	12563.4	15249.5	15600.4	13737.9	11703.7	1115.5
O94761	RECQL4	O94761	7914.36	1249.18	9036.98	17583.3	7503.82	8873.12	920.402	781.905	6690.54	5555.59	6695.07	466.373	656.883	8420.76	1809.59	14357.2	633.268	7624	1220.05	461.815	6591.79	15343.8	4969.56	12836.6	11088.5	1104.99	1007.04	2032.44	705.061	1109.63	527.974	10229.3	1161.61	601.029	850.69	9194.57	9498.86	8679.9	11767.2	831.362	1003.44
O94763	URI1	O94763	25471.5	17365.5	20762	29208.5	63017.8	38370.8	34240.7	27364.4	37277.1	25471.1	36343	15725.5	41336.8	44941.1	2039.57	25522.1	48807.7	89901	27742.5	33158.7	46923.4	64661.1	53119	36996.4	60194	919.55	1449.39	56782	31185.6	17933.3	24467.6	23615.8	25646.4	26924.6	25227.4	24119.5	29337.9	35532.3	22553.7	22408.4	43421.3
O94766	B3GAT3	O94766	24382	30137.1	37882.8	56895.8	38890.4	16582.5	852.583	30239.2	33208.2	32388.8	26756.2	42517.5	42569.5	16747.8	26753.5	38578.8	604.112	29375.9	76184.5	21400.2	35889.9	55323.1	38250.5	37107.5	52653.3	42107.8	27691.3	44784.5	33990.4	26901	23949.6	36428.8	38429.4	30256.4	24720.4	27060.9	26923.1	29906.6	24919.2	33069.2	54368
O94768	STK17B	O94768	18870.8	39188.4	16790.9	22505	24288.6	991.099	19973.1	34082.8	19230.9	16332.8	45885.2	555.617	50684.4	47710.6	86717.3	23098.9	41337.1	22942.4	28642.2	18433	18584.8	29570.5	35343	26351.3	18298.6	843.978	41520.4	55293.2	51578.1	530.397	34746.1	35098.2	43855.5	32281.2	32518.5	38425.2	50783.4	41533.5	34344.3	43973.1	1926.51
O94776	MTA2	O94776	438055	548770	391138	429795	874632	682936	607807	409664	431984	452377	463419	546932	470851	658123	786368	566814	277977	494884	439106	288151	265855	560009	406758	445146	262816	380657	432999	308046	823018	413256	535875	561704	557670	607273	510749	540277	509644	489545	493680	528655	487850
O94782	USP1	O94782	724.204	913.241	3613.84	1238.62	13086.2	420.632	1077.19	828.87	1232.62	877.258	961.717	1107.83	838.755	9251.08	2864.56	1472.58	463.098	1063.75	632.303	605.827	1076.26	18786.8	5900.56	6796.28	12740.1	1312.35	1188.9	1277.12	13977.6	842.05	516.574	1157.13	1047.53	797.109	701.69	541.356	621.369	1404.74	933.898	962.499	1362.52
O94804	STK10	O94804	102464	94744.9	88717.3	66354.7	62391.3	109572	61610.2	106728	73877.6	106736	132262	56651.4	125335	104120	201001	169721	96991.4	108203	145064	154209	83131.2	137271	23657.1	101014	115570	125050	80580.6	185761	115514	163155	88532.8	97224	78164	80446.7	74437.2	112693	101082	92026.7	101804	101006	116087
O94817	ATG12	O94817	692.333	861.688	756.432	43296.2	967.299	355.846	903.159	18881.2	1022.86	1154.22	1119.02	533.489	700.91	817.784	1533.56	458.782	32848.4	38317.2	21933.1	1161.3	659.921	872.811	1135.03	576.87	685.307	43683.5	1853.41	727.308	23328.5	27302.8	654.061	734.215	965.764	971.718	672.586	673.268	962.689	797.031	733.805	1284.36	1097.14
O94819	KBTBD11	O94819	23183.9	16989.9	36137.8	75713.3	23479.3	54354.7	31864.3	17780.4	16249.2	39115.4	27404.4	21047	63373.9	18904.3	172733	105542	22357	49607.6	20787	52639.5	78301.5	6892.15	23345.8	23718.6	54034.8	63397.9	27864.4	50580.9	1270.32	26508.1	20843.3	20655.6	24725.5	15263.3	22126.2	18874.9	19501.3	17097.2	20716.6	23664.4	1818.83
O94822	LTN1	O94822	13106.2	1115.82	19276.4	19498.6	25874	27848.5	879.897	11461.7	29302.3	23378	29197.5	6620.07	16981.2	20349.4	2248.02	777.879	23079.4	28300.7	6592.12	13083.3	29662.4	38887.3	31655.8	16547.8	17999.1	12190.6	23329.7	29975.5	21551.1	23327.9	13206.2	25097.4	23128	15297.8	978.907	12629.1	18181.6	574.139	23929.9	25895	2221.49
O94826	TOMM70	O94826	169650	276877	245284	209057	259941	194917	315645	208653	314591	352689	256928	291034	185343	303081	519078	283442	108042	132894	466372	299950	177993	215350	103117	227074	94922.8	191161	179576	124555	184054	152508	269431	338979	318157	351977	348044	263408	254362	325438	312153	355819	211709
O94829	IPO13	O94829	17962.3	24701.2	20361.2	1281.74	19941.2	26737.2	33809.7	20068.8	1102.04	1123.28	19362.1	1575.78	25990.1	18732.5	2475.53	997.002	32674.8	33898.6	1328.24	813.663	11217.1	1439.85	25573.5	19761.1	18752.2	1941.3	1392.45	1283.26	810.569	894.4	12579	20781.3	23862.4	836.619	1218.11	441.931	28389.3	1369.59	24339.6	24592.6	1429.93
O94830	DDHD2	O94830	9650.78	17060.4	13212.2	16233.1	7918.71	10279.1	1138.89	4464.85	1396.82	1246.97	1046.56	9568.59	18375.3	696.697	2308.97	1174.61	943.931	721.594	454.356	13361.9	22087.4	36353.5	28808.4	45691.7	16771	1081.83	12018	1267.6	682.887	783.834	18713.8	22162	29903.9	23288.4	12865.1	17528.9	18185.4	17901.6	18555.4	20560.6	22440.1
O94832	MYO1D	O94832	847.463	971.294	593.843	2427.7	1224.43	810.781	24486.9	637.425	1250.97	855.716	962.668	891.924	1137.32	710.945	1606.74	1328.72	555.011	929.414	949.666	953.794	698.688	17142.1	25704.6	18886.3	6053.73	1169.02	22267	1221.18	16432.3	8538.71	4346.71	5979.44	14316.8	724.371	7465.1	1218.35	8028.08	9184.35	5812.07	8232.16	1295.45
O94842	TOX4	O94842	41682.6	47355.4	90486.8	64412.6	44766.2	49501	18664.3	45552.9	30715.1	42669.4	53542.1	86986.9	71378.4	25044	134684	57140.6	47130.9	70626.2	83318.5	59269.7	41650.1	76258.2	67777	41069.9	48009.5	22663.2	1197.73	26710.1	62551.2	89199.9	61334.6	54640.4	52928.5	58508.5	50302.8	49103.2	49475.5	52581.3	49902.2	60167.6	82965.7
O94855	SEC24D	O94855	29300.8	27175.7	17892	49309.8	12480.8	30547.5	32157.8	30343.5	30484.5	29655.1	37565.1	26115.5	35977.6	1039.98	1974.89	792.445	41755.3	29464.5	886.447	719.945	41583.9	38576.8	59467.9	81410.8	54826.4	84683.1	42634.8	146470	47362.3	48767.2	44570.4	56035.3	61370.1	46538.2	43205.7	55955.9	56563.3	51001.9	46059.4	46836.8	65819.4
O94864	SUPT7L	O94864	24808.3	905.549	15937.2	15629	30952.3	24522.5	861.772	18727.8	24394.2	26858.8	25683	26288.5	1365.49	32345.3	2813.02	17658.2	31124.4	16242.4	20218.6	12017.2	13364.2	24449.2	23363.4	16627.5	512.347	885.158	1386.78	788.065	41528.5	19441.5	28284.9	33914.1	25688.3	38404.6	21889.7	27471	33768.1	21774.7	31852.6	21573	1259.32
O94868	FCHSD2	O94868	30098.8	986.057	63841.5	38145.5	25649.8	29120.4	13239.5	26349.5	14281.2	19990.8	29432.8	38526.7	55255.8	555.85	19726.4	49949	26582.2	26157.1	1080.73	764.252	52908.9	22779.2	26753.3	68971	59738.8	1385.48	808.338	1264.36	25823.3	16944.2	29851.7	38981.4	593.521	1020.34	22876.1	18726.5	30044.7	46017.2	1252.69	21614.4	1053.07
O94874	UFL1	O94874	142390	116563	136707	141380	226481	193017	196173	121128	168897	119041	169352	105146	152825	154674	339808	126562	98250.8	132436	152278	93431.1	54511.9	116680	111044	109826	52112.5	171462	216635	195894	203788	197889	125390	183612	181595	123084	143858	141986	153545	143957	160817	171519	43268.2
O94875	SORBS2	O94875	404.514	1230.55	692.783	31017.8	1324.3	1421.11	903.524	951.651	766.255	912.52	742.317	32782.6	36191.6	866.671	1851.13	865.003	1174.8	1386.03	570.685	595.833	12590.6	1156.82	573.596	726.569	539.17	1715.22	1806.91	1011.74	1023.96	1116.12	797.305	578.052	903.324	809.267	862.764	729.828	605.949	1201.71	711.062	885.264	1336.4
O94880	PHF14	O94880	32989.2	19703.8	28060.7	21183.9	53325.6	40281.9	36677.9	24482.9	32787.9	47241.1	25945.7	55658.8	28474.2	42626	59252.5	54779.2	15166.6	22624.8	24901.8	76114.3	50491.3	47793.6	49037.7	38204.8	26569.5	40095.7	23767.7	22183.3	84256.1	50972.1	63257.8	51792.3	51316.1	30945	74171.7	53110.7	55835.7	51248.5	52845.7	56710.9	77483.6
O94886	TMEM63A	O94886	24073.1	39928.6	28976.2	31449.7	17880.2	1544.01	19898.3	17490.2	48084.5	17603.1	22950.3	25570.5	36634.8	15714.4	1442.58	37457.4	990.607	940.482	26618.5	35883.7	24120.5	20345.3	14105	12606.2	600.866	64491.8	61284.4	77265.5	19635.2	54660.8	31073.7	32536.5	36219.4	2904.08	16240.2	28332.7	32264.2	27964.2	31987.5	40197.3	36475.7
O94888	UBXN7	O94888	114297	83855.9	82028.3	138559	105076	124423	133402	139519	126803	133479	128675	103011	113685	118110	127762	71064.2	106762	104642	85810.9	109496	128392	154988	163314	148896	123069	82702.6	76534.2	46221.1	239406	65209.2	105788	131837	127682	96592.6	135987	122712	124745	121453	118661	129006	133235
O94900	TOX	O94900	926.236	1215.09	537.255	22750.5	21722.4	22536.5	930.56	14148.9	1345.48	558.842	730.707	1202.08	1008.25	557.591	1288.03	560.821	15038.5	717.887	1118.8	900.33	1164.26	46545.3	36898.8	655.659	832.795	2073.24	964.007	755.743	27982.5	1208.89	614.912	25777.7	20093.5	547.028	1249.56	1145.18	640.648	22732.2	20497.3	22978	207460
O94901	SUN1	O94901	22185	38755.2	27656	34353.5	15032.2	13714.3	20226.5	16222	56610.1	34950	41788.1	45351.1	12929.1	16249.5	25798.2	39184	5810.44	30416.9	14461.8	68890.8	20290	22733.6	22710.9	21621.6	12457.6	37773.4	30938.4	19198.6	16730	12959.1	23762.2	29022.3	31780.2	20483.1	22143.3	26870.8	29448.1	25279.4	29651.9	28600.6	28269.4
O94903	PLPBP	O94903	240324	459690	176953	200229	262608	301166	264604	265625	265510	286035	344185	149640	233707	303795	409401	170940	442866	297790	187323	278420	283072	529844	314227	249886	324744	277548	160913	184711	256966	254877	313346	319111	338527	365586	193658	330058	312881	283536	291350	322974	550607
O94905	ERLIN2	O94905	89914.7	133927	111399	93583.4	80779.8	86519.9	46016.2	100842	246402	78082.3	85248.2	262684	172838	77661.9	181325	217298	54936.3	102580	200500	205493	48202.9	94003.1	48562.8	43778.7	35213.3	276273	134040	294436	69315.2	166257	138707	91580.9	90921.6	92165	148897	114054	81849.2	89124	90268.9	89318.2	114803
O94906	PRPF6	O94906	311585	323548	326395	313432	295005	208915	281761	236382	253532	325980	269243	377216	348397	354774	555792	382590	190062	275118	283682	325468	257576	326037	363168	279214	260703	282712	323713	249864	414856	280546	353158	366098	351141	269986	412682	332413	345572	313271	329668	338622	328332
O94913	PCF11	O94913	31245.1	27540.2	23629.4	19579.3	32825.9	58484.3	30224.6	40618.4	32413.1	33921.1	44963.1	48116.8	30708.3	35093.2	54318.9	44703.8	36155.6	29599.4	33436.4	37627.5	25462.3	32383	40005.6	31416.4	27959	29087.5	22152	17183.8	43197.3	29993.8	34817.8	36740.8	34832.6	41230	37429	34891.5	35835.5	35961.9	35147.9	33299.2	39652.5
O94915	FRYL	O94915	21035.2	18236	20033.5	26632	18649.9	21286.2	17958.8	25525	24971.9	23820.3	27766.2	12782.3	23439.1	34976.2	37771.3	16949.8	16101	12314.7	17096.9	15286.3	26176.4	24127.9	36933.5	11531.4	30898.2	34164.2	45877	54786.9	45030.2	51377.9	18055.9	29440.1	18211.6	19825.1	24024.1	20134.9	23721.8	19940.7	27493.4	20792.9	39611.1
O94919	ENDOD1	O94919	24979.7	29427.5	25229	29445.9	91995.3	65444	39094.6	41018.3	114661	76075.8	48833	33630.7	41280.7	49530.9	66185.4	62549.9	126336	171836	191366	63819.9	75043.8	51383.3	49159	84001.1	42686.6	204632	176115	146194	50051.3	51406.6	50142.6	57894.8	52849.8	52470.9	62016.3	61688.1	65519.8	63592.9	62801.9	66334.5	88351.9
O94921	CDK14	O94921	28443.6	25536.1	12057.7	19155.8	43252.8	27746.8	15770	25234.9	30330.1	33126.2	36005.6	614.187	1138.08	18365.1	1483.37	614.88	16057.9	32468.7	715.566	36918.6	15117.1	658.641	1176.12	19085.3	13954.3	1251.96	1567.9	12649.1	695.428	1150.1	11826.8	20749.3	46787	866.736	1444.22	17891.9	19687.9	13507.3	15411.7	14043.7	2205.88
O94925	GLS	O94925	232665	320876	230775	248674	198713	179845	162843	162486	362064	229171	246932	365362	162699	189081	305829	285171	129034	178114	248445	281265	143615	155162	172119	179394	225505	240603	176891	88689.1	89755.9	87210.9	288459	202519	207665	236223	242994	219072	200035	190472	192083	196455	353567
O94927	HAUS5	O94927	32772.7	39263.6	26628.2	38510.8	45081.6	44628.2	1265.07	17606	43314.3	21429.2	63140.3	52918	24687.3	54577.8	1522.09	18905.1	520.081	27219	896.053	843.149	14727	50709.8	67921.5	64057.1	48114.1	37421.4	46167.5	27191	58020.2	24756	29393.4	30894.7	25931.2	28232.7	36441.5	69283	67159	38294.8	23661.7	33893.1	27555.1
O94952	FBXO21	O94952	763.921	708.64	8586.69	9235.67	1177.74	1076.47	761.477	6256.3	827.384	725.684	18602.5	720.269	1229.57	8733.68	2036.91	1172.43	816.497	808.55	777.714	814.109	13137	15698.3	13670.1	662.42	16609.3	987.441	1930.48	721.194	787.764	909.323	426.905	500.104	914.17	9641.23	1067.46	566.735	578.792	1103.7	696.017	614.532	1838.01
O94953	KDM4B	O94953	26563	145981	121930	10346.9	480917	115763	166494	140666	241964	232598	211212	237337	133818	142080	2382.21	281673	55186.4	74986.7	158957	488400	106880	198044	122070	15567	52460.6	2216.45	249602	227678	197334	215204	692.553	84334.1	183872	110981	108583	117001	139568	901.447	182788	113455	5830.2
O94966	USP19	O94966	28119	25082.8	25321.1	25230.4	20492.4	24214.2	33868	30480.7	32172.2	30427	22925.2	25889.1	23162.3	31279.2	1743.2	24518.3	33245.7	28713.8	22503.8	16633.2	20147.3	27132.8	66526.5	47429.3	36014.7	25404	32228.2	25484.1	38796.6	17565.1	28449.3	35639.5	25620.5	44097.1	47077.3	35869.9	33019.8	35383.8	31457.8	39689.1	37741.9
O94967	WDR47	O94967	517.279	1109.57	713.801	1073.54	17828.2	23844.1	18525.7	12741.7	952.468	1406.49	769.206	735.243	1125.57	1276.03	1767.67	1060.73	567.232	648.358	729.157	696.294	15756.9	819.658	651.67	21782.7	14513.8	1096.62	1631.02	1000.02	586.606	871.519	1370.33	9869.29	919.74	886.739	789.133	1113.97	842.473	1077.63	1040.04	992.975	1051.61
O94973	AP2A2	O94973	115903	119934	111290	210617	171535	154437	208152	102331	129424	102076	151362	115505	110782	90211.5	164182	141567	197104	213726	143703	162449	165828	131612	142238	91353.1	146536	243931	248823	181861	114982	156184	141847	121045	136259	138686	126684	130961	123425	123229	121423	140006	168563
O94979	SEC31A	O94979	198294	173858	186135	279339	158359	236032	258638	183774	230387	156369	210985	107151	212448	171719	319925	122150	209966	166649	146665	134734	244384	211587	121391	232449	263914	247426	232659	289184	257778	181130	161743	239945	257535	220105	192495	195647	223561	208263	222658	236728	170660
O94986	CEP152	O94986	241926	331502	177556	215847	1042.21	1359.47	257644	255546	358688	200648	253024	462148	366889	239848	295301	413347	414504	269430	872.168	376918	202258	157101	257141	156248	214544	1434.34	301834	404389	417122	697195	422249	688.25	282993	288264	337308	522.025	692.799	839.175	770.418	284729	2179.42
O94992	HEXIM1	O94992	64989.5	72122.9	70913.7	56174.4	52839.7	63895.1	78622.5	91119.7	69286.5	76490.9	85153	95005.9	90254.3	61855.1	101186	64076.6	86987.5	64489.1	78147.6	66223.8	63109	76559.4	83853.1	71638.5	56207.2	66680.4	58272.1	50512.2	113947	96206.6	69662	75029.5	66881.2	94786.2	72787.8	88364.4	71192.4	66650.1	67883.4	70020.7	84824.8
O95059	RPP14	O95059	47743.3	37900.7	473.897	29430.5	50339.1	43800.4	42373.4	41030.4	47584	67786.1	51433.1	48921.7	22914.7	42445.7	1364.4	55421.3	22302.2	986.053	537.727	658.663	56861	38287.1	58872.9	49671.4	53240.6	47195.7	37763.6	884.001	32834.2	802.414	68136.3	33078.5	35157.7	64942.3	27621	40682.7	36074.6	26820.4	33641.7	29518.3	37578.7
O95067	CCNB2	O95067	26190.6	21823.4	63190.4	927.069	59364.1	28230.2	863.743	14141	48260.6	901.045	23737.1	600.68	48390.7	40171.7	2946.32	1083.14	630.298	45496.1	696.474	795.044	63189.5	47233.4	52473.6	32440.2	70733.6	1043.03	67887.8	1007.55	39609.9	1447.79	36677.9	648.688	70158.8	1110.12	35976.1	22726.7	24303.7	19119.8	33530.9	18052.7	1730.95
O95070	YIF1A	O95070	967.882	969.664	38106.9	43787	55373.6	680.658	711.897	22256.9	1893.37	1005.29	681.53	741.554	1141.18	950.58	1888.98	60173.7	21287.9	858.207	73310.5	1015.41	27913.3	601.107	813.839	869.192	19111.4	1016.22	1703.28	717.021	1049.13	990.122	486.125	749.323	720.64	1008.97	1306.32	1193.02	722.533	1066.19	1055.74	647.439	1416.77
O95071	UBR5	O95071	34778.7	30119.5	27749.3	36566.3	31727	35702.3	33298.4	28681.6	30335.3	30334	33838.4	25507.2	29661.1	24572.6	332502	17346.9	37542.6	44876	23760.9	24037.9	70901	52352.3	50832.5	40505.6	62920.8	13097.6	27465.6	18339.5	34993.1	18047.9	25066.1	32844.4	32442.6	27495.3	24898.2	29063.8	30729.3	31934	31036.4	33646.2	50007
O95104	SCAF4	O95104	121354	96277.3	133111	110625	125832	188124	100258	129043	128400	101696	108336	163362	170126	205375	384261	110707	94282.4	197135	185182	150654	97329.7	103790	91404	61369.8	74577.7	37272.7	35314.3	67262.8	186934	58520.2	58306.3	70965	73894.4	56060.9	86012.8	61855.1	77060.3	82260	81014.9	77295.8	1740.28
O95139	NDUFB6	O95139	240191	318385	285000	111485	188504	169929	101893	175963	207069	247824	175638	399232	132698	195171	348765	352548	73265.8	129034	401227	480023	134453	186151	107146	169533	93890.1	342390	298472	265228	127000	187929	162067	128591	136759	208591	180126	158493	157527	182060	152825	144678	173964
O95140	MFN2	O95140	35571.9	53692	47265.6	51411.3	70085.4	44476.1	60293.5	37444.4	59165.2	69098.6	41687.9	48440.8	33581.3	43356.5	101931	73049.9	45849.6	72399.4	107987	93399.6	27887.7	38766.9	15508.5	17310.4	24428	63061.8	70114.9	75568.7	36497.4	36844.8	49655.3	77332.6	70602.9	48954.2	54307.2	42941.5	53292.8	56392.6	77022.3	66982.9	53939.5
O95149	SNUPN	O95149	43113	746.87	37465	34137.2	38699.6	50537.5	39595.2	33134.6	39201.7	41783.7	60716.2	20693.7	46060.1	28818.5	2186.25	27965.2	28386.8	36338.1	20580.5	50269.4	832.822	51167.1	42865.8	34556.7	79883.7	1100.28	19768.2	34133.6	32710.2	47788.6	57188.3	40246.5	42331.3	41087.1	39731.4	28147.3	40550.6	35646.7	35050.8	36018.5	1275.41
O95155	UBE4B	O95155	29855.2	17720.4	24592.5	25416	35236.7	44811.2	39069.6	20730.3	18455.3	32342.6	18310.2	22529.2	17516.9	17885.6	1865.11	14557.6	44211.6	42333.6	11769.6	10163.7	33736.9	34426.3	40838.2	37018.9	44741.4	42206.8	24133.8	29577.6	32578.5	23303.1	18650.6	24061.9	9750.94	24129.1	31836.4	18937.2	19122.2	19022.1	14906.2	26133.3	47295.1
O95159	ZFPL1	O95159	853.479	40639.5	14644.6	709.695	566.752	29303.8	1019.8	44576.2	911.109	43726.5	34363	42348.4	1260.45	922.283	2124.73	970.772	565.56	638.869	968.336	644.191	29953.5	26665.1	36954.1	28488.8	847.302	36970	1166.46	1427.78	679.035	970.981	469.178	853.526	33592.5	239047	184214	579.238	32240.1	28712.8	36973.9	39207.1	1445.09
O95163	ELP1	O95163	33516.7	40288.3	35760.6	55953.9	37656.8	36912.1	208180	42491	25922	37495.9	51666.6	24024.7	43809.7	46599.3	88005.5	24762.2	74059.4	60569.6	31788.8	20796.7	67439.1	42607.9	65061.9	57882.2	82314.3	37362.4	61480.5	51143.2	47791.6	67866.1	33423.6	49757.6	59869.1	42536.8	36508	44883	46603.1	38947	40587.9	44388.1	46559.8
O95167	NDUFA3	O95167	80009.3	120224	163841	99410.6	97483.6	49761.6	140780	82372.1	51906.8	66030.9	61301.4	177451	116671	119833	134900	197471	62183.4	112739	264839	343450	72123	66299.7	58816.2	61570.5	66989.9	61312	104827	58352.5	78039.6	62084.5	69266.1	50031.4	47707	58082.4	46124.5	72662.2	65903.2	73457.8	57586.8	54849.9	80231.1
O95168	NDUFB4	O95168	207663	255710	179606	101634	159065	105033	231024	213261	226537	257777	202350	225145	296422	325215	560300	340811	71598.5	120486	337797	372525	97433.1	123436	128766	99812.9	68920.8	499587	361226	347557	122234	216572	215891	225857	255044	198152	263227	195744	214760	236964	227511	237898	185388
O95169	NDUFB8	O95169	86469.9	201295	167903	82556.9	73838.4	28555.3	882.618	150181	105758	111182	115985	230794	184397	146281	151508	221016	41383.5	93384.7	267617	264693	59369.5	97731.8	28384.5	66063.2	54698.8	135004	145388	193139	990.455	143623	81367.3	72173.5	75874.8	118116	99618.8	76551.9	107939	105147	103398	97851.7	1256.57
O95182	NDUFA7	O95182	63319.5	90436.8	68707.8	57733.3	60101.9	33219.2	50087.9	59267.3	56385.1	57956.7	64090.6	107757	71619.4	86846.1	204568	157825	43691.8	58196.8	150745	242274	29110.7	46944.3	25120.1	16179.2	37612.6	164072	110411	101510	38440.4	95057.1	88403.3	55731.2	56684.5	54194.6	56841.9	57708	50279.2	43965.7	63478.3	45725.4	122960
O95183	VAMP5	O95183	69896.3	77918.4	80133.3	138418	65417	57852.2	1423.16	52578.6	1094.39	53156.7	61939.6	125069	87026.1	767.152	172610	123193	121010	208032	138383	137055	959.097	92689.9	71405.7	95135.4	864.833	1589.07	1523.75	1012.96	1329.73	1044.53	55199.9	844.317	80092.2	70226	725.016	105491	81194	81541.1	804.721	74610.5	1535.4
O95197	RTN3	O95197	444.612	792.867	84769	119800	258766	133239	595.077	706.963	232646	150795	133049	890.682	132847	720.576	2767.94	274126	849.807	639.845	188236	886.028	702.109	561.595	73267.4	930.347	667.871	586280	351352	1.16364e+06	177561	332279	119375	155744	153501	139452	87739.9	1089.53	815.373	124514	1236.31	975.478	2263.36
O95202	LETM1	O95202	120501	225052	202129	128238	130108	98058	118142	78488.2	146999	109042	105720	161371	126606	84755.6	280906	369839	41955.7	74389.4	191894	393134	69815.6	107236	180027	132334	70908.8	169666	143633	102138	91183.5	102036	123726	104143	97059.6	94026.9	114659	118561	115564	109401	112226	112998	174303
O95218	ZRANB2	O95218	179525	134517	120444	110249	181157	188337	133393	148386	142603	126304	153189	176712	115225	151992	315573	75878.3	123891	132549	95052.3	96897.4	129269	146892	152197	116577	131049	52447.5	187519	152583	173548	64062.9	157590	145536	133838	173075	149257	131138	138555	127831	132270	136261	223847
O95219	SNX4	O95219	640.68	757.416	2306.11	3073.97	20638.5	12549.5	17831	547.205	958.222	1238.65	1121.97	520.912	13826.5	519.842	1760.54	852.687	5648.23	5726.76	1059.21	731.896	661.313	887.036	1120.84	38088.2	15213.8	24234.7	1429.88	16687.4	869.309	13787.2	509.759	729.038	934.653	687.774	8871.21	735.041	693.615	850.011	830.571	1052.13	1666.38
O95229	ZWINT	O95229	1121.58	1210.05	9404.55	7978.01	19938.1	19528.2	1071.54	11695.8	23020.6	17695.7	10900.9	16522.1	14803.4	12875.2	1514.04	1314	661.325	12303.1	594.012	1044.52	12409.3	37857.8	51944.2	34239.6	37526.1	1207.17	1344.51	749.187	28868.5	864.478	24897.2	18502.9	33483.6	25412.9	17852.1	24925.3	18904.5	9012.54	21010.5	15492.5	17838.9
O95232	LUC7L3	O95232	140293	151541	217977	143177	126987	114543	146912	182476	123830	185264	130209	220409	170250	116668	194577	151485	104004	165736	193594	143205	177716	153746	219051	321115	148832	148378	116889	80534.8	158826	147389	130298	122207	112868	75371.9	174914	124337	130126	116300	149551	135662	152739
O95235	KIF20A	O95235	7760.67	1130.88	12038.1	10550.6	31179.6	12107.6	8743.71	10719.2	21212.6	8521.9	3842.83	22680.6	19792.6	646.072	2072.38	14023.9	818.503	10229.7	1374.21	1141.49	2911.86	25747.2	22297.9	10944.1	15536.5	8920.63	30577.3	956.938	13766.9	865.186	14863	10688.2	9400.89	15233.3	11933.8	13027.3	9951.38	682.448	1082.55	11089.1	2310.32
O95239	KIF4A	O95239	25101.9	34332.9	29081.1	61290.9	45684.6	51379.2	66561.7	32772.3	35081.6	33809.8	27134.9	37623.5	41800.7	28711.7	93473.8	30680.9	6993.56	35314.7	10367.9	17771.9	46545.9	42814.2	70504.1	63674.1	43056.5	31046.8	78635.9	20251.2	49151.5	35053	41630.2	44848.6	44834.1	50554.4	41674.8	34947.8	35648.7	38521.3	40789.4	40016.4	23527.9
O95243	MBD4	O95243	5888.54	888.716	10074.1	11618.4	38563.3	7020.57	960.215	68498.2	1190.12	18852.7	17661.7	21928.6	17449.7	17650.8	2905.64	9157.84	1051.77	801.813	10158.9	4566.97	1191.89	9382.69	8452	10153.7	2158.94	963.281	15365.4	10154.9	15021.7	702.776	13677.6	12962.1	15820.9	8566.69	10627.9	14789.1	6241.64	12391.4	20030.7	13225.9	8165.28
O95248	SBF1	O95248	285252	289627	430588	342645	220204	191162	206020	237334	296982	61063.8	259266	183406	361270	298612	43938.3	139010	409370	393403	253127	196133	251719	289350	227671	187858	119576	100201	111418	31489.2	306847	287318	160828	212460	190669	56848.6	255537	185805	241127	254685	249940	238036	30809.4
O95249	GOSR1	O95249	63166.9	61470.6	59583.6	59056.6	85697.8	60975.2	70952.1	79105.1	80726.9	74497.6	89333.1	116945	51322	64772.6	77245.6	88153	713.913	27376.6	109593	62443.2	30975.2	116142	95173.1	96548.8	39764.7	112826	102431	94387.8	120168	57319.4	66418.3	90296.4	90333.9	142396	72732.8	103813	91285.3	98726.4	84688.6	83633.3	54154.9
O95251	KAT7	O95251	46160.7	67347.2	70560.7	54369.8	48306.4	33829.6	47202.9	62827.5	43295.7	47276.6	62341.2	115817	59541.2	43425.4	82893.2	83174.1	22656.4	44286	75808.8	77554.7	34730	52968	59281.5	37480.1	30631.1	26624.2	51443.9	21053.1	58498.4	48087.1	54018.5	65338.7	61202.4	50032.7	44336.4	60501.4	61543.7	57059.3	65286.5	58676.4	75087.9
O95260	ATE1	O95260	41357.7	34941.8	26117.4	22260.9	39920.9	90342.9	71426.6	37686.2	41594.6	38385.7	28450.7	19865.2	38167.9	53021.5	77681.4	20237.2	78287.1	42107.6	24468.6	17367.9	23655.9	30449.7	33916.2	49958.4	28626.7	35785.5	34856.7	37650.4	40204.7	54337.4	40929.3	42179.6	39594.6	46429.2	35086.1	40690.9	41610	40247.3	38539.1	42967.8	36742.1
O95292	VAPB	O95292	36136.1	97691.2	71053.1	82879	99925.5	35414.7	93700.7	37985.2	36535.5	33281.6	55208.2	76893.7	94718.1	43093.8	35810.6	64223.4	69851	64222.6	86876.2	72831	65540.2	61971.5	61446.3	50905.1	62009.4	70457.8	91496.6	64516.9	59162.8	38394.2	60176.4	89749.6	57387.8	63918.5	61029.9	71650.9	82371.4	54720.8	56774.1	79443	65161.5
O95294	RASAL1	O95294	954.81	1036.34	878.936	865.437	839.44	549.536	1121.15	812.253	883.359	835.521	711.258	3452.71	1202.79	1129.3	2744.22	835.333	587.686	984.403	875.501	951.11	5818.37	1051.39	911.449	32684.1	6763.85	1025.13	1118.6	1194.88	1182.94	783.877	4351.12	9629.05	6297.56	3105.12	9011.59	7372.98	5729.71	9812.95	7312.52	8121.9	875.841
O95295	SNAPIN	O95295	84774.2	105544	72694.8	107085	70432.6	101736	108065	84706.6	112519	87713.8	99981	95756	114139	118394	223075	93906.9	98965.7	101418	106691	78871.3	48659.7	68998.5	104688	127652	73889.3	111848	94465.6	150596	104630	107433	75129.3	105167	98056.3	80500.9	107149	94911.6	99583.8	94099.9	102098	107589	117319
O95297	MPZL1	O95297	21099.5	1421.1	19461.1	41332.1	36853.8	29738.4	826.02	27398.9	1216.57	11960.2	591.288	479.283	1141.05	866.444	1773.51	1063.95	780.875	21728.5	1385.14	987.046	41559.5	44283.6	30155.3	21887.8	603.272	1027.48	1275.24	1014.09	1131.37	30058.4	27480.9	737.092	28619.6	30731.2	931.517	22057.1	38467.5	31008.7	1391	24960.3	1814.47
O95298	NDUFC2	O95298	204527	244578	139103	107275	170232	115919	224602	129830	141339	212433	150003	242943	172720	214579	363737	242955	42102.4	110865	216436	294487	88147.2	111562	120705	64335.9	61163.7	363269	270990	187889	96468.8	202034	216525	148491	199517	158675	165770	161531	148643	139752	179051	184624	279777
O95299	NDUFA10	O95299	226970	354661	229225	112697	177783	115014	234736	183265	179732	197988	178740	260949	236568	282856	225819	402984	95202.5	163619	441719	512230	104934	113720	93149.6	66920.8	99854.4	413632	291472	284068	93634.5	266039	161920	160649	160572	226898	142539	161619	167986	143845	160141	157594	44664.1
O95319	CELF2	O95319	190196	124843	245606	195006	148581	117435	147089	142663	117031	145796	113328	148097	97490.1	94147.4	280438	127655	151042	163568	181761	101570	209566	206851	85412.3	97405.6	129899	80626.2	79441.9	127301	153445	147020	93984.3	98509.5	89436.2	119341	91904.7	106038	84539.1	95921.3	87899.2	109598	397577
O95336	PGLS	O95336	953770	701559	409117	717334	286603	443879	324782	565530	611097	584091	713358	333908	574588	412465	863316	307511	1.05794e+06	550100	294124	286765	543891	406770	591998	438653	509712	705467	391058	654369	862849	719881	594930	702180	682459	676640	467431	688214	676396	631371	665565	673702	931148
O95347	SMC2	O95347	95101.1	117429	101757	111938	102905	122665	163249	118237	99049.1	118406	118777	60856.7	78799.9	112090	106591	60201.5	43965.2	102232	37078.9	28421.7	141761	157466	219738	179247	219057	110344	162183	118212	214854	110276	150704	122624	124157	160420	146718	115024	126940	118713	111011	112340	81037.4
O95352	ATG7	O95352	31919.9	26803.9	36508.5	55157.7	75560.2	19588.1	63635.4	25166.2	37280.8	26087.8	31938.8	8794.03	32329.7	31900.1	38738.2	25654.5	48541.8	28637.9	28140.8	32962.3	37393.4	46461.4	37021.7	39166.7	66901.3	57420.1	55948.3	142425	29364.9	72152.8	22981.1	24219	23942.8	28275.4	27772.1	23543.1	30450.8	27377.6	24659.9	25580.3	1652.13
O95363	FARS2	O95363	27258.1	6411.82	38302.6	20802.7	48363.3	37978.2	52844.2	21125.7	51903.7	52090.7	41901.8	33314.8	834.255	48382.1	1863.96	44797.3	26290.5	36254.7	50297.9	40971.3	26663.7	25625.9	42149.9	25825.5	25232	51151.3	61904.7	30790.2	833.354	35583.7	27794.8	1420.99	695.21	43566.3	1051.69	41797.6	53276.7	35018	43560.1	36297.1	1371.42
O95365	ZBTB7A	O95365	19640.8	16520.7	23521	1130.42	844.709	14605.6	1160.2	16591.1	1019.89	32601.6	15914.5	24546.5	1071.89	718.902	2414.99	21563.2	18823.8	19052.5	37273.8	22973.9	1064.82	12781.6	1074.47	1018.46	906.166	914.43	1671.68	1477.62	880.861	838.396	21350.1	8932.35	704.055	30310.7	774.269	13684.7	9727.73	14694.3	10369.1	11089.9	1197.85
O95372	LYPLA2	O95372	170182	124660	56716.2	88022.2	123290	191873	128805	130034	97226.5	102180	155364	131007	156466	150304	347555	52659.9	123973	66640.6	64495.2	52794	92574.9	156177	204922	208207	124117	155016	101205	136975	167237	125921	216111	176124	189859	193999	131837	213059	188317	174566	181537	169676	54971.8
O95373	IPO7	O95373	139587	192795	172691	243180	213419	294408	241235	164107	192892	133633	218951	111108	316196	168220	266685	95235.5	195563	277635	95483.4	79345.7	307694	250869	157395	248313	350974	153343	142823	175254	109176	149976	239499	214220	220144	242902	197782	194192	194479	177367	205834	209560	272804
O95376	ARIH2	O95376	33143	27656.2	37925.6	34249.5	25576.4	20656.2	20434.6	30593	29208.9	21888.2	30295	17939.6	35028.5	37036.2	25417.9	947.134	27759.4	23149.2	23871.2	19567.7	46296.3	34059.3	38147.9	46089	47490	21923.1	23059	21577.9	27680.9	27463.6	22315.3	17502.9	18374.3	26538.1	22696.4	18409.9	13749.5	20395	17426	18527.5	32838.6
O95379	TNFAIP8	O95379	16072.2	22491.1	29887	23353	27320.4	15326	23496.3	37009.9	25783.1	26192.7	31392.1	21504.9	46496.6	25281.2	59702.2	27123.6	28857.5	27005.7	44580.3	24697.5	36260.9	65863.3	24228.5	11934.7	26594.2	63640.6	38753.6	79606.3	56355.8	84677.3	29565	40479	30099.1	39285	37354.5	22772.3	29061.1	29889	33069.8	32336	50927.9
O95391	SLU7	O95391	45949	35695.2	53357.4	30286.9	66048.6	63300.5	52705.8	40434.1	38128.7	38491.8	53488.6	56741.1	47362.4	48205.7	68363.6	28236	40165.6	61202.1	53278.5	35374.8	36236	52004.6	52798.1	35568.9	24710.3	1624.04	25730.3	15343.9	61848.4	660.984	39824.1	45060.6	44232.3	29040.6	37471.3	40561.5	45143.8	43910.7	44983.4	44166.1	70728
O95394	PGM3	O95394	94067.2	554.598	13410.7	19614.9	899.183	24242.3	10761	33368.7	939.057	1014.73	721.869	734.986	7313.62	52417.6	2495.79	978.568	27841.8	22656.3	890.201	1506.77	20535.9	55047.8	38317.1	35682.9	25828.4	999.289	1701.51	710.581	54594.9	704.036	1275.98	42121.7	1256.09	32171.2	921.087	1149.13	43792.8	581.771	629.235	47404.5	1372.72
O95396	MOCS3	O95396	17779.8	22070.1	134897	9657.41	901.86	679.058	939.346	22459.3	1130.91	1200.54	13080.7	1038.62	31134.1	21454.7	59117.4	19365.3	23272	220397	80731.5	697.244	6966.21	36390.9	26661.2	20406.1	752.352	956.278	24815.6	1910.14	24292.5	17876	54368.8	11052.8	19167.2	763.016	1103.25	13402.8	21796.3	22689.3	19390.7	1007.27	1189.85
O95400	CD2BP2	O95400	118530	138348	117522	112202	64631.1	61755.7	55724.1	97554.9	117384	92339.7	105379	169450	135436	127608	224325	104488	66203.6	89929.6	61068.8	84712.4	63643.1	135852	114216	85809.8	80431.8	135648	84388.2	72274.4	171577	170539	155869	116089	117699	113991	116551	129409	132080	126021	127672	118536	180084
O95425	SVIL	O95425	865.751	1632.28	4431.95	10101.6	13378.4	16856.3	27300.6	3725.83	938.847	2695.99	4392.44	7448.89	8870.13	580.182	3179.15	1029.68	4908.56	894.74	1097.57	713.545	17819.2	12136.5	11583.2	5279.66	12255.5	7781	7567.84	27190	18360.8	14043.7	3090.64	5056.78	6119.66	5679.04	4700.28	4600.31	1097.73	4187.27	4099.31	3855.73	1635.74
O95427	PIGN	O95427	443.727	965.265	16671.5	1080	11163.8	1046.92	1364.2	788.774	1908.54	730.396	5030.28	1319.85	1062.36	991.935	2148.78	19362.5	481.209	8525.5	24026.4	33280.8	858.697	981.282	809.484	765.355	449.689	921.369	1176.03	702.145	1374.04	946.537	759.428	928.11	1731.82	651.582	697.452	1068.93	952.419	1251.92	833.872	1005.72	1499.42
O95429	BAG4	O95429	10939.8	719.467	15680.3	16030.3	14972.2	17487.2	1300.98	10854	21076.5	10453.6	14603	26304	26806.1	11188.3	20533.6	9901.22	16653.7	15767.7	7406.48	16875.3	14233.3	37932.2	16513.1	18406.7	26818.3	905.438	2029.48	20696.7	14554.9	15999.5	12929.3	17921.7	19419.8	19548.9	17083.3	16487	20267.9	20171.2	18137.8	12775	1869.72
O95433	AHSA1	O95433	250863	297431	185039	213532	323355	476954	383104	255246	366573	196911	288029	228297	243104	268237	400591	148961	402654	282316	153175	230614	241911	432401	768547	460681	607484	262320	289252	251921	385997	329277	400229	316535	336035	401425	317834	295315	295995	277998	299605	286484	174154
O95453	PARN	O95453	65585	70090.8	58698.8	90832.3	42792.9	51521.8	45716.6	47797.4	63743.4	54233.3	63400.7	32291	53588.7	60678.9	137809	35359.6	71935	53815.8	48495.6	37956	58594.1	82951.3	79350.2	75999.3	67406.8	42683.6	59505.7	69626.1	59298.6	49919.8	50273.2	54869.3	52333.6	62507.9	64799.3	52658.9	55315.7	54506.9	56145.4	52605.7	36001.6
O95456	PSMG1	O95456	31470.5	57933.5	65807.1	54138.9	129144	188391	54753	62281.7	82903.2	66958	67277.4	55294.6	66689.4	96214.5	170004	30842.2	111891	157656	43996.7	27447.9	125716	186432	130748	125682	245341	90383.8	104833	50617.8	175664	59246.6	112083	146210	124358	104129	75042.2	89282.9	99734.4	102195	103698	101102	56488.3
O95466	FMNL1	O95466	190378	275992	166500	182606	132994	70878.2	68804.8	205962	228691	262566	301326	391892	230790	154206	445259	302275	65631.2	150041	199755	264738	69978.8	169170	161233	73982.2	37615.7	415707	228409	378049	311153	505683	384352	302929	328221	382843	452939	297174	286560	215853	231083	193499	210727
O95470	SGPL1	O95470	16989.9	34996.5	19837	29186.5	56728.8	62357.7	61095.2	22327.6	28199.7	28822	28691.5	29376.9	19726	15695.1	69029.2	35155.2	24115.3	41537.7	68689.9	18937.2	30334.8	26999.5	34222	38688.9	18662.2	37538.6	27097	50534.8	36919.3	27597.6	32465.3	46862.1	46192	44225.9	35910.9	41479.5	39919	42400.8	43650	48027.2	41690.7
O95478	NSA2	O95478	31211.4	15660	42277.9	34424.4	42009.4	67574.2	53644.9	37561.7	18054.2	36211.6	77659.2	64238.7	32615.3	50781.2	109604	36848.8	44950.2	39597.8	50901.1	29856.5	42883.5	53531.8	42176.9	77255.7	41207	18532.5	1131.54	1101.18	11570.1	20198.4	46682.2	56090.6	64940.4	46879.3	34168.6	40632.2	45106.1	43626.3	46817.9	40187.6	32466.9
O95479	H6PD	O95479	21174.6	43043.9	34544.6	54251.2	76842.5	26194.9	31328.8	36327.9	64567.6	60387.6	43179.9	25610.9	22393.7	25779.7	53362.9	172599	162160	87330.8	61185.4	78087.5	25958	26142.2	15364.3	5604	8884.31	120131	53393.8	167013	78528.7	229721	60382.7	50296.4	53254.8	53248.8	56912.5	59223	64159.7	53802.4	51810.9	50927.7	62943.4
O95487	SEC24B	O95487	31635.8	24980.2	43834	51884.5	25652.3	23628.5	29284.7	28754.2	30247.2	33145.8	28842.9	29417.5	29917.9	22271	64877.3	27792.4	28050.8	27080.1	31827.4	39779.7	54696	37064.2	40398.2	37548.2	55325	30117.1	40375.1	32870.1	52179.3	19965	24677.3	45543.1	67252.1	20575.8	29394.9	23088.3	23494.1	23813.8	23402.7	29827.4	47909.9
O95497	VNN1	O95497	447.192	858.297	703.163	994.629	1610.83	825.789	836.768	455.597	132745	958.493	770.531	759.921	808.46	1078.24	2328.91	819.523	664.167	1149.53	692.212	55955.2	1030	777.371	1497.49	709.233	724.24	109592	1170.24	147065	855.152	784.423	56941.6	49395.4	41516.6	50971.6	34985.7	48998.7	42237.1	36723.4	44776.8	60289.2	1465.61
O95544	NADK	O95544	553.675	29152.8	20430.5	37793.2	18717.9	34848.2	46894.8	581.809	1665.58	998.859	961.271	587.399	39661.8	679.213	3597.14	876.534	24439.8	27199.2	904.361	619.678	20560.1	14654.9	16000.4	13417.1	548.01	108066	60182.4	201350	784.547	69715.1	1400.72	1146.86	1422.23	1061.62	1094.43	1106.15	25907.3	698.303	908.894	1008.37	1445.65
O95551	TDP2	O95551	44147.8	41605.8	42981.8	41616.3	55632.5	88982.2	46058.2	46276.4	50315.1	15918.7	38782.3	29141.6	55464.2	58062.1	24608	968.267	36528.1	22466	15334.2	717.314	45904.9	71886.6	100779	92091.4	77652.1	1614.92	25381.1	23641.7	62806.3	28165.3	46433.7	55061.9	48609.1	41266.7	88325	49873.8	58257.8	58493.2	57146.9	56969.3	53935.6
O95562	SFT2D2	O95562	1068.52	2259.27	33149.2	43174.7	811.763	946.544	716.06	49107.3	955.507	729.014	43603.2	928.698	17439.1	767.264	1893.74	34603.5	480.534	1221.54	38129.5	55428	20858.9	38911.6	570.545	857.057	954.09	1310.36	1643.55	668.352	910.647	906.287	582.945	648.129	952.772	1207.47	617.919	36007.3	1332.23	625.358	899.79	735.009	1936.5
O95563	MPC2	O95563	29696.2	44949.9	173940	41127.8	85015.8	83368.8	74773.5	25107.3	40013.4	58538.9	20991.1	21685.3	11789.6	35296.2	2115.4	71385.2	37595.6	63938.8	105703	58688.5	55637.9	22055.9	72448.8	54873.6	35536.2	89401.5	68366.2	39754.6	36860.4	24671.7	62190.2	46830.4	33929	47014.8	36095.9	44782	47424.1	48295	47139.7	31922.2	45621.7
O95571	ETHE1	O95571	269482	583431	625214	324460	778148	492629	652026	228237	522219	381182	296201	608498	364937	531794	481914	802582	813199	625156	827664	889829	111900	185861	163769	104126	157846	1.27011e+06	619898	815778	260334	410662	254171	514499	539270	412415	276337	318074	452610	307672	438335	334887	512410
O95573	ACSL3	O95573	33445.9	64328.2	44180.8	38656.1	77903.5	30467.9	22732.4	33164.1	58425.3	33793.3	40788.9	102828	43072.5	34824.8	121788	94253	22475	59547.6	46989.8	56668.1	55535	57338.9	35967.3	35436.5	51222.3	99800.2	77672.3	76376	49701.9	53863.4	60528.6	46847.9	45176.5	55603.5	57713.9	51729.6	53409.8	43358.2	45897.5	44716.9	75873.9
O95602	POLR1A	O95602	70016.2	49182.3	57343.4	40711.1	14642.9	42994.5	28565.2	55139.9	46505.4	83129.9	73935.5	50926.3	31802.2	103491	119501	56379.5	15623.6	18620.8	67704.5	61130.5	61991.1	73237.7	60116.9	97202.1	87686.7	21875.7	38182.9	14738.3	19135.5	35456	63539.7	70976.2	73134	74412.7	79807.9	72676.4	75299.5	73984.7	74888.6	73477.4	47224.9
O95613	PCNT	O95613	20549.5	212650	112912	153285	47822.8	32766.5	230075	197685	42910.5	29508.8	43259.5	45204.1	49428.3	27581.1	98346.7	38947	108957	27110.5	216034	40553.4	60950.3	15005.1	70341	172804	326631	13521.5	21364.3	1000.38	87235.9	65658.5	19631.8	23902.4	20960.6	31807.3	18806.1	30697.4	31486.4	29393.2	27350.2	27957.1	28314.4
O95619	YEATS4	O95619	60899.4	66058	54944.8	61055.8	62953.4	52742.9	37706.2	45828.8	70425	55769.6	59421.4	70547.6	52538.1	60182	83965.1	58865.9	35271.8	52252.2	60045.2	71335.5	31967.2	52721.2	36167.4	44062	35461	37317.3	49642.4	24580.5	85074.1	54598.1	54766.6	60607.8	60763.9	56557.8	45284.7	52963.5	78604.9	69263.8	57534.8	63436	95776.6
O95625	ZBTB11	O95625	22823	842.227	19285.9	1238.74	879.897	18065.1	527.867	13209.8	1652.95	15912.1	21597.1	789.803	1006.77	16651.5	2216.02	757.79	486.119	767.655	719.26	464.434	856.318	23559.6	12697.4	19588.6	19087.4	839.255	1457.75	1012.25	26879.6	1137.45	714.747	1795.62	15190.9	1004.11	767.618	14788.3	16035.4	18167.2	15388.8	17378.2	1223.19
O95630	STAMBP	O95630	63149.9	68122.2	50784.8	65176	25908	36344.3	32219.5	48390.6	62450.3	49559.7	58053.4	32927.4	66773.4	65940.3	95484	43103.6	53138.9	37389.4	50460.3	31552.4	61250	64164.9	89647.6	77571	48815.8	65423.5	53735.7	43505.7	82200.9	72564.6	60846	72514.9	68965	46222	56138.1	67928.1	64251.8	64047.3	68054.5	71106.6	72486.5
O95639	CPSF4	O95639	69513	71170.7	94930.1	87723.9	61273.4	70418.4	78279.6	58722.7	51777.5	63137.4	54249.4	84759.5	91228	55185.3	43625.2	71675.6	57081	84309.5	137277	101241	92401.6	62746.4	62072.1	74449.9	90899.9	25568.8	43959.5	72711.2	55033.3	66705.9	44283.1	36958.1	40423	50491.5	27116.5	40132.2	36466.2	39414.1	36438.1	38048	75656.5
O95644	NFATC1	O95644	1217.69	990.952	419.471	1011.54	30880.9	30283.5	808.935	12045.4	1260.15	26345.5	32452.1	958.124	949.872	1040.84	1862.71	1683.93	607.942	769.598	19929	20363.7	54104.3	75307.4	22195	16043.6	9563.73	30526.3	1216.13	1015.93	82347.4	36854.7	21682.3	18754.7	17334.2	791.233	31465.2	28507.5	36780.4	31724.3	25079.8	895.083	1613.51
O95671	ASMTL	O95671	47073.2	62864.2	64906.5	66902.7	46386.4	82354.6	79927	34709.7	28624.4	63177.6	109739	67440.8	152619	102628	201639	47606.3	71226.2	61519.2	64469.9	112088	34157.5	65994.6	38635.9	62000.2	63417.2	33049	67461.6	43361.2	83070.4	32854.2	46886.4	49092.2	47870.5	40522.7	102231	54782	56727.6	52442	55057.7	51770.2	101249
O95674	CDS2	O95674	73819.6	98082.6	85687.8	53302.2	97929.6	48428.2	79190.3	90740.1	108477	107666	121687	176041	126013	130853	395360	306700	95543	76583.8	170409	143665	28116.8	60110.4	46603.9	24625.7	18493.3	75401.6	83110.5	99117.7	111646	73087.5	81038.8	108240	83019.5	58319	86761.8	80091.4	84195.8	80773.6	116284	132583	55132.4
O95684	CEP43	O95684	905.613	1087.53	9081.98	18110.7	25390.1	48944.5	1399.23	16729.6	889.185	16884.3	14957.8	5519.93	7893.8	597.696	2575	654.068	819.551	20337.8	12966.1	6890.23	17695.1	23398.6	40422.3	15653.6	13084.2	1377.21	18997.8	685.279	26200.9	978.804	18848.8	14069.9	17547.2	948.851	21091.3	18261.7	1053.92	16158.8	1225.85	16856.2	1804.1
O95696	BRD1	O95696	54536.3	52906.1	72878.5	37080.2	68755.2	35664.9	53331.5	57930.2	66634.3	136788	50679.2	134493	49100.1	81227.4	74319.5	110774	460.426	32413.2	65439.4	62429.2	30608.2	29976.3	75303.4	31637.2	33760.1	43217.6	30799.1	33074.5	99288.1	72548.6	62927.6	56366.6	66676.2	47919.6	71291.3	57125.6	59793.4	43964.4	52492.8	42103.4	78573.5
O95707	POP4	O95707	23396.5	790.021	29582.3	34480.9	19762.5	21337.2	21047.8	13470.7	14407.8	17133.3	18272.3	24898.8	646.433	20924.7	1503.06	15885.5	27005.7	19948.4	17862.9	19744.4	44309.8	29946	25622.8	25078.8	48038.9	1258.96	11356	1655.34	1339.08	1051.88	16765.7	19992.8	17427.8	17205.4	16381.8	17736.8	25928.7	24744.1	16642.6	27138.4	19940.8
O95714	HERC2	O95714	103896	87383.3	77426.5	99900.5	52495.5	45511.2	76418.4	89526.1	85443.4	72632.5	58516.6	52206	74055.9	101018	1533.51	61901.3	152866	81104.1	72797.8	47484.3	67571.2	68848.9	72319.4	74597	79164.7	126460	81236.2	898.523	82893.9	77541.4	57764.2	73481.7	69996.2	11932	19994.3	85056.1	70026.9	66446.8	83058.7	77343.4	1539.53
O95716	RAB3D	O95716	163587	232695	163890	274774	296022	222782	265761	219421	216425	132562	150798	295525	306468	208674	389898	303024	167526	138264	331888	176992	186512	128018	123958	110681	250891	461286	298854	535263	171236	358091	190739	146063	151732	196469	171765	136571	151731	137551	139547	140041	191541
O95721	SNAP29	O95721	60032	79239.6	47516.7	51338.9	106192	115724	88105.6	65886.6	102736	91168	93437.3	91733.3	75827	76416.4	127829	78165.6	81559.6	95065.4	76034.8	63369.9	51220.9	93889.1	120766	81511.6	67124.7	113047	135058	128980	81088.8	53135.8	110776	100806	92976.1	75821.6	94400.8	93021.2	98028.7	89692.6	107162	96339.1	134395
O95747	OXSR1	O95747	173081	151926	116168	167316	110128	122116	166045	182584	177725	221034	170652	129747	240448	190892	192188	118029	210853	138216	172837	113268	245660	169066	382656	164384	145736	185067	173647	147302	369922	221026	148291	172405	160002	73171.1	193863	169272	154085	160956	161698	178029	250186
O95749	GGPS1	O95749	45171	36561.9	21687.4	40990.9	61268	53376.7	59807.6	49580.2	48295.7	45404.2	60917.2	732.774	61673.9	54400.8	53369.1	29422.3	103588	83623.5	37235.1	1209.38	35705.7	18272.1	52064.4	21182.3	30200.7	44585.6	1421.02	43973.4	1255.79	47089.9	24513.7	52280.7	45595	57232.4	43783.8	38829.1	616.579	45383	46985.1	51255.8	1473.85
O95757	HSPA4L	O95757	736.797	1010.07	1027.76	841.389	164698	747.909	29260.7	605.068	984.73	916.275	671.924	693.792	622167	873.84	1758.17	551.21	515.707	1027.21	817.62	735.567	1017.83	849.226	172940	742.988	20384.6	2364.79	1245.01	50169.6	842.126	1256.35	991.598	1061.19	394959	1191.07	901.375	922.354	1299.97	798.79	1417.99	911.315	1353.39
O95758	PTBP3	O95758	53635.9	54193.2	54542.2	86575.2	76465.6	69803.9	91681	104355	30288	61522.4	80360.6	150338	104886	81048.3	158349	67019.4	58314	90710.7	102419	76747.1	66600.7	95079.8	31715.1	107695	67825.6	94720	74417.6	105527	96012.8	82104	99666	82620.4	81015.1	114506	98490.6	80869	92267.1	93945.5	79729.5	74579.2	114938
O95772	STARD3NL	O95772	32555.3	1091.05	50290.8	870.39	808.831	853.553	1000.36	632.994	1496.45	1362.09	575.223	573.464	947.421	869.356	3158.81	29625.6	17381.5	686.729	61647.7	706.884	21190	26146.2	665.728	721.143	983.704	1118.74	1424.34	45572.9	902.891	951.567	546.028	1053.16	850.973	625.27	1362.57	1012.41	930.378	865.667	781.793	832.206	1842.35
O95777	LSM8	O95777	308085	310428	294947	422826	225254	188246	242932	209843	186626	174267	277438	317197	303955	252354	667589	210400	387640	257324	193857	241811	254735	240485	190010	116550	201718	237111	247355	176565	318191	393663	299592	223967	245472	240558	224162	222361	194321	183898	198562	208312	248567
O95782	AP2A1	O95782	110962	89865.8	93665.2	158996	188517	132703	186132	140117	179867	136311	128280	145959	98824	138840	219402	236989	162957	254388	298617	135498	114374	109338	154044	136677	121270	258033	396094	206442	118197	137506	133514	138325	132134	148435	168673	124940	117828	119241	120235	128560	169561
O95785	WIZ	O95785	57378.2	76078.8	60438.1	54452.5	71516.3	64756.8	44702.3	56542.8	66497.3	71360.8	64138	193904	46134	75057.7	351089	87270.3	34825.2	51265	67580.6	92738.8	44807.5	49618.2	15629.3	36714	30895.7	72608.6	58866.7	22268.8	70746.7	36022.9	98988.5	67430.6	69333.8	85291.3	80011	76088	69283.5	60681.4	66029.3	65800.8	108109
O95786	DDX58	O95786	29618.7	15850	19731.2	52727.8	35655.9	14701.8	41528.9	23554.2	20730.2	12700	13726.2	13816.4	41191.3	21986.6	92484.1	16945.7	20868.1	12544.4	30114.6	18985.5	31130.1	17676.3	28833.5	27621.8	32724	34625.4	39041.7	30500.9	24353.3	19248.2	23736.7	32361.1	28026.6	20504.1	29028.7	24471.4	25284.4	28067.3	25939.5	29961.4	31380.9
O95793	STAU1	O95793	28888.9	40093.6	35551.1	31509.5	46040.9	33564.3	28761	17603.6	22307.6	20070.6	20979.1	44822.5	33662.1	27310.2	114047	19862	16215.6	40086.2	16893.7	29138.5	53908.4	53392.5	93681.1	69063.9	67313.5	24346.4	45142.6	21475	40187.9	22183.6	32511.4	33913.3	34690.9	26947.6	37015.9	27684.7	48922	33975	33700	34426.6	73822
O95801	TTC4	O95801	24167.3	48541.6	30142.5	84508	53892	71103.8	51629.7	47181.5	63092.4	41186.9	49508.3	37454.1	42136.3	59070.2	39997.3	25559.6	52144.1	81850.6	24480.4	1261.66	80591.6	60861.7	131361	137216	99870.8	21283.9	99786	60711.2	51413.1	95653.7	66504.4	63292.5	48784.6	69722.8	68813.3	61041.2	64340	64464.2	61889.9	67065.4	1765.76
O95810	CAVIN2	O95810	1013.98	12482.8	19824	16191.6	1172.46	931.364	19033.2	30117.8	885.916	774.394	793.564	794.332	45751.4	831.958	1684.04	936.122	12136	627.206	92864.9	6358.79	1315.12	964.463	831.1	396.133	818.872	303893	140049	364463	1241.01	90581.9	474.146	760.509	868.807	981.988	1069.11	616.576	23275.4	11737.8	839.27	963.24	1867.36
O95816	BAG2	O95816	23977.9	788.25	62164.7	26448.4	39981	64754.3	65708.8	26186.8	63265.6	23282.8	18568	948.646	8419.67	853.959	1811.67	20186.2	54032.3	59024	147225	20516	150134	123080	207845	162165	218022	56788.8	80870.6	59953.8	856.115	1487.36	53721	92706.8	33215.3	30512.2	56566.9	66112.5	79176.3	83711.8	88044.4	87552.5	145714
O95819	MAP4K4	O95819	43098.3	30113.2	53135	70094.9	30195.7	34277.8	37822.1	48491.3	86348.6	58113.2	54404.1	88281.1	49499.8	35109.5	163380	78998.8	48364.1	57238.3	42484.8	43283.1	107468	54784.3	183277	49897.5	120096	103329	97833.2	52779.8	34150.4	53335.3	52917.7	87782.6	96963.1	35933.5	69891.2	78203.7	72595.2	72696.4	71928.4	90306.5	99050.2
O95822	MLYCD	O95822	17241.5	37095.1	35309.2	98102.5	18217.4	31244	15560.4	13704.9	1491.47	21447.8	37540.7	31815.3	36191.7	23104.9	51079	45023.7	17359.3	16310.3	56921.8	26063.8	49985.8	144821	9184.48	16261.5	130560	48373.1	32403.5	32507.2	22549	49132.9	25285.3	17659.6	25435.8	22003.9	18818.4	20216.6	22882.2	22897.9	20652.4	21038.8	1858.83
O95825	CRYZL1	O95825	20419.5	1059.98	42744.8	39493.8	975.991	41319.7	741.642	24341.9	1714.69	16337.7	31747	975.203	40342.7	1625.4	869.724	29481	74849.2	63000.8	745.618	85277.8	29773.8	46466.5	12486.6	35342.4	23287.9	902.297	1050.79	1294.68	21581.2	764.273	14360.2	1281.98	579.41	22879	1012.65	17806.8	19224.8	20381.9	921.44	961.235	1623.21
O95831	AIFM1	O95831	255395	357881	344135	201484	474079	327174	474556	263102	341195	288407	313281	445108	272769	270562	379167	449713	251742	370727	524180	971521	258529	261024	275345	279538	199275	550155	449948	458782	305413	373433	316345	236472	258353	227824	329966	284288	234812	245699	245966	230563	360768
O95834	EML2	O95834	30541.7	32588.9	26052.7	43949.1	737.025	37169.4	24376.1	53516.7	65406.9	35094.1	58102	38872.4	95141.9	56709.8	57785.7	20286.3	64787.7	39603.3	57397.1	33338.1	1195.77	24449.5	35266.3	34794.3	482.719	167799	84580.3	123303	42892.4	64817.4	35207.5	42006.2	42301.9	20020.5	44035.5	31567.3	31606.3	41927.6	35719.2	21821.6	1343.98
O95861	BPNT1	O95861	125822	135754	123241	140949	151470	215497	220811	126148	166100	102717	161796	121383	212488	223405	386457	75210.3	278004	301262	102462	91958.4	205886	122931	133075	133330	114803	68056.8	66641.6	60189.8	100424	117290	99155	117163	111194	153324	124249	107413	114337	115880	113108	111755	82081.1
O95864	FADS2	O95864	18699.4	18281.5	19723.6	12842	26788.5	26854.7	18204.2	19637.4	42571.1	32022.8	20076.1	17196.7	11821.8	15834.8	2318.89	27621	544.457	19005.7	10881.8	12978.7	28514.1	137324	123994	101429	119527	62916.6	131876	15838	87754.7	23270.6	42031.6	70356.9	60557.8	70571.2	68549.1	58010	52862.5	50927.1	56038.1	65742.6	91335
O95865	DDAH2	O95865	455067	498339	340850	433465	662509	923859	879889	279077	150880	157640	134195	734394	720746	529817	760197	358584	1.14445e+06	983263	135096	322956	255831	548783	145042	148034	198796	263156	181279	185114	1.09782e+06	522286	428315	404945	376341	433460	221560	385176	354609	341247	372080	389257	493826
O95870	ABHD16A	O95870	44090.3	51563.1	44851.4	34875.8	61046	51133.6	72165.7	46436.3	76975.1	69350.5	50052.2	80465.4	36264.1	45136.2	45425.2	78142.3	47997.9	39043.8	126015	66528.7	31421.2	38038.9	39783.6	41814.2	17066.7	142432	162937	165768	55545	69471.7	53830	68913.8	66968.2	49025.5	77804.8	55574.6	74716.9	70906	69408.9	64250.7	37172.7
O95881	TXNDC12	O95881	156963	210919	117078	233225	598154	325518	294513	129018	342131	338449	255984	188253	307273	164881	136831	163602	202352	189018	219738	108455	428543	466733	332257	191510	237506	133285	92801.7	462485	431791	206840	243846	309383	308162	244585	217936	214671	273568	279850	301491	239994	383943
O95926	SYF2	O95926	63044.2	52057.1	74110	56844.8	91951.8	80273.3	100394	59943.3	48343.4	66104	52474.8	71358.7	65308	65614.7	66694.2	50259.1	73391.4	68894.7	69326.7	48137.3	36192	63157.7	47321.3	48589.5	53479.2	1440.05	44821.5	36895.5	75905.9	6499.98	42548	39276	43747.9	44720.4	36456.3	45599.7	41574.1	41979.6	39664.2	40146.9	12764.2
O95977	S1PR4	O95977	33198.6	969.062	27382	721.661	1332.21	13313.2	891.354	18484.3	1183.65	1052.54	26600.6	25219.7	31051.2	953.318	2406.5	44486.5	14531.9	977.593	28349.7	31485	542.936	15941.6	811.472	22931.7	9904.6	963.916	912.831	82735.2	1690.65	892.339	1221.12	23744.4	25372.2	1046.55	885.328	23739.3	26720.1	22387.2	871.918	876.49	1223.52
O95980	RECK	O95980	810.473	1072.47	74741.1	1065.17	982.929	573.999	809.989	536.706	1345.49	1051.87	880.479	25043.2	592.228	37105.3	1647.57	792.773	625.993	768.821	1047.39	52220.1	679.58	775.444	59777.4	880.741	944.436	1571.97	945.867	2004.49	841.263	860.094	986.7	916.894	1063.55	820.152	741.202	947.525	829.098	944.159	1117.85	825.291	1005.86
O95983	MBD3	O95983	66492.9	71288.9	66197.2	71889.6	92399.8	89274.7	61572	63423.7	80825.1	44174.8	47094.6	84165.2	49650.4	111205	85903.9	76284.3	65620.4	74691	64254.6	43686.8	59481.4	85250.8	72191.8	76632.8	105109	23412	87055.8	34415.6	128798	57505	46546.9	54108.3	56079.6	61246.1	41192.5	54467	50629.8	57737.8	47176.1	53617.8	48333.1
O95985	TOP3B	O95985	9530.38	41906.3	13438.9	969.89	8880.5	12065.5	12317.8	11530.3	5726.52	10133.2	11204.7	37009.8	8788.53	7975.62	2079.8	957.738	681.411	12930.5	11810.3	4852.58	17398.8	32360.4	8500.84	12437.2	9907.85	989.83	1596.74	1584.31	13182.4	14629	635.6	8510.58	7879.47	9988.43	781.083	11906.9	14357.8	11364.6	10446.3	446.566	1769.58
O95988	TCL1B	O95988	1306.69	771.336	885.155	701.206	1561.34	598.053	1700.24	16404.7	1191.3	67441.2	47647.8	220265	148205	1258.25	1412.34	1044.93	705.204	757.187	1560.07	825.767	941.052	759.964	1115.42	816.712	599.011	1977.46	1439.98	901.034	568.673	616.082	902.812	762.757	843.934	1206.29	1616.86	1187.35	771.869	528.338	739.758	1339.56	2579.59
O95989	NUDT3	O95989	128250	124169	118140	132294	132605	160257	176149	140063	122204	70395.4	122989	118128	186044	110104	149058	132266	411854	216777	154735	127351	149234	92987.5	71330	78615.9	140178	100629	80029.3	94585.2	63559.1	92418.5	70418.1	128984	105434	115091	79599	90117.8	113707	102137	92208.6	76193.3	74243
O95997	PTTG1	O95997	1633.33	965.48	612.816	1186.49	30392.2	38242.9	682.699	480.208	1320.99	894.018	16724.6	854.215	910.07	733.015	2196.94	818.555	517.666	1199.97	725.147	738.661	1485.68	44216.2	27610.8	36635.6	881.088	1442.43	1426.25	1042.92	1316.21	1114.75	683.895	1131.48	1033.56	743.762	1053.86	752.397	909.228	962.095	737.094	977.035	1245.45
O95999	BCL10	O95999	30528	29148.3	30325	41343.8	33564.4	43261.7	49227.8	29670.3	27078.1	40376.8	36181	16172	49966.9	33883.2	1195.77	40982.3	48493	35581.1	1409.09	28510.2	48698.1	22321.7	22698.7	39408.1	39231	1336.6	1518.55	37189.2	28049.2	24265.3	20929.7	29773.5	26924.7	5951.06	31973.8	25328.4	32905	24974.9	29956.6	30469.3	44867.9
O96000	NDUFB10	O96000	335867	397778	247560	199786	218398	152408	173530	294963	304487	434176	233801	451855	177841	298022	414100	442203	86169.8	96659.6	392601	425757	187567	251655	235064	200697	111185	479693	551798	477423	157381	260373	291100	274515	275243	242943	294193	291339	261648	276181	279150	286223	375212
O96005	CLPTM1	O96005	45180.2	56048.3	57876	39873.2	43139	43588.5	47967.1	40493.9	45154	35142.3	33585	47309.6	45162.9	29056.8	52556.8	81805.5	35477.7	89422.4	66142.2	91208.3	22136.8	52020.1	38420.8	31371.8	35711	95657.8	54586.9	70904.1	38188.7	51868.9	52151.8	39379.6	40237.4	45944.6	48899.9	44891.4	38358.1	47677.7	41369.1	36323.6	25051.3
O96006	ZBED1	O96006	21963	9394.62	27214.8	34171.2	27887.7	49312.4	32677.6	18134.2	23793.6	23164.9	16653.4	32438.5	25009.5	25928.7	19432.1	18882.5	13775.5	12902.7	16065.8	27894.9	19463.9	18434.7	19307.9	16499.1	30824.5	1626.3	1441.09	895.817	19133.6	16287.3	15937.8	22171.4	20364.6	17760.7	17937.9	18189.3	18437.5	17946.7	20223	20423.5	931.892
O96008	TOMM40	O96008	63140.3	138103	190841	121897	88711.6	100919	99415.1	103002	117525	130802	119683	117479	132279	59498.9	178724	203496	145418	278771	295966	132737	247099	192677	164838	140837	93241.5	111717	127022	146718	69315.7	82589.8	90700.6	95821.4	98094.6	47650.3	105162	85732.1	82755	106170	98236.7	101026	130135
O96011	PEX11B	O96011	53137	86645.9	74658.5	62235.3	98025.5	82365.5	78857.1	46772.6	104021	45416.4	57134.8	100536	35874.4	40271.1	61112.1	69299.9	49057.2	101603	109921	108968	33639	40635.2	51462	58724.1	22688.5	107613	70287.9	70876	42213.8	52117.8	57830.8	65986.1	62794.2	76262	87040.8	74489.9	77999	72453.3	73315.1	66373.8	92265.6
O96017	CHEK2	O96017	43135	51142.7	40341.7	51961.3	67515.1	78496.8	87449.3	77588.7	82655.3	62557.8	84476.1	50939.2	50109.6	103884	53938.2	28955	46572.8	82173.2	22326.3	39007.4	65891.2	73901.9	85667.3	50425.9	124798	52977.7	45934	59694.3	50534	83053.2	105004	74416.6	76765.7	116895	39151.4	86622.7	72952.9	70232.2	70291.4	76578.9	2226.74
O96019	ACTL6A	O96019	419602	561966	532341	503808	546943	424275	573586	432086	442522	387448	487000	628454	538684	491064	779420	566887	483229	472446	519254	491281	392576	493451	306876	288132	402754	299066	359977	288860	615802	488691	325894	427581	443094	543750	319237	405704	401387	357717	401146	411961	153662
O96028	NSD2	O96028	25160.8	34039.9	37441.2	30703.8	28698	14414.9	19330.5	35726.2	41864.2	40579.8	33489.2	70132.3	28900.5	20617.3	23587.3	35964.1	838.593	12712.6	23666	22031.5	20115	45013.2	20022.3	22628.7	22246.9	19191.2	38352.8	1155.41	51836.4	23339.9	34018	30125.2	34047.4	36249.3	33550.8	32647.7	33896.3	34667.4	35330.6	31579.4	26115.4
P00167	CYB5A	P00167	84536.1	102682	70683.8	57292.4	223947	75287.8	189715	86237.9	142804	171092	59181.7	145537	47381.6	65252.2	193911	137150	46193.9	82529.3	84894.7	18977.9	18666.7	60365.4	46879.9	58447.3	38462.7	115167	112962	51719.8	68007.6	36132.4	79697	88267.1	78613.4	121315	133897	84319.8	87177.6	95462.7	80565.6	77292.8	57966.6
P00325	ADH1B	P00325	839.247	1276.34	628.804	151032	1502.41	1280.95	1071.22	761.134	9086.58	636.008	747.271	763.826	752.321	858.884	2865.29	1693.75	649.666	1329.41	1016.45	986.051	788.924	1163.36	749.445	656.93	618.73	56940.1	1194.47	776.921	593.81	1206.25	8350.2	32443.6	25515.4	21662.3	634.225	40829.3	882.269	32030.4	862.045	19008.4	1269.19
P00338	LDHA	P00338	1.7801e+06	1.34832e+06	993142	1.38899e+06	1.08784e+06	2.58417e+06	1.52802e+06	1.54492e+06	1.45443e+06	1675880	1.84422e+06	893175	1.78937e+06	3.21246e+06	3916546	992731	1.81098e+06	1.06747e+06	670391	506263	4780589	2.11448e+06	3726004	1.85249e+06	2.92119e+06	1323214	1.73964e+06	2.3228e+06	1.72889e+06	1.32549e+06	1668941	2.06586e+06	2.0992e+06	714843	1.93637e+06	1.9101e+06	1.98285e+06	1.75631e+06	1.86196e+06	2.05179e+06	2.76788e+06
P00352	ALDH1A1	P00352	43825	80398.7	36423.1	46156.5	57358.9	57122	43084.8	108282	43094.5	51780.8	16667	624.635	42967.8	797.665	1992.28	32587.2	114134	55157.9	266679	63685.8	1.15386e+06	688.6	985.208	658.277	893.111	200112	168907	86901	921.813	146392	38806.5	25171	32297.8	47957.1	49104.8	27121.4	31479	29699.6	27925.2	27600.2	37556.8
P00367	GLUD1	P00367	449738	540212	856809	720042	435179	386837	417254	412392	548003	481654	540691	599289	678745	466381	497763	930379	380401	423124	1.53394e+06	904410	494408	398679	251341	378121	297028	918219	420504	548546	195619	476190	366001	560535	512406	672710	592044	405330	533246	592733	545289	588841	220943
P00374	DHFR	P00374	118833	136096	242291	124602	104373	96518.4	109794	54946	122563	55607.8	63164.3	27129.2	527705	176245	229041	109866	48764.9	873428	39503	39994.7	145268	109087	100515	221327	114671	109590	118826	181075	165854	324963	100032	128138	127301	80885.3	102528	100622	102667	174533	106092	113510	156995
P00387	CYB5R3	P00387	273218	597894	526566	345869	136142	248637	302734	382149	280193	282163	220244	541385	356146	208610	254183	939066	282969	423491	839377	851772	236089	196346	181195	129201	97847.2	643994	178947	313651	189242	487312	186495	201112	202422	255153	249119	211241	210334	197660	199581	228622	419849
P00390	GSR	P00390	100290	176386	138564	285667	198707	187231	168908	151297	181478	127411	186357	119830	249273	150568	313884	111452	337174	176422	177568	216057	169833	106629	216157	85862.1	301151	371396	303109	305345	171750	393632	222434	196101	197874	250981	163561	189234	205139	225391	202092	188969	217718
P00395	MT-CO1	P00395	887.593	1083.19	28461.6	31252.9	1066.24	990.877	577.984	882.711	949.493	1249.4	627.098	434.134	971.146	794.408	2650.58	48801.1	14841.8	19903.6	61575.9	63205.9	27158.9	516.379	655.131	826.942	19036.3	1377.54	1082.73	920.867	993.386	1075.61	871.461	1021.29	1242.7	950.879	628.945	961.713	857.674	1286.49	859.8	792.839	1378.57
P00403	MT-CO2	P00403	1.30568e+06	1.95532e+06	815872	411214	688740	640454	464928	1.02442e+06	995225	1.69523e+06	1.16462e+06	1.27322e+06	740638	1.27899e+06	1.84513e+06	1.36276e+06	354210	840351	1.91498e+06	1.44759e+06	579673	597271	808809	257897	489468	2255488	1.802e+06	1.73311e+06	1.12792e+06	1.46685e+06	1.53726e+06	966695	1.27383e+06	1.32067e+06	1.26143e+06	1.16337e+06	1020773	980271	1.08822e+06	884463	2097284
P00441	SOD1	P00441	472146	590560	666595	1.09207e+06	718032	648684	774220	793492	1.33985e+06	460253	846452	704307	1.41843e+06	1.7474e+06	3913665	783873	1.88292e+06	969597	822854	2119481	696698	646162	1.28419e+06	671186	931067	1.18261e+06	749797	538293	644864	912827	765333	767542	653046	606046	983919	847622	996612	1.02405e+06	1.33357e+06	756409	560138
P00450	CP	P00450	669.354	9894.22	27419.7	168145	965.24	580.885	1030.43	699.25	33175.9	963.356	6908.69	17426.6	606.612	808.057	2013.23	1093.6	6699.28	9079.58	15732.1	802.145	1044.92	1063.87	1003.62	906.114	636.136	259786	83348.5	18135.8	912.396	656.535	10909.5	14850.2	15857.1	9322.61	20078.2	13272.6	15245.9	17227	13771.5	16402.1	1717.05
P00488	F13A1	P00488	67571.1	144372	45980.4	106102	27869.4	965.823	114493	153709	169082	124150	20066.6	8334.65	129579	188467	295767	211428	79509.9	808.459	413194	52332	916.044	648.795	24728.7	882.048	819.338	806816	298193	1.48345e+06	488.98	245845	50443.9	53511.1	74584	67011.6	67660.4	54260.2	66214.1	77864.4	65532.3	59771.8	61013.1
P00491	PNP	P00491	274684	190432	264202	670856	433763	691998	494082	430601	393166	254558	183182	163591	317304	308840	568972	937309	1.68419e+06	529669	482315	977628	1.25496e+06	337044	544068	767320	1.467e+06	459116	539221	559206	163149	904307	357186	438563	452952	122971	476912	400483	431586	458674	443539	481551	560718
P00492	HPRT1	P00492	435933	495193	340943	556582	679683	617509	821058	547224	556598	785890	531347	249052	427321	625992	672470	245332	898296	668962	330935	574763	790646	681646	739058	721078	655458	293360	479909	393447	416185	177355	367040	408581	369811	460378	448101	451689	376236	451101	387831	449262	524774
P00505	GOT2	P00505	554488	1.21305e+06	1.28518e+06	1.02728e+06	440046	318102	442070	499724	998600	579194	694119	1.01136e+06	1.11137e+06	624609	921644	1.6584e+06	639546	815302	1.2324e+06	1.82871e+06	833762	588560	610013	823153	865415	1.14349e+06	1.11707e+06	789915	427076	696261	874273	963334	940196	1.05736e+06	669194	847741	837215	789829	919262	928526	468851
P00519	ABL1	P00519	10438.7	1330.32	4430.24	7978.12	950.332	4848.75	818.778	5712.17	8389.41	6563.82	7717.68	6978.4	6229.31	8958.01	2984.44	958.313	12395.9	10048	5932.61	9617.27	562.768	14346.5	8431.33	8311.62	505.349	1329.54	1046.5	705.063	9834.13	1174.87	8629.49	11506	13309.4	10203.5	11870.7	10934.6	11716.4	10410.9	12040.8	10192.9	13473.7
P00558	PGK1	P00558	1.02239e+06	873654	501129	729057	576333	888873	899788	940089	573248	849678	985454	729874	800594	1.45422e+06	2.85012e+06	604369	1.52829e+06	857332	790047	1.47747e+06	1.51546e+06	904300	2.91287e+06	1.49779e+06	862353	958610	533604	1.00247e+06	1.33548e+06	969682	960150	1.13386e+06	1.06706e+06	1.25855e+06	1.32192e+06	966687	1.0553e+06	1042138	1.11457e+06	1.0302e+06	1.38817e+06
P00568	AK1	P00568	147455	99114.9	78019.3	100105	832.882	746.106	1205.99	52693	116937	116259	96966	256707	171204	502569	1.0658e+06	331831	36722.9	183091	15429.1	356529	1068.86	39723.8	1000.59	51967.6	37242.4	133002	139456	34913	1358.3	39846.7	95684.5	102518	104172	141059	121866	95606.6	97271.3	92401.8	94861.8	92037.9	63139
P00734	F2	P00734	8924.01	826.24	15610.8	795.776	20286	12452.4	1032.48	26900	53118.1	13246.4	702.708	23179	1298.29	1021.97	2889.7	57801.3	837.129	28411.2	45785.5	53208.5	678.183	3538.81	15877.3	13206.5	598.029	145668	63210.2	25779.2	907.113	27092.6	780.702	12702.7	11839.6	6283.83	1148.56	905.617	28773.3	21377.2	11763.5	14572.9	1264.35
P00742	F10	P00742	697.687	865.42	556.058	1054.38	1321.63	878.994	1016.35	698.146	32925.9	787.844	545.204	744.429	1296.5	932.031	2704.66	49180.7	550.042	716.571	59097.1	49025.5	1674.47	1101.17	1296.21	949.582	730.45	182684	79894.6	820.81	648.665	1138.41	859.901	630.667	1135.2	971.611	966.271	1021.77	718.266	912.823	1429.83	981.813	1571.71
P00747	PLG	P00747	1121.66	1565.81	779.452	1317.41	1109.03	746.11	1314.87	642.959	1055.06	19503.5	825.295	567.633	1086.38	887.89	1885.96	828.616	472.299	810.505	754.942	940.987	418.491	762.094	53601.3	807.759	954.226	122716	33772.6	5734.14	1123.8	728.233	355.885	15978	929.928	610.533	725.782	637.138	828.235	49687.4	18440.5	1057.05	1804.48
P00813	ADA	P00813	539736	330410	398888	321839	131212	232098	210527	324318	210766	221093	236747	156500	97386.1	617884	906051	495574	493566	172538	119388	220430	178999	574057	2.19266e+06	269940	277331	160431	134501	57688.8	1.1135e+06	856507	638541	382844	377872	480873	419564	432014	400516	388527	369010	372949	693911
P00846	MT-ATP6	P00846	123824	371626	521872	280663	42397.1	110733	49843.2	248795	24433.3	196585	337871	327057	967.24	625.31	2421.06	1103.27	197869	884.358	662.064	678904	255741	59032.9	867.865	458.426	231248	222067	133104	498352	652.197	342213	114211	1099.34	130588	1093.06	135043	145339	169701	119672	129029	895.642	1637.17
P00915	CA1	P00915	169566	101871	387824	212077	1162.89	598.718	1092.9	108690	111772	426833	52957.6	61594.1	71512.2	346282	1.06913e+06	1.19045e+06	40651.5	1.11299e+06	918.367	429714	708.034	861.126	851.465	863.734	601.296	354712	3.17845e+06	22752.1	19956.6	736942	221435	240700	217727	339399	251049	228182	220056	218390	217044	218237	226860
P00918	CA2	P00918	78533.2	82968.1	72891.2	93983.5	992.785	871.792	124579	113764	51745.6	270475	18811.2	35502.7	163287	246015	890888	483996	78042.1	523652	35186.8	222161	748.649	736.791	752.459	31785	37965.4	503111	954498	75972.2	1007.86	359145	127559	148755	131792	165894	153368	125040	138654	122779	143359	128920	48309.1
P00966	ASS1	P00966	889.526	1262.69	855.937	69176.8	30740.8	11379.9	86843.4	40459.5	1397.58	15719.9	671.161	862.787	1236.61	743.304	2143.34	30789.7	567.142	521.822	1074.99	20399.5	66696.9	590621	41858.2	188284	225919	65782.9	18228.2	1123.93	950.412	982.291	47889.9	53616.8	60400.5	67269.5	61009.6	55019.5	55908.1	49182.6	58652.9	66263	56201.6
P01008	SERPINC1	P01008	86012.9	196525	90344.4	116094	763.418	136959	852.998	166628	184953	132249	27760.8	74818.8	183301	1055.52	128522	421975	27922.7	79999.9	449956	392570	26670.5	830.664	44419.9	23895.9	32311	391536	134968	55381.9	48496.9	161687	62740.2	67263	69631.8	40993.7	54926.3	48596.2	67222	55210	62120.9	66344.8	36615.6
P01009	SERPINA1	P01009	44681.6	62528.3	45950.4	99668	1252.14	634.12	887.146	35494.9	218757	87171.6	40031	93092.9	47523.4	40872.2	60294.2	90484	46871.2	65912.4	82018.8	56996.8	934.311	962.133	958.87	766.838	515.49	326815	164510	913550	39978.5	211921	89768.1	40944.9	37740.7	64173.2	94678.5	61287.2	54059	43238.3	60311.8	62906.5	22041.9
P01011	SERPINA3	P01011	93343.8	363011	236589	1.03318e+06	851.55	483.765	699.636	231031	988020	242728	107962	203948	60636.2	87614.5	195624	149917	85174.8	78154.7	81882.7	152494	897.696	1083.57	686.572	557.278	673.796	331611	187349	670245	33153.4	144271	174069	167066	174637	150702	134275	142037	156879	153085	152922	153579	155795
P01023	A2M	P01023	394594	619012	167792	202373	1158.72	660376	618.177	512294	970340	578324	87648.1	227431	582713	21525.7	284376	1.33357e+06	112286	186620	1.51088e+06	1.36953e+06	1172.79	787.354	78319.2	1490.53	32120.2	1.80403e+06	396683	99846.1	166603	251534	214630	221444	235690	226638	226451	238593	218582	187968	200371	206713	550948
P01034	CST3	P01034	23125.9	41567.7	31650.1	46860.3	1117.32	778.956	804.664	774.785	39067.5	31544.2	34698.6	35494.8	31036.3	800.964	2187.74	25123.5	37420.6	23205.4	66815.2	60112.9	690.968	861.865	1216.42	763.994	1056.91	136160	77898.4	89180.6	40016.4	33858.1	19500.3	28125.1	31110.9	1108.69	834.649	40320.7	42701.4	35402.7	933.376	1590.52	2431.89
P01111	NRAS	P01111	219127	227016	163382	228807	380657	253618	327748	235541	252607	250746	270776	218960	271065	281441	239238	201256	121628	226765	229407	220836	227582	272662	333725	217276	135014	318224	271521	357221	350421	327498	226823	274978	290627	154428	269662	224500	246559	262719	266411	266060	330491
P01116	KRAS	P01116	39916.7	1509.79	25123.1	1726.42	47820.9	40451.3	59401.5	53732.5	52925.9	49644	61359.6	44998.7	47841.6	33000.4	34213	1034.35	1007.5	853.741	768.821	1036.06	51793.9	61330.7	42326	33080.6	33817	57816	29728.2	87377.6	53459.2	64892.6	31294.9	34642.3	48493	40482.5	47376.9	44379.5	47047.3	34580.8	36408.8	29064.8	1573.25
P01591	JCHAIN	P01591	804474	1.38221e+06	897925	164069	1175.07	1045.13	1287.28	120443	1054.97	824.499	805.014	1212.76	1059.63	712.977	939936	45854.9	731.848	981.537	1170.77	728.998	661.976	719478	699.886	1221.58	670.761	260055	111317	988.373	706.811	595.217	938.897	25521.7	714.991	681.343	1345.97	38234.4	35273.4	914.091	25447.8	788.228	1223.76
P01619	IGKV3-20	P01619	626.219	716.582	904.656	1019.05	1090.54	1643.29	1137.13	40674.5	849.892	920.753	738.845	772.51	807.535	759.994	2140.01	891.571	585.351	1036.96	45034.7	28921.3	1283.41	1150.29	957.549	1117.57	865.306	301186	206575	31490.3	810.764	1562.59	739.443	792.834	936.424	1587.41	675.787	798.674	847.579	660.152	870.307	685.643	1407.37
P01732	CD8A	P01732	684.045	1125.11	802.854	1386.34	841.458	1062.1	1101.59	5426.25	1231.33	706.175	9618.99	30519.6	904.478	1027.22	2482.24	12523.1	993.855	1069.6	63159.6	917.468	818.212	32284.9	717.43	825.191	611.438	71673.1	769.747	1252.77	1110.81	27152.8	567.501	1149.47	1025.25	948.538	681.187	784.056	851.162	899.587	1124.72	1078.94	1481.93
P01857;P0DOX5	IGHG1;	P01857;P0DOX5	40353.2	110879	25577.3	62678.6	836.956	181163	962.933	71785.4	94979.8	86617.8	62749.3	29823.6	55852.9	32999.1	86405.2	163828	57953.4	42491.9	219987	68809	1298.26	660.832	951.482	1195.64	114506	1.97938e+06	806420	412140	84008	105133	86048.8	103672	101611	78424.1	73992.8	95406.6	95930.1	92290.8	62952.4	62631.8	72173.9
P01859	IGHG2	P01859	769.876	1105.83	701.868	41700.7	926.946	996.67	1507.98	747.976	1132.74	27506.6	682.411	48687.3	38054.1	820.952	1693.12	49611.3	1091.89	934.11	115430	35406	1214.93	1190.76	1763.55	593.066	733.135	182017	316527	75285.4	1294.47	1161.3	34446	36487	29415.1	40047.2	38709.2	30401.7	35526.4	52353.8	52804.6	46205.3	1901.83
P01871	IGHM	P01871	14085.6	114073	15369.1	29308.9	211275	221512	234591	217974	78676.6	277625	17551.3	131890	333365	1159.35	2238.29	23800.4	19440.1	16449.1	19626.3	83512.5	173149	924.489	1555.65	570548	452947	858470	569530	31207.9	23052.1	875.471	229893	195711	204418	257425	211004	196102	209021	181333	201036	189781	385440
P01876	IGHA1	P01876	19790	1546.38	1114.05	65527.5	1406.05	844.103	1005.95	194831	81425.2	42572.6	26056	55297.5	54545.6	27719.2	46958.6	186663	38028.3	13593.3	155981	277588	732.303	710.502	800.734	1082	23728.7	1.43646e+06	1.60527e+06	1219.42	1316.19	1056.99	134679	99880.1	108898	107672	141259	104773	86147.1	97083.1	85921.5	85835.8	193642
P01880	IGHD	P01880	592.874	1675.34	1097.57	1144.5	127737	85726.6	112113	662.609	931.916	55681.5	1190.24	15703.5	144540	1113.53	1764.41	776.063	411.188	1404.23	865.674	33885.3	64474.4	979.126	1467.55	42972.5	790.132	211769	1974.76	531.309	892.342	1216.16	24534.2	764.451	1256.77	26885.9	18551.1	23748.4	23294.3	28422.7	1025.46	1073.31	1356.87
P01889	HLA-B	P01889	730965	1.01849e+06	702747	560677	320576	101392	136790	1.00739e+06	1.37938e+06	718623	955290	918327	680947	670096	647403	815242	185048	162509	657302	1.1212e+06	926394	654182	240114	516105	325880	1.58737e+06	692150	780580	220316	1.09536e+06	713705	657359	646368	636584	709359	886663	900641	825897	652946	766364	774527
P01893	HLA-H	P01893	64992.5	995.695	703.591	1047.54	574.315	711.372	944.778	13973.5	985.55	37043.6	814.229	53954.7	737.035	866.344	3399	853.055	770.385	1486.68	733.309	731.81	827.871	21174.7	13688.6	6009.78	541.782	1057.43	1151.98	731.663	1217.52	1130.32	17880.1	1366.69	859.304	37345.3	31341.4	21017.6	673.473	589.91	944.057	859.071	1586.46
P01903	HLA-DRA	P01903	292918	257672	269539	206592	30525.3	15628	32394.5	150569	359019	220961	127711	959981	406726	162048	226675	118850	13280.5	18796.9	228497	561595	73417.7	116719	970.174	134178	70195.4	132269	219789	134056	40281.2	57518	86839.8	71505	69711.5	63879.4	110440	104408	76949.9	107958	92970.3	87815.4	99955.1
P01909	HLA-DQA1	P01909	51686.7	45344.2	23866	66775.6	885.15	526.112	1406.77	720.72	109788	669.745	908.562	838.431	1067.84	1956.63	1840.06	1315.83	774.699	612.725	777.614	47146.9	626.932	922.47	1290.62	897.772	931.145	80424.4	1285.65	900.28	1058.54	615.548	40766.1	871.246	757.112	1067.06	18714.1	22843.6	1334.5	15219.5	751.041	15663.1	2174.77
P01911	HLA-DRB1	P01911	1.20888e+06	1.40785e+06	665372	655706	188533	52392.4	1419.12	536134	1.90964e+06	496425	518802	2.27536e+06	1.44453e+06	654405	727556	526361	10801.5	21978.3	715743	1.8561e+06	245286	262978	542.262	510377	161221	864051	593265	246924	97603.2	318893	684123	680057	1042214	770528	554636	674405	630672	540312	659926	554640	1.61938e+06
P01920	HLA-DQB1	P01920	123954	155958	67076	137164	1441.73	720.751	834.506	54824.9	176259	75504.9	69715.8	173654	186630	19282.6	2293.94	879.352	1094.88	805.678	80851	192575	1066.36	1006.73	929.712	23800	461.639	212266	49796.7	16118.6	1030.97	1015.66	106920	91281.9	94558	94149.5	87362.8	85008.4	95820	85576.3	87938.5	88452.2	164677
P02008	HBZ	P02008	403.036	836.635	819.615	1305.94	1475.99	715.426	1618.59	627.471	1138.03	974.885	1106.29	617.422	769.557	1092.84	2090.11	910.344	817.192	941.131	753.427	566.021	1054.44	789.939	721.754	682.42	505.229	1130.01	425614	998.414	789.6	1158.89	10359.6	14498.4	17767.4	1124.85	9904.62	16934.4	753.202	70269.1	14581.8	18774.3	1487.48
P02452	COL1A1	P02452	28027.7	854.317	643.101	205676	1752.84	768.79	971.941	666.663	31331.4	795.522	944.19	101206	14021.4	1007.83	1376.42	70007.2	750.984	911.239	30166	53300.9	736.031	821.969	872.468	931.252	670.165	723524	706423	1037.13	1697.17	1102.09	36357.1	35991.5	49728.3	25407.6	46836.8	70046	65695.4	31928	41939.7	49249.1	1983.28
P02461	COL3A1	P02461	524.179	109914	644.439	1257.21	1743.26	25474.2	1305.04	21169.1	903.934	688.879	615.784	413.708	545.172	1206.86	3620.83	64115.3	760.911	588.659	64432	63980.4	731.496	1074.6	865.078	781.255	831.976	366810	1383.46	1077.39	1676.72	1202.84	485.443	1153.51	892.119	733.009	1050.49	1256.7	858.634	883.606	1063.49	954.207	1043.16
P02533	KRT14	P02533	521262	818666	431866	470365	791012	481529	1.27893e+06	264205	752964	248980	388781	1.44815e+06	986706	1.92167e+06	1.66027e+06	7.84744e+06	1.13307e+06	423193	1.83109e+06	2845920	196081	266455	142335	193510	3.27196e+06	1.13966e+06	575808	421764	2.44965e+06	896114	432924	322153	317506	355439	358082	331029	311751	271241	292274	298602	446200
P02538	KRT6A	P02538	65481.8	108171	58023.1	105919	100233	47906.2	106036	35569.8	73276.4	64115.7	50013.3	133407	125906	244118	138103	810571	122681	62664.1	365677	325331	50001.1	32617.8	31708.4	29306.8	383591	98979.6	87908.9	102410	204291	72196.1	38434.8	34815.8	54496.9	43690.2	30038.2	34026.7	30173.2	44453.6	49067.4	35123.1	74889
P02545	LMNA	P02545	74283.9	59792.1	90551.8	465042	326334	52527.4	331223	94415.6	230360	571450	1.19538e+06	451233	214305	34645.3	100523	244070	146732	135020	191962	230279	124399	188722	24557.7	92991.2	120900	2.03973e+06	2.36967e+06	280103	23944.5	233511	342388	357717	397337	417548	202178	318094	320930	305131	393268	339387	328139
P02549	SPTA1	P02549	14268.3	10177.4	14966	24292.7	28189	396414	271457	13372	38474.3	52876.9	117911	423926	64723	26485.1	81073.1	167708	117319	121840	4252.75	96683.9	34939.8	64150.8	787.902	45794.6	314231	388032	890627	1630.18	859.459	84816.8	42667.9	30771.6	54288.1	41800.1	40478.6	67857.2	53993.2	52965.4	57598.6	55197.2	57069.4
P02647	APOA1	P02647	50544.3	218951	50838.6	70097.2	637.207	132626	690.628	181011	34153.8	80330.3	1329	136002	99272.8	18170.6	252522	169910	51816.4	100557	282594	409709	1162.14	24570.9	56719	36819.2	35155.8	403297	309713	72964.4	983.409	226287	37663.7	44974	29418.5	44808.1	50478.9	54448.5	35892.4	31384.2	52017.6	27624.4	1377.97
P02649	APOE	P02649	30289.8	127421	19983.2	65268.9	1408.24	87323.6	989.194	105242	72298.2	60280.3	1024.47	37441.2	26099.6	1088.25	2976.97	139954	973.188	40513.2	119851	124530	494.196	875.589	138946	91817.9	992.858	421401	298268	115349	23740.4	64287.2	58579.1	44998.6	40849.6	68643.6	60153.2	38761.6	45526.1	41701.5	41709.4	33834.3	67334.7
P02656	APOC3	P02656	1265.85	1510.91	481.797	30296.1	662.237	1032.88	1110.15	521.521	1216.65	654.851	1060.99	723.527	30949.4	958.443	1545.41	854.646	777.329	32383.8	68341.1	744.718	825.471	1147.02	692.274	451.288	621.991	285882	772.759	986.143	646.522	913.079	845.44	1008.44	697.815	771.717	687.275	782.079	796.408	1299.57	815.887	911.858	1100.76
P02675	FGB	P02675	799.354	111452	69136.7	128726	114763	728.588	141910	126703	131399	171929	29182.5	140105	316079	823.479	3083.16	254763	224740	56875.5	590533	290430	55113.5	688.411	980.116	1113.21	683.167	3227636	2.20242e+06	913350	874.73	378697	116662	142812	140249	163884	96551	117624	112464	131977	127146	137319	29852.8
P02679	FGG	P02679	38086.1	33665.9	20682.6	77967.1	869.991	53314.2	64226.6	11068.1	52671.4	33459.8	14059.5	90692	116126	1363.15	2437.29	24657.8	120161	18471.8	305091	39813.8	29946.3	1013.47	693.566	691.731	873.278	1.43465e+06	560582	495623	72156.2	190111	39970.9	43192.1	24152.5	37322.5	24132.6	54362.8	33286.2	29623.4	51762.2	34838.1	27176
P02748	C9	P02748	18485.2	27898.1	602.915	1784.08	1394.47	38518	978.847	33313.2	1013.04	861.432	814.831	856.257	814.251	949.632	1412.1	59656	591.74	1343.88	49701.3	66127.3	598.466	639.445	941.137	844.193	787.694	129959	74232.9	976.896	762.984	910.872	1027.45	947.231	821.191	908.835	1346.81	902.954	659.841	862.655	723.796	28728.5	1427.03
P02749	APOH	P02749	754.884	820.07	36368.2	1079.26	887.745	707.59	1129.03	995.011	1316.99	72040.6	8628.09	23531.2	641.729	783.11	2377.97	132864	1086.71	1278.18	126013	93544.5	799.457	726.524	850.363	775.606	699.915	106267	16574.3	1033.2	948.732	999.489	570.391	937.149	710.454	670.436	1249.64	875.863	579.434	1006.94	21112.5	797.065	1273.67
P02763	ORM1	P02763	816.204	760.918	18886.1	26577.3	939.88	631.542	1583.82	697.764	1106.71	1025.28	906.176	578.488	47248.6	1046.94	1999.03	19491.1	13137.3	967.416	744.977	484.278	667.819	812.297	919.876	891.862	524.542	1851.91	1270.62	1536.89	537.01	1026.36	738.328	1117.31	966.567	922.23	911.729	965.573	813.882	779.641	1138.01	1255.02	1358.95
P02765	AHSG	P02765	195425	729092	190966	174111	877.796	279567	1264.51	410191	265601	358741	83201.8	191984	152535	22203.1	676719	1.3695e+06	113352	156118	1.35296e+06	1.78849e+06	831.713	1131.07	30852.2	8481.87	27358	381080	192093	111782	52283.5	252996	184016	67752.4	72069.1	184059	217133	137052	125304	102748	105784	67564.4	53233
P02766	TTR	P02766	62739.6	371213	196027	123073	949.367	1092.86	1212.37	601.437	14458.7	889.231	856.417	89707.5	512927	989.731	1511.73	486440	91303.4	153899	497.643	723829	733.048	784.382	656.484	800.974	921.396	205029	25268.6	52590.3	718.437	82225	602.837	637.769	1035.14	46482	979.11	992.376	675.953	81348.6	998.103	81201.1	1174.35
P02768	ALB	P02768	6.82247e+06	1.3577e+07	4.01357e+06	5.99257e+06	50193	7.88385e+06	51239.2	1.15117e+07	1.602e+07	9.03405e+06	1.59284e+06	2.74939e+06	32015722	917358	7.54106e+06	27217370	1.75507e+06	5.01606e+06	33163919	33607594	67361.8	49946.8	1.18984e+06	339985	755296	19402180	9.22917e+06	2.34314e+06	2.74808e+06	4.50828e+06	4709592	5046406	5.1435e+06	5514152	2296325	4863112	4816708	4478471	4.84716e+06	4976225	7638886
P02771	AFP	P02771	76261.3	494198	132637	171769	678.263	240010	807.546	267360	238911	226380	28689.9	75995	561617	845.851	211536	562042	125658	106285	553450	623073	1083.45	997.458	25617.9	580.294	640.841	272001	176711	72904.3	37648.4	132823	91293.6	80947.4	84303.4	143942	64326.6	85753.7	89804.8	85086.3	80223	88589.5	111332
P02774	GC	P02774	40192.5	74314.3	50159.7	877.887	1423.71	70836.1	824.691	49595.7	46611.3	48814.3	16215.6	56709.3	965.556	805.399	1890.65	136795	898.162	769.182	245898	338526	1069.3	1015.67	18753.5	542.336	1092.08	111020	48837.2	43566.3	1064.16	47496.6	16516.5	20016.2	1050.66	28795.9	50988.2	20822.4	15003.1	21013.5	38156.3	558.295	1442.68
P02775	PPBP	P02775	28761.1	89255.2	56025.6	45236	1798.93	741.167	526.879	864.115	181154	55599.8	19784.2	1024.53	407408	816.11	1967.68	20641.9	103752	69383.6	959347	109744	1033.26	759.831	1032.05	1015.63	735.205	1.37719e+06	668051	3.25462e+06	779.438	443105	43547.7	58552.9	48630.8	52772.9	63823.2	28389.5	47284.4	56311.8	45218.5	62335.9	1335.29
P02776	PF4	P02776	31329.5	74769.3	36885.8	770.504	952.651	655.082	1003.06	1061.03	146822	32197	725.662	583.028	308736	796.456	2810.55	745.085	64721.9	52825.9	490780	85483.7	858.118	856.932	1073.25	1066.87	833.358	1.59068e+06	790822	1.42735e+06	793.319	625601	34995.1	64100.8	1154.72	857.929	1044.53	58528.9	708.794	41686.2	58657.3	82273.4	1461.58
P02786	TFRC	P02786	38064.3	49912.1	62593.5	29605.6	66243.9	24892.1	254505	43049.2	87986.7	166703	30801.2	26651.5	27344.7	42218.3	124995	597624	8094.77	159637	34071.8	289766	322319	129782	217038	142653	294911	574560	2.0304e+06	42765.3	57773.8	215381	157102	146407	146353	186555	115247	170519	141698	145477	138926	152012	236984
P02787	TF	P02787	116175	181341	117871	171023	763.051	349817	125560	189290	319404	332391	45539.3	93428.9	301912	22613	3230.49	438696	75018.5	140679	491557	439927	821.522	13704.6	126887	26859.4	44222.6	876503	804464	103819	63402.2	138131	192669	146247	151982	164358	110609	150638	140022	126367	137499	136427	86369.1
P02788	LTF	P02788	463596	3446292	985476	419907	1038.19	490811	235946	484221	2.02663e+06	979588	206972	275490	1.67192e+06	69405.3	502177	4.48354e+06	239954	441299	1.05845e+06	2.94623e+06	91481.4	23946.7	965.91	863.117	109174	8.02619e+06	5.00641e+06	7476982	427922	8.77323e+06	609107	633974	658180	644097	550860	579803	610399	574773	592420	585806	713656
P02792	FTL	P02792	191004	123358	125355	3.18853e+06	34296.9	12962.7	40924.1	170636	1.00198e+06	76118.1	47582.9	56509.2	102616	121100	251195	515423	66078.9	153416	141572	303516	363923	142790	299983	27065.5	158442	453896	2.67552e+06	763561	53701.6	190840	296605	311488	293337	352761	348652	345225	465790	471207	440530	352080	473788
P02794	FTH1	P02794	148241	163744	169312	1.35247e+06	151551	52128.4	364059	78437.8	542241	124081	101972	77001.8	241082	218696	409791	870146	90120.2	414858	94402.2	399605	953.008	109288	40350.1	79323.1	33145.4	461861	2.13219e+06	356962	173436	279401	290758	310138	265365	298759	278283	270491	264787	249783	254378	297804	310929
P03886	MT-ND1	P03886	76514.9	74756.6	117973	300032	93211.3	44286.8	251664	83838.7	44900.3	96966.1	66996.4	104788	137949	103394	1407.17	154684	70471.9	945.511	264419	133769	337755	53017.9	39939.5	57639.3	39235.1	72440.5	177391	187728	43895.7	78949.3	59146	160194	117259	74784.7	73843.9	59335.5	58128.5	69235.6	61190.7	67526.4	153518
P03905	MT-ND4	P03905	79110.4	55909.1	106385	38291.2	76379.4	59135.3	77457	79350.4	114579	62769.9	66988.5	116820	100683	72898.9	70733	134165	452.375	36603.1	130527	143981	43437.9	54746.8	33659.5	27533.2	32075.2	151325	140181	146876	42134.4	118141	84968.1	52598.8	57279	74119.7	60828.3	60375.3	72133.6	66111.7	53933.2	52259.7	1913.57
P03915	MT-ND5	P03915	26062.7	28596.2	29634.9	22419.5	18439.5	11141.8	16256.1	27571.7	26043.4	41685.1	20319	32442.6	28957	21874.3	2337.04	53489.6	15946.4	1162.31	63378.1	49809.9	25471.1	14552.7	9687.99	776.686	19476.8	52375.3	81663.2	61088.5	10464.9	30621.2	14602.8	856.831	923.273	20703.6	25788	19281	19616.1	18627.3	20672.7	27522.1	27854.1
P03928	MT-ATP8	P03928	147285	195181	186507	173636	162609	117402	42073.5	108826	196602	319856	97577.9	226836	140029	127153	1781.46	603343	47174.9	100451	388389	728977	138289	85903.3	117598	45007.3	132727	201927	147854	113595	135283	78928.1	90699.3	97445.5	101388	91701.5	109817	101303	133222	102922	86565	108177	84055.2
P04003	C4BPA	P04003	686.698	221133	51288.4	44862.3	919.163	757.868	1103.92	559.821	31323.5	980.741	553.183	553.532	736.102	708.416	2276.46	818.823	917.979	921.855	125775	1050.99	1115.03	911.344	788.365	628.697	530.743	629761	196140	30792.9	997.616	766.497	18186.3	531.217	39623.6	64668.5	958.785	35390.7	68015.5	909.716	759.973	1034.29	1130.78
P04004	VTN	P04004	47817.3	117135	48721.8	203886	916.596	37340.7	728.153	52794.6	115559	848.24	763.206	879.755	886.066	890.798	1697.18	158110	741.009	76521.3	202652	197525	88306.7	1004.01	537230	363050	82750.6	879882	460009	78539.7	1272.37	861.387	82575.1	130864	118370	144686	201925	73964.1	108098	137057	109944	97189.9	791.228
P04040	CAT	P04040	665721	1.24417e+06	1.20687e+06	1.21979e+06	557387	711579	704073	429043	790918	492465	348080	631546	1.01307e+06	1.24562e+06	3.17089e+06	1.99799e+06	1335459	1.20734e+06	837976	1.6669e+06	278986	280549	101578	288142	344300	2813640	1945038	2631252	322660	2232135	763451	503422	521235	652813	521856	525128	503494	472308	520491	505363	814226
P04049	RAF1	P04049	23374.3	940.094	19518.1	25559.3	22378.8	27979.7	29738.9	19940.4	22262.5	18418.8	23172.2	921.36	24113.2	16723.5	1844.89	17151.1	15688.4	31611.3	1287.2	856.587	31298.7	29159.5	23509.7	21226.4	16323.9	32292.1	1143.58	39622.4	24255.2	27927.7	17419	1097.62	25417.8	29955.5	20837.2	19653.4	24508.1	1406.3	20544.1	1246.08	1465
P04053	DNTT	P04053	482766	437829	656983	398923	229696	157011	404826	400652	197790	325784	418936	185265	202523	837563	680648	348325	385068	353883	421943	65386.1	302820	112569	34271.9	55225	243167	26017.8	36758.7	1091.25	279156	8286.76	189341	249133	259982	258511	232292	221663	242178	251278	249214	251718	168796
P04062	GBA	P04062	73544	75572.9	47271.3	58670.2	47171.4	18264.7	1490.26	44277.4	66978	62723.3	32497.6	51556.7	39911.6	51682	2084.19	59285.6	13516	27262.6	23897.9	45260.6	29955.3	22692.7	662.161	39917.6	31318.6	33278	42910.6	178570	871.492	27969.4	40649	41276.7	41108.9	74613	49510.5	35217.1	32935	41007.7	59454.2	36211.6	39769.6
P04066	FUCA1	P04066	68358.1	119724	178707	189908	120315	65599.3	64342.9	52030.9	288453	102501	92791.9	302843	151717	53879.2	62150.9	52908.1	133449	99841.3	73190.8	219991	955.188	28803.3	17785.7	11598.8	19087.1	197441	162561	66879.9	60369	111644	80867.6	102301	96590.9	63336.9	129755	108258	98284.8	97671.2	105508	112233	112460
P04075	ALDOA	P04075	825363	893386	598553	802199	549900	683466	773240	907140	723079	921493	987647	507682	699795	1.08917e+06	2.10092e+06	507510	1.58639e+06	874266	703571	430276	2.10631e+06	1.28057e+06	1.68029e+06	1150254	1.6599e+06	1.43227e+06	911555	1.73535e+06	1.15148e+06	1.31984e+06	1.52983e+06	1.1622e+06	1.14441e+06	1.41066e+06	1.28425e+06	1.27365e+06	1199923	1.08213e+06	1.11657e+06	1.15344e+06	1.1353e+06
P04080	CSTB	P04080	101456	54804	70907.7	127994	116759	198930	216452	84221.7	114093	78830.3	63912.3	102843	156005	130266	2.63164e+06	137670	565417	390382	159662	195653	139920	170257	110463	54229	134588	74700.7	114143	158931	275256	141117	106737	109556	105675	137524	61732.7	117489	115836	132817	104127	156567	111545
P04083	ANXA1	P04083	517645	288626	90843.1	346493	323150	38746.1	991087	192166	239862	348892	531565	76452	783732	96824.8	106546	337664	106366	81417.8	290859	219470	807.311	231258	1.55658e+06	529.692	10688	2.68122e+06	886164	3.32649e+06	127750	1.05137e+06	1.05208e+06	822194	800251	985203	857483	822166	850712	883074	826109	820613	1.13461e+06
P04150	NR3C1	P04150	157422	236355	151254	56084.4	67980.1	910.768	603.983	117371	202122	66382.1	78927	36439.4	75194.4	147693	123287	77829.7	63211.1	33322.9	72773.5	119819	37713.1	39756.5	6737.82	25826.4	18812.3	28391.6	35297.4	32257.9	20167.4	20244.3	56615.3	66436.6	64553	59929.6	71345.5	51209.6	57079.2	54084.5	56711.7	60977.2	40884.8
P04179	SOD2	P04179	237591	302917	222826	221177	450067	305752	484466	108079	159485	166896	133690	321784	147726	103221	683427	513108	147636	160424	238516	662991	76223.3	84270	63303.8	110460	65875.2	779004	275279	472350	135136	185594	394222	217104	229483	285367	259198	238207	211708	192960	204654	199184	388413
P04181	OAT	P04181	27798.8	71957.4	50129.3	34568.1	109737	214629	132154	29103.6	57966.6	146449	25341.2	50569.8	39047.2	27580.4	53055	369100	75394.7	190474	32132.2	274472	94755.2	241299	67498.5	128931	228237	648487	1.93703e+06	123191	206818	221027	116490	137827	126082	121979	106369	138168	139686	121558	121519	132930	54144.1
P04183	TK1	P04183	44571.6	38603.4	71105.2	105465	1765.12	19603.8	33900.2	28256.9	62173.1	52496.3	24569.4	18140	31474.1	64197.9	45492.4	45120.3	470.135	25431.8	1320.38	1050.45	99420	64799.9	35913.2	117632	173246	841.983	62986.2	1484.45	50846.4	770.092	24015.8	17106.5	21464.1	11719.9	29409.4	33425.4	41040.7	43706.5	23513.9	33891.9	40486.4
P04196	HRG	P04196	11815.4	681.003	4601.79	37337.2	1295.99	877.198	930.468	700.884	50834.5	30369.7	859.924	927.364	755.022	784.169	3156.34	526.222	795.476	975.518	14251.6	52386.4	537.896	814.186	861.204	526.779	758.154	147609	133557	11037.2	1029.93	819.802	8297.11	758.017	955.669	9390.73	9794.23	10222.5	7373.46	6004.37	6112.41	6041.78	10897.1
P04216	THY1	P04216	747.639	867.425	926.272	80188.2	1119.17	832.877	919.568	617.604	1159	796.005	599.555	1300.15	1266.65	727.242	3749.59	901.367	901.263	43331.6	783.057	1080.44	835.984	1362.83	62715.3	633.765	734.975	37965.5	1457.61	701.486	1369.23	1078.45	663.376	706.245	870.073	983.13	995.491	1110.73	671.185	1067.45	947.228	1117.9	2166.18
P04233	CD74	P04233	1.43905e+06	2.27792e+06	1.31908e+06	1.11069e+06	545009	530188	401034	1.03779e+06	2.31529e+06	1.68434e+06	1.26826e+06	3.12819e+06	1.55969e+06	985762	3.83179e+06	1.37241e+06	355650	230282	3.5147e+06	6.67102e+06	262215	867392	243833	833696	377485	1.59919e+06	712254	446876	172397	391568	1.05783e+06	1.18084e+06	1105881	1.08178e+06	1.30783e+06	1.01839e+06	964631	933651	1.10094e+06	1.05976e+06	1.4669e+06
P04234	CD3D	P04234	564.095	850.081	497.767	1051.07	677.401	749.587	720.527	15036.9	989.017	1067.48	10427.6	21054.2	98269.5	860.29	1656.74	939.299	483.583	1339.26	82639.6	12727.4	733.587	130837	214808	588.235	867.539	44426.7	35075.4	1179.79	158890	127148	93409.6	83705.5	131790	138566	83051.2	89469.3	83352	75392	135440	79046.8	1281.79
P04259	KRT6B	P04259	719.114	642550	583.578	503264	501764	1079.59	1120.76	652.793	1207.54	981.085	994.589	1.00315e+06	1041.31	842891	1988.76	3.48409e+06	581.634	1385.8	1.13708e+06	1.4263e+06	486.458	654.923	832.97	726.117	2.19477e+06	1024.88	1662.64	1072.59	2.59455e+06	993.585	739.539	1049.92	933.92	1394.25	480.559	937.066	1037.63	752.801	801.96	1402.77	1995.08
P04264	KRT1	P04264	454262	584575	932297	733032	379518	326077	715828	422093	356072	206479	389028	1.10733e+06	1.8251e+06	1.22512e+06	1.52855e+06	9534011	2.02788e+06	738569	3.36353e+06	4.20433e+06	273920	190974	189674	216612	5312002	767031	318323	486009	1.5844e+06	872163	169341	217345	225495	157220	221124	204530	232566	217180	224281	216268	551846
P04275	VWF	P04275	826.569	730.744	714.75	16428.8	956.727	869.779	801.153	646.43	11727.7	996.87	894.526	1093.41	973.251	1467.06	2643.08	882.957	632.468	831.125	14556.7	925.41	1097.59	576.615	924.007	610.181	1394.58	83785.7	73377.3	27794.4	955.543	7244.07	860.204	887.242	1459.13	611.731	902.623	536.154	22817.5	745.343	722.188	1279.61	2372.88
P04406	GAPDH	P04406	14708478	11355950	9.26618e+06	10548854	6.67425e+06	8.11308e+06	9.9588e+06	12572719	11256999	9985149	11576592	9227032	13105897	10808470	17036832	10943353	15875529	9.79124e+06	8.02497e+06	13932941	16647901	13537314	14628019	10042087	19583780	11848649	6465182	15212569	17234948	14041718	11166232	10652436	10787040	11717052	11813262	10626253	8959660	9.50597e+06	9330050	10024561	18548384
P04424	ASL	P04424	32827.1	19936.6	22490.3	37334.7	12405.6	18126.5	41258.9	12400.8	29364.8	20357.9	22975.5	36391.3	97733.6	8806.44	1470.34	11841.8	17123	887.885	15991.1	29652.5	840.951	39464.5	9414.81	62155.7	24321.8	61069.1	45268.9	69415.1	23549.7	36569.6	21487.8	40451.9	35846.9	26060.1	29655.7	43411.7	40762.4	33409.4	36490.4	25151	1168.07
P04439	HLA-A	P04439	1254903	1.32753e+06	1.66825e+06	2213595	273446	209909	167702	492564	594873	1.77903e+06	425048	3752165	1.20444e+06	816038	730224	2.44978e+06	113691	188110	2.53614e+06	1.9497e+06	2.658e+06	806923	417504	465548	618392	788758	1.05511e+06	1.05669e+06	436878	1.12366e+06	547315	626902	582335	591349	794355	604832	548966	611360	580987	587948	939747
P04440	HLA-DPB1	P04440	246469	179728	101759	77918.3	34831.5	636.369	1205.51	175873	440557	139566	185412	306407	144394	238056	264666	136843	1519.69	1048.19	241107	426621	98627.1	34688.7	1085.06	220380	58592.6	197936	268669	51450.4	897.788	48347	130518	121933	116324	116911	156542	231432	134995	136329	125444	130373	127781
P04632	CAPNS1	P04632	87952.4	105441	67443.8	53527.1	72537.6	88324.2	69897.5	103737	86122.9	106203	88567.8	84564	127480	85144.4	128859	74940.5	95443.7	54172.1	93396.4	94197	112243	76658.1	82491.6	125395	107174	125322	91065.6	170834	92750.8	72789.4	83915.4	65404.4	41841.8	98769.8	83750.9	78075.3	64189.6	69008.5	85555.1	56881.4	111799
P04792	HSPB1	P04792	1.39089e+06	1.39621e+06	1.36404e+06	2.00637e+06	7.33952e+06	3.65302e+06	5.31416e+06	537117	2.68739e+06	1.11196e+06	2.32749e+06	1.37522e+06	1391740	1.44047e+06	6.06206e+06	1.85494e+06	2.66647e+06	3.37388e+06	557924	1.99181e+06	1.78194e+06	6898853	765.039	3.56177e+06	2326534	408615	366850	367225	17922.5	104918	1.51037e+06	2.00906e+06	1.83839e+06	1.81248e+06	2.02704e+06	1.61165e+06	1.93865e+06	1.88969e+06	1.92707e+06	2097650	1.59208e+06
P04818	TYMS	P04818	90077.7	99778.5	78945.7	90352.8	441067	371124	216558	68259.8	69422.6	105352	85618.2	66209.4	123504	100496	112436	121240	36625.8	88089.1	19546.8	41820.8	131546	336061	752388	187159	228209	80651.2	130647	11804.6	352855	81203.4	199941	156881	166059	162925	169050	165337	138575	140482	139114	132807	139243
P04839	CYBB	P04839	153291	236273	149350	146717	100050	877.88	470329	448975	442198	320746	369136	14511.1	124782	207958	274066	619408	938.165	29581.4	37619.4	813110	684.232	38228.6	571.827	1292.06	450.483	1.32986e+06	945563	3043520	64278.9	1.01682e+06	140619	159213	219975	136188	208862	132625	137991	133336	146030	180543	135438
P04843	RPN1	P04843	803190	1.23263e+06	763069	430326	1018407	603448	660545	535505	1499826	753871	635287	864500	738065	653000	896827	1.42936e+06	153297	428822	1.07048e+06	1.17035e+06	470967	950744	688464	603240	304019	1.75389e+06	1.4572e+06	1.9836e+06	1.1916e+06	1412734	942709	1026063	1.00175e+06	533708	1.12334e+06	956068	1.01984e+06	1.00345e+06	945174	991520	1.50553e+06
P04844	RPN2	P04844	390889	693131	570305	371881	623845	274740	438703	263471	698544	265707	313768	464268	473016	306537	669120	833599	111090	335817	561742	622398	342659	543353	268444	236249	185218	1.14608e+06	810433	1.27323e+06	521477	955472	474444	382056	386722	374856	378195	375260	385932	384322	370266	416800	673295
P04899	GNAI2	P04899	113518	177871	186796	195833	126236	61396.8	145170	149260	127260	91306.2	86376.6	288136	329444	143530	216324	376577	153960	185394	341288	433324	110238	131026	82601.5	66370.8	79480.9	414978	180438	384591	113945	347913	98704.8	79520.2	74163.5	90005.9	82024.1	83331.9	85748	89513.5	88115.8	81923	92993.3
P04908;Q7L7L0;Q93077	H2AC4;H2AW;H2AC6	P04908;Q7L7L0;Q93077	1120.72	1075.87	16555.3	19578.5	1274.69	927.55	1299.29	871.912	1100.08	2.21678e+06	923.084	335589	1497.1	887.638	2045.89	1034.99	700.303	51308.5	743.513	994.901	561.692	1055.85	347362	265898	616.32	1527.82	3.175e+06	2081.02	1137.83	1375.56	2724984	3.50829e+06	3133385	3.45286e+06	3.49064e+06	2692466	2855261	2.79205e+06	2.95724e+06	3420766	1352.58
P04920	SLC4A2	P04920	18856.1	21684	26420.1	20661.9	45241.9	25989.7	30739.7	15130	1475.34	30194.6	19023.9	69785	23175.6	37366.8	74835.6	51017	918.417	21538.1	29225.6	54702.3	549.313	12753.9	1164.36	8267.17	787.231	1243.57	972.276	8750.42	21004.9	12708.4	15528.6	14342.3	13662.7	17012.2	1247.08	10738.7	12386.7	15307.5	19342.4	19237	2525.09
P04921	GYPC	P04921	950.382	1017.35	575.938	1159.47	1290.2	433.006	890.533	577.47	959.699	1000.01	60457.9	1542.49	915.127	1079.94	1991.45	842.466	583.72	605.619	1162.4	692.235	694.627	966.603	1109.37	412.313	585.749	1623.78	167668	873.532	814.475	1108.8	385.768	39798.9	1116.73	745.251	43827	660.051	44182	45876.6	46411.8	39377.7	2201.62
P05023	ATP1A1	P05023	283797	343877	219217	276904	726831	304776	547776	208736	436424	423274	267255	256816	355920	400203	367310	318506	144128	210472	278475	674059	277878	339266	304378	170366	157733	452671	413125	348142	174427	254196	266786	289167	300322	311152	222550	310737	317481	290105	278707	298669	135309
P05067	APP	P05067	1270.95	1021.91	444.707	2633.36	1123.12	5923.71	1189.9	741.329	17797.1	12158.2	764.211	29862.2	1072.67	631.354	2161.93	16099.3	937.082	19086.3	27403.3	13817.7	14286.9	12201.1	1233.23	14844.3	27726.2	51234	15426.5	112594	1100.7	34732.8	622.328	7140.36	879.535	1238.45	1216.35	1659.95	9828.54	673.145	1007.09	697.407	1363.39
P05089	ARG1	P05089	42580.7	25370.7	17539.1	903.247	873.868	44496.7	1037.13	43637.3	42824.1	28360.9	651.716	745.66	20579.8	18396.9	2665.15	60595.2	786.734	1008.36	28330	30744.7	747.547	677.608	1096.16	861.442	29893.8	33181.6	20929.1	219662	36724.5	39467.9	103059	810.943	1202.01	1306.48	787.381	821.21	970.265	1068.73	801.635	792.737	1352.7
P05090	APOD	P05090	39719.2	88610.1	49036.2	133582	1159.99	915.773	1029.66	62261.8	98070.9	53763.5	39262.8	99831.9	58986.4	87236.6	127108	227860	777.508	1140.55	43173.2	938.893	482.915	594.072	919.678	675.026	33743.8	255890	135808	119295	1001.75	47017.8	45832.3	48071.2	48818.1	42260.7	1138.74	46944.1	42546.6	41102.8	50667.2	55293.3	1331.93
P05091	ALDH2	P05091	50812.7	77405.1	37359.9	99252	462635	42662.8	894968	51835.5	141158	59571.7	51451.2	135753	123490	38832.2	1981.55	171965	182011	26493.9	61856.3	217398	2.28665e+06	318950	957.453	31072.1	56310.1	1.11939e+06	519727	756984	182494	391887	58578.8	81457.6	84999.1	59302.7	72775.7	77966.4	61276.5	74898.7	59295.4	97176.2	90712.3
P05106	ITGB3	P05106	649.318	70769.1	9506.75	14303.3	138976	893.212	128052	11212.3	39893	21063.5	599.11	585.705	87251.2	973.507	1849.54	842.203	8226.6	12431.3	155309	14412.3	752.791	28970.5	124668	800.569	775.707	1.10443e+06	351622	553689	1105.86	313122	33105.2	35163.1	33807.8	20791	13418.9	16787.6	13173.4	13162	33839.4	13915.1	1166.1
P05107	ITGB2	P05107	171633	426072	212708	164571	134214	156726	205034	206785	593391	405496	195215	98750.5	208907	301950	258933	748941	718.331	60745.8	214514	402128	116424	184380	200024	85492.9	933.891	1.94467e+06	787458	3.73418e+06	311174	1306595	244041	324239	349131	259406	299212	284884	291895	283431	313190	296238	476634
P05109	S100A8	P05109	160600	1.23552e+06	369877	122129	839.124	1413.94	1114.01	189885	1.53977e+06	1.39084e+06	155672	20669.8	1.26819e+06	92041	342658	790150	136528	279341	130896	651074	7401.77	808.298	793.712	701.518	55314.9	1.12722e+07	1.60871e+06	13343839	768651	5683666	338837	401602	309683	421637	321184	367686	372597	300416	340860	344198	288607
P05114	HMGN1	P05114	438688	596020	747357	255087	469927	640925	312959	538478	749203	718083	366904	3010503	546985	847926	1.4145e+06	1.20597e+06	708333	188835	1.22716e+06	2.26338e+06	145440	218876	430177	227410	298804	729653	342021	430469	625943	929840	667335	229160	341790	683648	534545	615283	416445	624378	627848	123450	450377
P05141	SLC25A5	P05141	1841525	4039894	1911003	2766782	4042431	2846137	5844966	1531103	2664269	2703460	2456756	3824263	2751163	2495436	4121125	3142428	1397751	3128765	3489055	3841028	2263333	3199835	1717288	1929363	1220006	3796994	2644287	2643718	2317644	1992682	3.57387e+06	2.91471e+06	4.56626e+06	3.00259e+06	3.13904e+06	2.48465e+06	2.38205e+06	2.27694e+06	2.24841e+06	2.79019e+06	2265118
P05155	SERPING1	P05155	603.404	1379.5	39891.8	65130.8	1056.98	574.417	988.992	570.486	44537.8	1207.56	744.045	23553.3	50714.6	844.131	973.459	2395.42	821.942	24690.6	128566	912.829	948.37	815.903	727.993	736.475	438.128	103099	38871	26660.5	1027.04	1037.6	8198.2	800.391	810.681	632.594	723.593	9419.2	10456.1	1153.21	6702.92	12166.9	2680.14
P05161	ISG15	P05161	53244.1	26210.7	33569.3	53678.7	47415.6	84309.1	39387.3	118335	150884	27354.1	102032	73595	68088.9	48095.6	76477.9	67122.9	101713	41970.4	60090	50534.7	52481.3	49342.2	113305	28871.7	80806.9	61440.2	55197.3	61376.1	96934	167633	83227.3	34541.8	40490.8	81465.5	62599.5	80948.2	70628.9	68501.8	62427.8	62432.1	90736
P05164	MPO	P05164	87802.5	693125	414068	191989	425664	38851.5	728560	60785.7	1.18052e+06	376406	96075.2	191242	103683	106818	625773	761903	135721	399043	127348	1.33129e+06	1184.46	262159	60029.8	629.329	836.51	2.55125e+06	745725	3.49765e+06	168176	4.87459e+06	161853	160282	158729	175497	163179	148656	154986	167152	164111	152503	218300
P05165	PCCA	P05165	652.365	735.956	913.465	19071.1	45501	23924.4	54292.1	1239.17	1368.52	930.5	1024.94	74406	49616.5	1505.28	2104.37	949.109	960.975	611.261	87586.6	30128.6	35082.4	35129.4	20279.2	18514.8	17024.2	109613	69647.1	46397	17748.9	33824	23443.2	36410.1	42993.2	33212.9	43340.6	29906.6	33693.7	35496	34234.8	35479.8	71478.1
P05166	PCCB	P05166	20523.2	1025.69	50417	25948.3	67869.7	41987.4	69937.3	736.37	1332.84	20228.3	665.155	132915	75297.4	927.452	1594.91	23824.9	519.425	820.859	83745.2	54762.5	59443.5	77599.9	62838.1	46453.9	61817.9	162162	148785	62258.2	48781.9	59950.5	62401.8	75221.3	72786.2	79055.3	63478.3	57628.4	64657.8	68140.5	71647.8	69648.3	57737.2
P05186	ALPL	P05186	683.237	1451.43	606.493	157666	919.744	1208.4	1005.78	555.651	1036.48	790.146	975.292	793.007	864.425	1232.05	1536.43	793.347	1292.69	865.662	754.382	928.225	613.724	920.768	1005.74	91366.1	592.663	114433	59977.5	445964	1352.95	1052.7	79240.1	51973.1	52294.7	906.672	48816.9	52094.4	55676.3	43609.5	43698.4	51538.4	1408.79
P05198	EIF2S1	P05198	427986	493332	331312	2.0621e+06	536450	666664	821244	349060	468225	327256	365218	324558	464950	529369	646296	1.07051e+06	485125	1.64277e+06	1.31554e+06	940757	1.58119e+06	578635	841378	679174	850489	556178	1.12934e+06	391366	563792	523262	605984	1200250	1.05296e+06	650126	548950	742486	1.17431e+06	1.4142e+06	1.54004e+06	1.52544e+06	726649
P05204	HMGN2	P05204	362309	537818	41332.1	1113.14	522850	273788	218873	372410	635085	1.06641e+06	325391	782312	64072.9	501323	1.18144e+06	423092	644.043	847.208	728.377	379303	775.67	48213.4	279446	155242	735.293	747853	683850	439879	877013	362674	916561	317867	264220	544161	521172	758977	428104	385604	395940	445982	373329
P05362	ICAM1	P05362	23900.4	891.286	11010.4	33618.1	33741.6	26151.7	48700.3	723.413	49308	62766.5	13536.5	52871.4	31433.2	31477.3	2254.07	27258.9	64504.2	23793.9	72602.2	33214.3	19796.2	82296.2	948.672	59237.3	609.152	120510	53781.9	67829.4	1178.41	986.972	746.72	16605	18120.8	558.956	23528	20679.5	24223.6	30920.7	16009.5	17822.5	39672.3
P05386	RPLP1	P05386	560184	348913	614192	598868	78277.7	372875	150910	712770	79355.3	637733	513472	605795	813815	316121	984407	427320	451004	481240	496680	489850	1.34719e+06	961406	1.04261e+06	1.85051e+06	1.65731e+06	710661	105080	586408	91719.8	442159	499119	410165	472785	545373	583700	485506	355504	633922	424852	483974	834476
P05387	RPLP2	P05387	1.15077e+06	1.12183e+06	901909	695379	1.01752e+06	1.37887e+06	1.66527e+06	1.30434e+06	1.46923e+06	1.71373e+06	1.15683e+06	1223405	1.10015e+06	2.01177e+06	3.2717e+06	1.00846e+06	838938	772969	638210	703807	2.34561e+06	1.33277e+06	2.90189e+06	2.98943e+06	1.97099e+06	1.33064e+06	1.49983e+06	885935	1.81123e+06	1142668	1.65394e+06	1.59111e+06	1.61721e+06	1.9246e+06	1.84901e+06	1.60384e+06	1.58377e+06	1.60174e+06	1631410	1.56243e+06	1.58525e+06
P05388	RPLP0	P05388	962400	977521	750498	920505	769192	898971	1.20965e+06	787036	926625	741953	841261	676265	980736	1.34846e+06	1.23621e+06	787710	647998	914311	696478	524500	1.67063e+06	1.15563e+06	963704	1.24268e+06	1.73721e+06	1.02958e+06	1.14001e+06	733510	869758	820673	1.15211e+06	897157	939300	1.08515e+06	1180245	909971	890555	890701	837212	937487	1.34604e+06
P05413	FABP3	P05413	7486.38	801.195	668.306	54468.6	1258.58	872.402	1319.7	669.936	1396	782.358	726.784	680.38	909.065	962.719	3013.05	8396.32	1191.67	1003.07	10838.4	11061.5	889.217	976.084	1062.18	548.452	706.159	105842	67590.6	1032.34	838.054	773.783	590.449	859.79	877.428	861.946	789.501	630.893	921.671	654.799	865.726	711.493	7093.1
P05423	POLR3D	P05423	26647.3	86932.1	18880.2	18358.2	19479.9	25297.6	16971.8	21117.1	24157.9	29350.7	29373.2	22694.2	15110	22025.9	47991.6	12973.9	31872.5	32000	16269	8547.84	57846.1	23186.9	36370.2	29092.2	30651.1	1022.82	24130.3	1183.34	60411.2	17802.5	26665.3	27473.2	25822.7	22476.5	31334.6	28031.3	31368	31774.5	31556.5	33010.5	46999.8
P05452	CLEC3B	P05452	644.246	31317.6	16340.6	37758.8	1439.09	13172.6	910.392	16603.1	797.8	1147.27	577.46	1738.44	847.703	847.845	1285.12	43271	569.918	800.96	53662.5	41132.2	1182.11	702.206	1002.06	481.815	819.164	33858.8	1318.75	1332.66	738.053	1171.32	695.717	684.774	933.137	613.227	1646.49	968.179	7553.17	1213.76	1172.69	1028.68	1656.09
P05455	SSB	P05455	270832	305642	246187	280668	120985	221806	222707	264064	207665	218606	321930	225776	261100	236610	431751	149232	429079	276547	168277	248681	368404	246393	263086	301109	373455	254024	199991	185084	187733	242418	298228	317511	310084	335874	341630	274236	314155	267412	282854	294759	251860
P05543	SERPINA7	P05543	321096	1332.59	9671.79	30208.4	1400.16	563915	665.354	23997	520674	504375	607.752	8401.41	15155.9	794.716	2853.15	133301	624.762	10424.9	331033	172162	886.686	1088.67	779.505	754.329	556.202	232464	139603	1014.88	70633.8	14792	112591	110309	112006	121243	101069	61269.9	59108.4	73615.5	81120.8	115476	92436.6
P05556	ITGB1	P05556	75179.4	77718.9	66598.9	73754.1	191823	70346.2	117518	83518.4	214507	94309.4	99031.9	151449	95336.4	57085.8	125773	155594	48947.4	79286.4	92819.9	116880	115543	113558	150672	92555.7	80358.6	500386	300090	172429	96211.5	156889	130817	127651	134519	134641	120023	135943	116732	102414	120025	111829	171774
P05771	PRKCB	P05771	202407	200739	98724.9	125424	179395	138063	94658.3	325668	344428	194284	249040	607494	384287	348306	1.27799e+06	523694	98248.5	212218	189377	450649	895.441	265730	114104	722.997	768.427	292551	221859	523242	298376	345290	217849	195674	175475	234783	246312	212470	216700	242519	235286	193761	211486
P05937	CALB1	P05937	508.188	884.687	1187.24	682.664	697.518	908.087	770.816	853.366	594.232	1054.58	638.962	1440.56	678.036	856.196	2001.22	582.389	876.832	807.551	570.234	590.73	1025.51	816.087	903.345	791.166	627.053	1610.84	1640.33	973.542	1000.86	946.291	52330.2	62620.4	59308.3	60675.2	64619.1	63876	63776.1	66893.6	63960.1	61883.8	66644.6
P06127	CD5	P06127	544.164	811.993	854.806	1399.24	883.327	823.62	1060.8	571.971	1058.24	796.263	649.796	19646.2	98006.2	623.191	2841.65	907.271	562.652	803.272	82718.4	1030.75	1205.91	221706	115957	879.89	986.518	63774.8	1721.81	793.237	47586.6	35932.2	33597.4	35982	51455.6	28873.2	10807.2	14338.6	32911.9	1673.46	32525.8	45585.9	1188.68
P06132	UROD	P06132	373343	270834	250798	100177	261189	371793	299961	217305	281471	245210	288341	135763	235206	317367	137077	173391	264983	239409	39333.4	116105	80899	195309	227025	225442	127555	366049	794841	297403	276227	270946	225102	301962	291127	235662	309952	257963	314126	312804	289830	309689	226038
P06213	INSR	P06213	23002.6	17124.9	22860.2	46556.8	40802.8	23814.3	40920.4	20297.1	47152.3	22021.4	20603.6	48392.1	28991.8	20419.9	2298.14	28024.3	22372.3	51863.2	31643	17494.3	42972.4	22727.6	5816.99	19543.1	17818.7	15068	1318.09	934.489	1509.53	861.818	11218.2	652.153	1348.27	8887.64	8393.92	15188.4	16650.9	17653.3	24567.1	23404.4	1280.46
P06239	LCK	P06239	14532.3	51599.2	23908.2	45111	109689	34961.9	17294.5	58076.6	23512.4	50042.9	13016.4	63379.4	68377.3	28165.5	102422	48667	27313.7	52546.6	78976.3	42744.1	26284.8	373330	565070	43514.7	14022	81977.8	65871.1	1168.65	337632	273282	73108.2	97090.6	90778.4	66838.2	88130.7	91756.6	101765	87920	80423	99934.3	123089
P06241	FYN	P06241	6867.88	965.446	466.625	1164.15	12446	3936.93	1017.87	11383.4	11672.3	13575.3	591.887	524.837	3568.23	921.809	2921.21	14513.7	12042.6	14982.1	14508	14286.2	878.724	581.741	4581.92	381.754	1176.42	17628	13110.5	17121.4	845.797	776.143	502.015	994.103	909.529	891.366	794.099	832.975	926.54	1351	1569.3	835.978	1514.73
P06280	GLA	P06280	44092.9	49679.1	56264.8	63530.7	93343	31095.2	102921	32275.1	49711.1	49148.6	30086.6	60147.7	25027.4	74646.1	59854.3	37471.1	26148.4	39465.8	42155.3	62384.8	34164.5	34775.4	36151.2	61783.1	35759.3	50694.2	58922.1	96465.1	12703.3	52822.6	29537.8	34462.4	27969	19556.4	38044.3	33379.9	33171	36100.6	32518.5	37014.9	30635.1
P06340	HLA-DOA	P06340	50035.3	40893.3	1033.09	1430.7	953.505	982.491	677.139	27117.7	36481.6	25134.9	34046.3	71657.2	140315	1000.74	2115.75	944.749	784.639	963.949	42460.4	72937.6	784.258	998.663	1011.36	718.516	1085.43	115952	73072.5	1006.76	1106.54	947.981	14129.5	22850.7	19682.6	1012.11	25240.6	21251	19420	24749.3	24949.8	25083	1698.15
P06396	GSN	P06396	1.14385e+06	755177	356137	1.24181e+06	411157	478483	312987	562424	830654	736220	426542	494704	840166	810690	2.23654e+06	1.24427e+06	1.62514e+06	1.95835e+06	1.29004e+06	1.203e+06	61303.1	29723	16960.2	25914.9	135187	2.76459e+06	784404	2.4088e+06	45587.9	1.23427e+06	630418	411744	411807	535687	486422	441721	427933	383392	384008	426166	582066
P06400	RB1	P06400	131557	114432	105129	146932	1219.78	221910	164161	183958	170931	173637	210430	78228.5	74476.9	132175	192397	90571.2	47613	126254	57414.8	65379.3	192593	140081	489695	201410	153377	57228.8	119690	48332	152317	80468.1	132977	188397	189576	175951	124527	181481	190275	174224	186752	139730	336638
P06454	PTMA	P06454	6.11225e+06	12500296	4253084	3542290	3479632	5082722	8264529	8.32706e+06	4755572	5473511	6691141	5367953	7537956	5744273	9.74819e+06	2402340	8.49235e+06	4810896	2393284	2463376	6162559	12891817	5.08434e+06	5966112	9.59207e+06	3682898	2426180	1618476	6612476	5734561	5892104	4487526	4.88476e+06	6.02312e+06	4.47648e+06	4985144	5.16017e+06	4523652	5.04928e+06	4.0606e+06	3.05093e+06
P06493	CDK1	P06493	129821	193354	186644	389434	372025	658660	434831	221859	233455	218475	215674	68408.7	211324	182843	99644.7	99816.3	80760.6	438278	47076.8	37075.4	235624	428500	483390	305823	586077	147024	221176	68096.8	400100	240555	196739	251344	240564	222564	181717	220511	223854	203431	205892	249575	172237
P06576	ATP5F1B	P06576	6.53678e+06	9124800	6.45689e+06	4724087	8.54337e+06	5870662	11992374	5204580	11492009	8.0561e+06	7290290	7.39674e+06	5.92971e+06	7166724	6649293	10911088	3511484	5521806	12433585	11605851	3375237	3390036	4839987	1981152	3556825	9712615	9041137	8.67702e+06	5916628	6346402	5.3989e+06	6645214	6589158	7.16333e+06	4.61985e+06	6.98025e+06	6.22008e+06	5986404	6.44558e+06	6.5497e+06	1.9031e+06
P06702	S100A9	P06702	133353	1.37371e+06	392564	100508	1175.17	874.946	1025.96	173132	1.39377e+06	2.3052e+06	111848	33796.9	1.49943e+06	70599.2	210256	875745	114499	272875	132449	547465	1070.01	1458.91	1484.49	1030.29	48263.4	14695502	1.817e+06	21182751	540101	6.69571e+06	511878	404728	387662	451363	452022	406354	375407	396163	368215	366498	624534
P06703	S100A6	P06703	339265	1130132	213591	265962	188295	153247	317005	560093	1.06166e+06	838486	1.03791e+06	507659	696665	212656	819275	532296	754945	575535	258931	808045	790.371	1183.54	818.381	50797.5	518.755	3.80755e+06	2.63029e+06	3594574	469817	1.84503e+06	982692	637476	783931	888092	1.32017e+06	991841	602328	668425	580093	651758	1.56471e+06
P06729	CD2	P06729	410.438	692.547	669.947	1009.44	954.337	997.678	865.908	633.169	1051.59	982.138	600.827	1125.28	28914.8	918.571	2260.65	851.186	1405.38	905.627	22982.6	816.232	615.495	133304	59139.3	823.235	938.14	21999.6	1029.02	884.07	82987.4	89718.4	24701.9	796.493	665.5	909.833	19232	14781.6	11874.7	13219	1156.05	963.273	1410.06
P06730	EIF4E	P06730	157811	107108	118209	172955	61265.7	125558	97308.4	112216	113194	143741	106623	78951.5	70090.4	128277	269807	89416.6	146638	88363.5	79178.4	158595	208801	124260	148217	116738	199430	138015	88952.9	89296.8	113700	137244	170138	113835	127678	181716	153883	142250	132700	142259	124716	95820.5	150878
P06733	ENO1	P06733	7323180	6961685	5404145	6884541	6208191	8498505	4686919	6814133	9.41723e+06	5994207	7.19518e+06	2627965	5625091	9.23965e+06	15248976	3444037	6517850	4548217	5022777	3523396	14659469	6560023	9.31509e+06	7052981	7715260	8125315	4333825	11503373	5110151	5646677	7.13014e+06	8476275	8284612	5.17295e+06	9278800	8000571	8.69362e+06	8.29883e+06	8.46336e+06	8.32039e+06	12207235
P06737	PYGL	P06737	40379.9	43246.1	38793.8	48593.4	63083.1	96074.6	149588	69346	47222.5	33510.6	29648.3	44447.2	57181.5	49862.6	105515	72599.6	236580	87096.1	44640.9	66172.8	41907.6	55448.7	19094.8	62007.3	29017	251320	183365	414256	1330.16	90437	19844.7	25153.2	23638.1	34579.3	27718.8	27199.4	35717.9	24851.5	23680.1	23139.6	44483.8
P06744	GPI	P06744	176900	184700	148929	193201	324032	497665	477311	238794	351979	281477	279294	121845	241703	351897	315426	116366	514777	187933	224139	173613	495854	302180	706659	246282	942661	397843	310276	729738	295074	402713	246253	190934	174098	270653	220232	256294	197143	213376	197007	198671	129638
P06746	POLB	P06746	87868.4	49186.7	54624.1	75575.5	96182	126545	97984.5	81710.6	73490.5	51461.9	101814	97600.7	101278	95929.3	130519	67101.1	107098	118475	53293.4	102362	64438.2	84753.7	92379.2	58510.5	84365.4	7041.73	28608.1	14583.4	97643.9	101079	87492.9	75297.5	73848.4	74772.5	34498.8	89680.2	90003.4	72566.8	74807.5	81813.8	66027.5
P06748	NPM1	P06748	6091325	5.91737e+06	4372764	3379049	7.45184e+06	8.22604e+06	8.44052e+06	4593096	5103926	5839414	6396508	6034165	4234520	4320160	9.73694e+06	3514984	4484072	4581506	5870415	4940121	5536260	4839380	4193418	4220424	4354441	4226529	4426537	2380358	3897391	4205001	7.43277e+06	5654781	5578094	6.1908e+06	6.54781e+06	5739711	5286615	5147037	5139859	5595134	4.10434e+06
P06753	TPM3	P06753	1.88279e+06	1.26572e+06	828445	2.28269e+06	1.34154e+06	1.30199e+06	1.97256e+06	1.63667e+06	1.32122e+06	2.09029e+06	1.10847e+06	1.05274e+06	1.29368e+06	964362	1.34564e+06	1.20538e+06	4321441	2089213	1.69698e+06	1586451	1.17424e+06	1.25606e+06	1.058e+06	904325	1.21199e+06	2.67514e+06	1.67989e+06	2.04543e+06	1.15616e+06	1.31234e+06	1.05565e+06	1.01265e+06	845441	1.14943e+06	1.11847e+06	883610	808870	843685	904972	827275	478415
P06865	HEXA	P06865	190628	259381	218572	179057	31826.5	19293.9	46370.3	73088.1	204537	104431	82269.6	105147	124114	101190	176110	175054	56207.8	48827.3	118563	202300	78418.7	108243	96366.3	54562.1	44258.8	374731	202782	314883	147688	372828	126646	132523	131477	161204	118406	117954	138356	128686	127242	126463	142682
P07099	EPHX1	P07099	41708.9	40716.9	22248.4	207349	115048	94233.4	121824	29079.6	219349	51032.7	34144.9	88640.3	43701.3	18953.3	2086.47	97126.4	82295.6	174398	121512	57607.2	80617.3	66096.7	37001.2	46579.1	26582	819858	472975	129804	14578.1	116183	85904.6	94790.4	40138.3	95961.1	60845.4	55726.6	65907.9	55866.8	58108.1	77045.8	27283.5
P07108	DBI	P07108	474087	214074	453319	479825	302422	286682	273250	343837	258903	555268	532999	237496	204317	260988	665674	237044	1.01103e+06	836560	220272	315378	391563	414381	415915	378460	641920	547824	233583	351666	197140	374880	233475	295055	243736	126462	497360	339493	314510	298906	282223	457901	235515
P07195	LDHB	P07195	2944024	2886098	2317302	2680469	1421169	1741383	2818263	2551697	3292597	2625997	3756319	2108924	4268356	3051407	3483123	1181442	4825135	2232479	1532094	1591111	7779699	4752005	6935664	5127667	9.48609e+06	3573857	3112639	2590627	4155680	3851791	4.07421e+06	3.49282e+06	3.80534e+06	4.15052e+06	4.03595e+06	3.56292e+06	3.21583e+06	3.19805e+06	3.12896e+06	3526231	4743239
P07199	CENPB	P07199	46900.9	101422	54774.9	66410	63702.4	39109.4	86583.5	44844.2	86299.9	109198	58965.9	66217.2	45708.6	42683.2	56752.5	77086.7	27408.2	122715	60357.3	96778.5	64686.4	63536.3	36719.1	23963.8	14906.2	55950.2	72500.1	96727.1	53581.3	89090.8	49002.2	65740	57020	68288.7	36586.4	54269.7	49911.9	52944.4	49427.7	88783.9	242960
P07203	GPX1	P07203	304460	364413	296887	250314	312344	136452	250550	182543	299099	167466	199017	336664	198970	294482	761436	205311	494793	343631	444768	642168	58252.9	61909.9	36492.1	72275.4	50114.2	263711	286066	231476	94115.8	178616	119394	142948	190150	138185	135504	183222	180089	170613	179321	137923	316774
P07225	PROS1	P07225	690.755	1000.06	853.974	958.461	853.332	1003.05	829	755.157	883.728	709.197	686.705	728.345	860.283	1503.31	2043.65	31350.8	720.94	632.537	43859.7	957.645	929.706	1377.92	741.828	827.143	694.72	152737	69300.5	78011.9	953.504	992.906	688.701	1114.8	1062.18	790.733	813.704	1053.14	993.013	780.634	910.613	877.783	1296.07
P07237	P4HB	P07237	887230	1.36453e+06	982119	901081	941450	608073	826921	730060	2.68931e+06	1.33849e+06	793714	1.79825e+06	1.13025e+06	577516	1.60889e+06	3.45033e+06	374390	499938	1.07405e+06	2242710	918649	935504	1.03311e+06	687454	761697	6.41157e+06	2.74275e+06	6776157	1051754	6.17338e+06	2.10272e+06	1.39725e+06	1.50322e+06	1.69469e+06	1.50483e+06	1497418	1371865	1.29096e+06	1.38065e+06	1.3274e+06	1.43759e+06
P07305	H1-0	P07305	201524	298260	138972	347452	338219	485998	1.73685e+06	351633	2.52416e+06	1.08489e+06	159609	8.03163e+06	2.73225e+06	2.62703e+06	9.58871e+06	3.23256e+06	3.26133e+06	4417872	3.15432e+06	1.25432e+07	750.603	818260	255047	945.853	625.458	1.52536e+06	2.17115e+06	376396	1.06629e+06	629150	2078074	1767413	1.72271e+06	1.40844e+06	2191414	1.68601e+06	1.69679e+06	1697069	1.65861e+06	1.62021e+06	4353261
P07311	ACYP1	P07311	99078.8	121692	120314	178574	219822	311580	267294	162260	117672	98509	176748	123356	167763	149307	205460	64228.3	201478	192923	54436.9	91138.6	139892	153269	261078	208939	132291	35042	30552.4	45827.1	302842	133592	190685	180404	173780	146607	160950	168851	179350	168630	179521	173073	210672
P07332	FES	P07332	22202	28458.1	17754.9	11709.8	704.675	8814.37	782.854	26993.2	45053.9	23686.4	27025.4	6068.71	19099.2	42131.9	46259.9	47335.6	7663.84	795.073	6181.69	27670.3	38760.7	32917.2	9124.65	33035.6	888.815	61478.8	39386.9	176035	660.706	70012.8	51917.2	30664.2	29602.7	31727.2	39508.8	29317.4	28037.6	32043.5	33225.7	26653.4	70279.7
P07339	CTSD	P07339	308903	490603	370034	846975	449644	228130	552899	251233	1.69256e+06	399349	307135	247405	438192	272986	550274	654654	640724	441710	521900	572133	238123	253769	376965	154568	198986	1.73729e+06	1.17859e+06	3985799	619057	1.45341e+06	581212	622178	633643	658755	594989	497993	753926	503568	556984	603198	702992
P07355	ANXA2	P07355	506758	343872	283556	886770	113004	399551	319877	597658	821976	715441	749943	83074.1	148223	143307	101128	254637	351784	1014434	941631	419720	770974	331664	85784.5	46806.3	475236	2.1921e+06	758986	1.78319e+06	230043	536354	405687	337970	343675	410374	378371	398647	374847	361932	345778	345035	601223
P07359	GP1BA	P07359	605.364	11489.3	3659	1258.37	892.551	674.129	167446	860.87	76444.9	19295.5	9123.05	691.717	75591.2	1174.5	1744.43	674.026	7357.37	835.932	215928	606.033	578.58	908.992	696.263	1135.94	8740.18	1.39072e+06	482390	585359	1018.36	218230	82385.4	41160.2	19588.5	19789.2	826.575	54371.1	1068.47	37927	50296.7	47821.9	980.702
P07384	CAPN1	P07384	511793	654326	436968	598366	320973	464276	451949	522611	456520	517515	662624	389777	853602	602180	477492	425988	469887	578082	608685	426686	604710	398238	307259	391886	422862	936868	682447	1.07471e+06	499564	804934	488210	568669	577331	645593	435381	537136	539756	503028	545846	577800	434909
P07437	TUBB	P07437	1.28582e+06	6378778	1.09587e+06	1.50601e+06	1.13953e+06	1.43463e+06	786753	1.45247e+06	573341	1.77463e+06	623626	1.37786e+06	716415	746570	1.00641e+06	1.22645e+06	2.70041e+06	2241052	1.1631e+06	509830	2.7805e+06	1.85645e+06	2.84388e+06	2.27516e+06	3.7032e+06	294194	793152	568159	1.22189e+06	627602	898115	802281	919853	927683	1.10071e+06	1.33667e+06	862224	933378	956895	956181	1.10161e+06
P07477	PRSS1	P07477	1061.46	938.344	838.441	1378.79	1199.11	617.738	1152.08	603.602	887.527	836.845	787.719	667.977	588.421	69211.1	164596	292824	377.102	997.403	238549	187590	796.543	981.555	1494.53	1223.95	559.367	106451	162271	818.186	890.872	865.722	393.807	987.716	841.973	25642.6	130743	123485	113117	538.08	156037	859.919	2073.05
P07602	PSAP	P07602	580958	569464	436006	853547	307495	323484	515609	357142	1.2778e+06	596395	484078	291948	357779	253128	467733	641425	588763	502650	552929	1.08849e+06	271095	316931	757245	233036	202044	2.70861e+06	1.52966e+06	1.97888e+06	315756	1.67611e+06	1.00287e+06	709579	679375	765939	880369	680684	578617	554435	562292	602402	815287
P07686	HEXB	P07686	231871	225260	160400	140992	85195.1	56462.8	131748	135989	339371	267331	206407	168299	118267	170814	308777	142903	247689	129132	158788	404292	77678.7	109911	94591.2	73118.1	61769.3	443091	186415	408351	122777	247171	222113	177465	178990	194490	195903	182587	178554	167963	170474	182716	271085
P07711	CTSL	P07711	680.416	805.316	11713.6	70116.3	1501.88	742.01	951.948	1104.86	742.081	778.177	717.895	63531.4	531.34	932.4	2115.97	259575	546.992	1281.05	1376.96	823.442	1252.26	771.71	811.261	629.087	428.252	25705.8	38346.2	1406.6	1276.77	774.775	55823.9	859.636	961.138	588.179	491384	673.056	875.882	734.186	790.825	862.753	1655.8
P07737	PFN1	P07737	3275857	3566818	2996702	4501178	3645310	4637941	3023405	4979221	4782740	3519141	5966884	2304541	7.763e+06	6.18617e+06	13214907	2702178	6885552	4581308	2835117	2756848	4452155	5337139	5738026	3385359	4948771	5.6881e+06	5151991	7900032	8.6706e+06	6.72733e+06	3.56912e+06	4773503	4807269	3483987	4.03066e+06	4628013	4927368	5038737	5.20271e+06	4999082	948409
P07738	BPGM	P07738	15417.4	11357.3	14263	6415.72	30485.3	24365.9	16215.7	19056.2	20316.2	12319.8	18912.6	29930.8	19629.5	24624	75985.6	23411.9	129030	52891.3	27898.4	17651.2	840.979	10252.6	10011.2	16762.8	51063.1	1473.2	23709.1	6269.91	24988.1	36269.9	28335.4	21153.6	1285.75	17868.3	12140.3	16320.3	19486.1	1031.81	24047	1468.21	1950.41
P07741	APRT	P07741	736574	663575	512472	647465	155614	262406	375603	637671	847032	643245	699386	296582	806417	739233	963633	325157	1.01645e+06	412180	734835	714988	478660	349889	968374	345096	656710	715100	521008	507098	506406	828414	566819	818000	661589	767445	430673	596202	522458	492087	550063	598179	547202
P07814	EPRS1	P07814	264515	233478	160779	273222	440390	505734	535906	237804	330412	235216	323251	193569	228011	265686	328219	130073	287214	323045	146644	153797	638933	350386	512724	492123	443118	381374	356612	227205	220470	270590	499858	398368	390149	419817	411736	384086	356486	331027	358218	371699	499597
P07858	CTSB	P07858	100154	114303	58233.6	302263	85059	60703.8	88733.4	102098	201675	109712	108867	117600	133664	100000	165825	172122	111484	88276.8	83657.5	268217	84133.9	37858.3	37844.8	72412.4	63127	935656	432781	736438	95942.2	207873	233143	169544	182285	179998	159906	177298	177225	153982	160371	170996	341191
P07900	HSP90AA1	P07900	3337866	3604611	2565296	2869133	2952312	4392321	3692708	3658054	4145453	2740522	2908308	3329161	3228249	4222732	6176226	2017701	4511373	2880397	1873582	2185555	4027091	4356814	6.93729e+06	5.75416e+06	8.46908e+06	2466981	3522013	2491840	4006111	3316506	4317583	4136809	4.12919e+06	4727923	4593247	3.91088e+06	4.0823e+06	3.85848e+06	4215797	4254203	1.55853e+06
P07902	GALT	P07902	35785.1	36607.1	20671.7	34859.9	12467.2	33656.6	23132.3	16756.8	15022.2	11819.4	17157.9	38196	45487.1	40269.7	141420	28172	43964.2	27530.1	22182.9	41761.4	13303.5	17731.5	14922.1	16368.3	11568.9	26287.3	16930.3	20083.4	11621	19316.7	17616.4	19542.3	16666.2	18652.7	19235.9	19419.4	20157.6	21492.7	22045.8	19203.1	36964.5
P07910	HNRNPC	P07910	7477965	5627450	5460632	5131042	9.75201e+06	8813586	8319831	6180556	7564610	6848502	8513200	11650305	6212997	7790926	13604971	5234890	4253754	7531236	5827967	5236669	6861048	7336089	5586481	5273083	4212608	1979221	3997006	3290907	10133805	5384243	10731593	7417089	7.7701e+06	7377437	7.51406e+06	7960615	7135068	6.23753e+06	6.95289e+06	6771206	3.35427e+06
P07919	UQCRH	P07919	44726.2	85561.2	38080.9	22186.2	43504.8	39789.4	56003.6	32938.4	24385.3	85386.9	35435.7	80971.3	71332.7	35485.6	66566.2	52650.4	30297	63445.2	98250.5	208705	27929.8	36182.3	52327.4	51859.2	30444.4	81077.8	43908.3	39564.6	34327.2	39216.5	59998.6	61492.8	65581.8	53585.4	42842.3	44549	44922.3	45339.8	44992.3	42144.2	65912.4
P07947	YES1	P07947	60226.8	54744.7	61735.8	65003.4	138595	60454.7	71919.5	63435.6	70261.5	85260.1	52105.1	104516	165005	69825.5	168807	102544	39793.3	67730.5	175868	107012	93201.2	162383	236248	65676.3	76269.6	435816	182746	374464	313063	291255	117188	99918.4	104508	121265	111943	99672.5	100176	95875.3	91062.6	101847	104451
P07948	LYN	P07948	32377.9	49851.4	20090.4	71093	121141	110400	87704.5	80064.2	100432	128006	89706.3	97873.4	85612.8	94767.8	286147	60547.5	74835.9	70765.1	106824	143499	34295.5	267513	581.219	149533	73344.5	429275	202632	727782	30122.5	209359	96057.3	98678.6	100128	140385	110754	106041	104127	95490.8	94847.2	93575.8	70326.1
P07954	FH	P07954	479828	606955	599074	474085	668630	663203	620229	452594	598169	534087	556042	716533	427988	386957	615253	618480	528463	543038	612124	749911	780582	471584	454264	387912	568401	896604	688883	591083	415991	476670	590279	280427	342117	610473	589150	455109	496994	487528	496978	304305	408082
P07992	ERCC1	P07992	12562.6	21081.4	11420.7	19817.1	11927.7	22621.2	9464.05	16373.8	18987.9	15669.6	15865.2	13786.4	10816.9	16462.2	2421.18	13349.6	27276.2	32978.8	10101.7	13781.9	490.635	14870.1	19372.4	22195.6	11382.9	7831.47	1245.09	489.064	22280.1	1335.82	18924.6	19947.7	20499.2	22334.2	11336.3	17180.3	17077.8	13916.1	19371.8	22662.6	1281.46
P07996	THBS1	P07996	14189.5	50654.2	25066.5	61895.1	412785	27050.8	640539	32117.5	73393.3	39724.8	49147.4	35403.1	182927	928.011	105971	80247.8	32838.3	39913.9	627189	86726	842.659	42824.5	19456.6	11428.9	22098.4	739384	258470	1.11723e+06	927.26	287733	24919.6	28279.5	26234.7	33621.8	19624.3	30573.5	20038.8	15907.4	20540	19587.2	49851.5
P08047	SP1	P08047	17665	72091.5	55561.4	50460.8	19165.2	13086.2	1173.65	36580.9	21076	22267.9	36026.1	59225.6	50563	28917.7	91737.1	35835.6	54170.3	49556	34678.5	65950.9	31429.9	48570.4	32176.1	32088.6	36012.7	17240.8	24428.8	58764	39708.9	19155.5	24613	48020.5	52522.7	34996.9	28770.4	29231.4	36657.8	35145.9	39650	34828.5	1027.53
P08069	IGF1R	P08069	28944.2	1419.33	26867.9	47282.3	43099	29409.4	37755.3	26536.6	39920.5	19863.2	1490.71	78868.6	17570.5	29869.4	37516.1	31830	22104.6	56776.6	27885.4	23228.7	55842.7	33731.6	10491.4	17327.7	26119.4	1305.35	1777.36	894.664	956.14	634.091	30761.5	773.127	931.703	30023.2	26814.1	22712.5	22293.9	27378.7	778.617	645.031	1442.67
P08133	ANXA6	P08133	504016	707521	412183	374624	585097	361766	999729	958295	896400	1.12942e+06	1.07516e+06	398373	1.898e+06	164830	143603	447377	526497	844216	915581	1.19607e+06	911728	615524	1.8271e+06	485877	547215	4.81671e+06	1.43778e+06	1.79509e+06	689782	1883171	1.00166e+06	1.13613e+06	1098821	771639	1.15154e+06	1.04957e+06	1.19888e+06	1.16426e+06	1.09686e+06	1.21341e+06	2.00585e+06
P08195	SLC3A2	P08195	174966	130085	121990	170930	288809	181031	315646	217860	396173	423923	242064	108448	55412.3	315299	475615	474183	79714.7	275934	120846	87824.6	345982	551240	513418	813983	308315	279485	265286	174420	196546	157666	313367	402745	374144	403097	335255	351407	370309	371847	372714	388865	168749
P08236	GUSB	P08236	137347	156581	125995	135615	84604.8	28145	75207.1	66559	134443	85584.4	97025.9	94764	108554	86589.3	66423.2	163459	52783	44039.1	111610	179137	44874.8	51740.2	20795.9	60568.5	44983.4	266364	150898	132020	80253.5	200297	96110.5	147605	135163	120012	70804.5	130351	141588	110224	119736	117881	90759
P08237	PFKM	P08237	71379.5	62605.3	72378.9	137399	60010.9	104231	90661.5	39000.3	111396	85580.3	131576	75612.7	129150	171181	180852	54335.4	217111	183944	57068.3	76100.6	444255	167823	56534.7	264246	303867	44544.4	46334.4	64126.3	63874.7	85382.4	143849	133941	150335	121500	140321	131410	116356	124451	120552	125208	138551
P08238	HSP90AB1	P08238	3554785	3975144	3032532	3203570	2593217	4141116	3412117	3857482	4211031	2785643	3566677	3530506	3355422	3908349	4775006	1964811	5079633	3270191	1771218	1978130	4616582	5599071	8341371	6027171	10776193	3062863	3005151	2335072	3696547	3245129	4752354	4.03462e+06	3.94465e+06	4.88336e+06	4.31223e+06	4298679	4422703	3.71351e+06	4.16446e+06	3736600	4787673
P08240	SRPRA	P08240	57114	62770.2	95819.8	98639.1	84835.5	50945.3	70279.5	50086.9	66442.2	75660.7	53266.1	40738.9	39032.1	54230.5	96847.1	69179.5	30634.6	70925.7	105537	31892.9	52232.2	55516.5	35403.8	50242.6	30149.9	83664.9	114833	94681.5	51775.6	51982.4	53927.5	63134.3	49831.4	61384.5	68309.2	57100.5	67288.5	60664.2	61026.8	65545.1	107967
P08243	ASNS	P08243	966.776	1026.08	713.66	14970.6	30915.9	21082.9	58242.1	6112.91	1302.01	10620.9	853.811	766.283	618.805	1364.18	2032.41	828.82	419.222	965.314	1035.7	435.64	122225	132185	19032.1	119333	427790	12387	29463.1	932.286	773.041	37033.2	23263	29496.6	22363.9	23094.9	36575.8	30542.6	28340.7	27312.1	36670	29244.2	35568.4
P08246	ELANE	P08246	601244	6.6228e+06	1.35023e+06	253244	1173.22	782.177	1294.8	279694	4.65579e+06	971416	887624	191464	3.30696e+06	236318	1.36317e+06	9146089	56911.8	601391	271207	6.35199e+06	863.628	704.986	628.795	417.81	403.253	10601327	8.21055e+06	11605421	559487	21988940	1.1902e+06	1115414	1.1266e+06	1.38616e+06	1.37636e+06	1.24878e+06	1.15769e+06	1.06118e+06	1080657	1.11402e+06	1.38815e+06
P08311	CTSG	P08311	128025	959543	373432	105042	19138.6	722.379	1073.79	97120.1	991561	412532	125833	51032.4	481934	60728.3	246650	3.86774e+06	76810.9	132019	185860	3.06897e+06	1236.52	613.527	33796.9	947.267	780.703	2.39477e+06	3.10353e+06	3.52414e+06	171611	6.28634e+06	231313	168258	166659	217847	248604	191344	200822	195466	213950	152567	1.15401e+06
P08397	HMBS	P08397	66914.9	67263.3	41790.6	73961.1	56792.7	68150	186991	47565.4	72700.6	114449	43075.4	20468.1	62904.5	95374.4	393476	183472	77614.6	270663	21839.6	123539	70066.1	53068.8	90530	64301.2	51966.8	120291	465658	50900.4	58457.1	179446	106640	83572.8	111578	102955	79392.6	105955	101343	96322.1	101365	113627	121387
P08473	MME	P08473	719034	994258	834278	768102	404526	123266	119077	399544	880.962	292343	21505.8	760114	682949	190739	979638	484564	103893	63272.8	432679	411196	15433.4	232747	1208.87	437902	608.529	82950.4	27824.7	151459	1082.51	685.86	367986	350749	349400	372603	298206	319379	338209	314138	359473	339480	211114
P08559	PDHA1	P08559	435594	819152	970555	732406	705548	434316	722675	367324	658763	364021	306222	469473	730078	635421	514408	915972	529482	893908	1.2634e+06	1.26447e+06	792814	387200	135128	373660	317962	1.02226e+06	750291	576953	353820	590798	442304	558259	516782	587458	551286	421873	481951	478102	492760	565897	424584
P08567	PLEK	P08567	68362.5	97337.1	99009.1	114456	1170.68	39666.1	26636.1	73823.6	168602	75111	58213	50538.9	40957.2	31151.4	2155.28	69756.7	58363.5	62497.2	218895	175584	758.463	1185.32	868.391	858.312	91508.6	824436	335126	944444	1032.29	278906	152735	48003.7	101100	34903.1	81179.1	25589.3	121670	110096	103777	58451.2	91066.8
P08571	CD14	P08571	1068.08	7729.25	913.311	27769	1064.13	904.486	856.082	948.244	1075.15	38891.2	587.691	617.185	1076.61	760.265	1726.72	682.349	989.282	1229.66	24039.5	729.583	633.066	857.15	1171.84	1070.81	1047.61	224696	78606.5	889367	1108.28	113724	11292.4	47384.9	7268.43	1091.66	818.979	8858.06	941.543	5661.34	4977.78	10598.2	1693.21
P08572	COL4A2	P08572	844.956	1010.24	515.218	67857.9	1224.96	430.539	1272.48	622.015	657.391	1661.63	679.025	788.815	706.423	819.236	2470.56	528.116	427.859	1061.15	742.97	1243.43	37165.5	1142.49	1048.32	821.297	924.292	264955	53438.3	800.118	882.33	814.035	451.697	810.008	1233.27	746.838	875.975	935.793	1027.62	763.56	931.21	756.139	2221.01
P08574	CYC1	P08574	165231	180152	115730	191305	177784	169714	232769	102530	119229	207257	95027	122647	85426.1	103712	57178	204603	65732.5	189702	301911	455389	132118	136573	80326.9	110733	37560	414183	225865	162468	88580.2	135118	177960	317847	153009	201968	171856	137772	153312	130845	142244	152623	99376.9
P08575	PTPRC	P08575	315287	250437	178849	211891	492640	254970	287400	375212	198152	156924	160948	174760	515218	160636	275544	302982	141888	229886	509760	308500	149736	311626	594438	81375.6	651.996	856116	536318	1.00123e+06	416120	1053812	126382	159142	127371	149849	180101	156047	167801	179163	167064	175293	307817
P08579	SNRPB2	P08579	140682	205457	194334	230416	168083	147349	216762	171505	149303	128956	204469	220099	257120	155117	318137	230321	185749	170610	191036	209652	176581	208045	134686	130466	204463	199337	179527	229922	167166	219418	176354	168471	163391	185452	184673	152117	150541	146069	149304	180863	269581
P08621	SNRNP70	P08621	969862	607592	852282	778248	826517	893225	1018942	1.01941e+06	732348	952294	978465	1.55565e+06	1055982	942980	1.31934e+06	848014	642438	953932	938730	1097189	984699	918515	896106	867407	700903	679003	645583	481080	1.18073e+06	1.2543e+06	1385837	949715	922940	1.11354e+06	1.12342e+06	938801	853149	848667	828854	971033	1.53658e+06
P08631	HCK	P08631	884.729	26985.5	551.21	29077.5	63604.2	639.371	70557.8	716.009	18551.6	29488	22323.6	61431.2	59714.4	15062.3	138963	57677.4	905.223	1013.83	13733.7	36988.7	709.164	25611.1	656.643	977.07	692.967	148107	81165.9	657995	215927	119936	1018.03	791.87	54229.6	14725	18713.2	40123.5	53774.3	825.131	19327.4	60772	1193.59
P08637	FCGR3A	P08637	537.278	778.366	867.555	36462.9	1112.93	742.026	1219.77	631.175	1232.77	21078.3	637.904	879.924	590.799	923.26	3442.13	998.825	864.475	675.029	31633.3	764.908	527.681	866.195	498.148	827.626	630.078	130637	884.625	84225.8	1373.67	995.578	5865.4	2161.73	764.211	940.759	1337.2	750.078	574.877	652.899	695.987	1068.8	1419.06
P08648	ITGA5	P08648	48428.9	31938.4	66390.4	85810.8	67837	48241.7	32946.9	52984.6	85879	42659.8	39946.9	70622.6	64472.8	26440.2	65363.3	101894	18143.3	81140.7	75231.4	82619.3	138397	88403.6	26090.2	65140.8	40193.9	60147.4	21956.7	47599.3	17741	16317.8	34953	45891.2	40247	38459.3	54569.7	41720.3	49287.7	63732.5	42329.3	63894.8	68207.2
P08651	NFIC	P08651	31353.6	23569.5	29750.7	26340.3	24115.7	1134.16	1186.38	22256.6	29687.3	21103.7	8782.67	26262.1	13070.1	27985.9	54013.9	24190.2	1014.68	889.507	20217.4	17729.6	12246	9011.67	1240.25	1110.71	700.245	21143.3	1072.73	12520.6	31480.6	11283.8	6804.99	15455.5	1083.09	1444.87	771.662	11403.2	713.758	874.263	924.747	15230.4	1668.64
P08670	VIM	P08670	3.68091e+06	2.72441e+06	1.67734e+06	3.6094e+06	5.15995e+06	6.00897e+06	2.77634e+06	3.34774e+06	2.01889e+06	3.54399e+06	5.20833e+06	2908748	2.21698e+06	1.38915e+06	5.27399e+06	2.49482e+06	3.84262e+06	5995832	4.04595e+06	4.49682e+06	2.63643e+06	2.05328e+06	886800	2.01584e+06	1.17939e+06	8.45884e+06	3.99115e+06	1.00278e+07	2.23565e+06	3.36019e+06	6.76013e+06	4.32951e+06	4.24932e+06	4935324	4.88345e+06	4.72308e+06	4.47647e+06	4236905	4.35773e+06	4202283	6.95763e+06
P08697	SERPINF2	P08697	30520.6	36497.6	23931.5	34975.7	723.941	34430	1211.97	34772.8	28545.3	42737.5	1000.35	15286.8	30594.8	714.214	1843.65	81649.2	662.939	31484.8	161304	168419	638.034	1109.24	8010.5	868.627	1194.58	47822.6	23219	1000.24	906.681	12894.4	9521.87	9301.96	11866.4	10972.3	460.851	10429.1	8698.5	9507.31	10014.4	8431.91	1413.19
P08708	RPS17	P08708	348538	393648	424383	216416	327110	427265	528903	370806	378289	352220	258373	247074	305779	531808	356420	236290	332853	405887	358798	253817	701230	465899	542980	860506	722598	187879	311283	295589	302719	277201	279068	183732	189530	312456	257724	239976	181890	236242	215792	228222	247297
P08754	GNAI3	P08754	119058	208744	162476	195234	330131	231981	251863	223974	220787	143728	186351	394813	310865	180878	503996	324879	91837	139255	326280	348576	110066	207724	138524	161966	90619.5	402914	203598	450342	210661	301687	167699	192264	194138	210720	205047	178618	218168	201575	205538	201583	1718.23
P08758	ANXA5	P08758	239308	146809	78940.6	627761	118415	68912.9	368001	104813	145286	80896.8	74885.8	115770	214389	20644.6	127841	186788	327985	43043.8	403378	890222	82777.2	465040	196303	359427	1.98411e+06	2.92033e+06	1.41771e+06	2.20019e+06	1.19873e+06	1.2605e+06	236495	326003	325373	255445	317296	296795	325631	299716	308544	321255	197349
P08779	KRT16	P08779	13750.6	27995.2	8365.28	39722.2	19580.3	8650.69	15741.6	7022.21	12787.9	899.19	6575.98	53790.3	19497.8	45223.1	2082.67	95273.5	20305.4	16812.2	135295	63342.1	680.127	14006.7	594.488	4715.45	48082.4	20020.6	32552.5	951.61	48537.1	10735.5	22148.2	7377.12	935.36	1050.46	12142.8	13756.9	19150.8	9446.21	680.638	989.845	1014.41
P08842	STS	P08842	17212	34854	19722	13761.3	21871.5	14612.2	1408.97	14022	35461	30884	26575.5	1003.71	1286.59	16796.3	34030	41615.3	886.184	969.959	84860	21679.2	659.381	618.58	939.776	728.107	574.912	2048.66	1107.4	1206.77	795.713	1159.87	879.914	18006.7	20945.7	600.476	742.95	1116.33	16660.8	920.895	15963.3	23388.6	1142.07
P08865	RPSA	P08865	1.40342e+06	1.46475e+06	1.51662e+06	1.52915e+06	1.0177e+06	1.38497e+06	1.68092e+06	1.18419e+06	1.4277e+06	1266484	1.50772e+06	612739	1.48874e+06	1.82744e+06	2.28159e+06	888862	1082596	1.18414e+06	800497	663673	2.64297e+06	1.78164e+06	2.03501e+06	2.5761e+06	2.67358e+06	1.48351e+06	2.15094e+06	1167329	1.28381e+06	1.01339e+06	1283075	1.39224e+06	1.4886e+06	1.2156e+06	1.36657e+06	1.46915e+06	1.21139e+06	1.4199e+06	1.35757e+06	1.43144e+06	1.93246e+06
P08962	CD63	P08962	41107.7	343546	219216	217962	1090.01	1173.48	1274.6	23324.9	151031	96899	60810.8	42638	233694	38383.2	1867.55	847432	51472.4	130212	121479	489898	213842	155108	1251.87	70184.6	128218	547499	377391	1.66006e+06	817.172	734149	67636.6	64340.4	67435.1	84994.2	21517.7	76397.9	109698	70378.6	72455.9	57437.2	44542
P09001	MRPL3	P09001	62796	81958.7	92215.4	57045.8	63345.5	49007.1	76678	58741.6	91301.2	91921.6	35156.4	61078.1	78505.7	48581	52039.3	158197	34088.7	46221.7	100574	150587	53145.6	38861.7	32246	31204.5	41413.2	68570.8	84887.6	60419.7	35378.7	85198.8	73449.4	82165.2	69014.9	95758	61325.8	74294.8	65889.4	58518.1	60934.2	65910.2	68599.9
P09012	SNRPA	P09012	653277	731504	616084	596164	695686	555337	650710	625703	525264	598476	753761	1.08189e+06	891176	664740	1575949	591067	521250	747965	561422	604334	630566	650046	609080	518985	532816	500473	602295	496618	846121	602611	853602	715505	705496	830091	748019	633183	666874	660767	660270	658837	666632
P09104	ENO2	P09104	3033841	898.612	801.266	1.46295e+06	2.1254e+06	1.898e+06	1.48852e+06	1.99435e+06	838.501	1.96942e+06	2.07987e+06	1.22854e+06	1.32257e+06	2937763	1.22472e+07	838.281	2.17032e+06	1.14969e+06	1.52931e+06	893368	4.67786e+06	2.76801e+06	3.2198e+06	2103733	2.38487e+06	1687931	1.02866e+06	3.0964e+06	1.76569e+06	2.06725e+06	1.14517e+06	958738	1.07291e+06	1.46685e+06	1.78553e+06	1.14205e+06	1.16643e+06	1.32929e+06	1.22671e+06	1.24528e+06	1.36162e+06
P09110	ACAA1	P09110	76763.5	114953	159655	102756	110965	140735	106130	86619.5	220861	158546	115180	126006	83827.8	93755.1	113957	126799	179131	256789	228559	260309	130723	61541.2	182895	82501.6	80007.1	191182	197324	339939	51828.3	173264	87101.2	86375.7	87389.1	122242	103724	95896.8	84367	102336	89020.6	91881.7	113079
P09132	SRP19	P09132	50695.4	36703.5	28308.5	43846	42298.3	50256.9	40652.8	47013.2	51500.4	62393.9	45652.4	45897.9	34416.9	35688.2	72014	48424.7	33258.2	29431.2	30442.2	36804.6	61202.2	40633.7	90727.8	121513	64656.2	38476.1	57635.1	50716.9	40484.3	51214.5	47218.7	50453.8	46292.6	81096.3	56444.3	45000.2	47788.6	48481.5	47201.9	783.864	96400.9
P09211	GSTP1	P09211	2.02542e+06	2.36197e+06	1.45335e+06	1968205	803786	1.46634e+06	1.11965e+06	2654939	2.05532e+06	1.89642e+06	2.29433e+06	1561680	1.46843e+06	1.89328e+06	4.32643e+06	1.31139e+06	2968872	2302314	1.0412e+06	1.64139e+06	2.2777e+06	1.93399e+06	3.07548e+06	709553	3.24186e+06	1.74411e+06	794304	1.95081e+06	2203306	2.90082e+06	1.38107e+06	1415021	1.29739e+06	1.31516e+06	1.78908e+06	1.28361e+06	1.38538e+06	1.53047e+06	1.51667e+06	1.62752e+06	2.1529e+06
P09234	SNRPC	P09234	206856	127690	613072	499046	145286	187301	1257.86	192233	105278	237872	245031	392023	290376	118112	2233.52	463404	327098	645.002	532356	383248	438227	312281	86350.7	165371	260040	147500	97175	209865	129007	143856	189488	151613	157292	211216	185071	191285	214546	198884	209323	140581	190148
P09326	CD48	P09326	14938.9	20944.1	24818.2	28159.4	146002	81746.9	31751	67296.9	71239.6	64813	45770.5	33415.1	84291.9	61557.5	72052.1	41326.7	27006.2	41250.9	120357	945.926	29702.6	665.446	94278.4	54878	91119.8	153445	66041.4	286337	947.502	56414.4	32904.5	48610.5	51219.7	53732.5	31759.3	38855.4	37148.4	35396.4	27783.6	46564.6	969.457
P09382	LGALS1	P09382	213166	255595	78948.3	246647	69436.8	82681	178073	101847	94612.4	249633	646364	43870.4	86698.4	68850.9	54066.6	174065	85713.5	164159	126148	534781	398698	83234.6	23703.7	763.805	56511	1.69517e+06	922425	2.11195e+06	123691	564942	134588	109631	98336.9	223459	220388	99929.1	159507	107466	106124	117693	51897.6
P09417	QDPR	P09417	135866	171083	178191	216030	91876.2	113438	157692	89835.4	274876	141657	146897	119413	180969	188717	358346	98656.2	183208	176277	121454	210570	62530.6	141128	93987.7	226457	149780	237639	148988	165032	176182	173060	150589	163367	143771	240865	198509	134945	147825	153559	151088	173568	144346
P09429	HMGB1	P09429	2.30851e+06	1.76279e+06	541176	383648	425802	1.05228e+06	1.12223e+06	1.41289e+06	1007139	1236564	1.52456e+06	712226	692725	1.22718e+06	4319741	298904	354637	212434	204168	213571	221486	1016275	728032	1.23446e+06	358268	508745	555946	343266	1.81851e+06	679493	1128553	1.09619e+06	945356	1.26494e+06	1.7243e+06	1.28289e+06	1.83989e+06	1280228	1.53019e+06	1.09302e+06	1.2301e+06
P09455	RBP1	P09455	1058.83	1470.58	844.531	812.682	1167.35	726.193	1123.18	631.891	1560.2	602.05	1054.78	721.983	993.793	1309.77	2929.72	764.452	784.424	1117.2	805.901	1149.04	1046.51	1358.61	1243.78	98087.8	29021.5	131807	1008.94	1398.24	815.527	1028.7	132259	136306	104866	157629	147740	73195.3	118773	83453.5	138553	100303	1550.42
P09467	FBP1	P09467	540.554	1459.09	952.301	1020.28	1162.67	686.565	739.645	807.644	40779	2619.79	691.815	880.807	27436.3	798.936	2175.63	1051.12	1049.97	910.081	26057.6	12460	693.313	852.477	756.692	735.119	32066.3	330741	195964	400952	43688.3	125892	2297.39	1354.87	780.632	870.9	958.916	1321.28	1007.28	6456.97	11356.1	6597.16	761.555
P09486	SPARC	P09486	1089.85	1052.77	544.571	944.42	1722.16	694.272	667.799	595.468	740.295	30772.4	742.211	1128.39	665.475	673.547	2469.97	846.15	819.458	1019.88	83748.5	920.631	609.928	539.852	1167.53	607.027	688.121	97365.7	1331.59	67262.9	884.09	653.659	597.742	882.626	970.533	977.022	824.48	1133.41	1109.7	833.899	1063.77	960.067	2777.88
P09488	GSTM1	P09488	16591.4	35720.5	51938.8	39232.4	62567.2	15409	34063.4	102569	97946.3	15428.9	11044.3	16573.2	41840.7	18075.1	46017.4	44308.6	337918	284568	96488.8	225959	10744	104338	91608.2	82708	447808	124879	24088.9	123388	180625	211571	48306.8	36175.6	36263.3	49293.8	42630	38754.1	42765.7	40050.8	37640.9	36475.1	50504
P09493	TPM1	P09493	760.717	1478.22	48938.8	124915	29368.7	1121.1	63277.6	63827.4	60726.8	86837	789.286	752.761	74322.9	718.284	1046.99	59068.3	104044	76606.7	140714	107751	649.105	69440.5	31542.8	30297.7	30591.7	640749	241167	180160	21583.7	73264.2	21081.8	13227.9	21643.9	26596.1	738.07	24103.8	8537.28	26282.4	17925.1	26917.9	1252.62
P09496	CLTA	P09496	370482	385161	350648	369061	501911	365070	461993	270641	388884	284201	315372	486098	340292	405417	622127	383082	433541	410187	207735	393174	629957	398518	454116	562783	594883	853281	652419	858162	347819	466357	562330	416353	470342	552063	499141	431440	452958	437098	432308	374100	348272
P09497	CLTB	P09497	78210.3	111519	117159	148926	132291	146879	182407	98946.6	118082	87784.2	102795	110715	104670	69814.6	206878	132756	297659	351269	187126	221821	92292.5	93403.7	111515	98360.7	132451	186409	119814	133311	97121.9	168622	119828	86046.7	91704.2	108385	134528	96101.7	93590.3	81142.5	85656.5	82186.8	94444.4
P09525	ANXA4	P09525	156707	202450	185700	233964	276125	223307	236881	274609	270504	195501	278529	52553.7	207658	94018.8	137366	127720	359913	345160	667117	251348	125291	100460	24180.6	178083	168322	367698	134195	337356	107379	153412	190739	208147	217827	216028	173487	187735	210481	199304	209900	210276	263410
P09543	CNP	P09543	92439.1	145900	117715	150902	126073	77179.6	87481.1	103417	144003	74060.7	92629.2	212434	191620	152105	233896	198587	32311.4	97648.5	172910	139415	197777	133410	88733.6	99540.2	147931	218946	156594	101885	108237	203538	145134	115265	115063	115186	112610	110657	109599	98522.8	108851	111864	109664
P09601	HMOX1	P09601	20425.8	906.868	419.547	132507	109297	881.208	467422	60745.2	840.112	524.253	1345.33	720.654	865.75	1225.74	1993.6	1040.73	748.677	1189.07	57849.6	891.043	830.909	28515	968.055	791.903	640.793	485025	355438	255111	711.458	30148.1	48739.5	35031.9	35406.5	52028	28365.9	31877.6	33685	34719.2	33580.1	26938.5	44426.8
P09619	PDGFRB	P09619	829.905	806.535	583.21	29407.4	545.675	713.473	1761.37	628.767	37839.5	27495	23197.7	950.976	993.268	27756	2007.81	814.805	797.663	27716.2	49562.5	1207.42	31307.9	11723.8	697.709	647.735	27811.1	81016.8	2380.46	1517.92	1721.08	649.67	554.173	927.727	1206.6	1321.12	1052.59	1018.24	896.522	35021.2	831.094	734.278	1430.23
P09622	DLD	P09622	299759	352974	172766	150615	254085	232807	358964	202245	333547	381210	295909	675536	213491	231547	182243	351211	81711.6	92565.7	251605	284590	106160	182885	275891	243495	122220	954094	587229	356463	221441	341548	413027	432368	443831	517667	387580	413776	419819	373701	394016	433724	605278
P09651	HNRNPA1	P09651	1.76094e+06	2.157e+06	2.16907e+06	1.59337e+06	2.94209e+06	1.95692e+06	2.16913e+06	1.85443e+06	1.17025e+06	1.19931e+06	1.93421e+06	3.85438e+06	2.40164e+06	1.68712e+06	3.16944e+06	1.50685e+06	1.97183e+06	2.9254e+06	1.68064e+06	1.27759e+06	2.49218e+06	2.42167e+06	1.69374e+06	1.4317e+06	1.96665e+06	769354	1.12019e+06	1.01346e+06	2471672	2.05875e+06	1.38476e+06	1.59888e+06	1.48876e+06	1.63534e+06	1.47086e+06	1.35102e+06	1.61534e+06	1.75077e+06	1725057	1.71091e+06	1.68315e+06
P09661	SNRPA1	P09661	587957	652416	542972	585282	525399	444737	470016	563742	580028	582744	639908	849865	600339	652581	1.05529e+06	644291	449407	565067	559233	660929	556592	672916	794550	552373	508918	542473	506452	445079	732289	665248	777595	736995	798404	738539	610644	664589	674449	654118	695485	720199	563765
P09668	CTSH	P09668	811.007	23454.3	693.87	1213.41	1085.68	600.034	733.86	787.811	1694.91	774.909	754.505	18530.3	981.68	1216.22	1767.35	26033.5	694.399	940.295	718.07	51210.6	614.854	60910.1	1308.24	696.169	30616.2	189112	50299.4	207984	69540	110975	26321.3	750.187	789.909	38895.7	916.431	25842.7	19724.3	1083.79	1505.05	23284	1750.67
P09669	COX6C	P09669	771141	1.21305e+06	488594	601671	470626	203746	338593	560438	815600	874827	668057	861247	521848	646194	1.31254e+06	1.27535e+06	485483	371775	916187	1.79088e+06	249864	461676	365424	212726	269843	1.32977e+06	1.19153e+06	910796	833236	951615	806235	644036	605832	712552	700420	899275	560340	483854	572256	557907	1.18929e+06
P09693	CD3G	P09693	240726	1061.16	669.22	1294.83	479.049	1174.6	962.567	993.819	1129.03	418034	295984	692.273	63285.2	1438.42	1698.39	949.014	614.371	734.469	52010.7	710.978	627.208	60686.9	107857	775.648	1335.62	1243.12	995.635	831.311	670.258	743.836	48704.9	73280.3	1015.96	1185.76	1159.45	758.885	49411.2	631.254	59739.6	50092.2	1815.22
P09769	FGR	P09769	596.878	710.578	818.449	861.75	1022.53	644.917	907.231	617.945	956.688	23699.9	550.024	1010.52	549.743	1182.33	2102.13	904.09	1011.03	592.68	940.518	1076.32	595.702	688.047	668.718	842.775	817.749	128650	29061.1	379619	1094.58	118941	572.066	1506.49	944.444	1057.96	1437.26	1190.87	1084.01	988.791	1043.51	937.295	1025.29
P09874	PARP1	P09874	1.59565e+06	1.39468e+06	1.15837e+06	1.03323e+06	3.02831e+06	2.53231e+06	2.04335e+06	1271648	967049	925499	1.58777e+06	2.19112e+06	1.11164e+06	1.85306e+06	1.41143e+06	908983	1.13861e+06	2.49871e+06	1.04178e+06	415365	1.53508e+06	1262476	645144	1.24275e+06	660709	439206	442004	143267	1.30534e+06	239986	1.48974e+06	1478042	1.54717e+06	1.62156e+06	1.48942e+06	1.33097e+06	1.34857e+06	1244133	1.38229e+06	1.34926e+06	2.68137e+06
P09884	POLA1	P09884	41500.7	37398.4	53430	72417.6	56572.6	37481.8	45524.7	33267.9	42301	30568.6	29593.9	18781.6	32334.7	45876.3	21774.5	20337.3	17770.7	24424.9	19286.3	13847.8	49867.1	54298.4	46843.9	52200.3	71398.6	31713.2	57076.3	44154.6	60092.2	24830.9	29718.7	49101.6	46730.6	44103.8	40228.2	29867.6	44622.7	45394.9	46058.1	46274.9	28362.2
P09914	IFIT1	P09914	16967	16283.1	15273	26178.2	1477.92	957.122	856.372	8065.82	16386.6	1038.8	15274.6	1134.86	7601.38	1082.65	1926.61	1688.15	1478.84	777.938	732.558	773.457	655.109	926.42	851.148	23941.4	20752.9	1415.24	31366.5	15534.6	1150.47	755.919	20640.6	14874.3	18018.8	9928.65	19070	25760.8	23932.5	21911	22957.9	15800.4	1311.77
P09917	ALOX5	P09917	600076	546713	739369	260817	16808.4	7391.85	16590.5	54800.1	82918.7	21942.3	24835.5	122453	253853	35553.8	486875	639778	492.634	8685.47	22469.2	719100	791.87	951.687	978.415	24708.1	709.2	105724	99893	435008	15107.9	110372	59488.3	73620.1	73057.8	79239.8	73323.8	66707.2	67021.5	78815.7	79484.7	76131.8	63076.2
P09936	UCHL1	P09936	588.638	1456.85	765.167	1129.65	977.716	906.721	835.283	521.418	1244.01	1175.36	652.203	889.786	973.123	957.723	2444.99	637.702	735.767	807.286	942.363	1053.69	551232	107871	1086.15	792.492	545137	1148.11	1475.59	957.821	112234	119580	631.149	1306.02	698.519	613.236	1381.37	1149.92	1167.5	915.502	1149.25	909.646	1329.69
P09960	LTA4H	P09960	390122	374104	224550	253882	157978	160436	298387	240751	243821	272868	330313	180159	376546	356822	419637	229392	697468	303173	204934	341374	238108	218588	141223	273658	258963	819523	313038	745909	225902	508838	286297	294129	262544	378076	252157	319615	301448	290116	268757	255746	439849
P09972	ALDOC	P09972	182637	123235	106923	102082	78448	70338.6	128554	98890.4	1289.73	148668	84143.8	140115	263042	334547	669528	68554.7	296769	139354	244028	123600	1.14329e+06	214556	523922	410375	180852	172561	166149	230941	261205	141970	145344	168887	178408	82843.6	178948	143375	143906	186965	193710	160381	91794.2
P0C0L4	C4A	P0C0L4	27580.7	36690.5	15852.4	38268.4	1076.29	31452.3	593.572	41922.9	46768	30334.5	58305.5	16731.6	116492	930.896	2208.97	58764.6	5830.73	15929.2	73178.3	60466.2	644.7	830.185	25290.2	18614.7	14247.9	219932	89160.1	31553	78203.3	12103.1	11408.4	18251.8	18139.9	6899.73	13075.7	16651.3	16033.9	15260.2	15327.9	16492.4	18939.2
P0C0S5;Q71UI9	H2AZ1;H2AZ2	P0C0S5;Q71UI9	3.29836e+06	5.7677e+06	3.39379e+06	2.49227e+06	3.39961e+06	1.99345e+06	3.63932e+06	4.38647e+06	4446136	4.21995e+06	2.80214e+06	5.55389e+06	4.42112e+06	5.53253e+06	2.52704e+06	5.50136e+06	1.4368e+06	1.9766e+06	4.07398e+06	7.66952e+06	2.52937e+06	2.84984e+06	2.04441e+06	2.01368e+06	876615	6376622	3.58835e+06	3.55072e+06	7.04352e+06	6691338	2.91608e+06	3.0071e+06	2.55705e+06	4448261	2.79998e+06	4.43147e+06	4.63725e+06	3187728	4568853	5.32063e+06	2.41385e+06
P0C0S8;P20671;Q96KK5;Q99878;Q9BTM1	H2AC11;H2AC7;H2AC12;H2AC14;H2AJ	P0C0S8;P20671;Q96KK5;Q99878;Q9BTM1	134737620	3.45803e+08	114585632	109007404	151361800	121551884	244285760	77847740	129396812	221873464	90078112	169500756	143329908	112967308	180871984	174803800	54029042	127859392	179811680	183923368	75794056	154022492	8.94001e+07	106171496	45270590	3.87797e+08	360571504	157275392	175070104	235682656	2.91983e+08	220072880	238396320	244083648	125517480	136468960	132908872	125249752	9.25671e+07	153552992	65495552
P0C1Z6	TFPT	P0C1Z6	16375.7	19082.3	12377	15910.2	1424.26	25499.6	20600.4	23264.8	13402.3	19718.2	27116.5	32317.9	12145.9	20580.9	2479.18	19101	617.78	647.286	18638.2	21228.6	715.172	27027	26546.7	13980.9	629.151	1209.56	1015.01	921.226	27499	851.421	20979.8	21057.2	18972.5	1151.58	19512	19312.3	22053.2	20239.9	22373.3	20721.2	1912.9
P0C7T5	ATXN1L	P0C7T5	883.338	902.607	28883.9	697.969	1067.3	18843.8	1093.26	17131.5	710.916	1147.45	17085.4	919.022	1090.28	783.704	2396.28	739.579	22322.7	39499.3	641.029	885.85	955.457	24202.6	682.429	858.73	706.772	1176.39	1421.78	908.495	614.132	1040.33	742.679	1351.81	1432.98	915.116	1213.11	873.704	713.973	671.158	1171.81	1019.88	1703.96
P0CAP2;Q9BZD3	POLR2M;GCOM2	P0CAP2;Q9BZD3	15248.4	1168.07	8487.99	23296	12798.1	953.896	904.233	19176.5	13602.2	12194	29652	9197.3	709.545	28509.8	31459.6	14410.7	442.089	833.576	815.471	790.594	16529.7	18285.7	34421.4	22152.2	20207	1090.12	1522.19	993.3	23885.5	1098.89	25737.2	12968.9	18194.9	22813.3	12074.8	20587.4	13898.9	734.297	21532.2	11886.2	1516.05
P0CG12	DERPC	P0CG12	63152.7	85705.2	58610.2	85964.5	47960.3	27319.9	41277	72921.9	74690.5	77719.4	94940.9	96366	73321.1	73447	139884	50592.5	71269.2	58611.8	46967.7	66119.4	53868.1	93310.8	84757.4	54937.2	43051.9	41699.5	51681.2	48216.1	122995	69693.1	59101	78509.3	83512.9	80315.9	38323.6	83797.5	79061.9	68305.8	83688.5	77542.6	165941
P0CG13	CHTF8	P0CG13	742.194	1050	5254.01	11240.6	1019.04	700.353	881.74	3744.14	944.906	7552.61	964.69	849.388	643.641	10630.2	2312.8	1162.22	849.527	608.335	816.037	549.581	9447.07	1255.33	20711.7	13260.5	12429.9	1326.32	1031.46	1380.4	15609.1	974.914	7890.9	1134.19	1425.65	1003.47	1071.12	1107.61	6840.02	9565.45	725.953	13121.4	1923.04
P0CG34;P0CG35	TMSB15A;TMSB15B	P0CG34;P0CG35	24925.5	1144.44	940.01	871.011	31824	620.123	1471.71	48796.2	1112.42	36484.3	810.259	24499	1110.77	45437.1	1706.84	1006.74	831.837	1552.01	622.221	1174	308184	401850	1059.33	929.036	370884	33469.4	1045.04	1019.29	841235	251936	804.69	120069	120358	738.632	120589	129257	125642	124756	119256	121264	2179.05
P0CG38	POTEI	P0CG38	983191	1.5369e+06	283273	3.65483e+06	4.19726e+06	1.46371e+06	1494.57	2.64835e+06	4.31615e+06	1.08377e+06	2.23729e+06	825490	9.41273e+06	4.14865e+06	2713.25	614252	1.00195e+06	672989	898754	707783	2.61036e+06	1247461	240499	226304	416331	1005.34	4.24891e+06	4.16273e+06	4.78273e+06	3.93121e+06	1.28796e+06	1.0022e+06	1.14339e+06	902165	767531	861553	1079628	993988	1.03358e+06	1.01703e+06	1.09379e+06
P0DI81;P0DI82	TRAPPC2;TRAPPC2B	P0DI81;P0DI82	607.738	1238.21	49436.4	47186.1	1103.38	850.253	32535.2	486.165	1118.37	788.137	850.358	495.843	737.468	1195.9	1667.53	1124.58	41713.3	29241	32099.2	30158.7	26946.5	809.581	938.909	27524.6	52107.8	1162.01	1625.32	1359.99	1301.46	928.636	414.577	1138.52	1019.18	1092.55	1080.5	1172.3	610.438	585.247	859.596	559.965	1362.38
P0DJ07	PET100	P0DJ07	747.553	57846.3	23847.2	637.687	848.754	858.921	1073.78	17045.6	1181.67	716.659	1139.96	40425.8	21480.5	23432.8	2274.24	29312	805.209	616.23	787.631	1105.79	712.674	25508.5	1150.09	22015.4	890.929	1165.73	1866.73	951.983	22352.3	871.965	81305.3	980.417	1033.34	953.685	938.859	663.574	938.293	915.742	1022.87	1297.21	1193.91
P0DMM9;P0DMN0	SULT1A3;SULT1A4	P0DMM9;P0DMN0	795.632	817.766	1856.84	796.621	1104.41	652.852	1265.99	478.086	954.679	11069.2	15209.5	956.613	811.091	1021.32	2515	1423.94	853.609	1071.28	716.715	1260.23	1828.34	1075.95	1161.55	577.878	408.132	30249	37114.9	108849	1125.74	29744	807.039	642.554	1192.25	1434.14	1095.87	787.023	723.596	1052.89	781.894	1364.41	2120.26
P0DMV8;P0DMV9	HSPA1A;HSPA1B	P0DMV8;P0DMV9	1.06048e+06	897348	772380	632507	1.04309e+06	1.64845e+06	1.76789e+06	1.15928e+06	1.40566e+06	1.24682e+06	1.19652e+06	1.79577e+06	1.36163e+06	1.26458e+06	2.4323e+06	824142	1.70717e+06	749454	481966	1.04825e+06	539114	939353	2.17028e+06	936034	1.65511e+06	1.76558e+06	1.57479e+06	1.60195e+06	1.3739e+06	1.28532e+06	1.74376e+06	1.17167e+06	1.29197e+06	1.3378e+06	1.34159e+06	1.2483e+06	1.20375e+06	1.03711e+06	1140840	263072	2.75223e+06
P0DN76;Q01081	U2AF1L5;U2AF1	P0DN76;Q01081	716151	825145	615651	564527	805390	637713	775270	736271	617909	692103	813498	1.21699e+06	772103	728003	1.52723e+06	652485	498004	662570	545050	542536	575259	691632	715384	637358	502850	477852	471976	561030	1.00255e+06	978900	1.10855e+06	876975	948437	586067	976915	816588	827359	745420	876656	787036	1.00731e+06
P0DN79;P35520	CBSL;CBS	P0DN79;P35520	115785	53255	69529.6	25700.3	107154	48199	1087.7	72485.5	87189.6	46358.6	33757.7	582.9	1143.46	92585.9	2819.33	59033.1	22389.4	757.56	1026.83	974.25	106685	136039	34465.8	34113	207588	1322.4	63166.3	1377.38	91940.7	1026.55	51569	833.161	83151.4	21276.9	64703.2	63144.1	95672.5	86018.1	73943.9	15135.9	1014.01
P0DOX2		P0DOX2	614.624	1055.82	982.329	789.782	901.501	736.322	1076.32	112785	1040.46	44372	1113.2	33949.4	71110.7	965.75	1107.93	192315	54668.7	635.943	202168	220960	698.555	1176.04	758.329	817.228	335.818	1.49907e+06	107842	812.541	817.96	813.835	624.318	679.793	1183.53	907.018	1187.19	889.001	463.821	598.717	22866.4	1207.81	853.494
P0DOX7		P0DOX7	16501	52170.2	23990.5	27248.2	1313.72	528.68	871.205	90299.2	37239	34974.1	20080.6	19626	67200.4	30761.9	2133.18	98671.4	39781.6	10684.9	110377	99616	604.858	951.68	856.412	978.057	652.344	504508	132592	80347.2	61046.5	29146.8	25896.7	19973.2	21365.4	23076.4	22574.6	21813.3	23500.9	18929.6	22484	20635.4	46489.7
P0DOY2;P0DOY3	IGLC2;IGLC3	P0DOY2;P0DOY3	47523.8	90331.9	50691.3	62002.4	1485.98	692.955	1037.18	134344	50872.6	77609	71501.6	16153	77477.2	659.207	55851.4	150383	61001.5	670.377	186409	139348	702.978	1285.62	1249.81	855.364	973.25	1.62989e+06	695940	207793	911.708	78271.6	66574.3	32342.3	57012.9	63251.9	52830	59174.5	61688.1	61448.3	65618.4	29777.4	57393.7
P0DP23;P0DP24;P0DP25	CALM1;CALM2;CALM3	P0DP23;P0DP24;P0DP25	2.457e+06	1.93264e+06	1.31941e+06	981849	1.96375e+06	2.54957e+06	2792523	2.13908e+06	2.24664e+06	1.47521e+06	2959361	2.49795e+06	2.93621e+06	2.17372e+06	2.31028e+06	1.17473e+06	2.55783e+06	1.02614e+06	979150	1.53136e+06	896674	2.01844e+06	957535	1.63664e+06	1.13576e+06	2256584	2.52804e+06	2.58291e+06	3.29094e+06	2631382	1.33305e+06	1.59718e+06	1.52756e+06	1839209	1.78315e+06	1.49016e+06	1.7154e+06	1.6272e+06	1.58828e+06	1.42876e+06	773211
P0DPB5	POLR1D	P0DPB5	37656.2	37482.8	26996.1	114171	25411.8	33433	44953.9	36253.6	40950.9	40200.3	50344	66067.9	35228.1	52842.6	55153.3	29259.2	24186.7	21686.3	47403.8	24387.1	35065.3	44180.1	38795.6	41205.4	34657.1	935.182	950.296	1001.94	35509.7	1201.47	35404.6	43061.7	42508	48595.1	38377.4	35605.9	37982.5	36958.2	30192.6	40332	32125.4
P0DPB6	POLR1D	P0DPB6	71546.1	37820.2	94806.2	1502.5	1443.08	33414.8	31658.7	79458.2	54496	68512.2	87541.2	61960.3	75205.5	63645.1	108383	76797.4	760.48	623.709	71212	67091.5	811.335	94956.2	95392.9	102540	117480	23014	66328	56884.1	74446.6	88341.3	75086.5	96719	97407.4	104890	87687.5	89763.2	106709	29887.8	89834.5	87628.3	1895.87
P0DPD7	EEF1AKMT4	P0DPD7	15226.6	720.417	10529.5	11801.9	1068.64	600.955	1238.65	25113.3	22001.6	15839.3	27261	1452.38	822.846	806.118	41813.6	892.964	730.628	4681.01	1063.24	888.352	23450	21109.3	26255	27447.4	20644.3	1260.38	1146.78	1044.08	1127.62	892.677	14182.7	907.308	1000.75	827.055	10898.9	903.754	27518	24915.5	1278.82	22327.6	1867.7
P0DTU4	TRB	P0DTU4	714.121	1192.55	677.798	1064.43	1007.26	763.916	595.11	627.59	1071.72	1206	618.317	1029.02	54617.6	886.346	2386.23	1272.45	1020.57	1413.06	56360.7	803.79	575.657	321852	86244.3	865.834	848.216	26006.3	1767.79	901.805	233775	165311	587.345	856.591	770.907	773.047	822.448	69406.7	30651	773.807	729.534	29425.1	1222.48
P10109	FDX1	P10109	29709.7	1749.84	33623.8	570.565	37876.2	45037.2	1746.67	651.257	40785.2	622.944	511.992	52440.2	829.811	1430.11	3480.17	35617.4	939.402	23712	1049.64	50495.8	29969.8	35283	36450.1	1133.85	35333.2	1145.5	1099.93	1415.76	734.461	1095.86	616.42	1124.66	548.227	476.957	1426.4	1157.69	588.191	982.317	1274.71	888.054	1053.07
P10153	RNASE2	P10153	55717.2	272505	181596	106909	1195.47	678.032	949.271	49565.1	809328	220158	95745.8	2895.01	231685	23541.6	1849.81	294509	82862.8	315716	78972.5	225589	767.195	749.079	3086.91	875.107	817.117	1.69852e+06	1.04875e+06	2.13559e+06	134592	1.15253e+06	85713.1	160368	146812	141933	110127	104061	108606	147063	151491	144407	2292.91
P10155	RO60	P10155	127381	89534.5	106193	154248	113782	154085	142215	118572	105386	134115	126746	45061.7	114677	145946	239898	88562.1	142686	207242	100452	91851.7	146282	90401.9	87775.8	130786	90399.6	117714	131801	69961.1	133672	156322	96496.3	121426	104278	19023.2	165927	113275	112547	115930	98312.4	134329	143710
P10253	GAA	P10253	37436.9	36063.3	63995.6	95065.5	31604.5	17250.5	34075.3	20621.9	43459.9	38363.7	27132.5	77232.3	56340.1	13998.1	2488.39	36964.4	46355.9	38022.5	48741.6	141571	85254.3	31438.9	15214.5	18697.7	37396.3	101422	27515.9	166805	19852.8	48496.6	26307.7	20502	24936.5	20326.8	27539	24458.2	24771.7	27091.2	25200.5	26298.8	88191
P10301	RRAS	P10301	63244.5	91728.8	69061.6	99706.1	52081.4	40332.9	80793.3	47859.8	47755.7	40608.7	59468.6	106445	64910.8	72764.6	109396	65691.9	54602.8	95011.2	87701.7	69041.9	56461.6	70399.6	66941.7	60443	43392.6	142811	80293	125964	35533.8	36871.1	49640.7	85125.8	57841.6	39935.8	56357.2	51182.7	50825.6	77049.6	53841.1	72472.8	145266
P10321	HLA-C	P10321	414145	267229	793688	876838	88138.9	105692	628.096	226361	140216	650.751	628.141	473123	331516	136288	15476.2	210537	54508.3	134318	138465	210162	506659	409760	33972.5	174215	178663	455874	145826	291455	68284.3	1.1179e+06	175371	208126	213018	183046	165849	197352	211662	214053	223835	213698	271889
P10398	ARAF	P10398	39872	40802	36650.2	55272.9	49208.9	49509.8	57993.7	41375.9	56084.8	34548	49953.2	24534.1	43006.8	47253.2	104473	37626.7	39697.5	44536.5	30285.3	61942.7	39952.2	44224.3	31415	32594.8	35179.9	53361.5	47356.7	54701.8	62163.9	60650.5	32572.3	42903.4	45014.5	45202.8	36951.3	43610.9	50315.6	45225	36907.7	58256	1681.32
P10412	H1-4	P10412	7303673	12533110	6593726	3836096	8.90446e+06	4331023	6451240	8102057	9.25588e+06	13709943	7665679	23560287	8.15008e+06	7745994	12473606	10681453	986.418	3932707	433.12	24185270	1573099	8018565	4932278	3020310	851.726	19179386	19923065	11481993	14117046	16544426	10126454	10781005	10289042	13602555	11404990	11171928	11575176	9.53727e+06	10971102	9.44332e+06	16209834
P10415	BCL2	P10415	103081	124694	154894	122757	204068	108191	121669	84421.2	78587.4	125716	56315	219547	79912	77568.9	288867	259877	41164.8	57423.4	164537	241313	78733.2	32267.9	25407.6	62673.2	33289.6	24162.8	36874.6	820.882	26900.9	68974.7	58686.3	76390.9	71336.7	67740.5	84635	69224.5	63201.3	76912.6	75099.9	69176.2	68986.7
P10515	DLAT	P10515	278039	586240	366546	346939	698349	584932	624506	322766	512403	269985	322624	439666	382693	376200	670124	518922	241094	351465	606146	628307	371549	206853	509514	378551	236490	929658	543353	327223	369504	498014	684372	550103	552551	513888	582534	517066	445488	424510	431952	513204	888184
P10586	PTPRF	P10586	804.627	887.343	533.414	1416.11	34058.2	24197.8	21627	937.081	1436.57	1149.47	772.27	14140.3	902.612	1111.42	2511.43	904.128	424.051	623.918	670.213	691.87	41927.2	1202.82	9400.59	28946.8	7590.27	1311.78	1901.06	1341.6	855.2	930.217	4323.13	6461.02	8510.94	4858.83	724.329	6479.17	9228.45	8104.81	744.275	10017.9	1279.46
P10599	TXN	P10599	1.66495e+06	1.95203e+06	2512437	2.13988e+06	866922	982288	978633	1.03091e+06	631337	851214	1.0016e+06	609119	1.36918e+06	2.14487e+06	2.06466e+06	1.13644e+06	5.94618e+06	3.04045e+06	2.33444e+06	1078831	3.732e+06	1.43683e+06	1.14637e+06	721285	3.21983e+06	1.29906e+06	676686	1113708	4.90533e+06	2869696	940268	761182	947009	1.01895e+06	894762	934665	977527	943021	932280	747552	553413
P10606	COX5B	P10606	314542	483022	205319	162765	139447	122174	124522	266776	281734	518434	313679	443236	214478	328520	643357	389221	290356	178496	386461	503254	113344	212791	132750	120626	131922	804692	483989	563661	275000	507875	556041	380649	369124	429741	418643	379330	338044	302173	321898	344530	787211
P10619	CTSA	P10619	26406	39091.9	41404.8	39510.8	18069.2	6833.63	11600.7	14860.8	52683.4	26181.3	18966.4	34368.8	740.054	18780.8	1807.71	66120.9	31792.2	21492.8	28710.1	46306.8	20332.7	14867.8	26285	19072.7	23818.7	145483	108595	465716	27866	145083	35724.4	39389.1	39917.7	37889.9	49931.2	34109.9	37017.3	37757.8	29094.8	37541.3	38615
P10620	MGST1	P10620	856.161	1353.66	33162.5	1620.16	1082.56	598.881	1221.86	714.83	93046.9	838.007	973.606	797.426	44198.5	1046.88	1341.13	234134	685.066	1052.71	827.316	109293	785.005	824.039	1064.21	872.778	673.744	139814	291036	397186	969.369	145572	11042.2	780.216	1066.99	1013.46	20802.7	914.363	15316.3	943.611	1112.24	1280.63	1071.67
P10644	PRKAR1A	P10644	293335	298399	265294	316774	526647	395388	402335	331474	189409	278166	388251	384262	537430	279950	786217	362612	399516	368811	247064	174177	178271	266262	310345	182799	172471	476900	310476	433091	482385	541975	317316	379954	392165	335244	247401	317164	310691	308594	341087	383791	569819
P10746	UROS	P10746	58320.3	35322.6	32954.6	48324.5	870.088	25897.8	895.995	40062.8	39322.5	58935.3	43906.4	702.91	48454.3	41413.4	1657.34	153782	42605.4	69975.3	952.03	1239.77	26136.9	25402.4	27405.2	30052.2	31960.9	78397.2	165280	1089.99	44121.2	112471	56529.3	58253.2	489.394	42668.2	27464.7	1269.9	42628.1	54211.1	49434.6	32771.6	1747.69
P10768	ESD	P10768	1.02137e+06	809517	684884	804910	498457	663250	890446	797680	815601	775985	743279	502489	755678	1.086e+06	1.07212e+06	482121	1.13384e+06	440327	502603	664419	870489	371185	850629	600065	646371	563300	459654	332115	893845	550658	453549	734815	694180	797600	459401	661618	698114	636995	614500	554687	606103
P10809	HSPD1	P10809	2791740	4870207	2992119	2627900	2999608	2091753	2769283	2047989	4410394	3350106	2968404	5.77232e+06	2280730	2450374	3907817	3345573	1295225	1762821	4623673	4036451	4135572	2991592	7.59251e+06	4724499	4778863	4189497	4280762	2687878	1527759	1837027	5.35458e+06	3.97323e+06	4228747	4648050	4.34245e+06	4242458	3.87688e+06	3.44243e+06	3.52483e+06	4031902	5.68017e+06
P10909	CLU	P10909	34688.6	15448.9	520.209	39102.3	997.73	1080.69	701.781	634.566	33449.1	15446.2	783.106	11411.1	26449.7	1189.83	2385.48	682.365	504.053	15113.2	56126.3	1273.2	1197.4	961.55	612.088	1121.32	433.224	971397	820445	310519	697.723	39693.4	21916.1	24141	30557.1	33659.1	21428.8	26299.6	32823.2	29760.8	26001.8	28898.8	32731.5
P10914	IRF1	P10914	613.341	1229.05	18696	1192.13	1500.08	787.885	787.551	15788	832.579	1106.63	19502.4	17638.6	882.156	1170.84	1635.79	739.771	608.433	14327.6	46820.9	760.289	872.181	1086.79	752.588	610.885	528.634	792.329	1563.96	857.414	736.795	1020.1	435.525	1183.77	960.288	796.797	1315.6	650.722	609.9	705.81	1397.05	809.774	1530.06
P11021	HSPA5	P11021	534444	756715	571215	484252	840258	598410	918724	483212	1.12048e+06	866250	698720	1.52281e+06	794553	290585	983479	871680	482145	431400	912764	951908	727613	538567	876500	1.23064e+06	990723	2.25904e+06	1.10453e+06	4.09619e+06	441204	1.27115e+06	861975	839047	886310	1.03984e+06	905511	837741	895428	818045	839034	864131	486724
P11047	LAMC1	P11047	501.384	1151.08	1036.72	36863.9	1121.69	584.234	897.217	725.994	17014.7	685.507	1143.53	876.056	1259.83	1267.82	1793.22	978.568	538.781	830.418	966.821	663.444	1067.96	843.378	619.754	695.723	13664.4	137972	16539.7	1334.22	831.626	1064.97	499.755	836.74	1223.97	639.368	768.635	516.965	698.784	679.781	1100.63	901.657	1009.98
P11049	CD37	P11049	625.157	600.287	666.551	1038.35	129962	141817	60077.4	81508.5	1194.29	59097.5	1667.5	84017	969.872	942.491	1618.5	761.324	130963	853.299	720.507	108873	597.744	672.011	804.215	1059.99	888.165	1797.34	1379.58	125930	67074.2	72658.4	27328.9	1494.23	558.662	1127.78	645.872	29522.2	883.785	869.258	1415.02	579.53	1214.43
P11117	ACP2	P11117	8019.28	1524.11	7498.21	42084.4	47787.4	12949	119941	8837.49	1109.31	14948.2	794.174	804.062	1425.37	760.681	1826.47	42686.4	12838	17563.8	31176.2	24951.1	30275.3	49122	27053.1	769.22	6776.69	111647	1324.59	90845.2	43771.2	72334.6	19907.4	32668.4	27015.3	30794.1	42327.5	24671.9	31239.9	28576.1	45532.5	30333.8	1272.95
P11142	HSPA8	P11142	3700777	4649029	4743971	5.41646e+06	5456714	7.00507e+06	6817150	5168384	5026989	3499634	5012488	3160048	6.59203e+06	5039084	9532635	3711959	7754741	6.05461e+06	4706175	3824276	6796742	7.59056e+06	9585558	7415273	11029010	3447556	4212686	4755713	5231894	4234460	4.76203e+06	5.17183e+06	5451869	2.22465e+06	5.49962e+06	4709007	4906628	5303126	5437546	5.50373e+06	7297267
P11166	SLC2A1	P11166	65367.2	101289	80619.1	97014.4	106066	107807	79609.9	103407	119379	204172	73873.2	83099.7	42049.7	127456	216714	641239	65373	330884	93344.5	278278	241395	111225	180673	119356	50288.9	1.00596e+06	2417142	28016.7	103204	126006	229536	180856	177472	277109	181950	148898	175457	174879	171126	178156	97880.3
P11169	SLC2A3	P11169	10786.4	53913.7	21768.1	29366.4	27131.2	29870.5	44144.6	38379.9	100165	108412	39547	80946	81813.6	14728.1	66798	50676.3	65382.3	105474	193463	79122	60565.2	9487.39	7935.35	14112	14823.3	578667	295786	1.52484e+06	39942.5	160168	52262.8	16230.7	40643.4	49472.8	44881.6	44816.5	39266.9	37354.3	19428.6	41737.6	1708.25
P11171	EPB41	P11171	62165.9	58018.2	41804.1	48489.5	192018	114841	125585	78742.3	61432.2	89906.4	70830.1	130123	107742	111330	155013	110340	47069.1	86467.2	54168	78674.8	61437.3	83773.9	73512.3	84190.9	92889.1	113104	156255	42908.9	91820.9	55096.7	84019.3	75187.7	76327.3	74915.3	70932	75603.9	76519.7	71173.2	74532.5	73964.7	84433.2
P11172	UMPS	P11172	105188	93575.3	114210	145056	78103.4	79043.9	82944.4	86798.9	106898	102812	95838.7	43465.3	75192.4	118356	140930	146777	77141.9	71578.1	101415	47161.3	155894	143612	163514	162500	199688	94879.4	99129.7	70449	85050.9	96578	85210	112848	103886	57044.4	97726.4	104988	96632	96992	106910	113019	108698
P11177	PDHB	P11177	394451	816022	648442	424166	481500	376989	486629	310867	474812	320092	313695	428160	462396	426480	450858	652863	387832	534193	890801	971341	545168	298962	151427	349528	275648	681585	556135	425241	278716	485983	450609	511242	504890	445153	378749	466226	449055	424851	472300	490285	380845
P11182	DBT	P11182	52847.3	57563.1	46282.5	76171.5	89925	56261.2	71698.2	37843	58841.6	50249.5	43416.3	149060	60516.3	52118.3	161389	71159.6	36956.4	62706.4	108190	80020.5	54365.9	28278	52802.1	66385.4	26312	81018.4	60555.4	26291.6	38450.7	56015.4	53895.4	59224.6	59347	66242.3	91312.9	60471.1	50556.8	52370.4	52080.4	57796.6	119554
P11215	ITGAM	P11215	13203	170465	54714.3	1168.88	85812.4	966.267	222895	23037.4	140451	118671	24208.6	14143.1	67271	2069.53	2411.77	231262	731.141	23517.6	19927.8	134460	635.273	40902.6	1057.07	1156	524.881	940805	482882	2.11929e+06	39850.9	577094	50813.2	63446.8	64825	65502.2	42928.6	54019.2	55394.1	55427.3	57032.8	60693.9	145012
P11216	PYGB	P11216	121824	98963.8	69621	110248	77194.4	64352.3	81167.6	120382	87183.5	101951	100242	37638.6	114221	88723.1	152281	38949.3	168357	109029	120164	88501.7	157553	119118	136890	182786	201267	186741	142953	146118	103643	105572	66972.1	75789	70270.2	79239	88687.2	117459	62767.3	67209.2	72674.5	84528.4	46349.5
P11217	PYGM	P11217	193706	147280	189031	219749	146367	188331	326713	205546	148393	125603	137194	43391.5	180165	99939.3	264165	148507	480969	277282	133452	160250	232279	149506	108093	154103	192833	540346	379276	679128	127919	292423	114147	149169	128144	127979	145835	144248	155836	144739	143267	149889	140848
P11233	RALA	P11233	65429.8	101192	74143	79430.4	89826.3	41825	67316.9	67749.5	62492.4	70376.2	72538.3	119367	103316	46412.8	1410.68	69588.6	34401.1	55986.2	82273.9	118106	84044.9	76287	88517.8	69330.4	79353.9	79049.3	63732.4	100124	64121.6	76021.2	70453.6	60203.7	57765.5	53491.3	90920.5	84579.7	65289.2	71009.4	69216.5	59401.6	99164.7
P11234	RALB	P11234	100966	83941	152401	209120	116540	80073.1	161930	64175.5	72765.5	110683	46588.4	112820	134121	63529.2	256059	147782	55154.5	52940.6	98338.5	111256	148672	98223.3	93468	108540	61708.7	251288	121745	415429	64506.9	189229	91866	87224	73377	54234.6	98365.5	88133	62429.9	66506.4	77411.2	86877	331061
P11274	BCR	P11274	130363	119781	106281	92792.4	135243	139709	187598	100181	83679.7	89359.3	88803.5	52876.4	84689.7	129612	213432	97232.8	156190	142123	72643	35197.3	28907.6	75545.8	43886.2	84446.1	55495.9	23272.8	24238.8	44412.9	68343.4	65551.4	61751.6	83949.6	89642.8	50375.8	87341.7	78812.3	82367.5	82421.9	81986	93018.8	69101.5
P11279	LAMP1	P11279	394034	553905	377206	400926	176475	139194	158509	211425	472270	297339	229230	218740	239033	239882	797994	431852	144180	170395	351750	615645	179667	234613	210044	189020	154596	719239	590534	734875	355428	437034	293867	282415	286619	313592	153273	300764	298069	282370	283175	290897	415716
P11308	ERG	P11308	313123	500665	432046	311362	116918	89292.4	120349	211678	225943	156445	306617	519201	503879	199107	483713	314087	70870.7	164144	119913	535745	48561.9	105112	49922.3	104764	112754	60650.8	50275.9	78222.7	94821.5	47990.3	184506	190187	186195	101823	208850	200713	204685	186246	202175	194069	145082
P11310	ACADM	P11310	542939	462011	554499	426758	998159	498165	462033	511810	1.15467e+06	939932	785985	1.15525e+06	740930	642689	1.24315e+06	739819	618823	556890	916815	707892	564352	342640	382235	391281	231705	744332	601861	614573	538102	599468	618735	802345	759230	850483	656679	668164	801392	738371	732218	742535	658951
P11387	TOP1	P11387	762426	1.22401e+06	754557	547901	1.24698e+06	781282	894193	397263	648181	687579	466631	1.16746e+06	594996	791049	1.13342e+06	1.10883e+06	398443	757801	681142	894049	707078	838763	829335	914753	499437	706976	1.13435e+06	524380	981914	854409	925800	939743	1.00687e+06	1096830	944231	867041	878702	827823	854148	976894	796608
P11388	TOP2A	P11388	1.12531e+06	1.47441e+06	1.30434e+06	878803	1.61161e+06	837863	1.63685e+06	870882	770763	1.97043e+06	983636	1.8733e+06	665820	1.56625e+06	1.69988e+06	2.62171e+06	688981	1.57001e+06	2.5943e+06	1716035	1.91797e+06	1.03061e+06	753656	1.15022e+06	1.2446e+06	828316	1.0558e+06	354116	664534	576731	952365	1.1406e+06	1.05025e+06	1271679	1.33347e+06	959488	1.07843e+06	1.03039e+06	1.09507e+06	1.1372e+06	579901
P11413	G6PD	P11413	305820	346350	213921	348980	250489	256676	309583	234926	337632	202609	254610	192895	565290	299828	504675	367227	442530	359101	191962	407476	354041	330673	422165	267681	342336	608407	437208	754537	309951	550787	237656	301430	307398	324986	218438	269271	278356	255456	270610	276477	283622
P11441	UBL4A	P11441	90699.1	128873	73941.1	76522.9	80291.3	95564.1	104724	80548.6	94984.7	53273.2	83425.5	103794	103833	95293.9	211800	65634.9	71709.3	71652	42178.7	60909.4	89302.1	123586	190100	105029	95644.2	99782.3	105876	60825.2	119954	85472.3	129348	107096	110249	136255	77437.5	100495	98412.6	90878	91485.7	102747	113889
P11474	ESRRA	P11474	420.663	834.013	3761.05	1184.64	13724.2	10317.5	1002.03	648.389	963.211	953.022	887.513	838.865	1313.48	667.594	1791.25	13653.9	523.484	940.637	23095.7	1240.34	8146.99	1025.09	805.784	971.341	15418.6	1004.31	1043.84	812.201	1604.81	596.821	685.241	1293.45	744.418	1016.94	1276.54	655.562	616.918	1714.42	718.371	574.78	8941.68
P11498	PC	P11498	643.244	153347	23047.5	22128.8	120255	51118.2	84274.3	494.823	730.936	56295.6	23602.4	22527.6	7137.13	10621.7	505764	43824.7	35249.1	73609	19275.1	28749.1	63709.5	40464.6	176202	79693.9	56233	272735	141387	15233.6	41489.6	24492.6	41022.5	43252	125198	62448.1	46217.4	54365.8	35752	39055.1	48653.2	47706.9	23957.3
P11586	MTHFD1	P11586	821833	740819	579850	782208	792583	1.55618e+06	1.48969e+06	822857	578033	865984	1.03982e+06	352155	648744	1.11655e+06	1291946	492972	993228	1.25307e+06	419206	439328	1.34179e+06	1.03182e+06	1.49328e+06	780734	1.1163e+06	773368	748974	500915	901199	943840	1.03976e+06	844017	832346	895690	684133	787182	683188	660846	718669	812817	630451
P11678	EPX	P11678	17297.9	155584	32512	227078	36353.1	842.753	136355	25279.2	3.20275e+06	179143	52041.1	522196	14392	401313	2211.41	10403.5	68872	311488	102691	5333.54	773.891	668.084	713.439	93065.5	875.526	14589530	10542907	500087	155380	794619	318634	527294	379127	461023	1.14326e+06	377140	427092	413033	356100	434447	448442
P11717	IGF2R	P11717	50156.5	31062.2	51609.1	67093.1	34282.2	53812.7	35327.9	21396.9	79525	63281.3	35068.2	26321.2	16119.6	63669.4	7590.89	28345.5	19419.8	47872.9	32343.8	15450.5	166412	134432	138491	124714	38446.2	108154	61378.4	102274	130509	59276.8	52315.6	89281.2	81543.4	61212.8	54167.4	65772.2	60586.3	51334.7	77831.7	55354.6	64397.3
P11766	ADH5	P11766	234753	209781	173540	261028	217003	211317	261297	283454	245072	208974	283448	274734	253560	180675	639297	171841	320077	205562	180450	401796	339649	312664	357080	219991	391405	423029	235611	209570	371366	500742	427733	261639	288904	332245	316815	312466	310069	272528	284363	246750	384288
P11802	CDK4	P11802	11180.2	17972.7	22468.2	48134	93180.7	17605.1	1325.87	484.132	26128.5	23115.9	16732	856.442	21124.5	41819.1	1603.01	1123.3	33994.7	33838.3	701.711	619.271	17454.1	28057.6	28986.3	32605.1	63205.1	1077.31	18890	1028.67	21083.1	765.601	23352.2	25422.9	26822.5	31578	19196	14011	41678.2	18666.3	24656.9	23414.9	1688.11
P11831	SRF	P11831	615.232	908.664	717.912	799.445	14543.8	971.063	1451.61	8980.39	1798.46	580.873	14216.5	9792.05	884.56	5395.75	2623.65	716.512	43581.7	980.217	872.42	728.951	968.619	708.375	10520.1	7133.31	834.976	1496.45	1456.95	1106.73	8563.06	1038.51	22456.1	613	889.713	798.623	905.278	15605.7	10638.3	10875.1	12196.9	10102.5	27241.4
P11836	MS4A1	P11836	547.22	35801.3	644.932	1020.63	567825	353420	50557.2	134948	802.05	55082.1	37785.1	25200.8	75530.7	39153.1	197426	1334.04	675794	304646	1.40996e+06	76493.8	921.126	35026.9	876.72	876.681	914.91	46019.3	39971	740.238	817.472	896.984	652.849	663.659	12712.2	778.776	13655.4	1028.28	863.107	657.012	1678.77	596.089	1500.74
P11908	PRPS2	P11908	138377	383588	179172	358977	259289	165058	228677	168236	350160	187892	204125	132420	233684	207417	272711	141864	271085	176845	134339	234870	324021	213256	289087	156277	267064	300767	290094	280550	363673	281545	235708	189067	176881	180279	174329	169428	158579	157849	232257	180244	253015
P11912	CD79A	P11912	38177	849.637	52850.4	55723.8	63827.1	42412.9	30678.3	67478.9	1115.66	20157.7	60009.3	124258	80698.8	880.234	1643.94	679.545	566.53	906.559	81211.8	66315.4	32204.2	31337	831.863	48763.8	976.868	873.016	1431.33	1301.91	963.323	981.438	25484	42773.7	35895	1002.27	1376.14	24214.8	27528	45170	712.502	1277.32	1219.72
P11940	PABPC1	P11940	669615	402703	887779	975674	649394	821572	1.22452e+06	557457	610285	652846	446785	286812	653727	505426	822663	557445	901332	1116542	569425	563255	1.67411e+06	1.30994e+06	897943	909166	1.97259e+06	489222	735067	647124	563205	562052	469346	701937	703670	409082	669877	590387	616622	674620	680311	678129	813178
P12004	PCNA	P12004	754469	800591	798359	879791	748611	532977	564479	665650	616652	577321	732325	460240	506258	780041	1.01704e+06	458146	561663	697886	242385	278421	634172	1.49589e+06	1.12682e+06	1250581	1109481	403717	691658	371184	1.68026e+06	675423	589261	797370	728413	618085	973904	710960	825421	885012	902659	913891	718472
P12018	VPREB1	P12018	138906	385901	323423	61713.8	340040	194591	243060	40761.2	1227.06	161826	103688	656153	98161.4	614.589	1671.35	768.194	81695.1	140219	104115	1133.03	63086.1	146970	761.057	251150	116069	41787.8	1063.54	1081.05	1065.91	910.025	170064	163517	183605	207456	80946.9	188716	62295.5	149656	151337	147204	75166.7
P12081	HARS1	P12081	323895	296046	235011	286893	286824	180595	292789	223340	357392	240956	310038	161174	343839	336746	536051	197972	304624	152408	214302	245502	300712	370185	445458	369206	324664	321117	409817	264969	345400	295969	345353	346060	344976	277803	349819	340653	351023	323864	319909	345346	470793
P12109	COL6A1	P12109	7600.73	30561.8	751.744	258903	503.393	23450	1340.67	23165.1	42269.3	13503.4	644.699	965.742	815.909	1027.29	2422.65	43728.6	583.621	753.634	52963.1	41754.7	533.967	1161.99	938.71	830.659	881.96	744856	132965	1081.7	709.899	729.631	28853.1	31674	31408.6	25406.2	22069.4	25341.5	22857.5	27129.9	24596.7	31412.4	22994.3
P12110	COL6A2	P12110	685.325	1705.87	928.596	306507	1042.19	806.728	717.231	720.962	20464.5	639.743	679.961	762.684	919.705	1125.19	2692.53	1386.09	982.477	667.368	945.54	956.488	1014.52	1075.3	919.207	783.238	389.642	808599	114198	1545.34	992.354	1072.18	665.707	19376.7	18500.4	14296.9	761.909	24357.4	18114.9	21304.1	851.514	24907.1	1246.35
P12235	SLC25A4	P12235	813.598	933.102	577.1	1548.94	94257.9	40648.8	121465	709.731	847.311	1403.4	775.751	137081	147405	707.123	1536.32	1148.67	26488.3	72960.8	61903	21309.3	225137	68264.1	87144.7	84914.8	64386.9	80414	147922	803.173	1008.59	964.298	27589.5	39389.2	39858.3	41027.4	35715.2	35928.5	36561.9	42132.9	37436.5	38138.1	1538.19
P12236	SLC25A6	P12236	228251	887303	620932	395072	477821	304529	438495	140810	202066	227741	368307	404026	478432	246683	385689	520470	165093	215754	569994	599117	360307	188814	162993	312549	244578	393358	415290	464526	382503	296437	201607	277718	262216	329595	299299	218069	269780	268619	273115	337595	637503
P12259	F5	P12259	29846.1	423977	62665.6	34619.1	41519.7	29035.2	33127	63169.6	245640	149639	30170.7	55525.6	17156.1	862.918	71021.9	367616	18201.6	22353.8	50478.9	378255	16484.7	77580.8	200663	107332	677.015	1.01795e+06	452149	310853	48711.8	201220	99067.5	113606	119880	85449.3	121506	106769	108444	108248	103200	115936	104232
P12268	IMPDH2	P12268	690920	776376	522115	613730	527216	702589	710176	451017	639214	593189	605761	375290	534280	728699	680140	217882	740228	581029	284990	320877	1.14354e+06	699110	1.00292e+06	899270	947235	451944	559927	505799	381585	473433	776096	728675	798784	847265	772571	672686	654611	614124	660231	678972	759072
P12270	TPR	P12270	142068	201665	191185	138116	162006	110584	124196	173952	144193	136005	180584	271891	225293	107892	237959	197150	144506	210842	181013	194680	128662	156553	106421	109976	116942	140630	159676	183032	128820	297879	271772	190311	192896	225956	183472	215886	239358	166547	149599	217501	274288
P12273	PIP	P12273	958.643	1036.8	628.744	846.046	1409.24	1006.43	1243.86	634.562	1222.96	938.682	611.046	13027.1	1052.7	37385.2	2507.19	41568.4	12899.7	973.003	16139.4	10580.8	757.818	1104.64	819.609	635.004	38931.3	1153.33	1515.87	749.918	1347.51	1043.97	550.203	684.763	1782	1084.92	695.379	647.37	880.647	1463.88	889.914	882.468	1627.61
P12277	CKB	P12277	713.194	1278.95	716.317	1503.17	131802	865.375	232672	697.228	1266.46	548.615	844.388	633.855	661.23	915.499	2364.15	759.421	117295	232986	824.591	888.153	961.558	70752.5	1300.84	915.638	719.076	1121.24	1406.76	910.29	1823.53	783.466	625.295	972.496	993.625	688.307	809.668	1326.21	760.458	514.792	904.983	721.47	1586.43
P12318	FCGR2A	P12318	1373.77	1042.85	685.413	39059.5	937.176	724.232	1027.26	27091.3	59543.6	17728.3	23069.8	12350.2	460.482	17567.5	2960.07	66095.4	1056.97	968.259	57978.3	79087	947.896	16929.5	338.771	51790	557.134	99685.2	76369.5	402814	49396.1	79501.5	45677.2	10891.3	10506.6	1064.85	649.41	17299.6	12415.2	20901.7	12765.7	14435.4	1896.9
P12429	ANXA3	P12429	26275	204966	51113.5	28705.7	89986.1	1262.07	261916	6906.13	215866	143408	7118.16	937.251	319988	1209.33	1794.27	142285	12149.1	64651.9	15405.7	74842	777.236	52651.1	13642.9	787.782	747.66	769412	313597	2.63398e+06	61251.1	484845	47064.2	59080.3	57299.7	39201.1	31336.6	50286.7	50142.3	51039.1	56824.2	64133.7	91427.1
P12544	GZMA	P12544	8769.81	9700.68	583.452	1565.23	967.956	1115.33	1099.96	22886.8	884.749	986.6	16101.1	22048.5	18706.3	894.667	2790.33	36427.9	10536	678.068	94834.6	29255.9	160683	725.62	6890.79	754.141	10430.1	89515.3	114169	11984.5	1029.37	914.078	13562.7	25612.7	23871	22501.3	15688.5	21185.5	23031.5	21737.4	22980.5	23236.5	35007.4
P12694	BCKDHA	P12694	115170	140483	87728.6	67575.7	159982	86162.5	118135	50123.8	100750	127373	102628	220264	90348.7	131423	148713	87725.1	95691.1	104662	138461	86438.5	97015.7	77957.7	86863.9	156390	34188	182699	134741	76533.3	103164	140668	149858	149910	154337	182784	157677	152192	161357	152564	156623	160096	125377
P12724	RNASE3	P12724	55879.1	828383	199413	131730	702.686	659.134	837.649	100308	2.04957e+06	233273	119607	945.024	520914	987.847	3257.11	961417	71841.8	368259	79879.1	1.19113e+06	927.746	1046	853.624	789.271	602.061	3.58112e+06	5.77346e+06	1.87465e+06	158039	2.74484e+06	204489	253266	243024	212462	290070	235864	231356	282665	252701	259713	430961
P12814	ACTN1	P12814	172771	232284	222848	382157	353870	425220	476617	183182	427820	211298	234595	74228.2	392229	261762	314332	357380	264917	361098	319776	248223	250644	133428	103314	153085	202369	1.27955e+06	684934	1.08089e+06	101870	830069	287180	261632	255842	296033	214390	264657	231629	216003	218800	249786	173609
P12829	MYL4	P12829	693.932	767.243	15880.9	780.5	1151.03	848.298	1762.55	610.793	1340.77	37025.5	1436.29	1154.89	772.156	907.982	2215.77	81543.8	596.173	55424.1	926.718	42411	16837.7	526.897	7263.53	1096.73	16503.7	120915	267615	1194.29	671.677	58933.1	22604.9	24620	31077.1	789.765	16405.5	26794.5	21292.7	27114.6	31568.9	55011.3	33154.8
P12931	SRC	P12931	92956.8	40931.4	143250	162846	1113.39	770.437	37026.3	67094.9	1074.15	160106	96414.2	67895.3	68750.6	106583	274487	56077.4	448.637	643.36	58280.4	27371	109941	99877.8	122388	242533	58600.6	265906	68166.9	177396	178552	244272	154062	659.557	271387	45818.8	40945.5	294217	189303	183668	276485	182597	2094.22
P12955	PEPD	P12955	218198	143903	126373	143172	92671.6	184110	168081	163570	180417	179872	224213	44209.8	119363	240379	253772	74791	284425	238596	88196.9	90522.3	130222	134254	63846.6	153631	171763	190275	111940	141512	194613	218934	141564	154819	162003	171991	114131	131982	135973	136918	133645	154175	324103
P12956	XRCC6	P12956	2.05692e+06	1.60719e+06	1.79334e+06	1.57045e+06	1.24244e+06	1.44694e+06	1.33749e+06	1.3996e+06	1.3657e+06	998468	1.26348e+06	1.51613e+06	2.20911e+06	2.05344e+06	2.47119e+06	1291194	2.14502e+06	1.64868e+06	1.00118e+06	1.2259e+06	1.37141e+06	1.69927e+06	1.27989e+06	1.1145e+06	1.39777e+06	1.18853e+06	846792	838209	2.09037e+06	1.79533e+06	1.18296e+06	1.21884e+06	1.1726e+06	1.26054e+06	1.12001e+06	1.09952e+06	1.2914e+06	1.16175e+06	1.19281e+06	1.18204e+06	507884
P12980	LYL1	P12980	25920.7	37644	57916.4	72409.8	38559.1	25685.5	1014.59	27554.3	1126.5	1108.72	36884.3	29501	71194	36498.3	1899.26	20550	55995.7	48940.1	1260.86	1346.32	694.095	27191.9	593.077	841.578	530.691	776.803	851.736	988.522	18502.5	861.897	485.976	999.437	881.634	690.228	819.007	13441.3	663.685	820.982	915.617	1601.41	1790.39
P13010	XRCC5	P13010	593053	636679	387215	426481	377216	386439	404184	435874	441039	406265	552176	590808	650537	536946	1.39085e+06	373724	451411	415381	242272	287178	376505	538172	583483	414390	320743	561901	462156	405255	650888	630073	777867	524086	547495	636000	612535	517637	478311	443030	459911	548820	565656
P13051	UNG	P13051	68110.2	151472	231772	133715	59657.8	30897.3	56184.2	44834.1	74794	45789.4	68327	68802.7	42531.3	69784	42501.2	131258	73043.5	85213	79636.3	87159.5	65922.3	57215.8	57633.8	27210	101026	1538.97	31096.5	925.691	68210	48249.1	51843.7	57021.2	55855.3	58391.8	36394.9	51002.1	61206.8	55691.3	60171.2	61620.1	1266.91
P13073	COX4I1	P13073	646109	1336001	627370	586334	537092	465458	498996	554406	964466	1.05919e+06	693147	911868	823602	730861	1.49272e+06	1.46115e+06	505612	509527	1.34631e+06	1852354	360592	681086	384684	318350	498184	1.34728e+06	1.26169e+06	1.17622e+06	990921	1.02599e+06	769306	847514	744794	1.12204e+06	912226	730368	714555	814629	687136	647981	1.21808e+06
P13224	GP1BB	P13224	698.536	45990.5	610.492	773.321	1567.85	533.685	1135.62	558.764	148602	712.417	916.026	721.283	184031	1204.22	2654.52	809.968	666.766	1121.69	262399	27218.4	890.363	603.255	901.207	774.004	864.951	1.62706e+06	1.10909e+06	1337428	1166.82	281568	43569.9	48913.2	50068.1	873.301	818.776	585.353	785.579	51763.3	43643.6	49450.2	1388.29
P13284	IFI30	P13284	52267.3	109780	63657.4	64456	657.351	578.474	1255.67	39914.3	1168.03	576.232	666.168	91199.2	14156.2	1048.61	1781.3	70963.4	24557.9	10700.1	147877	187042	1215.49	72708.9	638.641	710.838	17669.9	184923	1282.65	347085	737.058	91892.3	60318.5	1481.42	1538.83	902.982	1493.69	572.509	890.661	738.362	687.674	1096.3	1047.04
P13473	LAMP2	P13473	531484	917746	564470	784311	341208	200951	318826	283453	755398	494366	355589	202972	474819	279707	2424.68	929501	450618	476110	661643	1.08072e+06	249512	396502	510272	536692	159794	1.61251e+06	1.08499e+06	2.51935e+06	871089	1.09101e+06	388534	752023	1148.11	145667	599842	451470	463084	458475	487182	789682	1.04662e+06
P13489	RNH1	P13489	335917	344292	361818	372520	207491	440238	297894	541367	476413	392038	465881	239264	581094	399973	672903	222260	803669	562553	206362	261781	353770	473648	505487	426151	303712	984572	801931	1.41587e+06	414533	665317	370628	481816	455961	481663	369220	425017	458250	453966	504306	450196	94234.8
P13598	ICAM2	P13598	20990	920.816	31130.4	44125.6	1358.7	823.699	1104.76	26098.8	1081.9	24770.1	30928	23369.7	33196.4	843.805	1793.75	1189.68	785.519	876.905	44352.8	1023.95	61428	1112.81	77164.6	52709	48724.6	40382	1219.39	70822.4	1302.86	36039.3	13180.5	1108.57	758.373	23777.4	22279.9	871.697	948.422	760.766	1288.46	694.977	1189.68
P13611	VCAN	P13611	948.076	862.546	1574.92	480065	849.156	1399.26	1520.71	578.382	13658.3	601.617	559.632	588.39	596.027	15021.4	1862.95	1067.94	746.903	1207.41	904.477	796.407	612.837	1209.63	688.541	704.779	583.106	241703	43748.4	56290.3	618.683	15433.9	30228.9	21717.1	21224.4	31181.4	29371	29262	22898.3	26300.1	20803.1	29612.8	1589.55
P13612	ITGA4	P13612	113984	104685	71933.8	54412.4	121202	40592.1	42333.3	108955	102855	86329.9	76271.9	74819	29052.3	53740.5	140501	82391.7	48017	69508	79997.1	101664	52941.6	87928.6	150099	54869.8	87077.5	131815	149302	55264.9	157295	175335	111141	73257.7	76325	92213.2	91902	89945.3	81213.2	69640.1	70921	73720.1	163504
P13637	ATP1A3	P13637	117094	206793	162250	235256	349773	138469	324106	137040	162349	164636	150333	189356	259009	164619	367727	253557	106858	157475	208934	526925	240472	309848	252077	117389	157098	326924	208206	236676	81398.9	196884	205748	163953	176001	193104	197663	164441	165884	158856	174743	157074	229839
P13639	EEF2	P13639	2.24124e+06	2.05361e+06	1.53017e+06	2.03899e+06	1.80596e+06	2212336	2.56212e+06	1.7495e+06	2.12344e+06	1.58162e+06	2.05879e+06	1.13208e+06	1.7831e+06	2.09768e+06	3.65634e+06	1.16103e+06	2.42708e+06	2.36944e+06	1.0271e+06	983520	3.32536e+06	2.38066e+06	2.40432e+06	2.99923e+06	3.74202e+06	1.99927e+06	1.76518e+06	1.35888e+06	1.69073e+06	1.85108e+06	3.2235e+06	2.53001e+06	2.57047e+06	3.03409e+06	2.74838e+06	2.37217e+06	2.30147e+06	2102969	2.24317e+06	2.3769e+06	1.68899e+06
P13645	KRT10	P13645	389904	515867	706110	560235	666442	391421	1.14477e+06	279794	538847	190850	331259	1.03434e+06	1.1909e+06	1.51475e+06	1207630	9.6111e+06	1.89639e+06	691420	2.69832e+06	4.07816e+06	305858	185358	122670	142983	4.33913e+06	554597	321972	375607	1.56896e+06	813692	223363	222201	226439	241793	253346	207769	242569	168948	230058	235018	299968
P13646	KRT13	P13646	57327.5	54135.5	883.021	79623	746.298	1175.15	812.746	1126.75	73140.2	843.52	36298.1	1095.38	69968.3	309584	2020.39	258907	51293.3	761.872	90225.1	40308.3	17831.4	1224.58	649.154	8385.52	53316.2	1832.04	66020.5	1463.99	793.253	679.734	570.802	1393.51	1085.94	1150.88	821.131	643.316	878.024	8195.9	11710.5	763.197	1357.95
P13647	KRT5	P13647	80973.6	153242	80563.8	75593.3	84927.7	61445.3	122577	59365.3	95369.9	28394.3	62294.4	183312	117810	188772	157910	1.03373e+06	175513	52002.2	273905	539341	30988	24927.6	16960.9	29395.6	544284	142275	64946.7	69665.6	325680	124103	47635.2	37856.3	38799.6	47657.5	39478.5	42232.5	38535	38401.9	39426.7	36723.2	49055.4
P13667	PDIA4	P13667	290633	435946	317651	374770	313905	317892	310887	278848	891498	442216	305695	1.08102e+06	421201	228718	506426	450006	194572	183040	471969	423888	515847	382772	500016	434122	635466	1.38567e+06	562982	1.07037e+06	277749	552688	616114	397724	410117	495759	473418	471721	419222	382370	386938	375281	578627
P13674	P4HA1	P13674	20306.1	26695	20458.7	94716.8	26221.5	17136.7	21892.4	21994.8	78683.6	28003.8	36401.3	106016	30772.9	44684.6	52220	14110.2	18745.2	47944.4	35947.8	38942.4	288074	79938.3	116999	125420	60362.3	51886	29536.2	43253.9	58864.3	25516.9	55853.3	56782.2	61340.4	77292.3	47249.2	57927	58718.6	53928.1	58403.9	55993.2	38140.9
P13688	CEACAM1	P13688	635.541	168036	51626.1	844.053	1737.56	558.43	936.731	17415.7	201055	41208.5	14260.9	823.919	124550	861.361	2256.9	381513	21496.9	17404.3	16995.5	165424	967.712	5976.46	956.923	1079.78	890.593	518516	658726	1.06801e+06	965.127	745183	20997.4	91385.5	31941.9	59169.9	56804.7	28998.2	52934.9	52344.7	67648.8	761.183	1177.12
P13693	TPT1	P13693	297437	256138	350664	390916	135599	154933	176015	221884	313975	142588	195121	190531	199961	167087	188487	195233	130214	160683	162116	219671	176906	214442	168318	225297	218005	212506	159763	268820	170557	204046	214899	175086	177571	273765	198087	170290	184602	158588	172646	190237	234789
P13727	PRG2	P13727	24299.5	196316	94214.9	336984	1047.22	768.042	1049.79	486.117	212036	77625.8	44435.7	921.8	69024.7	699.749	1906.98	53062.8	42707.9	1.1896e+06	310214	45652.4	726.574	1219.56	1153.55	1071.48	461.164	7.33757e+06	3.65446e+06	263657	1157.39	166101	100863	172818	126390	63637.2	127153	115206	125421	123927	125701	139503	140179
P13747	HLA-E	P13747	15671.2	17492	16752.1	27905.8	35250.4	25514.9	804.471	21746.8	61795.5	6188.69	16718.4	89663.6	56626.6	1056.74	2171.92	35465.9	58847.1	75852.7	51987.8	28685.3	1160.76	23036.2	5184.4	12519.5	805.615	190588	1141.94	37971.9	947.37	36812.6	38078.2	14158.1	24352.3	51614.2	46602.2	23505.5	27215.9	14394.2	26659.2	26970.7	29925.6
P13762	HLA-DRB4	P13762	141049	242793	98298.6	141705	1016.31	863.996	1090.67	97986.9	345022	133590	163029	813.088	928.155	1204.42	2597.33	735.6	601.459	1077.81	1196.44	168904	1288.08	620.206	930.182	8471.58	109526	1040.59	3215.39	116561	830.032	604.848	106959	74422.8	67958	85659.2	132231	69709.7	78975.4	81338.5	86922.8	68180.8	119397
P13796	LCP1	P13796	2.70022e+06	2.38059e+06	2.84204e+06	3.83599e+06	1.72576e+06	1769061	1.50174e+06	2.5153e+06	2.32058e+06	1.53357e+06	2910716	593425	3.00872e+06	3.18201e+06	2.34246e+06	2003837	2.4343e+06	1.57106e+06	2.63139e+06	2.60135e+06	2.15582e+06	2.29928e+06	2.23386e+06	821776	4.47315e+06	4.49025e+06	2.32145e+06	4958523	2.45582e+06	3.98316e+06	1.63493e+06	1.72648e+06	1.80852e+06	581693	1.99427e+06	1.47944e+06	1.58599e+06	1.58421e+06	1.49408e+06	1.78416e+06	2.06341e+06
[truncated: 5,169 more rows]
