# Supplementary material for: Targetable lesions and proteomes predict therapy sensitivity through disease evolution in pediatric acute lymphoblastic leukemia
Source: Nat Commun. 2023 Nov 21;14:7161. doi: 10.1038/s41467-023-42701-9 (PMC10663560; doi:10.1038/s41467-023-42701-9)
Supplement: Supplementary file 15 — Supplementary Data 12 [file 41467_2023_42701_MOESM15_ESM.xlsx]

## Sheet: 12.Stats- Paired Summary
Supplementary Data 12 Summary of results for statistical analysis of equivalence and difference for paired samples
Sample1	Sample2	#_tested_features	#_explained	#_S_Different	#_S_Equivalent	Equivalent	Different	DiseaseStage_S1
BALL01_T3	BALL01_T4	2932	2329	189	2140	91.8849	8.11507	Relapse
BALL01_T3	BALL01_T6	3260	2747	318	2429	88.4237	11.5763	Relapse
BALL01_T4	BALL01_T5	2595	2016	186	1830	90.7738	9.22619	Relapse
BALL01_T5	BALL01_T6	3055	2402	235	2167	90.2165	9.78351	Relapse
BALL02_T1	BALL02_T2	3273	2554	247	2307	90.3289	9.6711	Diagnosis
BALL02_T1	BALL02_T3	3081	2479	260	2219	89.5119	10.4881	Diagnosis
BALL02_T2	BALL02_T3	2875	2259	241	2018	89.3316	10.6684	Relapse
BALL03_T1	BALL03_T2	3504	2710	374	2336	86.1993	13.8007	Diagnosis
BALL04_T1	BALL04_T2	3533	2943	261	2682	91.1315	8.8685	Diagnosis
BALL05_T1	BALL05_T2	1822	1223	453	770	62.9599	37.0401	Diagnosis
BALL06_T1	BALL06_T3	3455	2842	796	2046	71.9916	28.0084	Diagnosis
BALL07_T1	BALL07_T2	3264	2738	443	2295	83.8203	16.1797	Diagnosis
TALL01_T1	TALL01_T2	3141	2615	592	2023	77.3614	22.6386	Diagnosis
