# Supplementary material for: Targetable lesions and proteomes predict therapy sensitivity through disease evolution in pediatric acute lymphoblastic leukemia
Source: Nat Commun. 2023 Nov 21;14:7161. doi: 10.1038/s41467-023-42701-9 (PMC10663560; doi:10.1038/s41467-023-42701-9)
Supplement: Supplementary file 16 — Supplementary Data 13 [file 41467_2023_42701_MOESM16_ESM.xlsx]

## Sheet: 13.GO equivalent
Supplementary Data S13 gProfiler output for pathway enrichment analysis of equivalent proteome
GO.ID	Description	p.Val	FDR	Phenotype	Genes
GO:0051254	positive regulation of RNA metabolic process	1.07725e-14	1.07725e-14	1	A2A288,O00255,O00488,O00571,O14497,O14617,O14686,O14733,O15164,O15226,O60244,O60315,O60563,O60684,O60828,O75151,O75410,O75528,O75533,O75676,O94864,O95251,O95619,O95983,O95999,O96006,O96019,P04150,P05771,P07355,P07947,P08047,P08237,P08621,P0C1Z6,P11142,P11308,P12814,P14316,P14317,P14373,P14859,P15336,P15884,P16220,P16333,P17028,P17544,P17947,P17980,P18615,P19484,P21675,P23229,P23246,P23497,P23511,…
GO:0045935	positive regulation of nucleobase-containing compound metabolic process	5.75017e-14	5.75017e-14	1	A2A288,O00255,O00488,O00571,O14497,O14617,O14686,O14733,O15164,O15226,O60244,O60315,O60563,O60684,O60828,O75151,O75410,O75528,O75533,O75676,O94864,O95251,O95619,O95785,O95983,O95999,O96006,O96019,O96028,P04150,P05771,P07355,P07947,P08047,P08069,P08237,P08621,P09651,P0C1Z6,P11142,P11308,P12814,P14316,P14317,P14373,P14859,P15336,P15884,P16220,P16333,P16455,P17028,P17544,P17947,P17980,P18615,P19484,…
GO:0006366	transcription by RNA polymerase II	1.09308e-13	1.09308e-13	1	A6NFI3,A8MW92,O00255,O00257,O00488,O00571,O14497,O14519,O14617,O14646,O14647,O14686,O15164,O15226,O15347,O43463,O60216,O60244,O60315,O60504,O60563,O60675,O60684,O75151,O75182,O75362,O75528,O75533,O75676,O75832,O75928,O94763,O94842,O94992,O95104,O95251,O95619,O95785,O95983,O96006,O96019,O96028,P04150,P05771,P07355,P07737,P07947,P08047,P08237,P11308,P14316,P14317,P14373,P14859,P15336,P15884,P16220,…
GO:0016570	histone modification	1.05087e-12	1.05087e-12	1	A8MW92,O00255,O14686,O14757,O15047,O15550,O43159,O43318,O43463,O43823,O60318,O75151,O75182,O75528,O75533,O75676,O94864,O95071,O95251,O95619,O95983,O96019,O96028,P05771,P15336,P18615,P21675,P23246,P23511,P25208,P29375,P41229,P46736,P49407,P49459,P49848,P50750,P51610,P55201,P61964,Q00403,Q01105,Q02548,Q03111,Q03164,Q05BQ5,Q06587,Q09472,Q12824,Q12873,Q13131,Q13330,Q13573,Q15014,Q15291,Q15306,Q15545,…
GO:0018205	peptidyl-lysine modification	1.61536e-12	1.61536e-12	1	A8MW92,O00255,O00257,O14686,O14757,O15047,O15541,O15550,O43318,O43463,O75528,O75533,O75928,O94864,O95251,O95619,O95983,O96006,O96019,O96028,P14373,P15336,P18615,P23511,P25208,P49407,P49792,P49848,P51610,P55201,P61964,P78537,Q01105,Q02548,Q03111,Q03164,Q04206,Q05BQ5,Q09472,Q12824,Q13131,Q13263,Q13573,Q15014,Q15291,Q15306,Q15545,Q15906,Q15910,Q16594,Q49A26,Q4LE39,Q53ET0,Q53H47,Q5UIP0,Q6GMV2,Q6NYC1,…
GO:1902680	positive regulation of RNA biosynthetic process	2.13647e-12	2.13647e-12	1	O00255,O00488,O00571,O14497,O14617,O14686,O14733,O15164,O15226,O60244,O60315,O60563,O60684,O60828,O75151,O75410,O75528,O75533,O75676,O94864,O95251,O95619,O95983,O95999,O96006,O96019,P04150,P05771,P07355,P07947,P08047,P08237,P0C1Z6,P11308,P12814,P14316,P14317,P14373,P14859,P15336,P15884,P16220,P16333,P17028,P17544,P17947,P17980,P18615,P19484,P21675,P23229,P23246,P23497,P23511,P25208,P25685,P25963,…
GO:0006325	chromatin organization	4.27747e-12	4.27747e-12	1	O00255,O00257,O00479,O14497,O14646,O14647,O14686,O14757,O15047,O15550,O43156,O43159,O43293,O43463,O60216,O60318,O75151,O75533,O75607,O95071,O95251,O95619,O95983,O96019,O96028,P04150,P05771,P07910,P0C1Z6,P11387,P14373,P15336,P17947,P20700,P25440,P26583,P29375,P41229,P46736,P49321,P49459,P49840,P51532,P51610,P54198,P55201,P55209,P61964,P63208,P82970,Q00839,Q01105,Q02539,Q03111,Q03164,Q04206,Q05BQ5,…
GO:0016071	mRNA metabolic process	7.85925e-12	7.85925e-12	1	A2A288,O00148,O15541,O43172,O43290,O43310,O43390,O43395,O43660,O60828,O60942,O75533,O75554,O75934,O75940,O95104,O95218,O95391,O95639,O95758,O95926,P07355,P07910,P08621,P09651,P11142,P15336,P16220,P16383,P17612,P21675,P22626,P23246,P25685,P27695,P28702,P31942,P31943,P33240,P35637,P38432,P41223,P49848,P50750,P52597,P55265,P61978,P62304,P62318,P62995,P83876,P84103,P98175,P98179,Q00613,Q00839,Q02040,…
GO:0006357	regulation of transcription by RNA polymerase II	2.36271e-11	2.36271e-11	1	A6NFI3,A8MW92,O00255,O00257,O00488,O00571,O14497,O14519,O14617,O14646,O14647,O14686,O15226,O15347,O43463,O60216,O60244,O60315,O60504,O60563,O60675,O60684,O75151,O75182,O75362,O75528,O75533,O75676,O75832,O75928,O94763,O94842,O94992,O95104,O95251,O95619,O95785,O95983,O96006,O96019,O96028,P04150,P05771,P07355,P07737,P07947,P08047,P08237,P11308,P14316,P14317,P14373,P14859,P15336,P15884,P16220,P16333,…
GO:0010557	positive regulation of macromolecule biosynthetic process	2.82969e-11	2.82969e-11	1	O00255,O00488,O00571,O14497,O14617,O14686,O14733,O15164,O15226,O43310,O60244,O60315,O60563,O60684,O60828,O75151,O75368,O75410,O75528,O75533,O75676,O75794,O94864,O95251,O95619,O95983,O95999,O96006,O96019,P04150,P05771,P07355,P07947,P08047,P08237,P09651,P0C1Z6,P11308,P12814,P14316,P14317,P14373,P14859,P15336,P15884,P16220,P16333,P17028,P17544,P17947,P17980,P18615,P19484,P20160,P21675,P23229,P23246,…
GO:0045893	positive regulation of DNA-templated transcription	3.94154e-11	3.94154e-11	1	O00255,O00488,O00571,O14497,O14617,O14686,O14733,O15164,O15226,O60244,O60315,O60563,O60684,O60828,O75151,O75410,O75528,O75533,O75676,O94864,O95251,O95619,O95983,O95999,O96006,O96019,P04150,P05771,P07355,P07947,P08047,P08237,P0C1Z6,P11308,P12814,P14316,P14317,P14373,P14859,P15336,P15884,P16220,P16333,P17028,P17544,P17947,P17980,P18615,P19484,P21675,P23229,P23246,P23497,P23511,P25208,P25685,P25963,…
GO:1903508	positive regulation of nucleic acid-templated transcription	3.94154e-11	3.94154e-11	1	O00255,O00488,O00571,O14497,O14617,O14686,O14733,O15164,O15226,O60244,O60315,O60563,O60684,O60828,O75151,O75410,O75528,O75533,O75676,O94864,O95251,O95619,O95983,O95999,O96006,O96019,P04150,P05771,P07355,P07947,P08047,P08237,P0C1Z6,P11308,P12814,P14316,P14317,P14373,P14859,P15336,P15884,P16220,P16333,P17028,P17544,P17947,P17980,P18615,P19484,P21675,P23229,P23246,P23497,P23511,P25208,P25685,P25963,…
GO:0006397	mRNA processing	5.79367e-11	5.79367e-11	1	O00148,O15541,O43172,O43290,O43390,O43395,O43660,O60828,O60942,O75533,O75554,O75934,O75940,O95104,O95218,O95391,O95639,O95758,O95926,P07910,P08621,P09651,P11142,P16383,P17612,P22626,P23246,P31942,P31943,P33240,P38432,P41223,P50750,P52597,P55265,P61978,P62304,P62318,P62995,P83876,P84103,P98175,P98179,Q00613,Q00839,Q02040,Q05048,Q05519,Q07021,Q12872,Q12972,Q13123,Q13151,Q13243,Q13247,Q13523,Q13573,…
GO:0006396	RNA processing	6.46235e-11	6.46235e-11	1	O00148,O00566,O00571,O15042,O15541,O43159,O43172,O43290,O43390,O43395,O43463,O43660,O60287,O60828,O60942,O75528,O75533,O75554,O75607,O75818,O75934,O75940,O76021,O94864,O95104,O95218,O95363,O95391,O95478,O95639,O95707,O95758,O95926,P07910,P08621,P08708,P09651,P11142,P16383,P17612,P22626,P23246,P25685,P27986,P31942,P31943,P33240,P35637,P38432,P41223,P42677,P42766,P50750,P52597,P55265,P55795,P60842,…
GO:0045892	negative regulation of DNA-templated transcription	6.59402e-11	6.59402e-11	1	O00255,O00257,O15164,O15226,O43159,O43463,O60315,O60504,O60675,O75081,O75182,O75362,O75832,O94763,O94992,O95104,O95251,O95551,O95983,O96028,P04150,P11142,P14316,P14317,P14373,P14859,P15336,P16220,P16333,P16383,P17028,P17947,P18615,P21333,P21675,P22626,P23246,P23497,P26583,P27695,P29353,P29375,P36402,P39880,P41229,P48506,P49591,P49715,P51532,P51610,P54198,P56545,P61978,P62195,P62829,P63104,P80723,…
GO:0051253	negative regulation of RNA metabolic process	8.78027e-11	8.78027e-11	1	O00255,O00257,O15164,O15226,O43159,O43463,O60315,O60504,O60675,O75081,O75182,O75362,O75832,O94763,O94992,O95104,O95251,O95551,O95758,O95983,O96028,P04150,P07910,P11142,P14316,P14317,P14373,P14859,P15336,P16220,P16333,P16383,P17028,P17947,P18615,P21333,P21675,P22626,P23246,P23497,P26583,P27695,P29353,P29375,P35637,P36402,P39880,P41229,P48506,P49591,P49715,P51532,P51610,P54198,P56545,P61978,P62195,…
GO:1902679	negative regulation of RNA biosynthetic process	9.49142e-11	9.49142e-11	1	O00255,O00257,O15164,O15226,O43159,O43463,O60315,O60504,O60675,O75081,O75182,O75362,O75832,O94763,O94992,O95104,O95251,O95551,O95983,O96028,P04150,P11142,P14316,P14317,P14373,P14859,P15336,P16220,P16333,P16383,P17028,P17947,P18615,P21333,P21675,P22626,P23246,P23497,P26583,P27695,P29353,P29375,P36402,P39880,P41229,P48506,P49591,P49715,P51532,P51610,P54198,P56545,P61978,P62195,P62829,P63104,P80723,…
GO:1903507	negative regulation of nucleic acid-templated transcription	1.01405e-10	1.01405e-10	1	O00255,O00257,O15164,O15226,O43159,O43463,O60315,O60504,O60675,O75081,O75182,O75362,O75832,O94763,O94992,O95104,O95251,O95551,O95983,O96028,P04150,P11142,P14316,P14317,P14373,P14859,P15336,P16220,P16333,P16383,P17028,P17947,P18615,P21333,P21675,P22626,P23246,P23497,P26583,P27695,P29353,P29375,P36402,P39880,P41229,P48506,P49591,P49715,P51532,P51610,P54198,P56545,P61978,P62195,P62829,P63104,P80723,…
GO:0010558	negative regulation of macromolecule biosynthetic process	1.80344e-10	1.80344e-10	1	A2A288,O00255,O00257,O00571,O14757,O15164,O15226,O43159,O43293,O43463,O60315,O60504,O60675,O75081,O75182,O75362,O75832,O94763,O94992,O95104,O95251,O95551,O95983,O96028,P04150,P07910,P09651,P11142,P14316,P14317,P14373,P14859,P15336,P16220,P16333,P16383,P17028,P17947,P18615,P21333,P21675,P22626,P23246,P23497,P25685,P26196,P26583,P27695,P29353,P29375,P34896,P36402,P39880,P40429,P41229,P48506,P49591,…
GO:0031327	negative regulation of cellular biosynthetic process	2.81748e-10	2.81748e-10	1	A2A288,O00255,O00257,O00571,O14757,O15164,O15226,O43159,O43293,O43463,O60315,O60504,O60675,O60678,O75081,O75182,O75362,O75832,O94763,O94992,O95104,O95251,O95551,O95983,O96028,P04150,P07910,P09651,P11142,P14316,P14317,P14373,P14859,P15336,P16220,P16333,P16383,P17028,P17947,P18615,P21333,P21675,P22626,P23246,P23497,P25685,P26196,P26583,P27695,P29353,P29375,P34896,P36402,P39880,P40429,P41229,P48506,…
GO:0045934	negative regulation of nucleobase-containing compound metabolic process	3.22779e-10	3.22779e-10	1	O00255,O00257,O00273,O14757,O15164,O15226,O43159,O43463,O60315,O60504,O60675,O75081,O75182,O75362,O75832,O94763,O94992,O95071,O95104,O95251,O95551,O95758,O95983,O96028,P04150,P07910,P09651,P11142,P14316,P14317,P14373,P14859,P15336,P16220,P16333,P16383,P17028,P17947,P18615,P20585,P21333,P21675,P22626,P23246,P23497,P26583,P27695,P29353,P29375,P31949,P35637,P36402,P39880,P41229,P48506,P49591,P49715,…
GO:0009890	negative regulation of biosynthetic process	6.86069e-10	6.86069e-10	1	A2A288,O00255,O00257,O00571,O14757,O15164,O15226,O43159,O43293,O43463,O60315,O60504,O60675,O60678,O75027,O75081,O75182,O75362,O75832,O94763,O94992,O95104,O95251,O95551,O95983,O96028,P00441,P04150,P07910,P09651,P11142,P14316,P14317,P14373,P14859,P15336,P16220,P16333,P16383,P17028,P17947,P18615,P21333,P21675,P22626,P23246,P23497,P25685,P26196,P26583,P27695,P29353,P29375,P34896,P36402,P39880,P40429,…
GO:0009891	positive regulation of biosynthetic process	4.29871e-09	4.29871e-09	1	O00255,O00488,O00571,O14497,O14617,O14686,O14733,O14908,O15164,O15226,O43310,O60244,O60315,O60563,O60684,O60828,O75027,O75151,O75368,O75410,O75528,O75533,O75676,O75794,O94864,O95251,O95619,O95983,O95999,O96006,O96019,P04083,P04150,P05107,P05771,P07355,P07947,P08047,P08069,P08237,P09651,P0C1Z6,P11308,P12814,P14316,P14317,P14373,P14859,P15336,P15884,P16220,P16333,P17028,P17544,P17947,P17980,P18615,…
GO:0031328	positive regulation of cellular biosynthetic process	1.18379e-08	1.18379e-08	1	O00255,O00488,O00571,O14497,O14617,O14686,O14733,O14908,O15164,O15226,O43310,O60244,O60315,O60563,O60684,O60828,O75027,O75151,O75368,O75410,O75528,O75533,O75676,O75794,O94864,O95251,O95619,O95983,O95999,O96006,O96019,P04083,P04150,P05107,P05771,P07355,P07947,P08047,P08069,P08237,P09651,P0C1Z6,P11308,P12814,P14316,P14317,P14373,P14859,P15336,P15884,P16220,P16333,P17028,P17544,P17947,P17980,P18615,…
GO:0006338	chromatin remodeling	3.21132e-08	3.21132e-08	1	O14497,O14646,O14647,O14686,O14757,O15550,O43156,O43159,O43463,O60318,O75151,O75533,O75607,O95071,O95251,O95619,O95983,O96019,P07910,P0C1Z6,P11387,P14373,P15336,P17947,P20700,P25440,P26583,P29375,P41229,P49321,P49840,P51532,P51610,P54198,P55209,P61964,P63208,Q00839,Q01105,Q02539,Q03111,Q03164,Q06587,Q09472,Q12824,Q12830,Q12873,Q13111,Q13263,Q13330,Q15291,Q15906,Q15910,Q16666,Q4LE39,Q4VC05,Q5T3J3,…
GO:0008380	RNA splicing	4.76246e-07	4.76246e-07	1	O00148,O00566,O15541,O43172,O43290,O43390,O43395,O43660,O60828,O75528,O75533,O75554,O75934,O75940,O94864,O95218,O95391,O95758,O95926,P07910,P08621,P09651,P11142,P16383,P22626,P23246,P27986,P31942,P31943,P35637,P38432,P41223,P52597,P55795,P61978,P62304,P62318,P62854,P62995,P83876,P84103,P98175,P98179,Q00839,Q02040,Q05519,Q07021,Q12872,Q12972,Q13123,Q13243,Q13247,Q13523,Q13573,Q13595,Q13769,Q13838,…
GO:0016573	histone acetylation	6.5356e-07	6.5356e-07	1	A8MW92,O14757,O43318,O75528,O75533,O94864,O95251,O95619,O95983,O96019,P15336,P23511,P25208,P49407,P49848,P51610,P55201,P61964,Q01105,Q03111,Q05BQ5,Q09472,Q12824,Q15014,Q15306,Q15545,Q15906,Q16594,Q49A26,Q53ET0,Q86U70,Q86UY6,Q92793,Q96EZ8,Q96L91,Q96ST2,Q99497,Q9H2F5,Q9H7Z6,Q9H9L4,Q9HAF1,Q9HCI7,Q9NPA8,Q9NPF5,Q9NQC1,Q9NV56,Q9UBU8,Q9UIG0,Q9UJU2,Q9ULD4,Q9ULM3,Q9Y230,Q9Y265,Q9Y3T9,Q9Y6J9
GO:0018394	peptidyl-lysine acetylation	7.37301e-07	7.37301e-07	1	A8MW92,O14757,O43318,O75528,O75533,O94864,O95251,O95619,O95983,O96019,P15336,P23511,P25208,P49407,P49848,P51610,P55201,P61964,P78537,Q01105,Q03111,Q05BQ5,Q09472,Q12824,Q13131,Q15014,Q15306,Q15545,Q15906,Q16594,Q49A26,Q53ET0,Q86U70,Q86UY6,Q92769,Q92793,Q96EB6,Q96EZ8,Q96L91,Q96ST2,Q99497,Q9H2F5,Q9H7Z6,Q9H9L4,Q9HAF1,Q9HCI7,Q9NPA8,Q9NPF5,Q9NQC1,Q9NV56,Q9UBU8,Q9UIG0,Q9UJU2,Q9ULD4,Q9ULM3,Q9Y230,Q9Y265,…
GO:0006473	protein acetylation	3.51733e-06	3.51733e-06	1	A8MW92,O00571,O14757,O43318,O75528,O75533,O94864,O95251,O95619,O95983,O96019,P15336,P23511,P25208,P49407,P49848,P51610,P55201,P61964,P78537,Q00403,Q01105,Q03111,Q05BQ5,Q09472,Q12778,Q12824,Q13131,Q15014,Q15306,Q15545,Q15906,Q16594,Q49A26,Q53ET0,Q5VZE5,Q86U70,Q86UY6,Q92769,Q92793,Q96EB6,Q96EZ8,Q96L91,Q96ST2,Q99497,Q9BVC3,Q9H2F5,Q9H7Z6,Q9H9L4,Q9HAF1,Q9HCI7,Q9NPA8,Q9NPF5,Q9NQC1,Q9NV56,Q9UBU8,Q9UIG0,…
GO:0018393	internal peptidyl-lysine acetylation	3.98059e-06	3.98059e-06	1	A8MW92,O14757,O43318,O75528,O75533,O94864,O95251,O95619,O95983,O96019,P15336,P23511,P25208,P49407,P49848,P51610,P55201,P61964,Q01105,Q03111,Q05BQ5,Q09472,Q12824,Q15014,Q15306,Q15545,Q15906,Q16594,Q49A26,Q53ET0,Q86U70,Q86UY6,Q92793,Q96EZ8,Q96L91,Q96ST2,Q99497,Q9H2F5,Q9H7Z6,Q9H9L4,Q9HAF1,Q9HCI7,Q9NPA8,Q9NPF5,Q9NQC1,Q9NV56,Q9UBU8,Q9UIG0,Q9UJU2,Q9ULD4,Q9ULM3,Q9Y230,Q9Y265,Q9Y3T9,Q9Y6J9
GO:0006475	internal protein amino acid acetylation	6.12181e-06	6.12181e-06	1	A8MW92,O14757,O43318,O75528,O75533,O94864,O95251,O95619,O95983,O96019,P15336,P23511,P25208,P49407,P49848,P51610,P55201,P61964,Q01105,Q03111,Q05BQ5,Q09472,Q12824,Q15014,Q15306,Q15545,Q15906,Q16594,Q49A26,Q53ET0,Q86U70,Q86UY6,Q92793,Q96EZ8,Q96L91,Q96ST2,Q99497,Q9H2F5,Q9H7Z6,Q9H9L4,Q9HAF1,Q9HCI7,Q9NPA8,Q9NPF5,Q9NQC1,Q9NV56,Q9UBU8,Q9UIG0,Q9UJU2,Q9ULD4,Q9ULM3,Q9Y230,Q9Y265,Q9Y3T9,Q9Y6J9
GO:0000122	negative regulation of transcription by RNA polymerase II	1.72697e-05	1.72697e-05	1	O00255,O00257,O43463,O60315,O60504,O60675,O75182,O75362,O75832,O94763,O94992,O95104,O95983,O96028,P04150,P14316,P14317,P14373,P15336,P16333,P17947,P18615,P21675,P22626,P23246,P23497,P26583,P29375,P39880,P49591,P49715,P51532,P51610,P56545,P62829,P63104,P82979,P84022,P98175,Q00534,Q00613,Q00839,Q01167,Q01196,Q02086,Q02447,Q02535,Q02548,Q04206,Q04727,Q06330,Q06413,Q07021,Q08117,Q08752,Q09472,Q12778,…
GO:0000375	RNA splicing, via transesterification reactions	3.62171e-05	3.62171e-05	1	O00148,O00566,O15541,O43172,O43290,O43390,O43395,O43660,O60828,O75533,O75554,O75934,O75940,O95391,O95926,P07910,P08621,P09651,P11142,P16383,P22626,P23246,P31942,P31943,P38432,P41223,P52597,P61978,P62304,P62318,P62995,P83876,P84103,P98175,P98179,Q00839,Q07021,Q12872,Q13123,Q13243,Q13247,Q13523,Q13573,Q13595,Q13838,Q14004,Q14011,Q14498,Q14562,Q15427,Q16637,Q2TBE0,Q4G0J3,Q53GS9,Q5VTL8,Q6NYC1,Q6NZY4,…
GO:0000398	mRNA splicing, via spliceosome	7.48394e-05	7.48394e-05	1	O00148,O15541,O43172,O43290,O43390,O43395,O43660,O60828,O75533,O75554,O75934,O95391,O95926,P07910,P08621,P09651,P11142,P16383,P22626,P23246,P31942,P31943,P38432,P41223,P52597,P61978,P62304,P62318,P62995,P83876,P84103,P98175,P98179,Q00839,Q07021,Q12872,Q13123,Q13243,Q13247,Q13523,Q13573,Q13595,Q13838,Q14004,Q14011,Q14498,Q14562,Q15427,Q16637,Q2TBE0,Q4G0J3,Q53GS9,Q5VTL8,Q6NYC1,Q6NZY4,Q7Z333,Q7Z7F0,…
GO:0000377	RNA splicing, via transesterification reactions with bulged adenosine as nucleophile	7.48394e-05	7.48394e-05	1	O00148,O15541,O43172,O43290,O43390,O43395,O43660,O60828,O75533,O75554,O75934,O95391,O95926,P07910,P08621,P09651,P11142,P16383,P22626,P23246,P31942,P31943,P38432,P41223,P52597,P61978,P62304,P62318,P62995,P83876,P84103,P98175,P98179,Q00839,Q07021,Q12872,Q13123,Q13243,Q13247,Q13523,Q13573,Q13595,Q13838,Q14004,Q14011,Q14498,Q14562,Q15427,Q16637,Q2TBE0,Q4G0J3,Q53GS9,Q5VTL8,Q6NYC1,Q6NZY4,Q7Z333,Q7Z7F0,…
GO:0043543	protein acylation	0.000101526	0.000101526	1	A8MW92,O00571,O14757,O43318,O75528,O75533,O94864,O95251,O95619,O95983,O96019,P15104,P15336,P23511,P25208,P49407,P49848,P51610,P55201,P61964,P78537,Q00403,Q01105,Q03111,Q05BQ5,Q09472,Q12778,Q12824,Q13131,Q15014,Q15306,Q15545,Q15906,Q16594,Q49A26,Q53ET0,Q5VZE5,Q86U70,Q86UY6,Q92769,Q92793,Q96EB6,Q96EZ8,Q96L91,Q96ST2,Q99497,Q9BVC3,Q9H2F5,Q9H7Z6,Q9H9L4,Q9HAF1,Q9HCI7,Q9NPA8,Q9NPF5,Q9NQC1,Q9NV56,Q9UBU8,…
GO:0022613	ribonucleoprotein complex biogenesis	0.000181755	0.000181755	1	O00488,O00566,O00571,O43159,O43290,O43395,O43463,O60287,O75533,O75607,O75616,O75683,O75818,O75821,O75822,O76021,O95391,O95478,O95707,P08708,P15104,P16383,P25685,P38432,P40429,P41214,P42677,P42766,P55265,P62304,P62318,P62424,P62750,P62847,P62857,P78316,P78345,P78346,P83876,Q07021,Q12872,Q13206,Q13243,Q13247,Q13619,Q13823,Q13838,Q14146,Q14684,Q14978,Q15427,Q16594,Q16630,Q16637,Q2NL82,Q53GS9,Q5C9Z4,…
GO:0006259	DNA metabolic process	0.000224567	0.000224567	1	O00255,O00273,O14497,O14519,O14733,O14757,O15347,O15541,O43913,O60216,O75419,O75528,O94864,O95071,O95251,O95551,O95619,O95714,O95785,O95983,O96019,O96028,P04053,P04183,P06746,P07910,P08069,P09651,P0C1Z6,P11387,P13051,P16455,P19447,P20585,P22626,P23246,P23497,P26583,P27695,P28715,P31949,P35244,P35637,P36402,P36639,P45985,P46736,P49005,P49321,P49427,P49459,P49642,P49848,P49917,P50750,P51532,P51948,…
GO:0040029	epigenetic regulation of gene expression	0.000315955	0.000315955	1	O14497,O14686,O14757,O43159,O43463,O75151,O95251,O95983,P14373,P15336,P17947,P20700,P29375,P49840,P51610,P61964,Q00839,Q03164,Q09472,Q13263,Q13330,Q15291,Q15906,Q15910,Q16666,Q4LE39,Q5T3J3,Q5UIP0,Q5VWN6,Q6GMV2,Q7Z7K6,Q86U44,Q8IXJ6,Q8NB78,Q8NEY8,Q8WUF8,Q96EB6,Q96EZ8,Q96MU7,Q9C005,Q9H2F5,Q9H7Z6,Q9H9B1,Q9H9L4,Q9HCI7,Q9NPI1,Q9NRL2,Q9NRZ9,Q9UBB5,Q9UIF9,Q9UPP1,Q9Y232,Q9Y3T9,Q9Y6K1
GO:0006974	DNA damage response	0.000725825	0.000725825	1	O00255,O14497,O14647,O14757,O15047,O15541,O43156,O43463,O60216,O75419,O75528,O75832,O94864,O95071,O95251,O95551,O95619,O95714,O95926,O96019,O96028,P04053,P06746,P07948,P0C1Z6,P10415,P13051,P15336,P16455,P19447,P20585,P21675,P23246,P23497,P26583,P27695,P27986,P28715,P35244,P35637,P36639,P42345,P46736,P49005,P49459,P49848,P49917,P50750,P51451,P51532,P51948,P54098,P54132,P54278,P54727,P61978,P78549,…
GO:0043967	histone H4 acetylation	0.00226701	0.00226701	1	O95251,O95619,O96019,P15336,P49407,P51610,P61964,Q05BQ5,Q12824,Q15014,Q15306,Q15545,Q15906,Q86UY6,Q96EZ8,Q96L91,Q96ST2,Q9H2F5,Q9H7Z6,Q9H9L4,Q9HAF1,Q9HCI7,Q9NPF5,Q9NQC1,Q9NV56,Q9UBU8,Q9Y230,Q9Y265
GO:0031056	regulation of histone modification	0.00446623	0.00446623	1	O14757,O43159,O43463,O43823,O75528,O75533,O95071,P18615,P23511,P25208,P49407,P50750,P51610,P61964,Q01105,Q02548,Q12824,Q13573,Q15545,Q49A26,Q5UIP0,Q86W56,Q8N7H5,Q8WTS6,Q96EB6,Q96EZ8,Q96KQ7,Q96ST2,Q99497,Q9BZL6,Q9GZS3,Q9H3P2,Q9H7Z6,Q9H9B1,Q9H9L4,Q9UHR5,Q9UIF9,Q9UIG0,Q9ULM3,Q9ULX6,Q9Y230,Q9Y3T9,Q9Y3Y2,Q9Y483
GO:0045944	positive regulation of transcription by RNA polymerase II	0.00476948	0.00476948	1	O00255,O00488,O00571,O14617,O14686,O15226,O60244,O60315,O60563,O60684,O75533,O75676,O95251,O96006,P04150,P07355,P07947,P08047,P08237,P11308,P14316,P14317,P14859,P15336,P15884,P16220,P16333,P17028,P17544,P17947,P17980,P18615,P19484,P21675,P23229,P23246,P23497,P23511,P25208,P25685,P25963,P26583,P27695,P27986,P28702,P49407,P49715,P49840,P49848,P50750,P51532,P51610,P52630,P52747,P55199,P56545,P61978,…
GO:0018193	peptidyl-amino acid modification	0.00543087	0.00543087	1	A8MW92,O00255,O00257,O14578,O14686,O14733,O14757,O15047,O15264,O15541,O15550,O43318,O43463,O60678,O75528,O75533,O75676,O75928,O94864,O95251,O95429,O95619,O95983,O95988,O96006,O96019,O96028,P05107,P05771,P07237,P07947,P07948,P08069,P10415,P11274,P11387,P13674,P14317,P14373,P15336,P16333,P17612,P18615,P20160,P21675,P23443,P23458,P23511,P24723,P25208,P29353,P35240,P42345,P45985,P49407,P49792,P49840,…
GO:0006282	regulation of DNA repair	0.00585456	0.00585456	1	O14497,O14757,O75528,O94864,O95071,O95251,O95619,O96019,O96028,P0C1Z6,P16455,P35637,P46736,P49848,P50750,P51532,Q00613,Q05BQ5,Q12824,Q13263,Q13619,Q15014,Q15545,Q15906,Q16594,Q4VC05,Q53H47,Q5UIP0,Q6P4R8,Q6PI98,Q6STE5,Q7Z3K3,Q86W56,Q8N884,Q8NBZ0,Q8NCN4,Q8WUB8,Q92785,Q96EB6,Q96EZ8,Q96L91,Q96RL1,Q9H2F5,Q9H9F9,Q9HAF1,Q9NPA8,Q9NPF5,Q9NPI1,Q9NQ88,Q9NRR5,Q9NV56,Q9NXR7,Q9UBU8,Q9ULG1,Q9UNS1,Q9Y230,Q9Y265,…
GO:0042254	ribosome biogenesis	0.0100902	0.0100902	1	O00488,O00566,O00571,O43159,O43290,O43463,O60287,O75607,O75616,O75683,O75818,O76021,O95478,O95707,P08708,P15104,P42677,P42766,P62424,P62750,P62847,P62857,P78316,P78345,P78346,Q07021,Q13206,Q13619,Q13823,Q14146,Q14684,Q14978,Q2NL82,Q5C9Z4,Q6P087,Q6RFH5,Q7L2E3,Q86U38,Q86W50,Q8IWA0,Q8IY37,Q8NEJ9,Q8TDN6,Q8TED0,Q92841,Q96AZ6,Q96B26,Q96BK5,Q96D46,Q96EU6,Q96EY4,Q96HR8,Q99547,Q9BRS2,Q9BSC4,Q9BVI4,Q9BXY0,…
GO:0006281	DNA repair	0.0271132	0.0271132	1	O00255,O14497,O14757,O15541,O60216,O75419,O75528,O94864,O95071,O95251,O95551,O95619,O95714,O96019,O96028,P04053,P06746,P0C1Z6,P13051,P16455,P19447,P20585,P23246,P26583,P27695,P28715,P35244,P35637,P36639,P46736,P49005,P49459,P49848,P49917,P50750,P51532,P51948,P54098,P54132,P54278,P54727,P78549,Q00613,Q05BQ5,Q12824,Q13111,Q13263,Q13330,Q13426,Q13619,Q13889,Q14807,Q14997,Q15004,Q15014,Q15233,Q15545,…
GO:0032259	methylation	0.0312674	0.0312674	1	O00255,O14686,O15047,O15550,O43159,O43463,O60678,O95671,O95983,O96028,P16455,P18615,P21964,P23511,P25208,P41229,P51610,P61964,P62304,P62318,Q02548,Q03164,Q12824,Q13263,Q13573,Q14353,Q15291,Q15910,Q4G0J3,Q4LE39,Q53H47,Q5T280,Q5UIP0,Q6GMV2,Q6YHU6,Q75N03,Q86TU7,Q86U44,Q86W50,Q86X55,Q8IZ69,Q8N4J0,Q8N6R0,Q8N7H5,Q8NB78,Q8NCA5,Q8WTS6,Q969Y2,Q96EB6,Q96EZ8,Q96KQ7,Q96RS0,Q99873,Q9BTL3,Q9BV86,Q9BZ95,Q9C005,…
GO:0043484	regulation of RNA splicing	0.0330898	0.0330898	1	O60828,O75528,O94864,O95758,P08621,P09651,P11142,P22626,P27986,P31942,P31943,P35637,P52597,P55795,P61978,P62854,P62995,P84103,P98175,P98179,Q00839,Q02040,Q07021,Q12872,Q13243,Q13247,Q13573,Q13595,Q14011,Q14320,Q14498,Q14684,Q15427,Q16594,Q4G0J3,Q5BKZ1,Q6NYC1,Q7Z333,Q86W50,Q8WUF8,Q92841,Q96MU7,Q96SB4,Q9BTD8,Q9BWF3,Q9H0Z9,Q9HCJ3,Q9NPA8,Q9NR56,Q9NW64,Q9NYV4,Q9Y6J9
GO:0045739	positive regulation of DNA repair	0.047295	0.047295	1	O14497,O95619,O96019,P0C1Z6,P16455,P35637,P46736,P51532,Q05BQ5,Q12824,Q13263,Q15014,Q15906,Q4VC05,Q53H47,Q5UIP0,Q6P4R8,Q6PI98,Q6STE5,Q7Z3K3,Q8NBZ0,Q8WUB8,Q92785,Q96EB6,Q96EZ8,Q96L91,Q96RL1,Q9H2F5,Q9H9F9,Q9HAF1,Q9NPF5,Q9NPI1,Q9NQ88,Q9NV56,Q9NXR7,Q9UBU8,Q9ULG1,Q9UNS1,Q9Y230,Q9Y265
TF:M12592_1	Factor: CREM; motif: NRTGACGYMA; match class: 1	0.00112296	0.00112296	1	A0FGR8,A8CG34,O00488,O00505,O00743,O14562,O14646,O14757,O15523,O15550,O43156,O43172,O43310,O43395,O43402,O43824,O60244,O60262,O60563,O60678,O60716,O60784,O75081,O75122,O75368,O75410,O75419,O94986,O94992,O95071,O95251,O95376,O95619,O95864,O96028,P05423,P06746,P07948,P10253,P16383,P17612,P20020,P23919,P27695,P28715,P29375,P30086,P35244,P35580,P38606,P40818,P41567,P42677,P49005,P49427,P49792,P49917,…
TF:M12313_1	Factor: ZNF460; motif: NNACNCCCCCCNN; match class: 1	0.00254993	0.00254993	1	A7KAX9,O14686,O14733,O14787,O14908,O14933,O15047,O15264,O15347,O43390,O60315,O60675,O60828,O60830,O75152,O75362,O75781,O75822,O76031,O95071,O95104,O95466,O95749,O95785,O95983,O95988,O96006,P05771,P07355,P07737,P07858,P07947,P08047,P08069,P08779,P09382,P10415,P11274,P12814,P13051,P14316,P14859,P16220,P16333,P19174,P19484,P20585,P20700,P21333,P22626,P25440,P25963,P27986,P28676,P29375,P31629,P36402,…
