# Supplementary material for: Targetable lesions and proteomes predict therapy sensitivity through disease evolution in pediatric acute lymphoblastic leukemia
Source: Nat Commun. 2023 Nov 21;14:7161. doi: 10.1038/s41467-023-42701-9 (PMC10663560; doi:10.1038/s41467-023-42701-9)
Supplement: Supplementary file 17 — Supplementary Data 14 [file 41467_2023_42701_MOESM17_ESM.xlsx]

## Sheet: 14. paired-different log2FC
Supplementary Data S14 Summary of log2FC for the proteins that were significantly different in any pair
ProteinID	BALL01_T3_BALL01_T4	BALL01_T3_BALL01_T5	BALL01_T3_BALL01_T6	BALL01_T4_BALL01_T5	BALL01_T4_BALL01_T6	BALL01_T5_BALL01_T6	BALL02_T1_BALL02_T2	BALL02_T1_BALL02_T3	BALL02_T2_BALL02_T3	BALL03_T1_BALL03_T2	BALL04_T1_BALL04_T2	BALL05_T1_BALL05_T2	BALL06_T1_BALL06_T3	BALL07_T1_BALL07_T2
A0A0B4J2D5	0	0.0124688	0.914784	0	0	0.902315	-0.270096	0.457331	0.727427	-1.1226	-0.0725674	1.6283	-0.385402	0.826945
A0AVT1	1.16364	0.631528	0.257738	-0.532107	-0.905897	-0.37379	-0.376185	-0.227069	0.149116	0.465502	-0.246646	0	0.962412	0.465769
A0FGR8	0	-0.304701	0.41025	0	0	0.71495	-0.928611	-0.104577	0.824035	0.198065	-0.0236557	0	-0.921088	-1.41516
A1L0T0	0	0	0	0	-0.305502	0	0.732535	0.943261	0.210726	0	0	1.36563	-1.16409	-1.65345
A2A288	1.17428	0	0	0	0	0	-1.1918	0	0	0	0.548068	0	0.743563	0
A2RRP1	0	-0.194988	0	0	0	0	0	-0.624711	0	2.59995	0.658708	0	-1.63195	0
A3KMH1	-0.235694	-0.322393	0.338812	-0.0866993	0.574506	0.661205	1.41091	0.303534	-1.10737	-1.1684	0	0	0.0909391	0
A3KN83	0.795911	-0.0173006	-3.89083	-0.813212	-4.68674	-3.87353	-0.623722	0	0	0.590422	-0.320138	-0.0712711	-1.21015	-0.146738
A6NCE7	0.504341	0.533785	0.813899	0.0294438	0.309558	0.280114	-0.665584	-0.813733	-0.148149	-0.110469	0.384571	0	0.14283	-1.33731
A6NDG6	0	0	0.791739	0	0	0	-2.21513	-1.10483	1.1103	0	-0.293248	0	0.855217	1.12917
A8CG34	0	0.0759813	0	0	0	0	0	0	0	0	0	1.04582	0.0375642	0
A8MW92	0	-0.780143	0	0	0	0	-0.0933319	0	0	-0.171893	-0.136085	0	0.0578144	-1.0628
A8MWD9	0	-0.340074	0.891135	0	0	1.23121	-0.171558	0.081971	0.253529	0.288444	0.16514	1.28871	-0.253074	0.425635
B0I1T2	0.475551	0.118139	0.0482551	-0.357412	-0.427296	-0.0698839	0	0	-0.710718	2.66859	-0.801077	0	-1.64652	0
E9PAV3	0.42321	-0.388041	0.0712884	-0.811251	-0.351922	0.459329	-0.397965	-0.818275	-0.42031	0.457708	-0.640679	-1.138	0.663701	0.588446
E9PRG8	0	0	0	0	0	0.668769	-0.113637	0.62477	0.738407	1.2773	-1.05696	0	0	0.461499
L0R6Q1	0	-0.604167	-0.125567	0	0	0.4786	2.05628	0	0	-0.164048	0.840155	0	-1.09034	0
L0R819	0	0	0	0	0	0	0	0	0	0	0	0.00207476	1.13378	0
O00116	0.282785	0	0.887635	0	0.60485	0	-0.695412	0.375648	1.07106	-0.769608	-0.14893	0	-2.67256	-0.374664
O00151	0.246154	0.299522	0.140831	0.0533676	-0.105323	-0.158691	-0.186721	1.35561	1.54233	0.449188	-0.412408	-1.05941	0.103294	0.402116
O00154	0	-0.358828	-0.559294	0	0	-0.200466	-1.15995	-0.551578	0.608373	0.397132	-0.223547	0	0	0.334424
O00160	0.945291	1.09915	0.281322	0.153855	-0.663969	-0.817824	-1.36488	-1.20213	0.162752	0	1.14514	0	-1.82846	0
O00170	0.10914	-0.124572	0.198536	-0.233712	0.0893965	0.323108	-1.11713	-0.173989	0.943145	0.493866	-0.232264	0	1.27652	0.036002
O00182	0.249643	0.563405	-0.227365	0.313761	-0.477008	-0.79077	0	0	0.469224	0.121052	0	0	-0.0202615	-1.17663
O00214	-0.256208	0.329078	-0.676502	0.585286	-0.420294	-1.00558	0.580467	0.310805	-0.269662	0.604398	0.382673	0	0.00606945	0
O00217	0.19054	-0.197545	0.815935	-0.388085	0.625395	1.01348	0.433364	0.0609459	-0.372418	0.185705	1.08775	0	-0.785623	-0.332747
O00232	0.94185	-0.178247	-0.0186158	-1.1201	-0.960466	0.159631	-0.312491	-0.440785	-0.128294	0.177869	-0.648614	-1.07612	0.333141	0.298745
O00244	0.619519	0.494348	-0.0252332	-0.125171	-0.644752	-0.519581	-0.625341	-1.04319	-0.417848	0.332187	-0.586636	-0.701129	1.36737	0.923556
O00257	0.0656641	-1.1827	-0.259408	-1.24837	-0.325072	0.923296	0.609081	0.616311	0.0072305	0	0	0	-0.494994	0
O00264	0.0811157	0.360656	0.0583017	0.279541	-0.022814	-0.302355	0.746595	0.41895	-0.327645	-0.548906	0.499597	1.33228	-0.287166	-1.16826
O00299	0.31546	0	0	0	0	0	0	0	0	0	-0.567402	0	1.59682	0.829012
O00329	0	0	0	0	0	-0.719451	0	0	0.443812	1.98126	-0.212932	-1.01186	-0.099621	0.354783
O00410	0	-0.173163	-0.170145	0	0	0.00301826	0.0809362	-0.158832	-0.239768	0.235687	0	0	1.11879	0.0105477
O00411	0	0	0	0	0	0.478725	0	0	0	0	-1.44895	0	0	0
O00418	0	-0.66399	-1.29558	0	0	-0.631594	0	0	-0.158086	0	0	0	0	0
O00429	0	0.0141199	-0.283593	0	0	-0.297713	-0.255109	-1.22177	-0.966659	0.406679	0	-0.661897	1.07251	0.441222
O00442	0.885094	0.00171709	-0.102319	-0.883377	-0.987413	-0.104036	-0.265992	0.178643	0.444635	1.00606	-0.572734	0	0.698603	0
O00462	0.487577	0	0	0	0	0	0	0	0	0	1.0343	0	-0.439849	0
O00471	0	0.77728	-1.16207	0	0	-1.93935	0	0	-0.313033	0	0	0	0	0
O00479	0	0.226484	2.00216	0	0	1.77568	0	0	0	0	0	0	-2.34037	0
O00487	0.587292	-0.090796	-0.433514	-0.678088	-1.02081	-0.342718	-0.441636	-0.513584	-0.0719486	0.00687177	-0.819619	-1.22273	0.634654	0.137183
O00488	0	-0.336996	-0.544115	0	0	-0.207118	0.187675	0.785654	0.597979	1.18566	0	-0.848683	0	0
O00499	0.156635	0.015066	0.100355	-0.141569	-0.0562805	0.0852885	0	-1.59931	0	0.389841	-0.447274	-1.50982	-0.381204	0
O00507	0.375347	0	0	0	0	0	-0.388055	-0.602606	-0.214551	0.0852105	0	-1.21551	0.94794	0.31974
O00512	0	0	0	0	0	0	-1.1809	0	0	0	0	0	0	0
O00519	0	0	0	0	0	0	-1.30918	-1.04015	0.269033	0	0	0	-1.52611	0
O00567	0.202114	0.164625	1.19648	-0.0374887	0.994369	1.03186	0.153597	0.217751	0.0641536	0.000792053	-0.0374253	0.593394	0.154663	-0.373413
O00743	0.659305	-0.183753	-0.402902	-0.843058	-1.06221	-0.21915	-0.803135	-0.687747	0.115388	0.933331	0.208427	-1.24777	0.506932	-0.115437
O00746	0	-2.04579	0	0	0	0	0	0	0	0	0	0.977482	0	0
O00750	0	-0.267717	-1.46549	0	0	-1.19777	-0.988243	-0.779069	0.209174	0	0.334635	0	0	0
O00754	0	-0.359886	-0.132938	0	0	0.226948	0	-0.194137	0	-1.86973	1.42107	0.563781	-0.910685	0
O00764	0.697416	0	0.648677	0	-0.0487388	0	0	0	0.273442	-0.317921	0	-0.0272473	-1.41534	1.05892
O14497	0.00359648	-0.113812	-0.00867032	-0.117408	-0.0122668	0.105141	-0.0258681	0	0	0.847775	0	1.7023	-0.180367	0.218647
O14508	-0.286842	-0.836861	0.075984	-0.550019	0.362826	0.912845	0	0	0	0	-1.05227	0	0	0
O14521	0	0	0	-1.081	-0.411285	0.669712	0	0	0	0	-0.707418	0	0	-0.647544
O14531	0	0	-2.00205	0	0	0	0	0	0	0	0	0	0	0
O14545	0	-0.133313	-0.0988625	0	0	0.034451	0	0	0	1.0508	0	-0.874138	0	-0.201327
O14548	-0.508305	-0.114626	0.748111	0.393679	1.25642	0.862737	0.607944	-0.281016	-0.88896	0.526685	0.255171	0	-0.385286	-0.66872
O14561	0	0	0	0	0	0	0	0	0	0	1.05911	0	-0.386947	-0.490365
O14578	0	0.578221	-0.264135	0	0	-0.842356	-0.327213	-0.681782	-0.35457	0	0	-1.01682	0.14597	0
O14617	0.416538	-0.755467	-1.02641	-1.17201	-1.44295	-0.270942	-0.0342059	-0.207055	-0.172849	0.1732	-0.930832	-1.22187	-0.44313	-0.333567
O14618	0.164844	0.140416	0.587495	-0.0244283	0.422651	0.447079	-1.28116	-1.14979	0.131368	0.680755	0.0482949	-0.538008	0.768499	0.457814
O14639	0	0	0	0	0	0	0	1.61086	0	0	0	0	0	0
O14646	0	0	0	-0.46807	0.567987	1.03606	0.155887	0.0483604	-0.107527	0.314952	-0.572076	0	0.395318	-0.548271
O14653	-1.40387	0	-0.527882	0	0.87599	0	0	0	0	0	-0.692005	0.642256	0	0
O14656	0.0472275	0	0.557814	0	0.510587	0	0	-0.215397	0	-0.676028	-0.349777	0.199291	-1.0769	-0.599661
O14657	0	0	0	0	0	0.076403	0	0	0	-0.725126	0	0	-1.51152	-0.217361
O14683	0	0	0	0	0	0	0	0	0	0	0	2.22842	0	-1.1563
O14686	0.162934	0.104989	0.190053	-0.0579451	0.0271193	0.0850645	-0.139721	-0.55353	-0.413808	0	0.096098	0	0	-1.01089
O14727	0.0282923	0.106566	0.0737234	0.0782739	0.0454311	-0.0328429	0.074349	-0.306447	-0.380796	-0.20129	-1.01569	0	0	0
O14735	0	-0.536624	-0.335154	0	0	0.20147	0	0	0	-0.14346	-0.103923	0	-0.610802	-1.03846
O14744	0.526977	-0.255388	-0.666569	-0.782364	-1.19355	-0.411182	-0.715103	-0.470045	0.245058	-0.146028	-0.784345	-0.922506	0.787568	0.181514
O14745	0.365247	0.160963	0.770067	-0.204285	0.40482	0.609105	-0.709855	-0.318893	0.390962	0.656851	-1.25296	-1.7155	-0.670565	0.04274
O14757	1.14534	-0.418698	-0.220131	-1.56404	-1.36547	0.198567	-0.555365	0.368464	0.923829	0	0	0	0	0
O14773	1.57471	0.767523	0.13652	-0.807186	-1.43819	-0.631003	0.736623	-1.01712	-1.75375	-1.26971	1.15154	0	-0.0905584	1.33409
O14818	0.232162	-0.051844	0.268994	-0.284006	0.0368315	0.320838	-0.77288	-0.745366	0.0275144	0.214699	-0.758534	-1.5022	1.02594	0.787821
O14828	0.204569	0.231976	0.670802	0.027407	0.466233	0.438826	-0.191825	0.702904	0.894728	-0.106683	-0.000982355	1.58447	0	-0.777522
O14880	0	0	0	0	0	0	0.959884	0.433939	-0.525945	0	0	0	-3.48948	0
O14907	0	0	-0.419962	0	0	0	0	-0.0367862	0	0.789368	-1.65218	0	0.944048	0
O14929	0.082643	-0.29421	-0.0989536	-0.376853	-0.181597	0.195256	-0.221867	0	0	0.551046	-0.640017	-1.13762	0.447277	-0.720152
O14933	0.606527	1.00809	0.645122	0.401562	0.0385948	-0.362967	0	-0.711545	0	0.94913	-0.615348	0.0348353	1.92979	0.18736
O14949	0	0.633666	0.841046	0	0	0.20738	0.473011	-0.57834	-1.05135	0.122775	0.932142	0.625221	0.133902	-0.587388
O14974	0	0.511013	0.251607	0	0	-0.259406	-0.340607	-0.282762	0.0578448	0.248096	-0.273478	-0.463342	1.26739	0.600976
O14975	0	0	0	0	0	0	0	1.72002	0	0	0	0	0	0
O14976	0	0	0	0	1.41294	0	0	0	1.0796	-0.589952	0	0.296446	0	0
O14979	0	0	0	0	0	0	0	0	0	0	2.20185	0	0	0
O14981	0	0	0	-0.352049	-0.211455	0.140594	-0.160464	-0.358887	-0.198423	0.234261	-1.01907	-1.29415	0.50208	-0.132987
O14983	0.427238	-0.342465	0.148619	-0.769703	-0.27862	0.491083	0.387981	-0.347438	-0.73542	-0.477316	0.463204	0	-1.0376	-1.95687
O15031	0.362096	0.808022	0.839215	0.445926	0.477119	0.0311925	-0.263711	0.0128314	0.276542	1.03452	0	0	0.291391	-0.865716
O15050	0	0.0496335	-0.494022	0	0	-0.543656	0.431163	0.103955	-0.327208	0	0.010908	0	1.46129	0
O15067	0.464613	0.37352	0.324705	-0.0910933	-0.139908	-0.0488149	-0.650465	-0.18139	0.469075	-0.252033	-0.323954	-1.20438	1.54572	0.161811
O15084	0	0	0	0	0	-0.161377	-0.39182	0.0934731	0.485293	0	-1.20669	0	0	0.63848
O15118	0	0	0	0	0	0	0	0	0	0	0.176239	0	-0.601748	-1.69952
O15143	0	0.175124	0	0	0	0	-0.231739	-0.409014	-0.177275	0.681243	-0.851762	-1.43046	0.667589	0
O15173	0	0.380572	0.329063	0	0	-0.0515086	0.61369	0.248903	-0.364787	-0.267465	0.649032	0	-0.629284	-1.24562
O15213	0	0.107053	0.742705	0	0	0.635651	-1.06258	0	0	-0.0531691	0.948877	0	0.00358604	-0.265983
O15226	0	0	0	-0.251872	0.325345	0.577217	0.413512	1.12458	0.71107	0	0	0	2.11173	0
O15254	0	-1.61	-0.32358	0	0	1.28642	0	0	0	0	0.266473	0	0	0
O15258	-0.673141	-1.23298	-0.476532	-0.559834	0.196609	0.756443	0.687176	0.667773	-0.0194032	0	0	-0.107548	-1.23188	-0.595298
O15260	0	0	0	0	0	0.125507	0	-1.00023	0	0	0	0	-0.381358	-1.0045
O15264	0	0	0	0	0	0	-0.507219	0.834493	1.34171	-0.898927	0	0	0	0
O15269	0	-0.169919	0	0	0	0	-0.201757	0.962799	1.16456	-0.0343496	0.343236	0	-0.536112	-1.21167
O15270	-0.60853	-0.255223	0.213872	0.353307	0.822402	0.469095	0	-0.325109	0	0	0.507593	0	-0.728613	-1.11361
O15294	0.159727	-0.0462855	0.300999	-0.206012	0.141273	0.347285	0.153627	0.3554	0.201772	0.211642	-0.166257	0	1.24581	0.16424
O15344	0	0	0	0	0	0	0	0	0	0	0	0	0	-1.09519
O15347	0	0.516919	0.595341	0	0	0.078422	-0.481104	-0.403081	0.0780229	0.944019	-0.00324578	0	1.27592	0.144989
O15355	0.156624	0.0355743	0.37177	-0.121049	0.215147	0.336196	-0.341561	0.841141	1.1827	0.594249	-0.767912	-0.551783	0.822976	1.0331
O15357	0	0	0	0	0	-0.44941	0	0	0	1.84244	0	0	0	-0.53008
O15372	0.244301	1.65359	0	1.40929	0	0	-0.712136	-0.323016	0.389119	-0.0822245	-0.439218	0	0.817547	0
O15379	0.511437	0.0455911	-0.33657	-0.465846	-0.848007	-0.382162	0.248292	0.44638	0.198088	0.716869	0.316591	1.78071	-0.637107	0.422269
O15382	-0.0587834	-0.399666	0.311169	-0.340883	0.369952	0.710835	0.281118	0.581095	0.299976	-0.79122	0	1.39118	-0.71941	-0.302004
O15397	1.04584	0.178992	0.0410923	-0.866847	-1.00475	-0.1379	-0.405501	0.265601	0.671102	0.337073	0.172921	0.0377644	1.09898	-0.0738317
O15446	-0.0591501	-0.380691	1.02607	-0.321541	1.08522	1.40676	0.13277	0	0	0.0238112	0.0654645	0	0.645319	0.282973
O15523	0	0	0	0	0	0	-1.70404	-1.2967	0.40734	0.503436	0.320903	0	0.218999	0
O15525	-0.467696	0.0686409	0.292724	0.536337	0.76042	0.224083	0	0	0	-1.07968	0.346722	0	-0.800743	0
O15530	0	0	0	-1.98035	0	0	0	0	0	0	0	0	0	-0.855568
O15533	0.0884294	0.203939	0.189591	0.11551	0.101162	-0.0143482	0	0	1.26264	-0.655315	0	1.46957	-0.0917165	0
O15541	0	0.439027	0	0	0	0	-0.704713	-0.310677	0.394037	0.354069	-0.488887	0.217236	1.01907	0.463589
O43156	0	0	0	0	0	0	-0.422761	0.45685	0.879611	0.614669	0	0	1.07747	-1.11278
O43169	-0.510942	-0.822012	-0.204308	-0.31107	0.306634	0.617704	-0.450791	0.445162	0.895953	0.919876	0.363112	1.40091	-1.26498	-0.440608
O43172	0.507527	0	0.188975	0	-0.318552	0	0.140202	0.247974	0.107771	1.03671	0.34253	0	0.0744756	-0.519213
O43175	0	1.24659	0.810883	0	0	-0.43571	0.0465121	-0.796043	-0.842555	-0.116926	0	0	0.663534	-1.31847
O43252	0.665237	0	-0.413005	0	-1.07824	0	0	0.527527	0	0.667176	0	0	0.530404	0.649404
O43293	0	0	0	0	0	0	-0.35473	0.96488	1.31961	0	0	0	0	-0.875318
O43303	0	0	0	0	0	0	0.27348	0	0	1.24683	0	0	0	0
O43402	0.312741	0	0.443713	0	0.130972	0	0.0406718	-0.181251	-0.221923	0	0	0	-0.859859	-1.37149
O43488	0.354075	-0.0528104	-0.711212	-0.406885	-1.06529	-0.658402	-0.204287	-0.593906	-0.389619	-0.321937	-0.189473	0	1.02815	0
O43491	0.238534	0.32934	-1.44662	0.0908062	-1.68515	-1.77596	0.0147342	1.19753	1.1828	0.762692	-0.219488	0.853279	1.00741	-0.807395
O43493	0	-0.29218	0.74574	0	0	1.03792	0	0.819715	0	0.267544	-0.240318	0.838198	-1.38127	0.502178
O43566	0	0.427714	-0.85351	0	0	-1.28122	0	0	0	0	0	-0.919123	0.696419	0
O43583	0.210604	0.467797	0.584672	0.257194	0.374068	0.116875	-0.590017	-0.590379	-0.000362528	0.502535	-0.40695	0	1.53667	0.34491
O43598	-0.239426	-0.25005	-1.43662	-0.0106236	-1.1972	-1.18657	-0.896281	-0.407455	0.488825	0	0	0	1.11769	0.425917
O43615	-0.384106	-0.681874	0.385197	-0.297768	0.769303	1.06707	0.513439	0.841968	0.328528	-0.618449	0.0480378	0.913647	-0.560861	0
O43676	-0.436411	-0.235587	1.05124	0.200824	1.48765	1.28682	0.503459	-0.128928	-0.632387	0.534278	0.19648	0	-0.178681	-1.04736
O43678	-0.460299	-0.0624968	0.596657	0.397802	1.05696	0.659153	0.387015	0.0819396	-0.305075	0.317347	0.145572	0	-0.239378	-0.954287
O43708	0.343495	0	-1.06543	0	-1.40893	0	0	0	0	0.146405	-0.0231275	0	-1.28056	0
O43716	0	0	0	-0.504933	1.30344	1.80838	0	0	0	0	1.03586	0	0	0
O43719	0.480257	-0.0565602	0.377026	-0.536817	-0.10323	0.433587	0.310477	0.187877	-0.1226	1.00555	-0.818007	-0.190905	0.417278	0.308991
O43752	-0.505034	0	-1.10395	0	-0.598915	0	-0.158594	0.688528	0.847122	-0.369364	0.342068	0	0	0.191205
O43760	-1.21686	-1.56212	-1.52747	-0.345255	-0.310607	0.034648	-0.0395617	0.557225	0.596787	-0.669049	-1.02491	-1.18764	-2.01206	-0.102925
O43765	0	0.422582	0.96652	0	0	0.543938	-0.558786	-0.145378	0.413408	0.482555	-0.127897	0	1.07738	0.250576
O43772	-0.210329	0	0.0528017	0	0.26313	0	1.01546	0.0487416	-0.966719	-0.71597	-0.416096	0.490382	-0.879068	-0.5413
O43776	0.646276	0.491913	0.252901	-0.154363	-0.393375	-0.239012	-0.323515	-0.271315	0.0522004	0.0079681	-0.139477	-0.0404559	1.03943	0.105372
O43808	0	0	0	0	0	1.01797	0	0	0	0	0	0	0	-1.63743
O43809	0.775509	-0.830108	0.0593253	-1.60562	-0.716184	0.889433	0.636126	0.260083	-0.376043	0.520687	-0.155757	0	-0.174472	-0.650609
O43813	0.498954	0.305747	0.522863	-0.193207	0.0239088	0.217116	-1.22626	-1.38424	-0.157978	0.0362352	-0.692197	-0.682786	1.26997	0.220084
O43823	0	0.000705575	0	0	0	0	0.71314	1.11577	0.402634	0.306414	0	1.33913	0	0
O43824	-0.660037	-0.841618	0	-0.181581	0	0	0.450867	0.39006	-0.0608073	-1.03672	0	0	-0.903749	0
O43847	1.23181	0.260305	-0.235669	-0.971502	-1.46748	-0.495974	-0.326344	-0.194599	0.131745	0	0	0	0	0.260249
O43913	0.210254	0	-0.536671	0	-0.746925	0	0	1.03528	0	0	-0.309027	0	0	0
O43924	0.678155	-0.630307	-0.612965	-1.30846	-1.29112	0.0173423	-0.238072	0	0	0	0.0338005	0	0	-0.332068
O43929	0	0	0	-3.26839	0	0	0	0	0	0	0	0	1.10239	0
O60220	-0.642837	-0.215318	0	0.427519	0	0	0.566583	-0.0554382	-0.622021	-1.00634	0.0246891	0	-0.42303	0.464344
O60262	0	0	0	0	0	0	1.53164	0	0	0.73822	0.885131	0	0.210349	-0.0837897
O60264	0.0152763	-0.155643	0.879008	-0.17092	0.863732	1.03465	0	0.339513	0	0.386	-0.0886701	1.12139	0	-1.2758
O60281	0.73799	0	0	0	0	0	-0.114462	0	0	0	0	0	0	1.05282
O60313	-0.680771	-0.143592	0.216392	0.537179	0.897163	0.359985	0.440969	-0.170561	-0.61153	-0.0246633	-0.163577	0.759319	-0.664342	-2.12272
O60315	0	-0.0443434	0.290988	0	0	0.335331	-0.169251	-0.428619	-0.259368	0.266707	-0.507748	1.11818	0.852615	0
O60343	0	0	-0.774031	0	0	0	-0.343068	0.554523	0.897592	-1.70166	-0.764451	0	0	2.22136
O60443	0	0	0	0	0	0	0	0	0	0	0	0	0	1.52203
O60449	-0.554981	0	0.553381	0	1.10836	0	0	0	0	-0.214414	0	0	-5.39078	0
O60488	0	0	0	6.10009e-05	0.452138	0.452077	0	0.607447	0	0	-0.0467429	0	0.378539	-1.05779
O60493	0.167787	0.528262	0.115029	0.360475	-0.052758	-0.413233	-0.575145	-0.464045	0.1111	-0.234623	-0.175503	-1.33862	1.14517	0.170134
O60499	0	0	0	0	0	0	0.627941	1.22908	0.601139	0	0.1091	0	0	0
O60506	0.101224	-0.505694	-0.460116	-0.606918	-0.56134	0.0455781	-1.19634	-0.104598	1.09174	2.27998	-0.226057	0	-0.990575	-0.789307
O60508	0.720233	-0.0227513	0.392366	-0.742985	-0.327868	0.415117	-0.130383	0.350941	0.481323	0.697181	-0.279295	0	0.142965	-1.01797
O60518	0	0	0	0	0	0	0	0	0.124655	0	0	0	0	-2.00649
O60568	-0.295601	-0.0136824	0.141648	0.281919	0.437249	0.15533	0.34048	0.533018	0.192538	-1.78354	-0.347446	0	-0.665555	0
O60610	0.529135	0.67669	0.461058	0.147555	-0.0680769	-0.215632	0.390267	1.53199	1.14173	0.995476	-0.52515	0	1.59657	1.27491
O60675	-0.471594	-0.103211	0.717406	0.368383	1.189	0.820617	0	-0.31991	0	-0.15764	0.496521	0	-0.251756	0
O60678	0	0	1.31995	0	0	0	0	0	0.895163	0	0.4312	0	0	0
O60684	0.419258	-0.600149	-0.292342	-1.01941	-0.711601	0.307807	-0.31226	0	0	-0.57715	-0.48294	-0.136924	-0.349002	-0.15156
O60711	0.533479	0.900648	1.28853	0.367169	0.755049	0.38788	0	0	0	0.815335	-0.496211	-1.8147	3.52377	2.13765
O60716	1.29271	0	-0.0556547	0	-1.34837	0	-0.228844	0.0159882	0.244832	-0.0840381	-0.00484498	0	0.744788	0
O60739	0.185882	-0.533122	-0.632062	-0.719004	-0.817944	-0.0989402	0	-1.07116	0	0.921141	-0.346925	-0.922387	0.448077	-0.0446695
O60749	1.11546	0.0133083	-0.26406	-1.10215	-1.37952	-0.277368	-0.921038	-0.106915	0.814122	0.462482	-0.133068	-0.956069	0.851579	0.436582
O60825	0.8362	-0.512318	-0.574202	-1.34852	-1.4104	-0.0618843	0	0	0	0	0	0	0	0
O60826	0	0.425621	0.0203593	0	0	-0.405262	-0.565859	0	0	-0.0705491	0	0	1.67115	0.175675
O60830	-0.859688	0	-1.09046	0	-0.230769	0	0	0	0	0	0.641185	0	0	0
O60841	0	-0.0847133	-0.0865339	0	0	-0.00182063	-0.951473	-0.48183	0.469643	0.21175	-0.19531	0	1.3169	-0.0485929
O60861	0	0	0	0	0	0	0	0	0	0	-1.09631	0	0	0
O60884	0	0	0	0	0	0	0.329778	0.0380136	-0.291765	-0.0162987	0	-1.03054	1.00651	1.94238
O60925	-0.273473	0.277784	0.136255	0.551257	0.409728	-0.14153	0.208149	0.271955	0.0638063	0.112043	-0.103872	0	1.05397	0.951907
O60927	0	-2.38338	0	0	0	0	0	0	0	0	0	0	0	0.763164
O75027	0	-0.412338	0.607505	0	0	1.01984	0.918799	-0.160429	-1.07923	-0.958646	0	0	-0.457938	0
O75044	0	0	0	0	0	0	1.03945	0.214882	-0.824563	-0.290255	-0.319073	0	0.522489	-1.2072
O75113	0	0	1.39693	0	0	0	0	0	0	0	0	0	0	0
O75116	0	0.356244	-0.211207	0	0	-0.567451	-0.820083	0	0	-0.190217	-0.208563	0	0.531644	1.34044
O75122	0.723637	0.0799618	-0.0206288	-0.643675	-0.744265	-0.100591	0	0	0	0.927287	-1.13947	-0.543956	1.08775	-0.175615
O75146	0	0.332605	0	0	0	0	0	0	0	0	0	0	2.44759	2.46039
O75152	0.190203	0.0866287	0.4798	-0.103574	0.289597	0.393171	0.632517	0.98365	0.351133	0.444484	-0.0866882	0	0.732638	-1.23175
O75153	0.600675	0.184663	0.460801	-0.416012	-0.139874	0.276138	-0.397147	-0.377008	0.0201393	-0.337262	-0.135331	0	2.06864	0.368312
O75170	0	0	0	0.661581	0	0	0	0	0	0.633675	-2.71129	0	0.905747	0.366344
O75223	0.518888	0.3484	0.649584	-0.170488	0.130696	0.301185	-0.58413	0.290128	0.874257	0.462299	-0.45545	-1.01653	1.15314	0.164534
O75251	0	-0.647579	0.103771	0	0	0.75135	0.658415	1.10768	0.449266	0.606232	0.125243	0	-1.08712	-0.782515
O75264	0.442569	-0.0382958	0.74201	-0.480865	0.299441	0.780306	0	0	0	-0.762713	0	0	1.23423	-0.18308
O75312	0.75219	-0.0804351	0.0114291	-0.832625	-0.740761	0.0918642	-0.898364	0	0	0.325835	0.0957942	0	1.52213	0.820406
O75340	0	0	0	0	0	0	-1.17659	-1.10722	0.0693664	1.32953	0.771247	0	-1.30926	0.0357936
O75351	0	0.80543	0.092123	0	0	-0.713307	-0.675063	-0.35604	0.319023	0.856263	-0.170912	-0.5126	1.2139	0.298101
O75352	0.176308	0	0	0	0	0	-0.0617151	0.927561	0.989276	-0.490146	0.231445	1.08626	-0.716781	0
O75367	0	-0.103859	1.15876	0	0	1.26262	0.379087	0.135922	-0.243165	0.688271	0.205449	0.986693	-0.56328	-1.03008
O75368	0.644016	0	0.760085	0	0.116068	0	0	0.0610188	0	1.09314	-0.684033	0	1.61215	0.00220094
O75376	0	0	0	0	0	0	0.0322854	1.12616	1.09388	0.534228	-0.0465917	0	0.85295	0.450107
O75379	0	0	0	0	0	0	0.151747	0	0	0	0	1.40982	0	0
O75380	0	0	0	0	0	0	0	0	0	0	0.751848	0	0	-2.21665
O75381	0	-0.237099	0.123526	0	0	0.360624	-0.275897	0.156888	0.432784	-0.332883	-0.0625658	0	-0.764908	-1.4065
O75390	-0.44452	0.469938	1.14224	0.914458	1.58676	0.672304	-0.24219	0	0	-0.423807	0.275182	0.936408	-0.168347	-0.410895
O75391	0.175659	-0.194544	0.141547	-0.370203	-0.0341118	0.336091	-0.846564	-0.317237	0.529327	0.391497	-0.271333	0	1.18477	0.43945
O75419	-0.0617457	-0.771057	-0.653706	-0.709311	-0.59196	0.117351	0	0	0	0	-1.27341	0	0	0
O75427	0	0	0	0	0	0	0	0	0	0.783089	-0.425796	0	1.19116	0.478354
O75436	0	-0.42659	-0.346608	0	0	0.0799825	-0.656037	0	0	0.58022	-1.18058	0	1.17002	0.146337
O75439	0.0251127	0.134994	2.60629	0.109881	2.58117	2.47129	0	0	0	-0.858539	-1.22845	-0.563366	0	-0.00262752
O75448	2.17281	0	0	0	0	0	0	0	0.0459117	0	0.286672	0	0	0.203273
O75475	0.137478	-0.106518	0.498306	-0.243996	0.360828	0.604824	1.57272	1.1411	-0.431615	0	0.217884	1.19027	0.0790593	-0.680852
O75477	-0.438594	-0.607121	0.272321	-0.168527	0.710915	0.879442	0.618997	0	0	-1.54153	0.183806	0	-1.59405	-1.15288
O75489	-0.0228383	0.435575	0	0.458414	0	0	0.482269	0.33384	-0.148428	-0.0834272	1.13608	0.927278	0.208598	0
O75494	0.824486	-0.747083	-0.218147	-1.57157	-1.04263	0.528936	-0.0811682	-0.397049	-0.315881	1.10106	1.05059	0.422172	-0.807744	-0.627846
O75521	-1.1109	0	0	0	0	0	-1.13301	-1.36894	-0.235926	0	1.13272	0	-0.998705	-0.432406
O75592	1.11817	0	0	0	0	0	0	0	0.923327	0.457219	0.032475	0	1.00259	0.0278364
O75607	0.231961	0	0	0	0	0	0	0	0	0	-0.47209	0.524427	1.99776	0
O75616	-0.425968	0	0.608145	0	1.03411	0	0	0	0	-1.23572	0	0	0.131298	0
O75676	0	0	0	0	0	0	-1.7126	-0.410105	1.3025	0.609007	0	0	-0.195431	-0.29276
O75683	0	0.263344	0.510593	0	0	0.247249	-0.538849	-0.145768	0.393081	0.220055	-0.0561027	1.56917	0.574466	0.713459
O75695	0.825627	0	-0.316629	0	-1.14226	0	0.456405	0.253878	-0.202527	0.780206	0	0	0.67131	-1.06768
O75717	0.0018215	-0.0619719	0.10471	-0.0637934	0.102889	0.166682	-0.100881	0.349435	0.450317	0.947418	-0.584701	0.426284	0.642038	-1.03434
O75718	0.0215165	-0.598219	-0.417847	-0.619736	-0.439363	0.180373	1.1217	1.28152	0.159822	-1.69026	0.874087	0	0	-0.642282
O75781	0.0192275	-0.378317	-0.335524	-0.397545	-0.354751	0.0427936	0	0	-0.227257	0	-0.391509	0	-1.28971	0
O75791	0	0	0	0	0	0	0	0	0	0	0	-2.31311	0	0
O75792	0.0138647	-0.239626	0.173206	-0.253491	0.159341	0.412832	0.15302	0.173576	0.0205559	1.2701	-0.974378	-0.353677	1.0581	0.229145
O75817	0	0	0	0	0	0	0	0	0	0	0	0	1.35168	0
O75821	0	0.628801	0.383254	0	0	-0.245547	-0.645637	-0.498125	0.147512	0.0971817	-0.229722	-0.168867	1.08577	-0.178405
O75828	-0.911334	-0.472209	-0.995722	0.439125	-0.0843887	-0.523513	0	-0.455858	0	0	-1.55346	0.235183	0	0
O75832	0	0	0.518913	0	0	0	-0.23134	-0.180337	0.0510032	0.813421	0.170388	-1.20514	0	0.631445
O75843	0	0.064532	0	0	0	0	-0.759857	-0.0231936	0.736663	0.776693	-0.353543	0	1.2452	0
O75844	-0.263357	-0.212029	0.805541	0.0513274	1.0689	1.01757	0.639896	0.229594	-0.410303	0	-0.274565	0	-0.605551	-0.858559
O75874	0.446892	0.674726	0.161719	0.227834	-0.285172	-0.513007	-1.36028	0	0	-0.239913	-0.894991	-0.368549	0.348883	1.00814
O75880	0	0	0	0	0	0.770123	0	0	0	0	0	0	0	-1.01931
O75884	0	0	0	0	0	0	0	0	0	0	0	0	0	1.87256
O75886	0	0	1.14133	0	0	0	-0.293179	0	0	-0.00910736	0	0	0	0.578637
O75907	-1.00188	-0.0345192	0	0.967356	0	0	0.206106	0.524031	0.317925	-0.959168	0	0	0	0
O75915	0.160694	-0.295436	0.0490772	-0.45613	-0.111617	0.344513	0	0	0	0	0.128605	0	-2.70261	-1.24669
O75923	0	0	0	0	1.10729	0	0	0	0	0	-0.62813	0	0	0
O75940	0.539526	-0.591736	-0.161365	-1.13126	-0.70089	0.430371	-0.729876	-0.153376	0.5765	0.69909	-0.685479	-0.00694127	0.686267	-0.305976
O75955	-0.88273	-0.343454	-0.869508	0.539277	0.0132226	-0.526054	0.140955	0.726828	0.585873	-0.687426	0.559759	0	-1.35244	0
O75964	-0.32605	0.194296	0.696955	0.520346	1.02301	0.502659	-0.0385169	-0.268071	-0.229554	0.309097	0.61948	0.072723	-1.34048	-0.310324
O75995	0.359757	0.146633	1.4885	-0.213124	1.12874	1.34187	-0.9595	-0.0927696	0.86673	0.802262	0.00320068	-0.421385	0.960568	0.976543
O76003	0.523372	-0.10857	0.48293	-0.631942	-0.040442	0.5915	-1.28132	0	0	0.61011	-0.254767	0	0.885031	0.337484
O76024	0.215412	-0.276179	1.03047	-0.491592	0.815062	1.30665	0	0.36537	0	-1.19671	0.625887	-0.525387	-0.77016	0
O76031	-0.143466	-0.324678	0.3646	-0.181212	0.508066	0.689278	-0.00430984	-0.286647	-0.282337	-0.542671	0.115249	0	-0.337028	-1.3461
O94763	0	0.291849	0.0520588	0	0	-0.23979	0.542938	0.994741	0.451803	0	0	-1.36034	0	0
O94766	0.099442	0	0	0	0	0	1.04891	0	0	0	0.191273	0.0307997	-1.0656	0
O94768	-0.634443	0	0	0	0	0	0	0	0	1.26414	-1.57973	0	0	0.871128
O94804	0.528976	0.201871	0.88221	-0.327105	0.353233	0.680338	-0.986063	0.125441	1.1115	0.971226	-0.392043	-1.10954	-0.565057	-0.138055
O94819	0.86605	-0.641033	-1.45136	-1.50708	-2.31741	-0.81033	-1.38382	-0.328272	1.05554	0.570429	0.435848	-1.54692	-2.34145	-1.12955
O94842	0	-1.11902	-0.371636	0	0	0.747382	-0.320116	1.36286	1.68298	1.01054	-0.402924	0	-1.0501	0
O94855	0	0	0	0	0	-1.20076	0	0	0.20085	0.435049	-0.427879	-0.425721	0	0.523862
O94880	1.15941	0	0	0	0	0	0.23681	0.647009	0.410199	0.0181442	0.785489	0	-0.223912	0
O94886	-0.319937	0	0	0	0	0	0	0	0	-1.01953	0	-0.483111	0	0
O94901	-0.389765	-0.321252	-0.367985	0.0685131	0.0217798	-0.0467333	-0.0399678	-0.306579	-0.266611	-1.36324	-0.34142	0	-1.1331	0
O94903	-0.511073	0.436098	0.51966	0.947171	1.03073	0.0835621	-0.362747	0.0978432	0.46059	0.445734	-0.347138	-0.62101	0.968278	0.603873
O94905	-0.165797	-0.326558	0.187064	-0.160761	0.352861	0.513621	0	0.920154	0	0	-0.193149	0.639649	-1.3402	0
O94915	0.621807	0	0	0	0	0	-0.364905	0	0	0.463419	-0.301043	-0.828182	1.18083	0
O94919	0	-0.0162867	0.0180518	0	0	0.0343385	0.322395	1.34329	1.02089	-1.04419	0.567717	0	-0.1898	-0.420574
O94925	-0.0437576	0.00601175	0.160186	0.0497693	0.203944	0.154174	-0.022722	0.400747	0.42347	-0.712927	-0.183005	1.20192	-0.453729	-0.441042
O94927	0	0	0	0	0	0	0	0	0	0	-1.64861	0	1.66897	0
O95059	0.755838	0	0	0	0	0	0.0338164	0.364775	0.330959	0.221054	0	1.1279	0	0
O95104	0.757813	0	0.388584	0	-0.369228	0	-0.747272	0.434654	1.18193	0.449046	-0.16226	0	1.03447	0
O95139	0	-0.253428	0	0	0	0	-0.0186006	0	0	0	0.412869	1.62726	-0.714542	0
O95163	0.144552	-0.10419	-0.491768	-0.248743	-0.63632	-0.387578	0	0	0	1.1534	-0.542273	-0.844066	1.05213	0.314384
O95167	-0.174475	-1.04515	-0.056749	-0.870676	0.117726	0.988402	0.79645	-0.424909	-1.22136	1.10032	0.0402314	0.633913	-0.582444	-0.834336
O95168	0	0.207224	1.29686	0	0	1.08964	0.429842	0	0	0.350367	0.266817	0	0.0713248	-0.726587
O95169	-0.801989	-0.95654	0.326872	-0.15455	1.12886	1.28341	0	0	0	0.944161	-0.14119	0	-0.459886	0
O95202	-0.485082	-0.751805	0.166655	-0.266723	0.651737	0.91846	0.238033	0.247269	0.00923592	-0.465724	-0.0347408	0.390838	-1.98409	-0.802013
O95218	0.833436	0.571798	0.958926	-0.261638	0.12549	0.387128	-0.225552	0.554578	0.78013	0.498833	-0.357652	0.652667	1.14547	-0.0732658
O95232	0.309977	-0.636494	0.228753	-0.946471	-0.0812243	0.865247	0	-0.100935	0	1.00524	0.427324	0.413282	0	-0.648418
O95235	0	-0.64137	0	0	0	0	1.18815	0	0	0	0	0	0	0
O95239	-0.0370668	-0.222523	-1.03287	-0.185457	-0.995808	-0.810351	-0.340914	-0.436176	-0.0952621	0.3462	0.237878	-0.114182	0.0453528	0
O95260	0.668387	0	0	0	0	0	-1.34662	-0.724417	0.622201	0.297199	0	-0.898259	0	0.922098
O95298	0.158896	0.552849	1.18663	0.393953	1.02773	0.633776	0.380008	-0.295315	-0.675323	0.316495	0.425757	0.517804	-0.0394047	-1.37673
O95299	-0.226237	-0.0131037	1.26506	0.213133	1.4913	1.27817	0.471821	-0.295122	-0.766943	0.467589	0.067747	0	-0.370975	-0.756956
O95319	1.02887	-0.369202	0.219435	-1.39807	-0.809438	0.588637	0.16927	0.127988	-0.0412817	0.731329	0.284635	0	-0.303674	-0.0929428
O95347	0.119634	-0.100697	0.0205887	-0.220331	-0.0990448	0.121286	-0.420902	-0.556896	-0.135994	0.696545	-0.0846162	-0.341207	1.04628	-1.1947
O95352	0.672515	0	0	0	0	0	0	0	-1.42447	-0.119335	-0.370107	0	0	0.780133
O95372	0.862575	1.57817	1.20389	0.715597	0.341313	-0.374284	-0.803651	0.0402356	0.843887	0	-0.684456	0	0	0.92142
O95373	0	-0.313886	-0.546871	0	0	-0.232985	-0.632958	-0.0611926	0.571766	0.207226	-0.79564	-1.47015	0.967917	-0.483075
O95379	-0.0742192	-0.908304	-0.290708	-0.834085	-0.216489	0.617596	0.664269	0.325663	-0.338605	0.97002	0	-1.08377	0.0353125	0.119767
O95456	-0.457891	-1.07458	0	-0.616691	0	0	-0.71182	1.34599	2.05781	0	-0.0861972	0	0	-0.480777
O95466	0	0.181545	0.308281	0	0	0.126737	0.743511	0	0	0.275799	-0.279452	0.784179	0	-1.16969
O95470	-0.626476	0	-0.517174	0	0.109302	0	-0.306537	0.00145425	0.307991	0.103142	-0.0766222	0.61962	-1.02565	-0.760513
O95478	0	0	0	0	0	0	-0.860522	0	0	0	-1.1872	0	0.599924	0
O95479	-0.606693	-0.699555	-1.10223	-0.0928618	-0.49554	-0.402678	0	0	0	-0.405298	0	0	-2.60295	0.921386
O95551	0	0.0323274	0	0	0	0	-0.847861	0.380239	1.2281	0.318457	-1.37059	0	0	0.727475
O95563	0	0	0	0	0	0	0	0	0	-0.222115	1.40399	0	-0.876513	-0.744498
O95571	-0.697096	-1.21834	0	-0.521239	0	0	0.493644	0.365723	-0.12792	-0.754846	0.273451	0.757266	-0.455914	0.404295
O95573	-0.521748	-0.395325	0.046236	0.126422	0.567984	0.441561	1.19387	1.88199	0.688125	-0.373669	-0.351585	1.29016	-1.29609	-1.38584
O95602	0	0.284953	1.03972	0	0	0.754769	0	0	0	0.687652	0.0907981	0	1.01612	0
O95613	0	0	0	0	0	0	0	0	0	0	0	0	0	2.03163
O95671	-0.00730954	-0.475395	-0.254283	-0.468086	-0.246974	0.221112	-0.997058	-0.676143	0.320915	0.715237	-0.875266	0	1.2536	0.232016
O95684	0	0	0	0	0	0	-1.11149	0	0	0	0.0992653	0	0	0
O95758	0	0	-0.438079	0	0	0	-0.0321705	0	0	2.2221	-0.465369	0.555762	0.414251	-0.60877
O95785	0.0158434	-0.0767174	0.330559	-0.0925607	0.314715	0.407276	-0.0151034	0.78453	0.799633	0.207512	0.0744645	2.10726	-0.0740471	-0.541688
O95786	1.33016	0	-0.573315	0	-1.90347	0	0	0	0	0	-0.191823	0	0	0
O95793	-0.0548721	-0.305205	0.13413	-0.250333	0.189002	0.439335	0.283399	0.781829	0.498431	0	0	0	0.597287	-1.27873
O95801	0	0	-1.55808	0	0	0	0	0.170281	0	0.0199554	-0.339882	0	1.35734	-0.627757
O95819	0	-0.300275	-0.444885	0	0	-0.144609	-0.353898	-0.199779	0.154119	-0.39316	0.0185789	0	-1.02909	-0.218818
O95822	0	-1.03483	0	0	0	0	0	0	0	0	-0.884859	-0.142826	-0.828141	0
O95825	0	-1.07196	-0.693777	0	0	0.378184	0	0	0	0	0	0	0	0.269635
O95831	-0.0679549	-0.430618	0.599106	-0.362663	0.667061	1.02972	0.367458	0.108117	-0.259341	0.0646883	-0.205973	0	-0.595501	-0.532894
O95834	0.32437	0.221806	-0.268503	-0.102564	-0.592873	-0.490309	0	0	0.886153	0.143223	0	-1.25519	0	0.729529
O95861	0.305998	0	0.0962318	0	-0.209766	0	-0.673801	-0.433988	0.239812	0.0430882	-0.736731	0	1.70937	-0.0928761
O96000	0.17162	0.440533	1.01655	0.268913	0.844935	0.576022	0.356503	0.442631	0.086128	0.395538	0.812535	0	-0.432498	0
O96005	0	-0.362378	0.436552	0	0	0.79893	-0.177647	-0.0463335	0.131314	0	-0.0120395	0.105364	-1.35804	-1.3006
O96008	-0.710738	-1.60147	-0.685306	-0.89073	0.025432	0.916162	0	-0.0680426	0	0	0.0472652	0	0	-0.914598
O96011	-0.2843	-0.496667	0.0274484	-0.212368	0.311748	0.524116	0.0812919	0.428594	0.347303	-0.71305	-0.413801	0	-0.64463	-1.02522
O96028	-0.0314098	-0.587862	-0.0393057	-0.556453	-0.00789597	0.548557	0.825116	0.678809	-0.146307	0.208573	0.197971	1.31125	-0.66129	0
P00167	0	0	0	0	0	0	1.4095	0.347757	-1.06174	-0.294842	0	0	-0.931107	0
P00338	0.818892	0.836376	0.619844	0.0174835	-0.199048	-0.216531	0	-0.381325	0	0.52838	-0.216955	0	1.83253	0.788641
P00352	-0.450765	0	0.177953	0	0.628718	0	-0.16453	0	0	0	1.5547	0	0	1.08504
P00374	0.215835	-1.03903	0.181902	-1.25487	-0.0339328	1.22093	-0.0557131	0	0	0	-0.260882	-4.24766	0.812155	0
P00387	-0.713844	-0.953832	-0.0853875	-0.239988	0.628457	0.868445	-1.0423	-1.04942	-0.00712626	0.888814	0.277296	0.632782	-2.03103	-0.558083
P00390	-0.397494	-0.47288	-1.25038	-0.0753861	-0.852888	-0.777502	-0.0841123	0.342394	0.426506	0.177711	-0.631427	0	0.573855	0.957317
P00403	0	0.672337	1.92964	0	0	1.2573	0	0	0	0.483696	0	0.823784	0.047032	0
P00488	-0.680136	0.554666	0	1.2348	0	0	0	0	0	0.303533	2.55392	0	-0.0270226	0
P00491	0.945912	0.0518617	-1.0274	-0.89405	-1.97331	-1.07926	-0.839481	-0.0798135	0.759668	0.575912	0.395938	0	-1.46871	1.69276
P00492	0.230749	0	-0.0924367	0	-0.323185	0	0	0	-0.13352	0.416453	0.485137	0	1.49025	0
P00505	-0.698391	-1.21893	-0.632042	-0.520536	0.0663491	0.586885	0.29668	0.101046	-0.195635	-0.560112	-0.340427	-0.103876	-1.26731	-0.327432
P00558	0.642481	0	0.746248	0	0.103766	0	-0.793947	-0.532331	0.261616	1.15359	-0.293618	0	1.40631	0.857339
P00568	1.00247	0.911824	0.814288	-0.0906421	-0.188178	-0.0975354	0	0	0	-0.70984	0.185726	0.622616	0.737838	-2.29456
P00813	1.12434	0.43276	1.00117	-0.691582	-0.123177	0.568405	0	0	0	1.0631	-0.176092	0	0.454114	1.53992
P00846	0	0	0	0	0	1.15512	0	0	0	0	-0.868662	0	0	0
P00915	1.15719	-1.19979	0	-2.35698	0	0	0	0	0	0	0	0	-1.64431	-4.7543
P00918	0.337479	0.103627	0.00077248	-0.233851	-0.336706	-0.102855	0	0	0	0	3.76844	-2.16581	-0.837171	-2.72234
P01009	-0.0651913	-0.0491111	-0.902067	0.0160802	-0.836876	-0.852956	0	0	0	-2.18404	0	0	-1.01669	0
P01011	-1.54324	-1.34487	-3.2078	0.198366	-1.66456	-1.86292	0	0	0	-1.65639	0	1.78813	-0.634096	0.148308
P01023	-0.230296	1.2314	1.21837	1.4617	1.44866	-0.0130352	0	0	0	-0.475741	0	-1.31969	-5.81467	-0.714052
P01591	-0.362601	-0.162404	2.55238	0.200196	2.91498	2.71478	0	0	0	0	0	0	0	0
P01857	0	0	0	1.69315	0.661719	-1.03143	0	0	0	0	0	0	0	0
P01871	-2.60986	0	-0.806954	0	1.8029	0	-0.233503	-0.0447519	0.188751	1.91299	0	-1.31169	0	0
P01876	0	0	-1.47573	0	0	0	0	0	0	1.70397	0	0	0	0
P01889	0	0.048859	0.64438	0	0	0.595521	1.49986	1.3405	-0.159366	-0.00415615	0	0.467962	-0.15974	0.210456
P01911	0.202385	0.856495	1.13765	0.65411	0.935269	0.281159	1.67788	0	0	-1.39166	-0.14437	0	0.448968	0
P01920	0.0879268	0.889401	0.106663	0.801475	0.0187359	-0.782739	0	0	0	-1.24127	0	0	0	0
P02533	-0.225848	0.265491	0.403227	0.491339	0.629075	0.137736	0.55271	-0.586629	-1.13934	-1.07539	0	0.588072	-1.89099	1.44476
P02538	-0.308081	0.182818	-0.435105	0.490899	-0.127024	-0.617923	0	0	0	-0.603265	0	0.103386	-1.59382	0.986457
P02545	0.729279	-0.293996	-2.39148	-1.02328	-3.12076	-2.09749	2.47263	0.085796	-2.38683	-0.843229	-1.14438	0	-2.67415	0.160918
P02549	0	0	0	0	0	0	0	0	0	0	-1.24019	0	-2.52446	0
P02647	0	0	0	1.6964	0	0	0	0	0	2.84545	0	0.485453	0	0
P02649	-1.64063	0	0	0	0	0	0	0	0	0	0	0.562924	0	0
P02675	0	0	0	0.266684	-0.364294	-0.630978	0	-0.201735	0	0.388107	0	0	0	2.00565
P02679	0	0.871415	-0.780738	0	0	-1.65215	0	0	0	0	0	-0.3273	0	2.72292
P02765	0	0.0298496	0	0	0	0	0	0	0	1.07288	2.0266	0.368325	-5.82314	-0.435764
P02766	0	-1.64438	-0.704421	0	0	0.939961	0	0	0	0	0	0	0	0
P02768	-0.575429	0.760451	0.442262	1.33588	1.01769	-0.318189	0	0.0779386	0	-0.0355365	0	0	-4.75222	-1.49138
P02786	0.0255743	-0.724161	0.618768	-0.749735	0.593194	1.34293	1.24265	-1.82541	-3.06806	-0.594021	2.36929	0	0	-4.28722
P02787	0	0	0	0.199825	-0.0765692	-0.276394	0	0	0	-0.315383	0	-1.6596	-4.14083	0
P02788	0	0	0	1.38561	0	0	0	0	0	-1.6218	2.16323	0	-5.8741	-0.857001
P02792	1.05047	0.603743	0	-0.446729	0	0	0	0	-1.36865	0	0.59923	0	0	-1.19133
P02794	0.27295	-0.194148	-2.93288	-0.467099	-3.20583	-2.73873	0	-1.15754	0	-2.36016	0	0	-1.85424	-2.18676
P03886	0.463076	0	-1.71324	0	-2.17632	0	0.905847	0	0	1.34102	0.454307	0	-0.442383	0
P03905	0	-0.431586	1.30192	0	0	1.7335	0.202784	0.0950867	-0.107698	-0.0909648	-0.176224	0.249359	-0.739264	0
P03915	0	0	0.458964	0	0	0	0	0.284318	0	0.523003	0.9548	0	-1.15142	0
P03928	0	0	0	0	0	0.363993	0	0	0	0	1.63944	0	0	0
P04053	0	-0.443152	0	0	0	0	0.38204	-0.704305	-1.08634	1.45951	-0.443687	0	1.40446	0.144695
P04075	0.305687	0.458331	0.296112	0.152644	-0.00957549	-0.162219	-0.476955	-0.383084	0.0938707	0.766731	-0.179072	-0.426741	1.24094	0.884563
P04083	0	2.50492	0.834289	0	0	-1.67063	2.88692	-1.51031	-4.39723	0.11981	-0.687863	0	-1.66503	0
P04150	-0.170138	0.0528869	1.74809	0.223025	1.91823	1.6952	0	0	0	-0.344878	-0.329252	0	1.06301	0.948048
P04179	0	0.0904756	0.363901	0	0	0.273425	0	0.00533642	0	-0.123897	0.24048	1.15391	-2.17452	-0.0899532
P04181	0	-0.856032	-0.0524892	0	0	0.803542	-1.13483	-0.156047	0.978781	-0.553264	2.45205	0	-3.60273	-1.31308
P04183	0	0	-0.985407	0	0	0	0	0	0	0	1.01746	0	0.647463	0
P04233	-0.250176	0.117671	0.625046	0.367847	0.875222	0.507375	-0.131388	0.549594	0.680982	-0.725821	0.32984	1.03783	-0.337629	0.652443
P04234	0	0	0	0	0	0	0	0	0	0	0	-2.19362	0	0
P04259	0	0	0	0	0	0	0	0	0	0	0	0	-1.91078	0
P04264	0.0520197	-1.04291	-0.430056	-1.09493	-0.482075	0.612853	0.0558009	-0.807605	-0.863406	0.685484	-0.990669	0	-2.82423	1.48073
P04424	0	0.542206	0.0687791	0	0	-0.473427	0	-1.63781	0	0	-0.257694	-1.40029	0	0
P04439	0.337837	-0.41673	-0.563519	-0.754567	-0.901356	-0.146789	0	0.813186	0	0.167226	1.9897	1.68512	-1.44109	-0.701571
P04440	0.887474	0	1.91443	0	1.02696	0	0	0	0	-0.883562	-0.490779	0	0	0
P04792	0.410903	0.0300299	-0.269756	-0.380873	-0.680659	-0.299786	0.839246	0.57343	-0.265816	-1.88328	-1.14447	0	-0.225038	-0.316037
P04818	0.269836	0.189246	0.257665	-0.0805901	-0.0121714	0.0684187	0.0804867	1.14707	1.06659	0.415117	0	0	-0.131479	-1.2422
P04839	0	0.0343581	0.329394	0	0	0.295036	0	0	0	0.461618	-0.280313	0	-1.43458	0
P04843	-0.20195	0.0689908	1.15833	0.27094	1.36028	1.08934	0.585249	0.733088	0.147839	-1.04913	0.167892	0	-0.991509	-1.45978
P04844	-0.407921	-0.548561	0.327599	-0.14064	0.73552	0.87616	1.01402	0.616442	-0.397574	-0.968501	-0.319778	0.0113106	-1.30533	-1.57186
P04899	-0.226062	-0.719929	-0.532003	-0.493867	-0.305941	0.187926	0.871298	-0.0928843	-0.964182	0.669743	0.000476328	-0.152895	-1.25287	-0.241059
P04920	0.215629	-0.495531	0.11938	-0.71116	-0.0962494	0.61491	0	0.666165	0	0	0.586785	1.62502	-0.3116	0
P05023	0.140675	0.363914	0.289419	0.223239	0.148743	-0.0744953	1.08635	0.516867	-0.569486	-0.625575	0.58398	0	0.468956	-0.523217
P05090	-0.753427	-0.312869	-1.50191	0.440558	-0.748481	-1.18904	0	0	0	-0.219871	0	0	-1.24736	0
P05091	0	0	0	0.621751	-0.519646	-1.1414	3.27734	-0.838269	-4.11561	-1.00912	0	0.171117	0	0
P05107	-0.895286	0	0.315362	0	1.21065	0	0	-0.507456	0	-1.0831	0	0	-1.17365	0
P05109	-2.52656	-1.21118	0.652227	1.31538	3.17879	1.86341	0	0	0	0	0	0	-2.96419	0
P05114	0	-0.767677	1.03936	0	0	1.80703	0	0	0	-0.0418166	0	0	-0.370731	0
P05161	0	0.655542	0.252275	0	0	-0.403267	0	0	0	0.0838847	0	0.150253	-0.328765	1.3007
P05164	-2.56318	0	-0.873408	0	1.68978	0	0	-0.66716	0	-3.84168	1.89095	0	0	-1.54508
P05198	0.21646	0.362785	-2.01359	0.146325	-2.23005	-2.37638	-0.480178	-0.505635	-0.0254569	0.0175061	-0.23839	-0.483235	0	-1.73672
P05386	1.09875	0	0	0	0	0	0	0	0	0	0.223331	-0.376196	0	0
P05413	0	0	-2.59919	0	0	0	0	0	0	0	0	0	0	0
P05455	0.240281	0.128479	0.200792	-0.111802	-0.0394886	0.072313	-1.04429	-0.772044	0.272245	0.785723	-0.638433	-0.172015	0.802523	0.655254
P05543	0	0	0	0	0	0	0	0	0	-3.99406	0	-0.815486	0	0
P05556	0	0.171579	0.283182	0	0	0.111603	1.27374	0.808584	-0.465159	-0.918336	-0.149001	0.698683	-1.31398	0
P05771	0.444487	0	0	0	0	0	0	1.04389	0	0.357348	-0.43779	0	-0.459666	0
P06132	0	0.567766	2.15974	0	0	1.59197	-0.678471	-0.0912835	0.587187	0.0676676	-0.310333	0	1.00858	0.181034
P06213	0	0	0	0	0	0	0	0.106984	0	-0.777016	0	0	-0.316848	-1.19021
P06239	0	0	0	0	0	0	1.4791	0	0	0	0	0	0	0
P06241	0	0	0	0	0	0	1.49384	0	0	0	0	0	0	0
P06280	0.244474	-0.357285	-0.271773	-0.601759	-0.516248	0.0855117	1.41563	-0.0337314	-1.44936	-0.184698	0.63267	0	1.13169	-0.570065
P06396	1.01481	1.67826	0.136163	0.663457	-0.878645	-1.5421	-0.385841	0.496822	0.882662	-0.121555	0.707986	-0.723971	-0.479361	-0.245126
P06454	0	0.518556	1.04324	0	0	0.524684	-0.720383	0	0	1.24757	-0.369098	-0.445983	1.39581	0.849898
P06493	-0.174497	-0.546976	-1.34525	-0.372478	-1.17075	-0.798275	-0.993784	-0.116333	0.877451	0.366623	-0.0591013	0	1.01228	-2.41552
P06702	-2.94581	0	0.664979	0	3.61079	0	0	0	0	-2.5698	4.28576	-5.44502	0	-1.23439
P06703	-1.31821	0.672406	0.606329	1.99061	1.92454	-0.0660779	0	0	0	-0.487507	-0.389964	0	0	0
P06730	0.97689	0.413972	0.125245	-0.562918	-0.851645	-0.288727	-1.20519	-0.555541	0.649647	0.425375	0	0	0.653827	0.751854
P06733	0.490032	0.436647	0.351977	-0.0533853	-0.138055	-0.0846701	-0.624104	0.515018	1.13912	-0.0282223	-0.344033	0	1.56255	0.543314
P06737	0.331695	0.0512139	-0.00861477	-0.280481	-0.34031	-0.0598286	-0.776698	-1.13747	-0.360768	0.993162	0.0983512	0	-0.399245	1.46559
P06744	0	0	0.127859	0	0	0	-0.792704	-0.451213	0.341491	-0.117576	-0.068191	-0.953284	1.73229	1.47805
P06746	1.26641	0	0.470647	0	-0.795766	0	-0.564574	0.0855945	0.650168	0.597144	0	-0.0170854	0.654331	-0.121025
P06748	0.46188	0.473371	1.10657	0.011491	0.644688	0.633197	-0.311003	-0.0708684	0.240135	0.287813	-0.216319	0.547862	0.438163	-0.00629629
P06753	0.990149	0	-0.0178585	0	-1.00801	0	0	-0.447858	0	0.750106	0	-0.258771	-0.192016	1.0707
P06865	-0.0264032	-0.196148	0.345846	-0.169745	0.37225	0.541995	0	0	0	-1.04537	0.256128	-0.213536	-0.651918	0
P07099	0	0.900117	-2.05832	0	0	-2.95844	0.116176	0.0307799	-0.0853962	-2.47417	0.495275	0	0	0
P07108	1.55376	0.0623243	0	-1.49144	0	0	0	0	0	0	0	0	0.277015	0
P07195	0.444813	0.341379	0.390237	-0.103434	-0.0545762	0.0488582	-0.453707	0	0	0.0719507	-0.594974	-0.988717	1.50757	1.13545
P07199	-0.696434	-0.228977	-0.246188	0.467457	0.450246	-0.017211	0	0	0	-0.494759	0.808826	0	-0.726511	-2.13903
P07237	-0.203	-0.151873	0.230618	0.0511271	0.433618	0.382491	0	0.297459	0	-1.43854	0.672683	0.703104	-2.44034	-0.393381
P07305	0	0	-0.545988	0	0	0	0	0	-1.55559	0	2.68773	0	-0.160646	-0.418033
P07311	0.119004	-0.281699	-0.594534	-0.400703	-0.713538	-0.312835	-0.67213	-0.173367	0.498764	0.905182	-0.923727	-0.404211	1.35571	0.0842855
P07339	0	-0.264555	-1.20199	0	0	-0.937438	0.808501	-0.185263	-0.993764	-2.30945	0.299555	-0.788711	-1.11654	0
P07355	0.976284	0.835056	-0.551278	-0.141229	-1.52756	-1.38633	-1.99165	-1.39142	0.600235	-0.0181131	-0.14841	-0.798764	-0.690301	-1.4984
P07437	-1.89146	0	0	0	0	0	-0.508294	0.640748	1.14904	0	0	0	-0.577296	0.291673
P07602	0.445532	0.408855	-0.298699	-0.0366771	-0.744231	-0.707554	-0.252329	-0.649209	-0.39688	-1.39719	0.221317	-0.260713	-1.2062	0.25287
P07737	0.29465	0.126705	-0.200739	-0.167945	-0.495388	-0.327443	-0.516729	0.378781	0.89551	0	-0.84111	-1.72554	1.33615	0.6116
P07738	0	0	0	0	0	0	0.149409	1.0155	0.866092	0	0	0	0.211404	1.30964
P07741	0.564156	0.522725	0	-0.0414303	0	0	-0.919656	-1.1443	-0.224641	0.0295102	-0.199507	0	1.32311	1.32545
P07814	0.597231	0.714695	0.209045	0.117463	-0.388186	-0.50565	-0.364017	-0.178635	0.185382	-0.0329095	-0.545502	0	1.17262	-0.146173
P07858	0	0.776902	-1.33843	0	0	-2.11533	0.317571	0.0402327	-0.277339	-0.541193	0	-0.135842	-0.64523	0.357702
P07900	0.305862	0.3733	0.473437	0.0674373	0.167575	0.100137	-0.743044	-0.214416	0.528628	0.258136	-0.165121	0.0782572	1.204	0.67096
P07902	0	0.783648	0	0	0	0	-1.60095	0	0	0.605792	0	-0.215781	0.655978	0
P07919	0	0.223303	1.26353	0	0	1.04022	-0.0405809	-0.256026	-0.215445	0	1.19203	0	-0.427288	-1.05283
P07947	0.555309	-0.0355708	0.143076	-0.59088	-0.412233	0.178647	1.02723	1.05585	0.0286228	0.291503	0	-0.623735	-0.419231	-0.74244
P07996	-1.41724	-0.82215	-1.86483	0.595094	-0.447584	-1.04268	3.75998	-0.526441	-4.28642	-0.761613	0	0	0	-0.256921
P08069	0	0.104774	-0.453531	0	0	-0.558306	0	0	0	0	0	2.20979	0	0
P08133	-0.0716322	0.283857	0.681826	0.355489	0.753459	0.397969	0.525354	-0.664577	-1.18993	0.538038	-0.00980513	0	-1.30182	-0.659373
P08195	0	0.520634	0.292338	0	0	-0.228297	0.50448	-0.0182188	-0.522699	-0.424095	0.728286	0	-0.450534	-1.7672
P08236	0.231571	0.127738	0.279594	-0.103833	0.0480229	0.151856	1.42003	0.273832	-1.14619	-0.582613	0	0	0	0.282213
P08237	0.608262	-0.0163687	-0.68999	-0.624631	-1.29825	-0.673621	0	0	0.482235	-1.06217	-0.701727	0	1.79672	0.263284
P08238	0.256581	0.223256	0.40513	-0.0333253	0.148549	0.181874	-0.844526	-0.289915	0.554611	0.31819	-0.436095	0.110186	1.13134	0.657952
P08240	0.279937	0	-0.529175	0	-0.809112	0	0.564007	0.377263	-0.186744	0.0331611	0.426833	0.101446	-0.211815	-1.19026
P08246	-3.04515	-1.17719	1.49645	1.86796	4.5416	2.67364	0	0	0	-3.61207	0	0	-5.13571	0
P08311	0	0	0	0	0	0	0	0	0	-2.92029	0	0	-5.86166	0
P08397	0.412571	0.678444	0	0.265873	0	0	0	-1.6104	0	-0.163598	1.32505	0	-0.804465	-1.78493
P08473	-0.0520954	-0.220226	0.160466	-0.168131	0.212562	0.380692	1.54981	1.87168	0.321873	0	0	0.185949	-1.20641	0.741003
P08559	-0.493857	-1.16163	-0.494753	-0.667776	-0.000895248	0.666881	0.53153	0.0747612	-0.456768	-0.403227	0.175409	0	-0.389025	-0.732219
P08574	0	0.497512	0	0	0	0	-0.0952518	-0.273931	-0.178679	0	1.04313	0	-0.833108	-1.50314
P08575	0.7615	0.811226	0.829333	0.0497269	0.0678334	0.0181065	0.784154	0.887281	0.103127	1.3601	-0.11158	0	-0.777899	-0.672198
P08621	1.10078	0.181624	0.576657	-0.919154	-0.52412	0.395034	0	-0.197434	0	0.921641	-0.118785	0.594254	0.294866	-0.545681
P08648	1.0195	-0.460516	-0.570263	-1.48002	-1.58977	-0.109746	0	0	0	-0.261296	0.0122564	0	0	0
P08670	0.852089	1.12751	0.282868	0.275419	-0.569221	-0.84464	-0.387839	0.999326	1.38716	1.1815	0	0.429222	-0.70618	-0.618728
P08708	0	0	0	0	0	0	0	0	0	0	0	-0.263713	1.30788	0
P08758	1.12351	1.60671	-1.1334	0.483199	-2.25691	-2.74011	0	-1.52521	0	-0.0330073	0.0302072	0	0	0
P08779	-0.615891	0.709855	-1.27627	1.32575	-0.660378	-1.98612	0	0.417862	0	0	0	0	-0.9366	0.295941
P08865	0.355827	-0.114212	0.137043	-0.470039	-0.218784	0.251255	-0.614157	-0.61417	-1.34831e-05	0.171996	-0.331049	-1.24415	1.17766	-0.106953
P09001	0.0318095	-0.557782	0	-0.589591	0	0	0.208594	-0.167555	-0.376149	0	0	-0.34106	-1.5692	0
P09234	0	-1.57269	-1.01545	0	0	0.557245	0	0	0	1.30811	0	0	-1.84746	0
P09326	-0.0727231	0	0	0	0	0	0.662654	2.30574	1.64309	0.358326	0.412797	0	0.714593	0
P09382	0	0	0	1.28346	-0.109701	-1.39317	0	0	0	0.536152	-1.45214	0	-1.19719	-0.912243
P09417	0.0936246	-0.396282	-0.40397	-0.489906	-0.497594	-0.00768802	-0.474868	-0.672829	-0.197961	-1.16717	-0.138814	0	1.0744	0.0733208
P09429	0	0	0	0	0	0.753598	-1.48172	0	0	0.919431	-0.38025	0	2.175	0.76011
P09488	-0.688376	-1.65432	-0.987876	-0.965947	-0.2995	0.666447	1.85287	0.989901	-0.862973	0.504044	0.396191	-1.30837	0	0.274942
P09525	0.0614125	-0.248974	-0.321912	-0.310386	-0.383324	-0.072938	0.137402	0	0	0.461079	-0.591116	-1.94513	-0.301876	0.0851619
P09543	-0.242567	-0.347242	-0.452954	-0.104675	-0.210386	-0.105712	0	0.625207	0	-0.0382448	0	0.176204	-0.245265	-1.5788
P09601	0	0	-2.44186	0	0	0	0	-1.98914	0	0	0	0	0	0
P09622	0.18022	0.788606	1.24732	0.608386	1.0671	0.458714	0	0	0	-0.275267	0.287998	1.69722	-0.462158	-0.155982
P09651	0	-0.308839	0.398566	0	0	0.707405	0.418416	0.548191	0.129775	1.10145	-0.768739	0.720499	0.30225	-0.542292
P09874	0.613088	0.459341	0.882232	-0.153746	0.269145	0.422891	0	0.675604	0	0.839574	-0.854756	1.01365	1.16642	-1.11149
P09884	0	-0.368555	-0.54362	0	0	-0.175065	0.423106	0.421731	-0.00137477	0.0914176	-0.0341921	0	1.31162	-0.435503
P09917	0	-0.313767	1.45319	0	0	1.76696	0	0	0	0	-0.267959	0	0	0
P09960	0.477491	0.792429	0.874757	0.314939	0.397267	0.0823278	0	0	-0.619013	0.421838	-0.356767	-1.02824	0.775602	1.22577
P09972	0.983675	0.767029	1.10846	-0.216646	0.124783	0.341429	0	0	0	0	0	0	2.41774	0
P0C0L4	0.00870414	0.796304	-0.218437	0.7876	-0.227141	-1.01474	0	0	0	0.280566	0	-2.76201	0	0
P0C0S5	-0.388801	-0.048877	0.664842	0.339924	1.05364	0.713719	0.607218	0.0152948	-0.591924	0.420434	0	0	0	-0.436729
P0C0S8	0	0	0	0	1.50692	0	0.144279	-0.584903	-0.729182	0	1.21421	0	0	-1.22173
P0C1Z6	0.201982	0.401228	0	0.199246	0	0	0	0	0	1.23195	-0.541784	0	0	0
P0CG38	-0.214347	1.79347	0	2.00782	0	0	1.36518	0	0	0	0	0	2.91084	0
P0DMV8	0	0.453971	0	0	0	0	-0.81839	-0.648775	0.169615	0.162972	-0.0315329	0.444822	0.756048	1.2189
P0DMV9	0	0.453971	0	0	0	0	-0.81839	-0.648775	0.169615	0.162972	-0.0315329	0.444822	0.756048	1.2189
P0DOX5	0	0	0	1.69315	0.661719	-1.03143	0	0	0	0	0	0	0	0
P0DOX7	0	0	0	0	0.775976	0	0	0	0	1.71109	0	0	0	0
P0DP23	0.761775	0.89366	0	0.131885	0	0	-0.543705	0	0	0.367749	-1.08373	-0.192145	1.02681	0
P0DP24	0.761775	0.89366	0	0.131885	0	0	-0.543705	0	0	0.367749	-1.08373	-0.192145	1.02681	0
P0DP25	0.761775	0.89366	0	0.131885	0	0	-0.543705	0	0	0.367749	-1.08373	-0.192145	1.02681	0
P0DPB6	1.33588	0	0	0	0	0	0	0	0	0	0	-0.242086	0	0
P0DPI2	0	0.0124688	0.914784	0	0	0.902315	-0.270096	0.457331	0.727427	-1.1226	-0.0725674	1.6283	-0.385402	0.826945
P10153	-1.8579	0	-0.68394	0	1.17396	0	0	0	0	0	0	0	-3.51691	-1.90827
P10253	0.468415	-0.781395	-1.08939	-1.24981	-1.55781	-0.307999	0.712998	0.000325102	-0.712673	-0.636263	0	0	-1.2586	0.309402
P10321	1.04855	-0.940312	-0.825431	-1.98886	-1.87398	0.114881	0	0	0	1.12923	0	0	-0.487298	-1.2771
P10412	-0.355897	0	1.18414	0	1.54003	0	0.86802	0.571213	-0.296807	0.251909	0.759816	1.57178	0	0
P10415	0.146735	0	0	0	0	0	0.753444	0.858116	0.104671	0.546528	1.08205	1.4926	-1.60844	-0.454913
P10599	0	-0.597903	-0.103215	0	0	0.494688	-0.3493	0	0	1.14696	-0.319831	-1.13363	1.05436	0.990372
P10606	-0.204025	0.609263	1.20417	0.813288	1.4082	0.594911	0.0178226	0	0	0.350028	0.647951	1.08456	-0.107107	0
P10619	-0.156716	-0.661576	-0.333691	-0.50486	-0.176975	0.327885	1.22407	0.741401	-0.482674	-1.3997	0.383398	0	-1.68579	0
P10644	0.390984	0.138051	0.143855	-0.252933	-0.247129	0.00580411	0.245872	0.497528	0.251656	1.24872	-0.561069	-0.441003	-0.234563	0.139319
P10768	0.751421	0.569649	0.600849	-0.181772	-0.150573	0.0311997	-0.579301	-0.727955	-0.148654	0.410098	-0.0173294	0	1.31687	1.38568
P10809	-0.385898	-0.107479	0.341832	0.278419	0.72773	0.449311	0.347768	0.22456	-0.123209	-0.668103	0.0922792	1.3763	-0.310742	-0.416867
P10909	0	0	0	0	0	0	0	0	0	0	0	-1.18596	0	0
P11021	-0.076453	-0.100775	0.397203	-0.0243219	0.473656	0.497978	0.320838	-0.0199658	-0.340804	-0.769725	0.229567	0	-1.44531	0.186932
P11117	0	0	0	0	0	-2.22738	0	0	0	0	0	0	0	0
P11166	-0.2124	0	-0.316112	0	-0.103712	0	-0.192259	0.522879	0.715139	0.231567	0	1.0021	-2.19313	0
P11169	0	0	0	0	0	0	0	-0.584698	0	-0.945277	1.37568	0.0229937	-1.64168	-0.678919
P11182	0.294952	0.187451	0	-0.107501	0	0	0.507631	0.436505	-0.0711251	-0.196225	0.121302	1.33481	-0.313984	0
P11215	0	0	0	1.20843	0	0	0	0	0	-2.16788	2.19982	0	0	0
P11216	0.716479	0	0	0	0	0	0	0	0	0	-0.0381352	-1.56514	0	0.649962
P11217	0	0.0300168	0.0728462	0	0	0.0428294	-0.530267	-1.05011	-0.519846	0.910002	-0.206055	0	0	0.821041
P11234	0.682174	-0.599702	-0.793201	-1.28188	-1.47537	-0.193499	0	0	-0.737759	0.257611	0	0	0	0.0785666
P11308	-0.259947	-0.459017	0.265896	-0.19907	0.525843	0.724913	0.218873	0.0669191	-0.151954	0.345048	-1.05131	0	-0.520515	-1.18777
P11310	0	-0.0360705	0.605917	0	0	0.641988	0.839546	1.21971	0.380165	-0.734506	0.161172	0	-0.0646786	0.17459
P11387	-0.266889	0.00952607	0.734431	0.276415	1.00132	0.724905	0.507085	0.589938	0.0828534	-0.268039	0.469427	0	-0.348209	-0.906548
P11388	0.0248908	-0.215269	0.613653	-0.240159	0.588762	0.828922	0.774817	0.0856483	-0.689168	0.616684	0	1.53042	-0.606837	-1.16477
P11498	0	0	0	0	0	0	0	0.620879	0	0	1.17846	0	0	-1.03866
P11586	0.564036	0	0.322656	0	-0.24138	0	-1.1425	-0.802496	0.339999	0.944785	-0.343821	-0.850497	1.31744	-0.312035
P11678	0	0	0	0	0	0	0	-1.8048	0	0	0	0	0	0
P11717	0	0	0	0	0	0	0	0	0	-1.45994	0	0	0	0
P11836	0	0	0	0	0	0	0.520361	0	0	0	0.46234	-1.55053	0	1.1732
P11908	-1.05097	-0.371473	-1.12076	0.679497	-0.0697889	-0.749286	0.484243	0.289313	-0.19493	-0.617877	0	0	0.686532	0
P12018	0	-1.23165	0	0	0	0	0	0	0	0	0	0	0	-0.754178
P12081	0.547059	0.467611	0.432109	-0.0794479	-0.11495	-0.0355022	0.497063	0.0778394	-0.419224	-0.236646	-0.441323	0	0.905318	1.02305
P12235	0	0	0	0	0	0	1.04779	-0.256729	-1.30452	0	0	0	0	-1.43285
P12236	-1.5425	-1.44863	-0.536215	0.0938717	1.00628	0.912411	0.470374	0.22141	-0.248965	-0.0808505	-0.772689	0	-0.935473	-0.36204
P12259	-3.41296	-1.07285	0.0399912	2.34011	3.45295	1.11284	0	0	0.0853042	-1.5206	2.23195	0	0	-0.267401
P12268	0.251089	0.397588	0.424991	0.146499	0.173902	0.0274035	-0.580326	-0.322018	0.258308	-0.0644879	-0.104149	-0.472784	1.87929	0.36893
P12429	-2.54428	-0.965141	0	1.57914	0	0	0	-1.43279	0	-4.52729	0	0	0	-2.38683
P12694	0.129687	0.386594	0	0.256908	0	0	0.724631	0.546123	-0.178509	-0.56777	0.229721	1.31509	0.722641	-0.105324
P12724	0	0	0	0	2.49611	0	0	0	0	-3.90948	0	0	0	0
P12931	0	0	0	-2.23102	0	0	0	0	0	0	0	0.0349168	0	0
P12955	1.01762	0.7821	0.862891	-0.235518	-0.154728	0.0807906	-1.15619	-0.747675	0.408519	0.29661	-0.396549	-1.40822	1.82328	0.277485
P13051	-0.73388	-1.76524	-0.700035	-1.03136	0.0338452	1.0652	0.774744	0.190951	-0.583793	-0.296112	-0.65368	0	-0.771916	0
P13073	-0.628591	0.0470247	0.395459	0.675615	1.02405	0.348434	0	0	0	-0.359026	0	0.171009	-0.859312	0.0131987
P13473	-0.373225	-0.0954867	-0.306996	0.277739	0.0662293	-0.211509	0.595458	0.206552	-0.388906	-0.970528	0	0	-1.59303	0
P13489	0.389359	-0.112361	0.10823	-0.501721	-0.28113	0.220591	-1.24701	-0.413752	0.833258	0.623984	-0.327263	-1.2436	0.990807	0.538395
P13612	0.540915	0.658091	1.32614	0.117175	0.785225	0.66805	1.40732	0	0	0.520749	0.108169	0	-0.490975	-0.509744
P13637	-0.403261	-0.476954	-0.750843	-0.0736926	-0.347582	-0.27389	1.16691	0.219376	-0.947535	0.19771	0.0535181	-0.412077	-0.485016	-0.5374
P13645	0.028037	-0.861391	-0.266751	-0.889429	-0.294788	0.594641	0.600338	-0.671984	-1.27232	-0.505958	-0.875123	-0.17217	-2.52734	1.47963
P13647	-0.498851	0.00419255	0.359663	0.503044	0.858514	0.35547	0.300454	-0.418765	-0.719219	-0.227843	0	0.658999	-2.31473	1.77566
P13667	-0.164611	-0.13035	-0.11099	0.0342605	0.0536213	0.0193607	-0.178045	0.117547	0.295592	-1.24044	0.453263	1.40069	-0.83781	0.112159
P13674	0	-0.0157764	-1.96607	0	0	-1.95029	0.444743	0	0	-1.39984	0	0	1.80554	0
P13727	0	0	0	0	-0.940772	0	0	0	0	0	0.723445	0	0	-4.77588
P13796	0.599716	-0.0728665	-0.237131	-0.672582	-0.836847	-0.164264	-0.210199	0.30166	0.511859	0.554738	-1.01156	0	0.80249	0.656576
P13798	0.35791	-0.100798	-0.470829	-0.458709	-0.828739	-0.37003	-0.115033	0.778311	0.893345	0.697676	-0.298819	0	1.3228	1.22479
P13807	0.488069	-0.0774396	-0.42616	-0.565508	-0.914229	-0.34872	-0.639687	-0.529251	0.110437	-0.263396	0	0	0.14704	-1.03599
P13861	0.492286	0.826531	0.119639	0.334245	-0.372648	-0.706892	0.0484039	0.677777	0.629373	-0.760647	-0.491548	0	1.94373	0.0795467
P13984	0.563206	-0.618323	0	-1.18153	0	0	-0.618613	-0.776441	-0.157828	0.848767	-0.461982	-0.164099	-0.225117	0.653316
P13995	0	0	0	-0.126817	0	0	0.252361	0.427255	0.174895	-2.6849	0	0	0	0
P14174	0	0.429518	-0.0543489	0	0	-0.483866	-0.82692	-1.10155	-0.274627	0.16052	0	0	1.52771	1.05389
P14209	0	-0.555909	0.452093	0	0	1.008	-0.230237	0	0	-0.246793	-0.352354	1.23606	-1.84123	0.598054
P14314	0	0	0	-0.257682	0.167609	0.425291	0.408194	0	0	-0.384787	-0.161291	1.20226	-1.77002	0
P14316	0	0	0	0	0	0	0	0	0	0	0	1.0325	0	-0.179264
P14317	0.99319	1.04107	0.430678	0.0478836	-0.562511	-0.610395	-0.638471	-0.139228	0.499243	0.535091	-0.167969	-0.69091	1.71658	0.495061
P14406	-0.311898	0	0.92228	0	1.23418	0	0	0.355041	0	0.273286	0.553134	0	-0.0615151	-0.44972
P14550	0	0.0731828	0.50943	0	0	0.436247	-0.111832	0.116557	0.228388	0.263382	-0.448792	0	1.34619	0.127082
P14598	0.430759	0	0.858712	0	0.427953	0	1.45616	-1.45307	-2.90923	1.56226	0.730476	0	0	-0.322163
P14618	0.30348	0.58498	0.414984	0.2815	0.111503	-0.169997	-0.0798429	-0.166759	-0.0869163	-0.027989	-0.263934	0	2.09665	0.471887
P14625	-0.0766839	-0.131967	0.232402	-0.0552826	0.309086	0.364369	0.339598	-0.237829	-0.577427	-1.42223	0.439777	1.43051	-1.29198	-0.016078
P14635	0	-1.76684	-1.6727	0	0	0.0941399	-0.0745619	0.0609544	0.135516	0.311502	-0.48245	0	0	1.13538
P14649	0	1.54162	1.60863	0	0	0.0670154	0	0	0	-0.618897	0.878353	0	0	0
P14780	0	0	0	1.96126	0	0	0	0	0	-5.25522	0	0	0	0
P14854	0	0.0215197	1.41318	0	0	1.39166	0.543291	-0.631274	-1.17457	0.574433	0.586678	1.09586	-0.774856	0
P14859	-0.255354	-0.0229453	-0.318108	0.232409	-0.0627544	-0.295163	-0.510646	-0.0335874	0.477059	1.12821	-1.05919	-0.0801191	0.0128384	-0.105305
P14866	0.3986	0.606406	0.858214	0.207805	0.459614	0.251809	0	0.336693	0	0.635193	-0.156639	1.19922	0.321921	0.0180123
P14868	0.440062	-0.210281	-0.43683	-0.650343	-0.876892	-0.226549	-0.017103	-0.161358	-0.144255	0.302937	0.0300563	0	0.734954	1.01396
P14923	0.220421	0.189336	0	-0.0310846	0	0	-0.607647	-0.916388	-0.308741	-0.418604	0	0	-1.58675	0
P15104	0	0	-1.44657	0	0	0	0.0245012	0	0	0	0	0	0	-0.217075
P15121	0.514222	0.520217	-0.0417248	0.00599429	-0.555947	-0.561941	0.275316	-0.086086	-0.361402	0.25284	-0.387404	-0.563374	1.24655	0.792948
P15153	-0.169259	0.350527	0.394462	0.519786	0.563722	0.043935	0	-0.368061	0	1.07814	0.111901	0	0.697149	0.94403
P15170	-1.3383	0	0	0	0	0	0	0	-0.571963	0.0910421	0	0	0	0.779261
P15311	0.332931	1.02652	0.460351	0.693593	0.12742	-0.566173	0.701208	0.248741	-0.452467	1.30634	-1.20728	-1.24127	0.794719	0.598126
P15336	0	0	0	0	0	0	0	0	0.276931	0	0	1.2405	0.142732	0.152555
P15374	1.35014	0.269205	0.445716	-1.08094	-0.904427	0.176511	0	0	0	0.23117	-0.373461	0	1.30629	0.903933
P15391	0.0628648	0.611014	-0.409758	0.548149	-0.472623	-1.02077	0	1.47121	0	0.269192	-0.367844	0	2.73242	0.589131
P15531	1.24442	0.280792	0.126493	-0.963627	-1.11793	-0.154299	-0.363863	0.129279	0.493142	-0.154827	-0.0679869	0	0.769777	0.280176
P15586	-0.503285	-0.381959	0.130972	0.121326	0.634257	0.512931	0	0.216822	0	-1.43918	0.0858547	-0.0549141	-0.880839	0.99107
P15814	-1.21687	-0.793445	-0.320393	0.423424	0.896477	0.473052	0.723278	0	0	0	0	0	-0.970348	0
P15880	0	0.230685	0	0	0	0	-0.541316	-0.972031	-0.430715	-0.0608493	-0.291408	-1.12516	0.469906	0.496876
P15923	-0.224862	-0.176081	-0.381161	0.0487815	-0.156298	-0.20508	-0.483427	0.689076	1.1725	0.942159	-0.781143	1.10517	0.095574	0
P15924	0	0	0	-1.45296	0	0	0	0	0	0	0	0	-0.84262	0
P16070	1.36207	1.89672	0.885529	0.534648	-0.47654	-1.01119	-1.15086	-0.545265	0.605596	0.757918	-0.578469	-0.529883	0.0554171	0
P16150	0.413036	0.639493	0.265092	0.226458	-0.147944	-0.374401	0.27155	0.52056	0.24901	0.430572	0.478752	0.656733	0.0349501	-1.38595
P16152	0.495946	0.279792	0.355827	-0.216154	-0.140119	0.0760346	-0.944014	0.343166	1.28718	2.37033	-0.621026	0.0398455	1.04415	2.13426
P16157	0	0	0	0	0	0	0	-2.36259	0	0	0	0	0	0
P16219	-0.429431	-0.48433	-0.238871	-0.0548983	0.19056	0.245459	0	0	-1.84531	-0.315304	0.204443	0.151979	-0.837579	0
P16278	0.564741	-0.108228	-0.468575	-0.672969	-1.03332	-0.360347	0	0	0	-0.924307	0.650812	0	-1.20449	0.793987
P16298	0.190887	0.146045	0.32071	-0.0448426	0.129823	0.174666	-0.201771	0.124536	0.326308	0.646581	-0.869916	0	1.38937	0.121683
P16401	-0.527237	0.270972	1.02993	0.79821	1.55717	0.758957	0.617464	0.48889	-0.128574	0.372564	0.343583	0	-0.198854	-0.640907
P16403	-0.483249	-0.097621	0.324088	0.385628	0.807337	0.421709	0.898886	-0.0386277	-0.937514	0.721731	0	0	-0.476533	-1.13923
P16435	0	0.694449	0.128788	0	0	-0.565661	-0.057535	-1.04601	-0.988476	-0.216428	0.247317	0	-0.323438	0
P16444	0	-0.188479	-0.724783	0	0	-0.536305	0	0	0	0	0	-1.36497	0	0
P16671	0	0	0	0	-1.53796	0	0	0	0	0	0	0	0	0
P16885	0.677072	0	0	0	0	0	-0.717593	-0.273281	0.444312	1.71203	-0.810608	-0.21621	1.14196	0.0986492
P16930	0.571499	-0.253622	0.322691	-0.825121	-0.248808	0.576313	0	0	0	-0.582191	0	-1.29775	1.09751	1.59196
P16949	0.286406	-0.0393636	-0.536243	-0.325769	-0.822648	-0.496879	-0.229879	0	0	0	-0.0843054	0	1.41081	0
P16989	0.350152	0.028136	1.1607	-0.322016	0.810549	1.13257	-0.220233	-0.117621	0.102613	0.433541	-0.927708	-0.222185	0.662301	0.291394
P17026	0.495254	-0.133286	0.0838212	-0.62854	-0.411432	0.217107	0.442099	0.58145	0.139351	0.761132	-0.120108	2.3126	0.323064	-0.279398
P17028	0.28664	0.0022606	-0.178129	-0.284379	-0.464768	-0.180389	1.09496	0.577095	-0.517862	0	0	2.57546	-0.00507162	-0.294932
P17050	-0.682772	-1.007	-0.692442	-0.324227	-0.00966969	0.314557	0	0	0	-0.332161	-0.0840163	0	-0.135013	0
P17152	-0.233296	-0.117376	0.512496	0.115919	0.745792	0.629872	0.92369	0	0	-0.366685	0.0265564	0.940428	-1.03081	-0.721434
P17174	0.808836	0.763011	0.304348	-0.0458251	-0.504487	-0.458662	-1.07802	-0.595464	0.482557	-0.00576337	-0.536017	0	0.639813	0.477286
P17213	0	0	0	0	3.38665	0	0	0	0	-3.21619	0	-0.177762	0	0
P17612	0.894399	-0.598058	0	-1.49246	0	0	0.634464	0	0	0	-0.393393	0.217526	0	0
P17655	-1.51914	-1.49862	-1.91702	0.0205208	-0.397876	-0.418397	0	0	-0.492771	0	0	-0.275812	0	0
P17706	0	-0.547682	-1.03767	0	0	-0.489987	0.0186073	0.147443	0.128836	0.657156	-0.823276	0	0	0.194095
P17812	0.251535	-0.30393	-0.130393	-0.555465	-0.381928	0.173538	0.591667	0.994844	0.403177	0.0698643	0	-1.04203	0.748146	-0.172558
P17844	0.222769	0.0817847	0.387654	-0.140984	0.164886	0.30587	0.15548	-0.116157	-0.271637	0.721259	-0.261982	0	0.230261	-1.15424
P17858	0.639297	-0.0708075	-0.145247	-0.710104	-0.784544	-0.0744397	-0.333846	0.38301	0.716856	-0.265019	-0.673135	-1.11221	1.0671	-0.0369238
P17900	0	0	0	0.226963	0.473209	0.246247	-0.935673	-0.577356	0.358317	-1.35008	0.209691	-0.126913	0.452271	1.01768
P17987	0.607539	-0.00132903	-0.130699	-0.608868	-0.738238	-0.12937	-0.362981	-0.34693	0.0160512	0.483931	0.2728	-1.08921	0.48046	0.904662
P18206	0.262314	0.381831	0.00252347	0.119518	-0.25979	-0.379308	-0.0872945	0.0855829	0.172877	0.0946181	-0.804779	-1.99183	1.03521	-0.369021
P18669	0	0	0.0907999	0	0	0	-2.16965	-1.29799	0.871663	2.00807	-0.0181927	0.0357077	-0.209022	1.08402
P18858	0.19143	-0.0936612	-0.0100178	-0.285091	-0.201447	0.0836434	0.110736	-0.116387	-0.227123	0.243573	0	0	0.930062	-1.27593
P18859	-1.06261	-0.636446	0	0.426166	0	0	0.102178	-0.840097	-0.942275	0	-0.330666	0	-1.17607	0.0482187
P19474	0	0	0	0.481161	0.129455	-0.351706	8.57913	0	0	0.519094	0	-1.46595	0.287287	0.768762
P19525	0.457408	0	0.13967	0	-0.317737	0	-0.747559	-0.0469544	0.700605	-0.230843	-0.307486	-1.20967	0.880499	0.549537
P19623	0.823614	0.68344	0.670261	-0.140174	-0.153353	-0.013179	-0.616913	-0.213138	0.403774	-0.249738	-0.205916	0	1.55726	0.945733
P19652	0	0	0	0	0	-1.9707	0	0	0	0	0	0	0	0
P19823	-1.22537	0.231256	-2.2843	1.45663	-1.05893	-2.51556	0	0	0	0.0816954	2.49398	-1.5933	-5.66082	0
P20020	0.261727	-0.253256	0	-0.514983	0	0	0.554006	0.363489	-0.190516	0.304092	-0.135519	0.858152	0	-1.6936
P20042	0	0.0540166	0.166165	0	0	0.112148	-0.367697	-0.262522	0.105175	0.126984	-0.145824	0	1.22832	-0.256192
P20073	0.53409	0.632209	1.13621	0.0981183	0.602118	0.503999	-1.17328	-0.90448	0.2688	-0.144373	-0.208697	0	0.486578	-0.180951
P20160	0	0	0	1.22873	0	0	0	0	0	-2.97978	-0.163541	0	-4.53277	0
P20273	0	0.139853	-0.458178	0	0	-0.598031	0.656498	1.48265	0.826154	-0.187364	0.836697	0.317251	1.79002	0.12172
P20290	0.207019	0	0.837983	0	0.630964	0	-0.613337	-1.29843	-0.685093	0.620976	0.107976	0	0.922911	0.454329
P20292	-1.38263	-0.382184	0.09069	1.00045	1.47332	0.472874	0	-0.759373	0	-0.648691	0.66954	-1.44762	-0.439957	0
P20340	-0.366237	-0.608778	-0.393543	-0.242541	-0.0273054	0.215235	0.257708	-0.342434	-0.600142	0.117892	-0.0815538	0.146051	-1.20038	-0.487205
P20591	0.270574	0	0.205596	0	-0.0649781	0	0	0	0	0	0	0	-1.53628	1.73781
P20671	0	0	0	0	1.50692	0	0.144279	-0.584903	-0.729182	0	1.21421	0	0	-1.22173
P20674	0.0537246	0.717849	1.22467	0.664125	1.17095	0.506823	0.305591	-0.184491	-0.490082	0.0314573	0.660945	0.734076	-0.00231332	-0.964077
P20700	-0.195618	0.3981	0	0.593718	0	0	1.68713	0.871296	-0.815831	0.274169	0.368995	1.34641	-1.04712	0
P20936	0.760383	-0.116406	-0.374387	-0.876789	-1.13477	-0.257981	0	0	-0.107787	0	0.056181	0	0	0
P21127	0.711361	-0.224139	-0.0762069	-0.9355	-0.787567	0.147933	-0.316182	0	0	0.3073	0.21374	0.0182607	-0.00142829	-1.21145
P21333	-0.452424	-0.233488	0.352664	0.218936	0.805088	0.586152	-0.0483986	0.0105657	0.0589643	0.681861	-1.17435	-2.16037	0.016905	-0.0763592
P21589	0	1.16009	-1.90256	0	0	-3.06265	-1.53005	-1.08697	0.443074	-0.900026	0.152073	0	0	-0.410201
P21675	0.924398	-0.339445	0	-1.26384	0	0	0	0	0	0.325783	0	0	-0.369866	0
P21796	-1.02127	-0.317451	0.0556258	0.703815	1.07689	0.373077	0	-0.0509469	0	-0.295713	0.222247	0.816708	0.0443717	-0.745422
P21854	0	1.35072	0	0	0	0	0.109389	0.958013	0.848624	0	0	0.350454	0	-0.382851
P21926	0	0.567364	0.526049	0	0	-0.041315	1.55872	0.565725	-0.992999	1.98591	-0.42525	0	1.31989	0
P22087	0.468969	0.327961	1.39532	-0.141007	0.926351	1.06736	0.272715	0.322525	0.0498101	0.0969187	0.625376	0.220697	0.270527	-0.271893
P22234	0.548999	0	0	0	0	0	-0.499396	-0.0231278	0.476268	0.128887	0.0630888	0	1.97013	0.65157
P22307	0	0	0	-0.111029	0.320591	0.43162	-0.0494112	0	0	0	-0.479168	0.651606	-3.93531	-1.17143
P22392	0.76059	0.423912	0.0664948	-0.336678	-0.694095	-0.357417	-0.573272	-0.399748	0.173524	-0.0681186	-0.220659	0	1.72014	0.212621
P22626	1.03989	0.197053	0.577795	-0.842837	-0.462095	0.380742	0.659711	0.592106	-0.067605	0.974546	-0.323371	0.990955	0.536109	-0.735446
P22681	0.840781	0	-0.985041	0	-1.82582	0	-0.0254455	0.456408	0.481854	0.748343	0.281625	0	0.768121	0
P22830	0	0	0	0	0	0	0.0895251	-1.82717	-1.91669	0	1.2844	0.071749	0	-2.92734
P22894	0	0	0	0.877676	0	0	0	0	0	-2.39489	0	0	0	-1.19673
P22897	0	0	0	0	0	0	0	0	0	0	1.56322	0	0	0
P23229	0	0	0	0	0	0	0	0.499237	0	-1.5793	0	0	0	0
P23246	0	0	0.768824	0	0	0	0.455711	0.336166	-0.119545	0.909136	-0.15894	1.24437	0.589796	0
P23284	0	-0.527327	0	0	0	0	-0.191507	0	0	-0.764042	0.229476	0.123116	-1.36081	0.544758
P23381	0.720553	0	-1.17297	0	-1.89352	0	-0.864609	-0.543414	0.321194	0.483636	0	0.448558	0.131812	0.933873
P23396	0.112701	-0.257959	-0.441043	-0.37066	-0.553745	-0.183085	-0.426904	-1.16627	-0.739363	-0.0211229	-0.464172	0	0.594895	-0.433551
P23443	0	0	0	-0.872408	0	0	0	0	0	0.98234	-0.553996	0	1.17464	0
P23458	0.907306	1.05622	1.17911	0.148919	0.271806	0.122887	0.94298	0	0	0.977729	-0.157531	0.303453	-0.0455571	0
P23469	0	0	0	-1.31901	-0.714893	0.604119	0	-0.0394196	0	0.583534	0.202646	0.56791	0.919831	0
P23497	-0.0487073	0.138981	1.10585	0.187688	1.15456	0.966869	-0.690982	0	0	-0.0902005	0	0	-0.673432	-0.231727
P23511	0	0	0.699966	0	0	0	0.00350038	0	0	1.38178	0	0	0.464434	0
P23528	0.287642	0	0	0	0	0	-0.628806	-0.272617	0.356189	1.05642	-0.579525	0	-0.0056115	0.5214
P23634	0.0118842	-0.0920034	0.539792	-0.103888	0.527908	0.631796	0.47559	0.358208	-0.117381	0.238082	0.211805	0	0.424727	-1.24128
P23743	0.498368	0.557268	0.361614	0.0589005	-0.136754	-0.195654	0.11612	0	0	1.28864	-0.441243	0	-0.119101	0.719097
P23921	-0.284717	-0.823775	-0.969345	-0.539058	-0.684629	-0.14557	0.017329	0.0897762	0.0724472	1.14477	-0.424434	-0.955117	-0.0543127	-0.324537
P24158	-2.04082	-1.40669	0.622397	0.63413	2.66322	2.02909	0	0	0	-2.62137	2.42603	-3.83723	-4.64326	-2.54504
P24534	0	-0.284669	-0.0448738	0	0	0.239795	-0.836704	0.444878	1.28158	0.190565	0	0	0.604023	0
P24539	-0.467653	-0.989954	-0.175955	-0.522301	0.291698	0.813999	0.36315	0.0331554	-0.329995	-0.0494723	-0.359944	-0.00865827	-1.59442	0
P24557	0.0587538	0	-0.477364	0	-0.536118	0	0	0	0	-1.92024	0	0	-1.56568	0
P24666	0.38205	0.334541	0.499798	-0.0475089	0.117747	0.165256	-0.0095325	-0.298575	-0.289043	0.254375	0	0	1.09515	1.32602
P24844	0	0	0	0.517363	-0.650627	-1.16799	0	0	0	0	0	0	0	0
P24941	0.0255515	-0.306813	-0.82399	-0.332364	-0.849542	-0.517178	-0.225204	0.336339	0.561543	0.321263	-0.526934	-0.404511	0.55386	-1.1529
P25098	0.565061	-0.0172392	0.331996	-0.582301	-0.233065	0.349236	-1.0874	-0.320526	0.766875	0.842667	-0.797168	-0.868745	1.62057	0.2464
P25398	0	0.483627	0.40294	0	0	-0.0806869	-0.583158	-0.718324	-0.135166	0.162376	-0.0239094	0	1.50009	-0.366215
P25440	-0.0572632	-0.281877	-0.462689	-0.224614	-0.405426	-0.180812	0	-0.15526	0	1.04773	-0.427138	0	0.0334922	0
P25774	0.351352	1.12478	1.1263	0.773425	0.774944	0.00151965	-1.14627	0.460762	1.60704	0	1.39688	0	0	0
P25786	0	0.465597	0.0972161	0	0	-0.368381	0	-0.623491	0	0.376255	0.0849205	0	0.795277	1.2188
P25787	0.647013	0.086092	-0.0347286	-0.560921	-0.681742	-0.120821	-0.591977	-0.921439	-0.329462	0.551559	0.0303222	-1.28587	1.14017	0.576699
P25963	0	0.743329	0	0	0	0	0	0	0	0	-0.596279	0.19996	1.65437	-0.149118
P26038	0	0.245728	1.02777	0	0	0.782039	-0.105436	-0.397818	-0.292381	1.06342	-0.304734	-1.3085	0.851293	0.226937
P26368	0.775559	0	0	0	0	0	0	0	-0.292839	1.12056	0.14485	0	-0.557013	-0.507462
P26440	-0.318334	-0.406816	0.579392	-0.0884821	0.897725	0.986207	0.332764	-0.167241	-0.500005	-1.16917	0.0917967	0.698322	-0.75432	-0.0540387
P26447	0	1.75905	0	0	0	0	-1.84867	-0.97669	0.871984	-1.69957	-0.793256	0	-0.450232	-0.127191
P26583	0.634676	0.284362	0.360475	-0.350314	-0.274202	0.0761126	-0.306459	-0.36289	-0.0564309	1.19364	-0.268629	0	-0.656594	0
P26639	0.488812	0.318754	0.244035	-0.170058	-0.244777	-0.0747191	-0.403344	-0.373824	0.0295206	-0.0872557	-0.715732	-0.682791	1.14173	0.164184
P26640	0.23754	0.269818	0.824239	0.0322771	0.586698	0.554421	-0.992866	-0.0772695	0.915596	-0.119488	-0.53096	-0.875768	1.1019	0.195978
P26885	0	-0.529286	0.600522	0	0	1.12981	0.316069	0	0	-0.539912	-0.000470911	0	-3.79784	0.828963
P27105	-1.54216	-0.494945	-1.27437	1.04721	0.267788	-0.779425	0	-1.92033	0	-2.16882	0	-2.00827	-3.20703	0
P27144	0	-0.651354	-0.232419	0	0	0.418934	0	2.15743	0	-1.99001	0	0	0	-3.28527
P27448	0.519503	0.26461	0.526945	-0.254893	0.007442	0.262335	0.527129	0.353309	-0.173819	0.588149	0.597025	1.33271	-0.054536	-0.371822
P27482	0	-0.526989	-0.451021	0	0	0.0759679	0	-1.09104	0	0	0	0	0	0
P27635	0.494948	0.912012	0.886756	0.417065	0.391808	-0.0252567	-0.707405	-0.869023	-0.161617	0.496239	0.0318535	0	1.01665	0
P27694	0.304472	-1.10022	-0.860545	-1.40469	-1.16502	0.239671	0.42888	0.125553	-0.303328	0.617036	-0.964993	-1.72458	-0.317084	0.0914493
P27707	0.715586	-0.951904	0.132445	-1.66749	-0.583142	1.08435	-0.299951	0.322732	0.622684	1.41691	-0.718347	0	-0.0436691	0.249534
P27708	0.23129	0	0.180846	0	-0.0504441	0	-0.361701	0.308088	0.669789	-0.189536	-0.383435	-0.523262	1.74057	0
P27797	0	-0.382129	-0.164406	0	0	0.217723	0.658848	0.329226	-0.329622	-0.926327	0.259235	1.25766	-1.13697	0.243803
P27816	0.368368	-0.226558	0.0509243	-0.594925	-0.317443	0.277482	-0.638017	0.149974	0.787991	0.821356	-0.865617	0	2.24479	0.760577
P27824	0	-0.180589	0.810999	0	0	0.991588	0.00332687	-0.245639	-0.248966	-0.672773	0.596629	0.63945	-1.29324	-0.565603
P27986	0.558517	0.161639	-0.740312	-0.396878	-1.29883	-0.901951	-0.687777	0.252114	0.939891	1.46603	0	0	0.699511	0.386134
P28065	0.234708	0.166696	0.00683976	-0.0680115	-0.227868	-0.159857	-1.09341	-0.548579	0.544836	0	-0.996957	-0.357684	1.18217	0.171733
P28066	0.415403	0.688062	0.505006	0.272659	0.0896032	-0.183056	-0.756002	-0.345704	0.410298	0.644283	-0.428949	0	1.39509	0.972113
P28072	0.654091	0.364253	0.779551	-0.289838	0.125461	0.415299	-0.338701	0.00698222	0.345683	0	-0.0553093	-0.869788	-0.133868	-1.16127
P28161	0.196767	-0.143857	-0.146106	-0.340623	-0.342873	-0.00224922	0	-1.20708	0	0.540865	0	-0.596919	1.20335	0.0272973
P28288	0	0	0	0.24421	0.375426	0.131215	0.589331	0.599857	0.0105258	-0.88185	0.521588	0	0	-1.08464
P28331	0.108557	0.383766	1.15237	0.275209	1.04381	0.768605	0.697464	-0.56254	-1.26	0.215165	0.272013	0.365687	-0.164036	-0.974226
P28340	0.720487	0.8093	0.488083	0.088813	-0.232403	-0.321216	0	0.298298	0	-0.0946832	-0.214729	-0.431151	1.63633	-0.221209
P28676	0	-1.45868	0.165956	0	0	1.62464	0	0	0	0	2.18143	0	-3.10883	-0.203598
P28907	0	0	0.765697	0	0	0	0.929987	1.64286	0.712877	1.58213	0.210868	0.4327	-1.10798	-0.401919
P29083	0.208538	-0.679257	-0.670911	-0.887794	-0.879449	0.00834549	-1.08884	-0.283627	0.805217	1.2433	-0.0617057	0	0.596531	0.0591448
P29144	0.456405	0.610904	-0.276719	0.154499	-0.733124	-0.887623	-0.307855	0.0522496	0.360105	0.26806	-0.91095	0	1.5658	0.525451
P29218	0.298249	0.393233	-0.120836	0.0949844	-0.419085	-0.514069	-0.320682	-0.138785	0.181897	0.443729	-0.510382	0	1.208	0.746151
P29350	0.12694	1.15121	0.154254	1.02427	0.0273145	-0.996955	-1.49775	-0.481436	1.01632	0.503122	-0.849199	0	1.09781	-0.0969319
P29353	0	0	0.249126	0	0	0	0	0	0	1.35764	0.944689	0	0	0.044431
P29375	-0.598064	0	1.20266	0	1.80072	0	0	0.191889	0	0.967452	1.2881	0	0.307437	0
P29466	0.556292	-0.269067	-0.969132	-0.825359	-1.52542	-0.700065	0	0	0	0.865319	-0.765441	0	-0.996741	0.505477
P29590	0	0.416304	0.864812	0	0	0.448508	-0.815861	0.236324	1.05219	-0.587649	-0.0354105	0	0.213074	0.695172
P29692	0.443318	2.91781	2.44197	2.47449	1.99866	-0.475838	-0.537572	-0.499304	0.0382685	-0.270658	0	0	1.5197	0.585906
P29728	0.0571244	0.323746	1.00029	0.266621	0.943162	0.676541	-1.56561	-1.86252	-0.296913	-0.264091	-0.765608	0	0.553293	0.140308
P29966	0	0.911694	-2.33015	0	0	-3.24184	0	0	0	0	0	0	0	0
P29992	0	-0.371382	-0.289575	0	0	0.0818078	1.2667	0.270963	-0.995737	-0.0400142	-0.109883	0.175725	-0.48047	-1.04412
P30038	-0.345822	-0.0725066	0.514626	0.273316	0.860449	0.587133	0.385765	0.604487	0.218722	-1.71246	0.40897	0.73092	-0.555257	-0.0183802
P30040	0.137184	0.524942	0.674921	0.387758	0.537737	0.149979	0.158723	-0.0310835	-0.189807	-0.571723	1.07765	1.49203	-0.818563	1.28909
P30041	0.750923	0.343273	0.267403	-0.40765	-0.48352	-0.0758704	-0.80582	-0.473183	0.332637	0.0713288	-0.100254	0	1.16775	-0.318098
P30043	0.352409	-0.424305	-0.634852	-0.776714	-0.987261	-0.210547	0	-1.58279	0	-0.265767	1.17366	0	-1.50347	-1.24126
P30046	0.516281	0.440678	0.261788	-0.0756025	-0.254493	-0.17889	-1.01415	-0.286444	0.72771	0.741356	-0.531095	0	1.04144	0.414938
P30048	-0.646202	-0.28157	-0.24102	0.364633	0.405183	0.04055	0.112469	-0.0174806	-0.129949	-1.30102	-0.023413	0	-0.584531	-0.518665
P30049	0	0	0	0	0	1.24543	0	0	-0.707911	0	0	0.403595	0.538463	-0.88704
P30085	1.01799	0.61479	-0.091361	-0.403201	-1.10935	-0.706151	-0.106602	-0.402783	-0.296181	0.583317	0.714709	0	0.616519	0.462623
P30086	0.198349	-0.359791	-0.2505	-0.55814	-0.448849	0.109292	-0.419594	-0.344821	0.0747729	0.438014	-0.668141	0	1.35062	0.86285
P30419	0	0.0281212	0.0527316	0	0	0.0246105	0.207428	-0.381264	-0.588693	0.221693	0	-1.0029	0.354504	0
P30520	0.02134	-0.00632369	-0.0717149	-0.0276637	-0.0930548	-0.0653912	-0.490075	0.744131	1.23421	0.450679	-0.790355	-1.57035	0.884605	0.454991
P30533	0	-0.0781706	-0.966376	0	0	-0.888205	0	0	0	0	0.790029	0	-1.35469	0
P30566	-0.0329959	-0.049633	-0.185664	-0.0166371	-0.152668	-0.136031	-1.18601	-0.335058	0.850957	0.305885	-0.961405	-0.87191	0.815587	0.26361
P30613	-0.539064	0.308917	0	0.84798	0	0	0	0	0	0	-0.428278	0	2.40795	0
P30622	0	0	0	0	0	0	0	4.55355	0	0	0	0	0	0
P30679	0	0.147433	0.173906	0	0	0.0264729	0.264652	0.101893	-0.162759	0.146952	0	0.469593	0.176932	-1.54615
P31146	0.0359255	0.591637	-1.03178	0.555711	-1.0677	-1.62341	-1.35471	-0.733116	0.621591	1.31554	-0.71286	-1.99429	0.575392	0.622004
P31150	0.818329	0	0	0	0	0	0.133527	0.373835	0.240308	1.85409	-0.591003	0.243674	0	0
P31151	0	0	0	0	0	0	0	0	0	0	0	0	-1.00856	0
P31153	0.271639	-0.306016	-0.289609	-0.577655	-0.561248	0.0164074	-0.654519	-0.329636	0.324882	0.471568	0	-1.3155	0.891749	0.288035
P31323	-0.0311918	-0.773128	-1.62427	-0.741936	-1.59308	-0.851142	0	0	0	-0.295505	0	0	-0.899019	0
P31350	-0.172421	-0.608995	-1.08287	-0.436574	-0.910445	-0.473871	-0.352922	0.40084	0.753761	-0.858955	-0.0467562	0	0	0
P31689	0.525077	0.0151798	0.327266	-0.509897	-0.197811	0.312086	-0.494326	0	0	0.272347	-0.457164	0	0.531287	1.12325
P31749	0	-0.453092	-0.323487	0	0	0.129605	-0.987294	-0.794447	0.192847	0	0.173326	0	1.17122	0.375083
P31751	0	0	0	-1.2139	-1.56453	-0.350632	-0.0886705	0.00128306	0.0899535	0	0	0	0	0.243633
P31930	-0.0166948	0.458597	1.05715	0.475292	1.07385	0.598555	0.491511	-0.107882	-0.599393	-0.189145	0.599962	0.825984	-0.52442	-0.578015
P31939	0.435142	0.3004	-0.161628	-0.134742	-0.59677	-0.462029	-0.701436	0.301946	1.00338	0.490682	-0.613767	-1.25459	1.28882	0.635343
P31942	0.971061	0	1.3365	0	0.365436	0	0.330954	0.722686	0.391733	0.585628	-0.293906	1.21895	0.515288	0
P31944	0	0	0	0	0	0	0	0	0	0	0	0	-1.60365	0
P31948	0.250964	0.372422	0.393826	0.121458	0.142861	0.0214038	-0.89791	-0.0319742	0.865935	-0.0819379	-0.348819	-0.823714	1.15382	0.593733
P31949	0	0.29254	-1.63338	0	0	-1.92592	0	0	0	0.544523	0.623171	-1.60969	0	0
P31997	0	0	0	1.29473	0	0	0	0	0	0	0	0	0	0
P32119	-0.528955	-0.602832	-1.06018	-0.0738777	-0.531225	-0.457347	0.0968261	-0.527474	-0.6243	0	0.680054	-1.95328	0	-0.0362988
P32121	0	0	0	0	0	0	-0.370878	0	0	0	-1.38375	0	0.430339	-0.173925
P32189	-1.51958	-1.55877	-0.673001	-0.0391936	0.84658	0.885774	1.25374	0.953489	-0.300249	0	0.00349395	0	0.305835	-1.12446
P32321	0.642452	-0.343166	-0.738061	-0.985617	-1.38051	-0.394895	-0.363497	0	0	0.469435	-0.0380053	0	-0.209723	0.85428
P32455	1.25121	1.14089	-0.288747	-0.110317	-1.53995	-1.42964	-2.73986	-1.12659	1.61326	2.18949	-0.308766	0.442095	0.27146	1.46786
P32456	0.774853	0.193991	0	-0.580863	0	0	1.08769	0	0	0	-1.41723	-1.91594	0	1.9931
P32942	0.189577	0.357479	0	0.167902	0	0	1.76841	2.82883	1.06042	-0.642039	0.153087	0	-1.02841	0
P33240	0	0	1.48192	0	0	0	0.199085	0	0	0.467344	0	0	0	0.142836
P33241	0	0	0	0	0	0	0	0	0	0.529226	-0.279007	0	0	-1.19506
P33316	0	0	0	0	0	0	-0.626825	-0.179194	0.447631	0.0227168	-0.0492	0.704611	0.32721	-1.5006
P33552	0	0	0	-0.448668	-1.02719	-0.578524	0	0	0	0	0	0	0	-0.718723
P33993	0.19557	-0.498359	-0.227921	-0.693929	-0.423491	0.270438	0.239252	0.216956	-0.0222955	0.302114	-0.4857	0	1.06708	-0.300862
P34059	0	0	0	0	0	0	0	0	0	-1.02966	0	0	0	0
P34897	-0.756976	-0.480662	-0.148804	0.276314	0.608172	0.331858	0.364316	-0.127546	-0.491862	-1.36147	0.403424	1.44501	-0.208405	-1.46461
P34910	0	0.370169	1.13932	0	0	0.769155	0.233745	0	0	-0.645435	0.125531	0	0.723562	0
P34913	0	0	0	0	0	0	0	0	0	0	0	-3.60633	0	0
P34932	0	-0.00361524	0.0956858	0	0	0.099301	-0.957261	-1.00469	-0.047427	0.707082	-0.708312	-1.03589	1.05942	0.554132
P35221	0	0	0	-0.549327	-2.28364	-1.73431	0	0	0	0	-0.481875	0	0	0
P35222	0	0	0	0	0	0	0	0	0	0	0	0	-2.62281	0
P35232	-0.397863	-0.614423	-0.109934	-0.21656	0.287928	0.504489	0.215174	-0.737269	-0.952443	-0.475613	-0.196612	0.471123	-1.59459	-0.980762
P35236	0	0	0	0	0	0	-0.804591	0	0	-1.10204	-1.12827	0	0	0
P35241	0	1.13041	0.766039	0	0	-0.364368	-0.324172	-0.92209	-0.597918	0.645211	-1.04856	0	0.488732	0.455258
P35251	1.10746	0	0	0	0	0	0	0	0	0	0.815343	1.81195	0	0
P35269	0.123716	0.142914	0	0.0191974	0	0	-0.880633	-0.529887	0.350746	0.86226	-0.815752	-0.175592	1.03933	0.064301
P35475	-0.0958762	-0.447179	-0.435437	-0.351303	-0.33956	0.0117428	0	0	0	-1.18143	-0.0510846	0	0	0
P35580	-0.0404672	-0.156464	0.51969	-0.115997	0.560157	0.676154	-0.404617	-0.444721	-0.0401042	1.165	-0.118871	-0.276647	0	0
P35611	0	-0.147792	-0.464463	0	0	-0.31667	-0.445482	-0.210783	0.234698	0.592984	-1.28659	0	-0.674195	0.0646743
P35613	-0.332585	-0.28874	-0.321271	0.0438446	0.0113134	-0.0325312	0.815827	0.736047	-0.0797799	-0.445494	0.624441	0.807314	-1.42606	-1.07528
P35626	0.896498	0.407568	0.6894	-0.48893	-0.207098	0.281832	-0.872124	0.0530873	0.925211	0.761807	-0.362293	-0.294778	1.202	0
P35658	0	0	0	0	0	0	0.0603611	0.834682	0.774321	0.293053	-0.252968	1.23741	0.140735	0.113513
P35813	0.137406	-0.0236058	-0.314125	-0.161012	-0.451531	-0.290519	-0.613425	-0.326001	0.287424	1.35042	-0.531139	-0.102412	0.157411	0.141589
P35908	-0.643645	-1.08406	-0.144655	-0.44042	0.498989	0.939409	0.447818	-0.728976	-1.17679	0	-1.57223	0	-3.4971	1.97218
P35914	0.114451	0	0	0	0	0	0.41982	0	0	-0.242566	0	1.13724	-0.352735	-0.147018
P36222	0	0	0	1.36046	0	0	0	0	0	-1.63641	0	0	0	0
P36402	-0.582851	-1.48513	-1.72545	-0.902277	-1.1426	-0.24032	1.04443	0.65003	-0.394405	0.363627	0	0	-0.142661	-0.413821
P36551	-0.197648	-0.0292679	-0.186574	0.16838	0.0110745	-0.157306	2.15912	-2.31082	-4.46995	-0.80157	1.68912	0	-1.94738	0
P36639	-1.16971	0	-1.36311	0	-0.193403	0	-0.440095	-0.254241	0.185855	0	-0.658102	-0.484237	0.893258	0
P36776	-0.237071	-0.0493605	0.562387	0.187711	0.799458	0.611748	0.442275	0.512301	0.0700257	-0.591019	-0.10187	1.18763	-0.389264	-0.753061
P36871	0.698495	0.97433	-0.362502	0.275834	-1.061	-1.33683	0.727085	1.13441	0.407327	-0.14867	-0.454508	0	0	1.0875
P36915	0.203225	-0.155419	-0.351813	-0.358643	-0.555038	-0.196395	-0.0541574	0.304511	0.358668	0.496837	-0.417473	-1.55175	1.04527	-0.184838
P36954	0	0	0	-0.898628	0.326028	1.22466	0	0	0	0.378405	1.12729	0.995468	0	0
P36969	0.184633	1.01708	-0.468933	0.83245	-0.653566	-1.48602	-0.0679731	-0.182047	-0.114074	0	-0.309211	0	0	0.719292
P37108	0	0.205783	0	0	0	0	-0.229772	0	0	0.573603	-0.290908	0.351844	0.407846	1.12689
P37198	0.994492	-0.162949	0.688675	-1.15744	-0.305817	0.851625	0	-0.100582	0	0.810329	1.65406	1.12794	-1.07876	0.439296
P37235	0.982447	0	2.02079	0	1.03835	0	0.0517754	0.0531889	0.00141355	1.00345	0.534081	0	1.19407	0.30472
P37268	0.322377	0	0.551362	0	0.228985	0	0	0.217332	0	-0.544453	-1.00353	0	-0.409514	0
P37802	0	0	0.547898	0	0	0	-0.613806	-1.01964	-0.405834	0	-0.899965	0	0.667798	-0.797898
P37837	0.578547	0.992276	1.05779	0.41373	0.479239	0.0655096	-1.10665	-0.697089	0.409556	0.112609	-0.268627	-1.16543	0.71258	0.792497
P38159	0	0.219515	1.04174	0	0	0.822224	0.380951	0.300112	-0.0808389	0.665189	-0.0925092	0.85233	-0.0308384	-0.333903
P38571	0.0267617	-1.0975	-2.38537	-1.12426	-2.41213	-1.28787	0	0	0	0	-0.0644951	-0.0328508	0	0
P38646	-0.917612	-1.24058	-0.328196	-0.322967	0.589416	0.912383	0.773933	0.239178	-0.534756	-0.0266445	-0.463029	0.884486	-1.22159	0.843916
P38919	0.10427	0	-0.399942	0	-0.504213	0	-0.0460703	0.200325	0.246395	1.44618	-0.283646	0	-0.698326	-0.111459
P39019	0.0322317	0.74634	0	0.714108	0	0	-0.645168	-1.27681	-0.631638	0.0631764	0.162949	0	0.604764	0
P39023	0.556828	0.815001	0.511656	0.258173	-0.0451723	-0.303345	-0.252467	-0.472741	-0.220273	0.370342	-0.152952	0.0096559	1.09394	-0.160703
P39656	0	0	0.339536	0	0	0	1.06085	0.199514	-0.861336	-0.74407	0	0	-1.18914	-0.886589
P39687	0	0.517856	0.85563	0	0	0.337774	-0.937924	-0.115254	0.822671	0.701066	-0.58699	-0.489333	0.478508	1.24731
P39748	0.34131	0.174368	0.164548	-0.166941	-0.176762	-0.00982037	-0.632411	-0.215116	0.417295	0.432789	-0.408823	0	0.816083	-1.06854
P40121	0	0.793816	3.18245	0	0	2.38864	0	0	0	1.48058	-1.00037	0.833457	-0.211148	0.431896
P40123	0	0	0	0	0	0	0	0	0	0	0	0	0	1.43752
P40199	0	0	0	0.0131115	0	0	0	0	0	-1.91742	0.749746	0	-3.97767	0
P40227	0.34668	0.231638	-0.136589	-0.115043	-0.483269	-0.368226	-0.709203	-0.667916	0.041287	0.270767	-0.231771	-0.893405	1.09287	0.350399
P40306	0.427145	0.373612	0.228127	-0.0535329	-0.199018	-0.145485	0	0	0.335888	0.791704	-0.232513	0.0662981	1.1024	0
P40616	1.10566	-0.412397	0.296243	-1.51806	-0.809416	0.70864	0	0	0	0	0.62924	0	-1.63057	0.143703
P40818	0.849184	0.0414209	-0.0689399	-0.807763	-0.918124	-0.110361	-0.842109	0.439406	1.28152	0.447329	-0.629423	0	1.0934	-0.0506544
P40855	0.0794196	0.0216593	0.34954	-0.0577603	0.27012	0.327881	-0.788873	0.106482	0.895355	0	0.455624	0.248369	0	-1.04394
P40925	0.857501	-0.180933	-0.631634	-1.03843	-1.48914	-0.450701	-0.314894	0.0250651	0.33996	0.785953	-0.923946	-1.89592	0.918512	0.319071
P40926	0.389282	0	0	0	0	0	0.0616109	0	0	-0.703852	1.30399	0	-1.33428	0.708068
P41091	0.00323817	-0.136574	0.543717	-0.139812	0.540479	0.680291	0.167617	0.038807	-0.12881	0.424496	-1.04202	-0.0040229	0.616523	0.301589
P41212	-0.247436	0.162496	-0.0681304	0.409931	0.179305	-0.230626	0	-0.583096	0	0.12607	0.295729	0	1.41186	-1.08295
P41214	0.485659	-0.147924	-0.524763	-0.633583	-1.01042	-0.376839	-0.541857	0	0	0.141311	-0.216831	-0.209753	0.196153	0
P41218	0	0	0	0.94138	1.00408	0.0626954	0	0	0	0	0	0	0	-0.993718
P41223	0.874447	0	0	0	0	0	0	0	0	1.90844	0	0	0	-0.475395
P41226	0.929194	0.543163	0.689981	-0.386031	-0.239212	0.146818	-1.26809	-0.298171	0.969918	0	-0.192676	0	0	0.205903
P41227	0.0355404	-0.546031	-0.23275	-0.581572	-0.26829	0.313282	0	0	0.34207	0	0	0	2.57689	0
P41236	0	-0.730887	0.145238	0	0	0.876125	-1.19423	0.0251831	1.21942	0	-0.538396	0	1.3921	0.636175
P41240	0.242255	-0.159915	-0.810176	-0.40217	-1.05243	-0.650261	-0.572648	-0.463133	0.109514	1.03004	-0.225422	0	0.917727	0.467646
P41252	0	0.381152	-0.0642704	0	0	-0.445423	-0.323354	-0.276081	0.0472727	0.464357	-0.279919	0	1.16755	0.424035
P41970	0	0	0	-0.699039	0	0	0	0	0	-1.09314	-1.08583	0	0.937269	-1.61391
P42025	-0.215359	0	0	0	0	0	-0.0297974	0.585984	0.615782	0.128567	-0.827328	0	1.05549	0.721043
P42126	-0.180183	-0.593575	0	-0.413392	0	0	0.774507	1.14144	0.366935	-0.565641	0.428383	1.51139	-0.596418	0
P42167	-0.416129	-0.367518	0.00370858	0.0486111	0.419838	0.371227	0.593286	0.236453	-0.356833	0.901469	0	0	-0.0337873	-1.04291
P42226	1.08378	0.200714	1.09141	-0.883065	0.00763605	0.890701	0	0	0.939437	0.359013	0	-0.255459	0.693094	0
P42229	0.880594	0	0.57115	0	-0.309443	0	0	-0.472732	0	0.953495	-0.727936	-1.01078	0.51977	0.905976
P42285	0.597876	-0.113155	0.95062	-0.711032	0.352744	1.06378	-0.0612059	0.265343	0.326548	0.0235764	-0.0871544	0	0.779729	0.117111
P42330	0	-0.116849	-1.22815	0	0	-1.11131	0	0	-0.261276	0	0	0	0	-2.67387
P42331	0.302058	0.859928	0.99856	0.55787	0.696502	0.138632	0	-1.82151	0	1.60333	-0.686037	-0.295533	0.355786	0.267639
P42356	1.04237	-0.0747896	-0.385055	-1.11716	-1.42743	-0.310265	0.148101	-0.12497	-0.273071	0.406081	0.114264	-0.293204	0.888335	-0.224712
P42566	0	0.319673	-0.321715	0	0	-0.641388	-0.659793	-0.447044	0.212749	-0.465116	-0.2255	0	1.17558	-0.0717041
P42575	-0.0749365	-0.450454	0	-0.375517	0	0	0.231378	0.139463	-0.0919147	1.53698	-0.171003	0	0.728713	0.297067
P42677	-0.19474	-0.105099	0.789732	0.0896411	0.984472	0.894831	-0.408342	-0.218908	0.189434	0	0.0806911	-0.686414	1.07284	-0.0543363
P42694	0	0	0	0	0	0	0	0	0	0	-0.00656352	0	1.17745	0
P42695	-1.46727	-1.44297	-1.28873	0.0242944	0.178536	0.154242	0	2.35734	0	0.106111	-0.0361028	0	0	0
P42704	-0.265149	-1.05237	-0.420847	-0.787223	-0.155698	0.631524	0.0438272	0.281264	0.237437	-0.425241	-0.18957	0	-0.719337	0.143719
P42765	0	0	0	0	-1.17533	0	0	0	0	-0.290744	-0.193198	0.718383	-0.520423	-0.640339
P42766	0.39119	0.21059	0.0246025	-0.180599	-0.366587	-0.185988	-0.72572	-1.18085	-0.455131	0.269372	0.293592	-0.704755	-0.18855	0.127254
P42768	0.65362	0.432276	0.940351	-0.221344	0.286731	0.508075	-0.224639	1.22133	1.44597	0.436579	-0.150108	-0.927478	0.828591	0.425555
P42785	-0.525421	0	-1.91249	0	-1.38707	0	0	0	0	-1.05444	0	0	0	2.16505
P43007	0	0	0	0	0	0	0.978528	1.53078	0.552254	0	1.56472	0	0	0.242329
P43155	0	0.0598684	0	0	0	0	0	0	0	-0.366011	0.98584	0.96705	-2.0985	0.374332
P43243	0.201449	0.189032	0.85339	-0.0124164	0.651942	0.664358	0.92512	0.994051	0.0689304	0.448536	-0.447751	1.1141	0.36774	-0.00795578
P43246	0.333997	-0.0966611	0.119389	-0.430658	-0.214609	0.21605	0.137562	0.176416	0.0388541	0.454585	-0.630418	-0.534314	0	1.00127
P43304	-0.583022	-0.53858	0.105658	0.0444413	0.68868	0.644238	0	0.853133	0	-0.332742	-0.0239291	0	-1.03878	-0.875087
P43307	-0.404514	-0.285093	0.294305	0.119421	0.698819	0.579397	0.617446	0.323602	-0.293844	-0.678559	0.539067	0	-1.31452	-1.04102
P43353	-1.12336	0	-1.38623	0	-0.262867	0	0	-0.0689676	0	-0.609606	0	0	-1.46028	0
P43378	2.12787	1.63982	0.93388	-0.488053	-1.19399	-0.705937	0	0	0	0	-0.0996617	0	0	0
P43403	0.195577	0.535959	-0.0499106	0.340383	-0.245488	-0.58587	-1.66645	0	0	1.26668	-0.642684	-1.3225	0.193363	1.81059
P43405	0.266199	0.0663433	0.811184	-0.199856	0.544984	0.74484	0.680988	0.428956	-0.252032	1.92291	-1.05727	-0.00606947	0.922118	0.297386
P43490	0	0.256675	-0.314451	0	0	-0.571126	-0.73919	-0.711337	0.0278533	-0.666807	-0.0513656	-1.22104	1.80265	0.742007
P43897	-0.392441	-0.815236	0.327738	-0.422795	0.720179	1.14297	0.0782297	0.33654	0.258311	0	0.110698	0.508846	-0.156725	-0.780405
P45954	-0.958462	-1.37651	-0.504784	-0.418052	0.453678	0.87173	-0.798272	-0.583735	0.214537	-0.107591	-0.828842	0	-0.611984	-0.411084
P45973	0	0	0	0	0	0	-0.312144	0.175945	0.488089	1.06627	1.24274	0	-0.299671	-0.239575
P45974	0.683582	0.554512	0.605051	-0.12907	-0.0785305	0.0505395	-0.291372	-0.511657	-0.220285	0.586628	-0.393155	0	1.37744	0.211433
P45983	0	0	0	0	0	0	0	0	0	0	0	0	1.04687	0
P45985	0.488585	0.425164	-0.206795	-0.0634204	-0.695379	-0.631959	-0.772894	-0.52357	0.249324	0.600929	0	-1.01881	0	0.659466
P46013	0.0670431	-0.286194	-0.162268	-0.353237	-0.229311	0.123925	0.0312491	1.30769	1.27644	0.294456	0.551753	0	-0.325435	-2.6438
P46063	-0.093435	-0.135565	-0.343696	-0.0421304	-0.250261	-0.20813	-0.322302	-1.12692	-0.804618	0.764398	-1.13954	0	0.530245	0.583062
P46100	0.374027	0.205833	1.0803	-0.168194	0.70627	0.874464	0	-0.028111	0	0.651324	-0.342581	0.314717	0.0410164	-1.0202
P46527	0.625331	0.44915	0	-0.176181	0	0	0.983089	-0.0803476	-1.06344	0	0	-0.98638	-0.239741	0.637419
P46736	0.689997	0.0409393	0.352117	-0.649057	-0.337879	0.311178	0	0	0	0.03209	-0.506791	-0.789735	1.34595	0
P46781	0.553228	0.0479271	-0.0825321	-0.505301	-0.63576	-0.130459	-0.339069	-0.697825	-0.358756	0.0966351	0	-1.28791	0.539943	-0.0957035
P46940	0.480792	0.49075	-0.815663	0.00995819	-1.29645	-1.30641	-0.0550858	-0.419948	-0.364862	1.10722	0.241607	-0.554568	0	0.480671
P46977	0.0773613	-0.0115135	0.354541	-0.0888748	0.27718	0.366055	0.281416	0	0	-1.1795	0.125297	-0.284688	-1.47757	-1.31786
P47224	0	0.158207	-0.377271	0	0	-0.535478	-0.0270222	-0.11718	-0.0901575	0.215626	-1.04996	0	0	0.0752587
P47897	0.494698	0.210593	0.030607	-0.284105	-0.464091	-0.179986	-0.56107	0.521689	1.08276	0.472564	0.0262937	-0.837479	1.22724	0.0610255
P48147	0.237579	0.108592	-0.0109616	-0.128987	-0.248541	-0.119554	-0.845771	-0.573366	0.272405	0.508013	-0.661972	0	1.01272	0.533322
P48382	0.419457	0.632322	1.03854	0.212866	0.619085	0.40622	0.21248	0.871397	0.658917	0.363889	0	0.756585	0.137304	0
P48426	0.0752812	0.109569	-0.487926	0.0342882	-0.563207	-0.597496	-0.357952	-0.72165	-0.363698	0.903612	-0.470944	0	-0.880186	1.65927
P48454	0	0.396283	0	0	0	0	0.0965556	0	0	0	-1.30136	0	1.02146	-0.197323
P48506	0	0.519421	-0.513692	0	0	-1.03311	-0.720694	-0.45662	0.264074	-0.553854	0	0	0.404483	0.0791332
P48553	0	-0.341331	0.678099	0	0	1.01943	-0.62197	0	0	0.369753	0	0	0.163605	2.29516
P48634	0.362353	0.194874	0.0561904	-0.167479	-0.306163	-0.138683	-0.503941	0.306123	0.810064	0.688675	-0.410351	0.26096	1.23666	-0.418347
P48637	0.38841	0.364368	0.271587	-0.024042	-0.116823	-0.0927813	0.0996466	0.227355	0.127708	-0.0772777	-0.427192	0	1.36662	0.398133
P48723	0.0409752	-0.334722	0	-0.375697	0	0	-0.0788415	0.0889311	0.167773	-1.0055	0.717438	0.995162	-0.889606	-0.0432613
P48729	0	0.414929	0.476187	0	0	0.0612578	0	0	-0.0975394	0.519873	0.0699632	0	1.83617	0
P48736	0	0	0	0	1.06243	0	0	0	0	0	-0.468192	0	0	0.0362963
P48960	0	0	0.384947	0	0	0	0	0	0	-0.321814	0	1.68786	-0.236001	0
P49023	0	0	0	0	0	0	0	0	0	-2.23922	0	-0.285993	0	0
P49116	0	0	0	-0.437031	0.147652	0.584683	0.59136	1.75452	1.16316	0.59926	-0.25495	1.23613	-0.00252734	-1.1313
P49257	-0.480835	-0.0593555	0.516823	0.42148	0.997658	0.576178	0.259814	0.650452	0.390638	-0.859063	-0.181577	1.73018	-1.21126	0
P49327	-0.136752	-0.258341	-0.0502467	-0.121588	0.0865058	0.208094	-0.341968	-0.124057	0.21791	-0.211832	-0.907068	-1.74323	1.21049	0
P49356	0	-1.37974	0	0	0	0	0	0	-0.584723	0	0	0	0	0.0624932
P49368	0.609591	0.340752	0.194502	-0.268839	-0.415089	-0.14625	-0.789685	-0.511027	0.278658	0.356409	0.0961835	-0.319814	1.00312	0.60032
P49406	0	0	0	0	0	0.606926	0.458429	0.89734	0.438912	-1.01839	1.25891	0	-0.426802	-1.24263
P49407	0	-1.51504	-0.301262	0	0	1.21378	0	0	0	0.621305	-0.989623	0	-0.262582	-0.899819
P49411	-0.422383	-0.108806	0.759002	0.313576	1.18138	0.867808	0.420595	0.303012	-0.117583	-0.890189	-0.0809904	1.20825	-0.641671	-0.21963
P49427	0	-0.0929537	0	0	0	0	0	0	-0.419801	1.2881	0	0	0	-0.0834077
P49458	0.0205231	-0.106524	0.116259	-0.127048	0.095736	0.222784	-0.812838	-0.268309	0.544529	1.81876	-0.356886	0.640335	-0.525795	-0.346451
P49459	1.13602	-0.0865817	0.337933	-1.2226	-0.798086	0.424515	0	0	0	0	0.260773	0	0	0.312454
P49585	0.495589	0.494771	0.0611467	-0.000817602	-0.434442	-0.433624	0.25482	-1.04641	-1.30123	-0.0752797	-0.912969	-0.490098	0.431092	-0.171578
P49590	-0.278976	0	0.785603	0	1.06458	0	0	0	0	0	0	0	0.335375	0
P49643	0.23777	0	-0.798447	0	-1.03622	0	0	0	0	0	0.731853	0	0	0
P49711	-0.181449	-1.01003	-0.751416	-0.828586	-0.569968	0.258618	0.485075	0.499032	0.0139566	0.432115	0.734281	0.691424	-1.07749	-0.923836
P49720	0.614828	0	0	0	0	0	-0.608255	-0.112811	0.495443	0.527069	0	0	1.02119	0.518343
P49748	-0.152533	0.10381	0.795708	0.256343	0.948241	0.691898	0.561366	0.552832	-0.00853412	-1.03676	0.449417	1.3449	-0.644226	-0.0490799
P49756	-0.198592	-0.281995	0.474925	-0.0834032	0.673517	0.75692	-0.517913	-0.188994	0.328919	0.525942	-0.0750431	1.05997	-0.57025	-0.193114
P49757	0.48954	0.312155	0.0444501	-0.177385	-0.44509	-0.267705	0	0.319616	0	0	-0.745851	0	1.01302	-0.260527
P49761	0	0	0	0	0	1.0316	0	0	0	0	0	0	-0.341655	0
P49773	0.53536	0.944082	1.12049	0.408722	0.58513	0.176408	-0.595713	-0.464576	0.131137	0	-0.285684	-0.03028	0.300797	0.797927
P49790	0.139223	0.23238	0.589348	0.0931571	0.450125	0.356968	0.0184034	1.10018	1.08178	0.423557	0.0806769	1.07442	0.253904	-0.121731
P49795	0	0	0	0	0	0	0	0	0	0	0	1.15768	-0.197854	0
P49815	0	0	0	0	0	0	0	0	0	0	0	0	1.29334	1.31901
P49821	0.0655812	0.44281	1.16656	0.377229	1.10098	0.723753	0.541534	-0.762541	-1.30408	0	0.524119	0	-0.185429	-0.831578
P49840	0	0	0	-0.402294	-0.491872	-0.0895773	-0.184941	0.0582721	0.243213	0.652871	-1.74672	-0.55106	0.6205	-0.261907
P49913	0	-2.61393	0	0	0	0	0	0	0	-2.52996	0	0	0	0
P49914	0.587621	-0.620173	-0.294843	-1.20779	-0.882463	0.32533	-0.297282	0.142672	0.439954	0.365768	-0.128511	0	0	0.344657
P49915	0.466108	0.105802	0.347356	-0.360307	-0.118752	0.241554	-0.106824	0.398286	0.50511	0.209133	-0.0648816	0	1.2684	0.705891
P49917	0	-0.291567	-0.341258	0	0	-0.0496915	0	0.481153	0	0	0	0	-2.22372	0
P50213	0	-0.654202	-0.472116	0	0	0.182086	0.400242	-0.753814	-1.15406	0.0594323	0	0	-1.36143	0.567841
P50225	0	-0.0961166	-1.47638	0	0	-1.38027	0	0	0	0	-0.356182	0	0	0
P50336	-0.517161	0	0.32057	0	0.837731	0	0	0.672638	0	-0.806658	0.378384	0.957707	-1.89619	-1.51817
P50395	0.638086	0.391353	0.291395	-0.246733	-0.34669	-0.0999578	-1.02927	0.179411	1.20869	0.191435	-0.193912	-0.971833	0.80855	0.969346
P50416	-0.617879	-1.47653	-0.681436	-0.858654	-0.0635574	0.795096	0.711549	0.379105	-0.332445	-0.89551	-0.406176	0	-1.84579	-1.02141
P50452	0.91102	0.606952	0.918266	-0.304067	0.00724621	0.311314	-0.523586	-1.22592	-0.702335	0.473341	0.800521	-0.473838	-0.567656	1.43266
P50453	0.815583	0.0384621	1.00579	-0.777121	0.190212	0.967333	0	0	-1.18406	1.95178	0.316503	0	0.410829	0.984636
P50454	0.941199	-0.97419	-1.40099	-1.91539	-2.34219	-0.426797	0	0	0	-2.18093	-0.00352407	0	-0.437522	-0.322112
P50747	0	-2.2934	0	0	0	0	-1.53185	0	0	0	0	0	0	0
P50748	0	0	0	0	0	0	0	-1.80464	0	0	0	0	0	0
P50749	0.824594	1.10212	0.287854	0.277523	-0.53674	-0.814263	0.512853	0	0	0	0	-1.53957	0	0.544615
P50750	0.163803	-0.0453302	-0.079991	-0.209133	-0.243794	-0.0346608	-0.159518	-0.137565	0.0219531	1.03022	-0.213132	0	0.354767	-0.321449
P50851	0	0.681454	0.400034	0	0	-0.28142	0	0	0	-0.0303213	-0.686914	0	1.15205	0
P50897	0	-0.748656	0	0	0	0	0	0	0	-0.0557368	-0.210463	0	-0.193806	1.06457
P50914	0.426145	-0.107906	0.423951	-0.534051	-0.00219383	0.531857	0	0	0	1.00088	0.585586	0	-0.537009	0.190711
P50990	0.270384	0.123832	-0.267177	-0.146552	-0.537561	-0.391009	-1.08784	-0.551142	0.536694	-0.118018	-0.419449	0	0.891813	0.55366
P50991	0.377702	0.12193	-0.0886922	-0.255772	-0.466394	-0.210622	-0.432619	-0.250679	0.18194	0.271715	-0.56592	-0.925635	1.12088	0.491709
P50995	0.716014	0.250154	0	-0.46586	0	0	-0.31959	0.274368	0.593959	0.690535	0.477865	-1.21273	0.261024	0
P51003	1.0829	-0.0392097	0.508952	-1.12211	-0.573949	0.548162	-0.85413	-0.360811	0.493318	0	-0.116568	0	0	0.35555
P51114	0	-0.40515	0.11025	0	0	0.515401	-0.0899007	0	0	0.833815	-1.17743	-0.240094	0	0.213648
P51149	0.377271	-1.13117	-0.851928	-1.50844	-1.2292	0.27924	0.0365527	-0.481609	-0.518162	0.399742	0.700912	0	-0.735615	-0.546322
P51157	0	0	0	0	0	0	0	-6.79225	0	0	0	0	0	0
P51159	-0.253668	0	-1.16383	0	-0.910158	0	0.16097	0.765221	0.604251	0.451165	0.215582	-0.627312	-2.80441	-0.844991
P51398	0.0428855	0	0.186914	0	0.144028	0	0.354705	1.24462	0.889917	-0.38178	0	0	-0.764288	-0.773795
P51451	0.272993	0.0715563	-0.46726	-0.201437	-0.740254	-0.538817	0	0	0	0	-0.368025	0	1.09035	0
P51531	0.210228	-0.16054	0.883083	-0.370768	0.672856	1.04362	0.342402	0.474372	0.131969	0.286348	-0.0803324	0	0.784602	-0.247012
P51553	-0.373275	0	-0.290061	0	0.0832141	0	0.182602	-0.487104	-0.669706	-0.325199	0.15747	1.46214	0	-0.142424
P51570	0	-0.709803	-0.609588	0	0	0.100214	-0.302932	-0.313702	-0.0107701	0.910587	0	0	1.03957	0.326542
P51571	0.185936	-0.366006	0.423431	-0.551942	0.237495	0.789436	0.154199	-0.11478	-0.26898	-0.716458	1.18067	0	-1.46174	0
P51572	0	-0.00967699	0.418904	0	0	0.428581	0	0	0	0	0	1.07755	-0.777945	0.234881
P51608	-0.0407854	0.0745959	0.431949	0.115381	0.472734	0.357353	0.694214	0.458262	-0.235952	0.948227	-0.037172	0.0945999	-1.03922	-0.29169
P51648	0	0	0	0	0	0.143987	0.545335	0	0	0.0184247	-0.654647	0	-1.32381	0
P51659	-0.29953	-0.220332	0.474006	0.0791981	0.773535	0.694337	-0.0793176	0.25578	0.335097	-1.18285	0.102906	0.214481	-0.81301	-0.969515
P51665	0.157171	0.02753	-0.91427	-0.129641	-1.07144	-0.9418	-0.512544	-0.438881	0.0736631	0.357006	-0.507513	-0.501764	0.390936	0.143078
P51689	0	0	0	0	0	0	0	0	0	0	0	0	-1.23462	0
P51692	0.386179	0	-0.534258	0	-0.920437	0	0	-1.20558	0	0	-0.471482	0	0	0
P51784	0.448572	0.0684524	-0.127376	-0.38012	-0.575948	-0.195828	-0.760169	0.329369	1.08954	1.37583	-0.0242047	-0.545815	-0.089419	0.920972
P51798	-0.420129	-0.518475	-0.449254	-0.0983457	-0.0291255	0.0692202	-1.47958	0	0	-0.393661	0.552338	0	0	-0.68157
P51812	-0.701189	-0.669145	-0.709282	0.0320434	-0.00809332	-0.0401367	-0.752967	0.354719	1.10769	0.488225	-0.643254	-1.39602	0.712868	0.598441
P51858	0	-0.195529	0.305872	0	0	0.5014	-1.15274	0	0	1.45625	0.0417863	-0.859987	0.133169	-0.174555
P51970	0.256367	0.702306	1.50917	0.445939	1.2528	0.806862	-0.0409826	0.242156	0.283138	0.418845	1.04244	1.76637	0.161064	-0.307434
P51991	1.05471	0	0	0	0	0	0.768086	0.0501732	-0.717912	1.07637	0.925414	0	-1.14774	-0.47952
P52292	0.758583	0.282645	-0.54213	-0.475938	-1.30071	-0.824775	-0.756873	0.393012	1.14989	0.340645	0.644027	0	0.356416	0
P52306	0.50496	0.157134	0.99923	-0.347826	0.49427	0.842096	-0.590134	0.253817	0.843951	0.30623	-0.3226	-2.40461	0.783341	0.91525
P52435	-1.26793	0	0	0	0	0	0	0	0	0	0	0	0	0
P52565	0.238227	0.0435557	0.865637	-0.194671	0.62741	0.822081	-0.660863	-0.226471	0.434393	0.58914	-0.74808	-1.09991	1.45191	0
P52630	0.411786	0.00148499	0.112401	-0.410301	-0.299385	0.110916	0	0	0.599133	0.813546	-1.04285	0	0	0.573346
P52701	0.52092	-0.154172	0.424616	-0.675092	-0.0963035	0.578788	0.295461	0	0	0.418215	-0.349475	-0.866053	0.945849	1.23245
P52732	0.461196	-0.0930691	-0.719291	-0.554265	-1.18049	-0.626222	-0.805129	0.82943	1.63456	-0.908644	0	0	1.32755	-2.13229
P52747	0.355045	0	0	0	0	0	-0.139985	0.56607	0.706055	0	0	1.13171	0	0
P52758	-0.39243	-0.621018	-1.09087	-0.228588	-0.698442	-0.469853	0	0	0	-0.731028	0	0	0	0
P52790	0	0	0	1.16894	0	0	0	-1.32396	0	0	2.00034	0	0	0
P52815	-0.357885	-0.719057	-0.83891	-0.361172	-0.481025	-0.119853	0	0.112063	0	-0.400904	0.593132	0	-1.2477	0
P52888	1.14599	0.515499	0.344454	-0.630496	-0.801541	-0.171045	0.00668313	-0.34393	-0.350614	0.725158	0.428047	-1.32247	0.958649	0.270776
P53004	0.10559	-0.928513	-0.826935	-1.0341	-0.932525	0.101578	0.694902	-1.74981	-2.44471	-0.723418	0	-0.205486	0	-0.0415101
P53007	-0.91601	-1.14567	-0.776427	-0.229663	0.139582	0.369246	0.58587	0.429142	-0.156728	-0.0943308	-0.257376	0	-0.991545	-0.144905
P53041	-0.0115223	-0.460337	-1.02897	-0.448815	-1.01745	-0.568637	-0.325188	0.290024	0.615212	0.429615	-0.490967	0	0	0.513594
P53367	0	0.0844433	-1.98751	0	0	-2.07195	-0.730778	0.452727	1.18351	0	-0.200781	0	0	0
P53384	0.0443927	0.385776	-0.317572	0.341384	-0.361964	-0.703348	0	0	0.624025	0.424723	-0.454784	0	1.39181	0.497588
P53582	0	0	0	0.069196	-0.13783	-0.207026	-1.65791	-0.99389	0.664022	0	0	0	0.950357	-0.65814
P53602	0.512899	1.06802	1.3426	0.555124	0.829696	0.274572	-0.525962	-0.409894	0.116068	0.317454	-0.636388	0	0.932577	0.483209
P53609	0.372226	-0.186527	-0.776985	-0.558753	-1.14921	-0.590458	0	0	0.331299	0	-0.864075	0	1.17017	1.27264
P53611	0.194074	0.0300958	0.233955	-0.163978	0.0398808	0.203859	-0.519371	0.189641	0.709013	-0.393804	0	0	1.5986	0
P53634	-0.617088	-0.231307	-1.41843	0.385781	-0.801338	-1.18712	0	0	0	-1.76858	0.197366	0	0.247601	-0.20961
P53680	0	-0.201696	-0.553129	0	0	-0.351433	0	0	-1.34645	0	-0.203084	0	0	0.285196
P53701	-1.06515	0	-0.440806	0	0.624345	0	0	0	0	-0.273811	0.0570895	0	-0.584399	-1.62345
P53805	0.355581	0.464819	-0.786969	0.109239	-1.14255	-1.25179	1.04124	0	0	0	0	0	0	0
P53985	0	0	0	0	0	0	0.593206	0.715309	0.122104	-1.06918	0.126153	0.202305	0.0659082	-0.198705
P54105	0.437243	0	0.184769	0	-0.252474	0	-0.0976891	0	0	0	-0.660348	0	3.18437	0
P54132	1.3356	0.0573805	0	-1.27822	0	0	0.774496	0	0	-0.401934	0.211813	0	0.16969	0
P54252	0	0.319037	0.342472	0	0	0.0234351	-1.06536	-0.245857	0.819507	1.02269	0	0	1.60072	-0.0912511
P54578	0	0	-0.999154	0	0	0	0	-1.03645	0	0.609638	0	0	-0.0311249	0.250187
P54619	0.336392	-0.131344	-0.287327	-0.467736	-0.623718	-0.155983	0.164158	-0.443041	-0.607198	0.354005	-0.338554	-1.38938	-0.150609	0.332715
P54687	0.153924	0.0146057	-0.653275	-0.139319	-0.8072	-0.667881	-0.803957	0.0341366	0.838094	-1.05703	-0.551473	0	-1.09847	0.0934394
P54709	0.952162	0	0	0	0	0	0.715172	0.413866	-0.301305	-0.450692	1.21287	-0.134069	-0.736935	-0.560241
P54727	0	0.350416	0.220814	0	0	-0.129603	-0.30458	-0.0328614	0.271718	1.04692	-0.430503	-0.23895	0.665198	0.530363
P54819	0	0.116482	0.903269	0	0	0.786787	0	0.407706	0	-0.0743148	0.723471	0	-0.810942	1.33187
P54886	-0.410547	-0.526069	0.0910699	-0.115522	0.501617	0.617139	-0.289527	-0.0937201	0.195807	-1.26837	0.137811	0	0.0907281	-0.51365
P55036	0	0	0	1.04134	0.938768	-0.102574	0	0	0	0	-0.558333	0	-0.797122	0.510005
P55039	0.682411	0.364229	-0.208664	-0.318182	-0.891075	-0.572893	-0.211489	-0.380375	-0.168886	-0.0440519	-0.317543	-1.28654	0.576251	0
P55060	-0.22683	-0.502996	0	-0.276166	0	0	-0.311588	-0.10127	0.210318	0.478234	-0.709407	-1.55373	0.728994	-0.204648
P55145	0.152673	-0.288658	0.433194	-0.441331	0.280521	0.721852	-0.245484	-0.0646977	0.180787	-0.570872	0.0849053	1.03567	0.0326223	0
P55201	0.580532	0.55505	1.33532	-0.0254822	0.754783	0.780266	0.832592	0.721081	-0.111511	0.721296	0.130722	0	0.132649	0
P55209	0	0	0	0	0	0	-0.0619083	0.443977	0.505885	0	0	0	1.32016	0.0602001
P55210	1.03222	0.900628	0.0854867	-0.131589	-0.94673	-0.815141	-1.60154	-0.272041	1.3295	0.611253	-0.455844	-0.398374	0	0.149468
P55212	0	0	0	0	0	0	0	0	0	0	-1.33081	0	0	1.13985
P55263	0.381964	0.553055	0.483632	0.171091	0.101668	-0.0694234	-0.806456	-0.258102	0.548354	0	-0.377417	0	-0.394305	1.49836
P55786	0.31364	-0.065257	-0.388475	-0.378897	-0.702115	-0.323218	-0.41872	-0.293661	0.125059	0.486827	-0.440948	-0.661695	1.11662	0.372253
P55795	0	0.143723	0.881222	0	0	0.737498	-0.299499	0	0	1.34103	-0.0733866	1.04741	-0.473707	-0.00365632
P55854	-0.89639	-0.233493	-0.12955	0.662897	0.76684	0.103944	0	0	0	-0.140929	0	0	0	1.24399
P55957	0.725671	0	0.421601	0	-0.30407	0	-0.263143	0.870322	1.13346	0	-0.394753	-0.420009	0.717977	0.0381951
P56134	0.695596	0	0	0	0	0	-0.338803	0.310297	0.6491	0	1.46926	0	-2.73473	0
P56182	-0.0975553	-0.26893	0.299063	-0.171374	0.396618	0.567992	-0.562685	0.545158	1.10784	-0.506655	0.00134692	1.39137	-0.0432277	-0.282474
P56192	0.751328	0	-0.414173	0	-1.1655	0	-0.44408	-0.626237	-0.182156	0.222709	-0.364648	0	0.788045	0.079597
P56211	0	0	0	-0.844357	-1.17906	-0.334699	-0.462101	-0.238059	0.224042	0.744894	-1.42439	0	0.596017	-0.770481
P56279	0.454632	1.22542	0.36198	0.770784	-0.0926514	-0.863436	0.373737	0.917188	0.543452	0.812671	0	-0.523707	-0.25981	0.237182
P56377	0	0	0	0.0416669	-0.515364	-0.557031	-0.148745	-0.65492	-0.506174	0.681166	-0.664372	0	1.23495	-0.0754319
P56381	0	0	0	0	0	0.722719	0.599881	-0.195427	-0.795308	0.235867	0	0.43995	-1.34638	0
P56545	0.567623	-0.471535	-0.3356	-1.03916	-0.903223	0.135935	0	0	-0.334503	0	2.05418	0	0.164246	0.34499
P57076	0	0	0	0	0	0	0	0	0	0	0	0	0	1.3268
P57088	-0.377781	-0.264889	-0.334501	0.112892	0.04328	-0.0696123	0.428855	-0.0755292	-0.504384	-0.371018	0.399291	0	-0.739835	-1.53813
P57737	0.733342	0.696703	0.269389	-0.036639	-0.463952	-0.427314	0	0	0.589658	1.13596	-0.40046	-0.648423	0.726698	0.487949
P57764	0	0	0	0	0	0	0	0	0	0	-0.728196	-1.23317	0	0
P57772	0.0294376	-0.463883	-1.02449	-0.493321	-1.05393	-0.560612	0	-0.186845	0	0.441838	-0.10046	-0.739174	0.721111	-0.0670298
P58335	0	1.70551	0	0	0	0	0	0	0	-1.83452	0	0	0	0
P59665	0	0	0	1.7316	3.86958	2.13798	0	0	0	-2.61876	0	-2.39864	-3.35848	-3.07343
P59768	-0.0957503	0	-0.284232	0	-0.188482	0	-0.212141	0.0392982	0.251439	0	0	1.17907	-0.957126	0
P60174	0.385381	0.773106	0.557583	0.387725	0.172202	-0.215523	-0.925365	-0.931587	-0.00622263	0.762583	-0.341261	-0.0232764	1.90325	0.755187
P60468	-0.193566	0.046249	0.354468	0.239815	0.548034	0.308219	1.07187	0.0955899	-0.976284	0	-0.434138	1.07764	-0.395976	-0.953402
P60484	0	0.584664	0	0	0	0	-0.714422	-0.100485	0.613937	1.42497	0.0430864	0	0	0
P60660	0	0.849379	0.615777	0	0	-0.233602	-0.141368	-0.315543	-0.174175	0.512356	-0.0207112	-0.207786	1.09031	0.826518
P60866	0.251857	0.234945	0	-0.0169125	0	0	-0.300483	-0.383254	-0.0827709	0.00555252	-0.145887	0	1.079	-0.33087
P60953	0	0	0	0	0	0	-0.0235626	-0.00316284	0.0203998	1.07228	0.051267	0.0887334	1.17136	0
P61009	-0.0194231	-0.126022	0.185436	-0.106598	0.204859	0.311458	0	0	-0.31641	-0.24374	0.346775	0.669627	0	-1.10041
P61011	0.539912	0.215897	0.296821	-0.324015	-0.243091	0.0809241	-0.367646	-0.243747	0.123899	0.148263	-0.560983	0	0.6012	-1.01642
P61024	0	0	0	0	0	0.252256	-1.32486	-0.393729	0.931129	0	0	0	0	0
P61086	0.249683	0.159465	0.278116	-0.0902181	0.0284327	0.118651	-1.25266	-0.639201	0.61346	0.289104	-0.375915	0	0.818876	0.199252
P61088	0.511362	0.543605	0.769235	0.0322428	0.257873	0.22563	-0.426804	-0.507431	-0.0806263	0.800631	-0.703479	-0.652278	1.76838	0.552854
P61158	0.703659	0.225055	0.0692058	-0.478604	-0.634453	-0.15585	-0.364154	-0.556405	-0.19225	1.11979	0.54637	0	0.816022	1.06542
P61221	0.528883	-0.176003	-0.257592	-0.704887	-0.786475	-0.0815885	-0.228427	-0.217832	0.0105945	-0.0494308	-0.736277	-1.42123	1.39451	0.0927568
P61224	-0.795469	-0.291217	-0.399966	0.504251	0.395502	-0.108749	0.939466	-0.137794	-1.07726	0	0.163094	0	0	-0.630215
P61225	0.464153	0.149871	-0.874492	-0.314281	-1.33865	-1.02436	0.766455	-0.0755465	-0.842001	0.441548	0.619114	0	-0.827598	0
P61289	0.312107	0.167157	0.221064	-0.14495	-0.0910432	0.053907	-0.748186	-1.10283	-0.35464	0.349658	-0.432586	0	0.586287	0.263958
P61313	0	-0.609198	0	0	0	0	-0.809665	-0.535445	0.274219	1.47351	-0.561725	-0.348575	-0.165117	0.274666
P61353	0.538374	0.249208	0.421097	-0.289166	-0.117277	0.171888	-0.100366	-1.0683	-0.967929	0.167427	0.0921287	0	0.438571	0.298921
P61421	-0.394054	0.161878	0	0.555931	0	0	0.0380094	-1.01254	-1.05055	-0.465575	0.269183	0	-0.795571	-1.25078
P61513	0	0	0	-0.454608	-0.360646	0.0939627	0	0	0	0	-0.836081	0	1.27052	0.951345
P61586	0.245738	0.196305	0.443051	-0.0494337	0.197313	0.246747	-0.644523	-0.7596	-0.115077	1.32543	-0.552021	0.667633	0.0757038	0.250135
P61619	-0.360166	-0.819654	-0.567932	-0.459488	-0.207766	0.251723	0.959613	0.104236	-0.855376	-0.456518	0	-0.137554	-2.25458	-0.796893
P61626	0	0	0	0	0	2.07478	0	0	0	0	0	0	-4.06076	-1.94713
P61764	0	0	0	0	0	0	0.150321	-0.981419	-1.13174	0	0	0	0	0
P61769	0	0.179795	0.16771	0	0	-0.0120843	-0.00417398	0.604094	0.608268	0.0229757	-0.274837	1.06041	-0.804461	-0.458734
P61803	0	0	0.715338	0	0	0	0.537552	0.226637	-0.310915	-1.06037	0	0	-0.0961163	-1.69056
P61960	0	0	0	0	0	0	-0.712012	0	0	0.474633	-0.237121	0	1.19783	0.285634
P61962	0	0	0	-1.05954	0	0	-0.38356	-0.0960184	0.287542	-0.0447832	0	-0.615026	-0.439734	-0.626016
P61970	0.83642	0.810429	0.186985	-0.0259911	-0.649435	-0.623444	-0.428908	-0.0723731	0.356535	0.432018	-0.947629	0	1.80145	-0.496095
P61978	0.53717	0.38607	1.17513	-0.1511	0.637963	0.789063	0.148189	0.466198	0.318009	0.825141	-0.341436	0	0.93947	-0.172245
P62241	0	0.470472	0.878585	0	0	0.408113	-0.417411	-0.640375	-0.222964	0.203942	-0.267909	-0.516457	1.07693	-0.234186
P62249	0.411821	-0.326947	-0.290268	-0.738768	-0.702089	0.0366788	-0.155674	-0.760023	-0.604349	-0.0785631	0	-1.449	0.287177	-0.325062
P62269	0.576756	-0.250008	-0.408571	-0.826764	-0.985327	-0.158563	-0.986902	-0.988606	-0.0017039	1.37512	0.133221	0	-0.646068	-0.377423
P62273	0.628842	1.43406	0	0.805221	0	0	0	0	1.1989	0	0	2.54174	0	1.87066
P62277	0.461333	-0.0388288	0.205403	-0.500162	-0.25593	0.244232	-0.348573	-1.08229	-0.733715	0	0.593866	0	-0.128791	0.100821
P62304	1.25622	0	0.307516	0	-0.948704	0	0	0.431298	0	0	0.0117064	0	0.534682	0
P62306	-0.438012	-2.65179	-2.39807	-2.21378	-1.96006	0.253719	0.457656	-0.369452	-0.827108	0.975347	1.58665	0	-2.59534	-0.754792
P62308	0	-0.340074	0.891135	0	0	1.23121	-0.171558	0.081971	0.253529	0.288444	0.16514	1.28871	-0.253074	0.425635
P62310	0.463397	-0.566673	0	-1.03007	0	0	0	0	0	0	0	0	0	0
P62318	-0.877928	-1.0247	-0.455084	-0.14677	0.422843	0.569613	0	0	0	0	-0.649823	0	0	0
P62328	0	0	0	0	0	-8.16905	0	-3.62651	0	0	0	1.49119	0	1.37271
P62330	0	-1.06019	0	0	0	0	0.73869	0.219076	-0.519614	1.37353	0	0	-0.556813	-0.358354
P62424	0.209505	-0.184788	-0.336869	-0.394294	-0.546375	-0.152081	-0.353297	-0.582121	-0.228824	0.312454	-0.498685	0	0.443302	-1.18691
P62633	0	0.245747	0	0	0	0	0	0	0	0	-0.429084	1.91588	0.938476	0
P62699	0	-1.82315	0	0	0	0	0	0	0	0	0	0	0	-0.190466
P62805	0	0	0	0	0	0	0	0	-0.398247	0	0.457802	0	0	-1.00668
P62829	0.881729	0.629405	0.568696	-0.252324	-0.313033	-0.0607087	-0.153808	-0.687761	-0.533954	0	-0.0341379	-0.274381	1.01852	-0.405184
P62837	-0.670841	-0.0133952	0.154697	0.657446	0.825538	0.168092	-0.523327	0.315058	0.838385	1.71775	-0.204502	0	-0.753043	1.0234
P62841	0.18602	0.469652	1.41581	0.283632	1.22979	0.946154	0	-0.303669	0	-0.00303854	0.257363	0	0	-0.0828333
P62861	0	0	0	0	0	0	0	0	-0.477294	1.09292	-0.977387	0	1.92997	-0.401442
P62877	0	0	0	-1.16614	0	0	-0.274106	0	0	0.319382	-0.366535	0	0	0.148349
P62879	0	-1.22809	-1.44531	0	0	-0.217223	1.10816	0.378284	-0.72988	0	0.0775544	0	-1.97809	-0.250828
P62891	0.122408	-0.623356	-0.987002	-0.745764	-1.10941	-0.363646	0	0	0	0	0	0	0	0.321331
P62899	1.16427	0.1924	0	-0.971869	0	0	0	0	0	0.704402	-0.0653107	0	1.04554	0.916671
P62937	0	0.573826	0.885896	0	0	0.31207	-0.290007	-0.160273	0.129735	0.747734	0.276548	0	1.24609	0.759436
P62995	1.13825	0	0.531183	0	-0.607068	0	0.516965	0.0657727	-0.451192	0.563312	1.58869	1.3942	-0.695874	-0.0333525
P63092	0.522022	-0.419248	-0.363168	-0.941269	-0.88519	0.0560793	0	1.06445	0	0.343531	-0.297764	0	-0.445091	-0.519925
P63096	0	0	0	0	0	0.236002	1.48714	1.76494	0.277809	-0.800179	0.342107	0	0.650253	0.576361
P63104	0.708515	0	-0.0858627	0	-0.794377	0	0	0.0223699	0	0	-0.351035	-1.64916	-0.123559	0.288068
P63173	0	0	0	0	0	0	-0.112944	0	0	1.20923	0	0	0	0
P63208	-0.0751695	0	0	0	0	0	-1.97614	-0.38931	1.58683	2.01724	0.202566	0	-0.802978	-0.381987
P63218	-0.87207	0.649173	-0.320916	1.52124	0.551154	-0.970089	0.670034	-0.537709	-1.20774	-0.667864	-0.0384172	0	-1.128	0
P63220	0.173715	0.581671	0.625313	0.407956	0.451598	0.0436418	-0.478901	-0.648287	-0.169385	0.303111	-0.185877	-0.263826	1.11465	-0.147863
P63241	0.459184	0.207622	0.45369	-0.251562	-0.00549386	0.246068	-1.18496	-1.16569	0.0192749	0.459395	0.33489	-1.25444	0.421996	0.0695249
P63279	0.928378	0.148475	-0.359006	-0.779904	-1.28738	-0.50748	-0.255182	0.0379055	0.293087	0.392226	-0.744451	-0.623167	0.700459	0.38764
P63313	0	0.269412	1.33943	0	0	1.07002	-0.653402	0	0	0.979834	-1.10834	0	0	0
P67812	-0.0405136	-0.773728	-0.320404	-0.733215	-0.27989	0.453324	0	-0.0642785	0	-0.0964708	0.291903	0.0720313	-2.02434	-0.899513
P67936	0.961259	0.0551213	0	-0.906138	0	0	-0.102191	0.1788	0.280991	0.98101	0.264993	0	1.75367	1.01002
P68032	0	0	-1.56748	0	0	0	0	0	0	0	0	0	0	-0.251174
P68036	1.00144	0	0	0	0	0	-0.810855	-0.54059	0.270264	0.398944	-0.167273	0.154234	0	0
P68104	-0.188329	-0.184619	-0.358123	0.0037099	-0.169794	-0.173504	-0.0896811	-0.00914485	0.0805363	0.412504	-1.0875	-0.798698	0.517316	0.352766
P68366	0.0933779	-0.508794	-0.224546	-0.602172	-0.317924	0.284248	0.445501	-1.08346	-1.52896	0.195255	0.0338123	0	0.563321	0.125997
P68371	0.377942	0.157658	-0.420856	-0.220284	-0.798798	-0.578514	-0.257353	-0.203892	0.0534611	1.00437	0	0	0.329668	0.345681
P68402	1.96108	1.07702	1.41488	-0.884056	-0.546203	0.337852	0	0	0	0	0.949666	0.971614	-0.0579868	0
P68871	0.414777	0	0	0	0	0	0	0	0	0.70396	3.14597	-2.38144	-1.14787	-4.49893
P69891	0	0	0	0	0	0	0	0	0	4.43989	4.26396	0	-4.29582	-2.86362
P69905	0	0	0	0.169605	-0.115726	-0.285332	0.269853	-2.63447	-2.90432	0	0	0.730663	0	-4.21922
P78318	0.677708	0	0.547896	0	-0.129812	0	-0.376609	-0.208654	0.167955	0.540123	0.335509	0	1.22916	0.758228
P78330	0.451912	0.348965	-0.725623	-0.102948	-1.17753	-1.07459	-0.322816	-0.229211	0.0936048	-0.255699	-0.519551	-0.677395	1.58828	-0.0536807
P78332	1.40333	0.461362	0	-0.941963	0	0	-0.115538	0.286031	0.401569	0.358768	-0.269987	0	0	-0.790244
P78362	0.114297	-0.437694	0.173231	-0.551991	0.0589342	0.610926	-0.244762	0.12733	0.372091	0	-0.794486	0	1.23747	0
P78371	0.512475	0.0508557	0.174543	-0.461619	-0.337932	0.123687	-0.454168	0	0	0.423314	-0.434961	0	1.1923	0.644184
P78406	0	0	0	0	0	0	0	0	0	0.266556	0.0871723	1.06858	0.112562	0
P78417	0.983154	0.365876	-0.0752817	-0.617278	-1.05844	-0.441158	-1.33709	-0.681694	0.655391	-0.198646	0.29548	0	0.500018	-0.3658
P78559	0.684361	0.55369	1.03966	-0.13067	0.355299	0.48597	0	0	0	0	0	0	0	0
P78560	0.949198	0.881909	0.515974	-0.0672892	-0.433224	-0.365935	0	0	0	0	0	0	1.06202	0
P79483	-0.268694	-0.217634	-0.380895	0.0510601	-0.112201	-0.163261	0	0	0	0	0	0	1.77905	0
P80188	0	0	0	0.521487	3.83748	3.31599	0	0	0	-2.95855	1.66687	0	0	-2.72828
P80303	-0.0908964	-0.226904	0.60472	-0.136007	0.695617	0.831624	0.868063	1.16342	0.295359	-0.547386	0.539456	0.386594	-1.2418	0.760409
P80723	-1.28491	0.733252	-1.43919	2.01816	-0.154282	-2.17244	2.71351	4.71224	1.99873	-0.958982	0	0	0	1.285
P81605	0.0101303	1.67047	0	1.66033	0	0	0	0	-0.250246	0	0	-0.957988	-2.84225	0
P81877	0	0	0	0	0	0.0996712	-0.258852	0	0	1.06874	-0.215213	0	0	1.45615
P82094	0	0	0	0	0	0	-2.55256	0	0	0.278735	0	0	0.899873	0
P82650	-0.157461	-0.191827	0.728825	-0.0343661	0.886286	0.920652	0.826661	1.10303	0.27637	-0.580035	0.154817	0	-0.277946	-0.766285
P82663	0	-0.108418	0.641929	0	0	0.750347	1.01467	0	0	-0.465986	0.462021	-0.0785113	0	0
P82664	0	-0.506673	0.679941	0	0	1.18661	0.433986	0.540718	0.106732	-0.407477	0.176914	0	-0.683955	-0.321242
P82912	1.42411	0	0	0	0	0	0	0	1.98459	0	0	0	0	0
P82921	0.689114	0.111157	0.990452	-0.577956	0.301339	0.879295	0.451879	1.872	1.42013	0.178029	0.774552	0.567108	-0.905911	0
P82932	-0.0964206	-0.192908	1.123	-0.0964872	1.21942	1.31591	0	0	0	-0.738828	0	0.381099	0	0
P82933	0.730278	0	0	0	0	0	0.550324	0.578981	0.028657	-0.177945	1.20539	0	-1.00049	-0.762549
P82970	1.75208	0.930985	0	-0.821089	0	0	0.659482	0	0	-0.434253	0.392211	0	0.046081	-0.699614
P83111	0	0.320222	-0.907568	0	0	-1.22779	0	0	0	-0.422765	0	-1.09618	0	0
P83436	0	0.131853	0	0	0	0	0	0	0	1.72478	-0.661973	0	0	0
P83916	-0.277851	-0.151003	-0.215481	0.126848	0.0623692	-0.0644784	-0.0140124	-0.0290832	-0.0150708	0	0	-2.00995	0	0
P84077	-0.522864	-1.83807	-1.52505	-1.3152	-1.00218	0.313021	0.353146	0.226077	-0.127069	1.22162	-0.937082	0	-0.68473	-0.136734
P84085	-0.981499	-1.06597	-0.325657	-0.0844747	0.655841	0.740316	0	-0.338096	0	0.974723	-1.62205	-1.56442	0	-0.0606627
P84090	0	0.359256	-1.65749	0	0	-2.01675	0	0	0	0.124451	-0.0428946	1.38535	0	0
P84095	0	0	-1.00782	0	0	0	0	0	-0.118957	-1.14787	0	0.0452452	0	0
P84098	0	0	0	0	0	-0.373798	-0.0392229	-1.01199	-0.972765	0	0	-0.352687	0	0.205514
P84157	0	0	0	0	0	0	0	0	0	-0.754091	-0.941647	0	-2.02684	0
P85037	0.962454	0.730922	0.720548	-0.231532	-0.241906	-0.0103745	0	0	0.385579	0.393729	-0.502966	-0.124059	1.03036	0
P98082	0	0	0	0	0	-1.43152	0	0	0	0	0	0	0	0
P98171	0.95814	0	1.00422	0	0.0460848	0	0	0	0	-0.0277744	-0.425136	0	0.672639	-0.0468488
P98179	0.11294	0.55312	1.20564	0.44018	1.0927	0.652521	1.05525	0.234306	-0.820943	1.47431	0	0.182081	0.765786	-1.03741
P99999	0.446113	0.405383	0.81381	-0.0407291	0.367697	0.408427	1.0605	-0.0259248	-1.08642	-0.544104	0.462708	2.01992	-0.0908314	0.512543
Q00013	0.152693	-0.231865	0	-0.384557	0	0	0.341031	-1.09858	-1.43962	0.730672	0.329316	0	-0.201921	-0.790081
Q00059	-0.250612	0.440172	0.782541	0.690784	1.03315	0.342368	-0.350099	0.153443	0.503542	-0.558183	0.481026	1.91776	0.0202818	-0.388588
Q00325	-0.0661271	-0.273147	0.401438	-0.20702	0.467566	0.674585	0.362219	-0.322923	-0.685142	-0.39047	0.0990308	0.715796	-1.06086	-0.333453
Q00534	0.603595	-1.09086	-0.676767	-1.69445	-1.28036	0.414092	-1.06323	-0.830275	0.232952	0.816067	0	0	0	0.161373
Q00613	0.5977	0.0521264	0.142688	-0.545574	-0.455012	0.0905614	-0.383105	0	0	0.675224	-0.611935	-0.47663	1.63969	0.365359
Q00653	0	0.804808	0	0	0	0	0.170883	0.713712	0.542829	0.426727	0	-1.10847	0	0
Q00688	-0.288984	-0.959616	-0.572645	-0.670632	-0.283661	0.38697	-1.1932	0	0	1.15963	-0.742856	0	-0.0420665	-0.308286
Q00796	0	0.242168	0.985269	0	0	0.743101	-0.840738	-0.200475	0.640263	0.431662	0.681613	-1.08747	-0.311226	-1.20541
Q00839	1.05446	0.578553	0.464193	-0.475907	-0.590267	-0.11436	0.306298	0.875451	0.569153	0.626226	-0.668949	1.13332	1.86097	0
Q01082	0.410901	-0.074317	0.144821	-0.485218	-0.26608	0.219138	0.553841	0.145846	-0.407995	0.916879	-0.676678	0	1.0341	0.150555
Q01105	0.641245	-0.491892	0.152047	-1.13314	-0.489198	0.643939	-0.284043	0	0	0.542852	-0.662407	-1.1135	0	0.588953
Q01432	0	0.447995	0	0	0	0	0	0	0	-0.492157	0	-0.515851	-1.07735	0
Q01433	0.450811	0.0299532	-0.589871	-0.420858	-1.04068	-0.619824	-0.72317	0	0	0.530254	-0.393487	0	1.30623	0.200272
Q01459	-0.722082	-1.16013	-0.845655	-0.438043	-0.123573	0.31447	0	0	0	0	0	0	0.456304	0
Q01469	0.450971	0.0378061	0.0276587	-0.413165	-0.423312	-0.0101473	0	0.32942	0	0	-0.0553303	0	1.25175	1.26114
Q01484	-1.23903	0	0	0	0	0	0	0	0	0	0	0.408986	0	0
Q01543	-0.214654	-0.539829	-1.17376	-0.325175	-0.959102	-0.633927	-0.146627	0.128834	0.275461	2.65358	-0.496229	-1.33951	-0.144272	-0.224868
Q01628	0	0	0	0	0	0	-1.3906	0	0	0	0	0	0	-0.605784
Q01650	-0.195259	-0.138319	0.0278048	0.0569404	0.223064	0.166124	0.94214	0	0	-0.0963383	0.203644	0	-1.21687	0
Q01658	-0.00240056	0	0.64964	0	0.65204	0	-0.517601	0.122074	0.639675	0.891306	-0.264063	0.0946208	1.10411	0.188971
Q01813	0	-0.181049	-0.159572	0	0	0.0214775	-0.72818	0.542138	1.27032	0.0927704	0	0	0.360562	1.18134
Q01826	0.0737686	-0.966493	-0.198285	-1.04026	-0.272054	0.768208	-0.402875	0.124175	0.52705	0	0.462285	-1.04528	1.85307	-1.24809
Q01970	0	-1.0461	-1.24613	0	0	-0.200032	-0.38052	0.0759067	0.456427	-1.02219	0.707042	0	0.541658	-0.96977
Q02040	0	0	0	-0.648378	-0.176451	0.471927	0.080445	0.279104	0.198659	0	1.26906	0.914601	0.00971355	-0.562327
Q02078	0	0.596069	0	0	0	0	0	0	0	0.861173	-1.00378	0	0	0
Q02083	0.325393	-0.266781	-1.40009	-0.592174	-1.72548	-1.13331	0	-0.630563	0	0.266498	0	-0.478402	0	0
Q02086	0	-0.534708	-0.288006	0	0	0.246702	0	0	0	1.28379	-0.578955	0	-0.297627	0
Q02127	0	-0.242398	0.233251	0	0	0.47565	0.663012	1.00052	0.337506	-1.76295	0.160747	0	-0.0202231	-1.91374
Q02218	-0.0892365	-0.13811	0.616297	-0.0488739	0.705533	0.754407	0.646397	-0.502201	-1.1486	-0.366003	-0.188227	0.210656	-0.537585	-0.91798
Q02252	-0.0900706	-0.404238	0.485161	-0.314168	0.575232	0.889399	0.290648	-0.00149154	-0.292139	-1.21793	0.143407	0	-0.444773	0.00280342
Q02447	0	0	-0.225594	0	0	0	0	0	0	0.575457	-0.368094	0.324901	-1.14183	0.287987
Q02539	0.22843	-0.146841	0	-0.375271	0	0	0	0	0	1.12656	0	0	-0.187752	-1.73302
Q02548	0.197963	-0.0733403	-0.283852	-0.271303	-0.481815	-0.210512	0.10618	0.472657	0.366477	1.47301	0.114321	0	0.402033	-0.997162
Q02556	0.270734	0.195089	1.56413	-0.0756453	1.2934	1.36905	0	0	0	-1.13864	0	0	-0.214128	0
Q02818	-0.423617	-0.239619	-0.15063	0.183999	0.272987	0.0889885	0.903755	-0.724184	-1.62794	-0.149631	-0.645271	1.45389	-0.242925	-0.0612392
Q02952	-0.765971	-0.38702	0.4237	0.378951	1.18967	0.81072	0	2.82572	0	0	-0.572396	0.508084	0	0.552459
Q02978	0	-0.505894	0.0765552	0	0	0.582449	0	0	-0.019304	0	0	0	-1.06853	-0.871821
Q03154	-0.131481	-0.519189	0	-0.387708	0	0	0	0	0	-1.16045	0.344957	0	0	0
Q03188	-0.624412	-0.247784	0.580264	0.376628	1.20468	0.828048	0.462373	0.618653	0.15628	0.220327	0.109882	1.61156	-0.228449	0
Q03252	-0.117743	0.186428	1.30419	0.304171	1.42193	1.11776	0.879142	0.490163	-0.388979	0.195784	0.26829	0.974151	-0.215088	-1.12589
Q03518	0	-0.713928	-0.0418144	0	0	0.672114	-0.59667	0.554857	1.15153	0.548711	-0.866894	1.25886	-0.851098	-0.839716
Q03519	-0.186288	-0.566882	-0.418227	-0.380594	-0.231938	0.148656	-0.508405	0.516708	1.02511	-0.343572	-0.367648	0.968876	-0.893919	-1.41623
Q03701	0.379231	0	0	0	0	0	0.498371	1.34127	0.8429	-0.534689	0.520369	0	-0.192251	0.338399
Q04323	-0.0183612	-0.0814046	0.996492	-0.0630433	1.01485	1.0779	-0.887828	-0.152476	0.735352	1.12432	0	-0.66441	0	0.705166
Q04446	0.740854	1.10007	0.243077	0.359219	-0.497777	-0.856996	-0.390808	0.787288	1.1781	0.687532	-0.118374	-0.511116	1.76676	1.24192
Q04695	0	0	0	0	0.424319	0	0	0	0	0	0	0	-2.12845	0
Q04727	0	-0.705003	-0.946559	0	0	-0.241556	-0.861576	0.255654	1.11723	0	-1.07985	0	0	0.346574
Q04760	0.469876	1.04474	0.524103	0.574867	0.0542264	-0.520641	-1.00136	0	0	0.628865	-0.0857815	0	0.887067	-0.0546018
Q04864	0.304658	0.214862	0.0184883	-0.0897965	-0.28617	-0.196373	0.139728	1.08774	0.948008	0.862873	0	0	1.15085	0.241223
Q05086	0	-0.0241207	0	0	0	0	-0.355335	-0.0576975	0.297637	0.597	-1.45654	-1.21748	1.62729	0.436742
Q05397	0	-0.319031	2.59972	0	0	2.91875	0.103569	0	0	-0.667504	-0.00781526	0	-0.338108	-0.512827
Q05519	0	1.43987	1.58264	0	0	0.142771	0	0.858052	0	0	0	0	0	0
Q05682	0	0	0	0	0	0	0	0	0	0	-1.11621	-0.805547	0	0.620353
Q05932	0.299402	0.246104	1.10862	-0.0532983	0.809214	0.862512	-0.595509	0.628828	1.22434	0	-0.309432	0	0.165147	-0.758623
Q06187	0.264424	0.151365	0.153727	-0.113059	-0.110697	0.00236206	0.115277	0.742157	0.62688	1.10239	-1.094	0	1.08071	0.323612
Q06203	0.542976	0	-0.569247	0	-1.11222	0	-0.368844	0	0	-0.402605	-0.385536	0	1.65502	0.534729
Q06210	0	-0.253844	-1.39019	0	0	-1.13634	-1.02683	0.110749	1.13758	0.412309	-0.238304	-1.80691	0.446122	0.504949
Q06323	1.02107	0.771691	1.04029	-0.249377	0.0192192	0.268597	-1.29927	-1.48746	-0.188184	1.03601	0.819909	0	0.243618	2.16414
Q06330	0	-1.06496	-0.903308	0	0	0.161651	0.665426	0	0	0	0.169437	0	0	-0.40992
Q06547	0	-0.109223	1.32833	0	0	1.43755	0	0	0	0.769662	0	0.893393	-0.422575	0
Q06830	0	0.116427	0.547446	0	0	0.431019	-0.0237935	0.154043	0.177837	-0.445985	-0.287969	-0.514158	1.14966	-0.501368
Q07021	0.25064	0	0	0	0	0	0	-0.178998	0	0	1.69133	0	-1.17209	-1.06135
Q07065	0	0	0	-1.30082	-0.596618	0.7042	0.137335	-1.77223	-1.90956	0	0	0	0	-1.9749
Q07812	1.0409	0	0	0	0	0	-0.195049	-0.187422	0.00762689	0.367123	0.710596	0.791138	0	0
Q07817	1.16848	0	0	0	0	0	-0.0814532	0	0	0	-1.51818	0	0	0
Q07866	0.8616	0.543312	0.611234	-0.318288	-0.250367	0.0679214	-0.995988	-0.357838	0.63815	0.210384	0	-0.564872	1.28643	-0.0396328
Q07954	0	0	0	0	0	0	0	-1.43152	0	0	0	0	0	0
Q07960	0.227956	-0.00536825	-0.0987637	-0.233325	-0.32672	-0.0933955	-0.774819	-0.0561479	0.718671	0.416341	-1.0054	-1.63215	0.378442	0.298882
Q08257	0.466076	-0.654033	-0.145406	-1.12011	-0.611481	0.508628	0.543424	0.850204	0.30678	0.00869196	-0.0265185	-0.826618	0	0
Q08379	-0.44069	0	0.845718	0	1.28641	0	0	0	0	0	1.68949	0	-1.63696	-0.0759452
Q08495	0	0	0	0	0	0	0	0	0	0	0	0	-1.80854	0
Q08554	0	0	0	0	0	0	0	0	0	0	0	0	-1.78035	0
Q08722	0	0	0	0	0.698858	0	0	0.510211	0	0	0	-0.327064	-0.196864	-1.31828
Q08945	0	0.0364776	0.485656	0	0	0.449178	-0.675572	-0.126515	0.549057	0.433424	-0.119053	-0.141902	0.452853	-1.30489
Q08AF3	0	0	0	0	0	0	0.504026	0	0	0	0	0	0	1.51988
Q08AM6	0	0.741468	1.12002	0	0	0.378553	-0.327567	0	0	0	-0.567428	0	1.36915	0.219514
Q08J23	0.871373	0.276889	0.203452	-0.594485	-0.667921	-0.0734363	-0.2557	-0.178565	0.0771344	0.308028	-0.426637	0	1.01626	0.413894
Q09028	0.581406	0.0576263	0.36668	-0.52378	-0.214726	0.309053	-0.931167	0.0746366	1.0058	1.52166	0.38737	0	-0.734993	-0.341954
Q09161	0.399692	0.194319	0.655527	-0.205373	0.255835	0.461208	-0.124164	0.183402	0.307566	1.16387	-0.282543	0	0.544958	-0.209609
Q09666	0	0	0	0	0	0	0	0	0	0.56528	-2.164	0	0.15732	0.592949
Q10471	-0.212822	-0.15634	0.550945	0.0564825	0.763768	0.707285	0.1347	0.197499	0.0627991	-0.229876	-0.191893	0.963253	-0.393956	-1.98218
Q10472	0	-0.323296	0.301658	0	0	0.624955	0.119875	-0.24308	-0.362955	-0.28471	-0.442379	1.25988	-0.485019	0
Q10570	0.769815	0	0.591064	0	-0.178751	0	0.572513	1.17636	0.60385	0.773984	0.113091	1.29053	0.265425	-0.0223668
Q10588	0	0	0	1.04588	0	0	0	0	0	-1.45472	1.40652	0	-2.56679	0
Q10589	-0.0906502	0.42481	0.0111521	0.51546	0.101802	-0.413658	0.362873	1.32357	0.960695	-0.286415	0	1.00729	0	0.330683
Q12768	0.757378	0	0	0	0	0	-0.439644	0	0	0.1454	-0.522632	0	1.02331	0.264999
Q12778	0.39881	0	0.471474	0	0.0726642	0	0	0	0	0	-1.11116	0	0.0254785	0
Q12789	0.35604	0.164366	0	-0.191674	0	0	0	0	0	0	-0.664383	1.25906	0.448893	0
Q12797	0	0	0	0	0	0	0	0	0	-1.64036	0	0	0	0
Q12830	-0.016341	-0.523892	0.262945	-0.507551	0.279286	0.786836	0	0	0	0.144953	-0.453021	0	-0.186292	-1.23754
Q12834	0	0	0	0	0	0	-0.0209685	1.3874	1.40837	0	0	0	0	0
Q12849	-0.506533	-0.525123	-0.166087	-0.0185891	0.340446	0.359035	-0.614004	-0.0907235	0.523281	-0.421889	0.176235	1.03639	-0.456609	-1.02531
Q12872	0.583189	0.189775	-0.157852	-0.393414	-0.741041	-0.347627	-0.145813	-0.113041	0.0327711	0.549476	-0.108732	0	0.417449	-1.06499
Q12874	-0.023926	-0.33656	0.829465	-0.312634	0.853391	1.16602	-0.0199262	0.290346	0.310273	0.633649	-0.34428	0.306964	0.436952	0.232875
Q12882	0.955936	0.275585	0	-0.68035	0	0	0	0	0	0.482125	-0.205557	0	1.85123	0
Q12904	0.459431	0.3677	0.243219	-0.091731	-0.216212	-0.124481	-0.54245	-0.292752	0.249698	0.12471	0	-0.588611	1.13665	0.240682
Q12907	0	-0.362645	-0.173644	0	0	0.189001	0	-0.326007	0	-0.877258	-0.177599	0.625551	-1.02384	-0.425837
Q12912	0.404763	1.03977	1.55262	0.635005	1.14786	0.51285	0.426709	1.10706	0.680352	-0.732482	0.906431	0	0.797886	-0.589585
Q12931	0	0	0	-1.32684	-1.19766	0.129177	0	-0.571918	0	-1.71745	0	0.0444816	-0.0724925	-1.12414
Q12933	0	0	0	0	0	0	0	0	0	0	0	0	0	-1.2981
Q12974	0	-0.581286	0	0	0	0	0	0	-1.03061	0	0	0	0	-0.282861
Q12981	0	-0.351419	0.297047	0	0	0.648466	0.269889	0	0	-0.299217	0	0	-0.0470936	-1.15936
Q12982	0	0	-1.56058	0	0	0	0	0	0	0	0	0	0	0
Q13011	-0.650382	-0.61868	0.241549	0.0317018	0.891931	0.860229	0.309997	0.464316	0.154319	-0.741256	-0.188355	1.1182	-0.873602	0.259281
Q13043	0.24279	0.581302	0.345634	0.338512	0.102844	-0.235669	0.214141	0.468112	0.253971	0.846527	-0.448151	-0.869769	1.14638	0.613981
Q13057	-0.190966	-0.676654	0.0967199	-0.485688	0.287685	0.773374	-0.179462	0.294693	0.474155	-0.179736	-0.164525	0	-1.08707	0.479505
Q13084	0	0	0	0	0	0.911237	1.22129	0	0	0	0	0	0	-0.538474
Q13085	0.03368	0.113698	0.247017	0.0800179	0.213337	0.13332	-0.363777	-0.0457359	0.318041	-0.8582	0	0	1.29702	0
Q13107	1.24858	0	0.70919	0	-0.539388	0	0	-0.965787	0	0.922304	2.02245	0.827628	0	1.4063
Q13111	0.424919	-0.0962308	0.435684	-0.52115	0.0107651	0.531915	0.23517	1.14964	0.914474	0.161772	0.189502	1.41161	0.59231	0
Q13126	0	0	0	0	0	0	0.133566	1.72241	1.58885	0.00602792	-0.856545	0	0.939977	0
Q13144	0.375653	0.353835	0.102438	-0.0218178	-0.273214	-0.251397	-0.553272	0.0786441	0.631916	0.00366845	-0.570383	-0.976672	1.34716	-0.0825236
Q13148	0.447691	0	0	0	0	0	-0.496688	-0.348846	0.147842	0.333606	0.739415	1.41431	0	0
Q13153	0.481929	0.405585	0.0169367	-0.0763434	-0.464992	-0.388649	-0.938105	-0.717011	0.221095	0.251141	-0.318049	0	1.58767	0.535536
Q13162	-0.875985	-1.07251	-0.81488	-0.196522	0.061105	0.257627	0.424482	0.469232	0.0447501	-0.774081	0.236008	0	-0.621456	-0.202484
Q13185	0.545772	0.109552	1.88037	-0.43622	1.33459	1.77081	-0.164865	0.237992	0.402857	0.261335	-0.0639273	0	0.468782	-0.888315
Q13217	0	0	0	0.620995	-0.444674	-1.06567	0	-0.0324694	0	-1.11721	0	0	-0.418436	0
Q13228	0	0.545549	-2.67804	0	0	-3.22359	0	0	0	0	0	0	-0.936409	0
Q13232	-0.414678	-0.52565	-0.748785	-0.110972	-0.334107	-0.223135	0.604188	0	0	0	0	-0.369152	1.97416	0.543562
Q13243	0.831818	-0.117393	-0.273991	-0.949211	-1.10581	-0.156598	0.344604	0	0	0	1.22597	0.594398	-0.656783	-0.652735
Q13257	-0.0942025	-0.428079	-0.504141	-0.333876	-0.409938	-0.0760624	-0.438718	-0.208703	0.230015	0	0	-0.45013	1.52747	0
Q13277	0.980267	0.706026	1.71727	-0.274241	0.737003	1.01124	-0.448861	0	0	-0.0991571	0	0	0.431265	-0.22093
Q13287	0.257606	-0.521508	-0.560959	-0.779114	-0.818565	-0.0394511	-1.21113	-0.515222	0.69591	0.0210659	-0.697277	0	0.149569	0.00537764
Q13291	0	0	0	0	0	0	-1.54051	0	0	0	0	0	0	0
Q13303	0.123214	-0.34483	0	-0.468044	0	0	0	0	0	0.402061	-1.45837	0	1.32133	0.163886
Q13310	0	-0.02734	-0.392117	0	0	-0.364777	-0.506712	-0.735799	-0.229087	-0.0411183	-0.471094	-0.703628	1.00127	-0.358088
Q13315	1.36833	0.877085	1.07063	-0.491242	-0.297701	0.193541	-0.294596	0.451972	0.746568	0.824728	0.394199	-1.07804	0.714275	0.397803
Q13362	0	0.447961	0.476731	0	0	0.0287702	-1.11745	-0.736117	0.381329	0.771525	-0.113545	-0.344927	0.825748	-0.321821
Q13371	0	0	1.19019	0	0	0	-0.896413	-0.221392	0.675021	0.327256	0	0.833888	1.54022	0.258605
Q13395	0	0	0	0	0	0.436421	0.940433	0	0	-0.515732	0	1.2373	0	0
Q13404	0.110362	0.135052	0.0944453	0.0246901	-0.0159168	-0.0406069	-0.430087	0.156027	0.586114	0.0771603	-0.429652	-1.23468	0.501116	0.418156
Q13405	-0.000827458	0	0.6139	0	0.614727	0	0.0412252	0.772701	0.731475	-0.48448	1.27118	0	0	-0.937245
Q13418	0	0	-0.574538	0	0	0	0	0.0494284	0	-1.59146	0	0	0	0.103426
Q13422	0	-0.158352	0.496667	0	0	0.655019	-0.414932	0.964184	1.37912	-0.321151	-0.571054	0	-0.860549	-1.34572
Q13426	0.291504	0.120338	0.396511	-0.171166	0.105008	0.276174	-0.423007	0	0	0	-1.15849	-0.629633	0.218261	0.564715
Q13428	0.0195619	-0.187184	0.203084	-0.206746	0.183522	0.390268	-0.635807	-0.581841	0.053966	0.603673	-0.366003	1.08418	-0.445365	1.15359
Q13435	0.38099	-0.180645	0.694188	-0.561635	0.313199	0.874834	0	0.482985	0	0.827984	0	1.12892	-0.367957	-0.263071
Q13442	0.0448004	0.106794	0	0.0619933	0	0	0	0	0	0.279554	-0.527471	0.523659	0.61826	-1.74576
Q13451	1.15256	0.426865	1.36751	-0.725692	0.21495	0.940643	0	0	1.27377	0.333433	0.46562	0	0.826768	0.657027
Q13459	0.572364	-0.141854	-0.464543	-0.714218	-1.03691	-0.322689	0.22274	0.57581	0.35307	0.622878	-0.397047	-1.06687	0.922811	-0.139974
Q13464	0.310106	0.134791	-0.19691	-0.175315	-0.507016	-0.331701	0.271673	0.542423	0.270751	0.356086	-0.839664	-2.00216	0.712118	1.06833
Q13469	0	0	-0.319173	0	0	0	0.927293	0	0	-0.0113	0	-1.495	0.991159	-0.273633
Q13480	0	0	0	0	0	0	0	0	0.453549	0	0	-1.80016	0	0
Q13488	0	0	0.223242	0	0	0	0	-1.39977	0	0	0	0	0.0845966	0
Q13505	0	0	0	0	0	0	0.233951	0.315775	0.0818242	0.480288	-0.494007	0	-1.77071	0
Q13510	-0.387505	-0.316681	-1.92405	0.0708244	-1.53655	-1.60737	0.574149	-0.386618	-0.960766	-0.864926	0	0	-1.04301	0
Q13546	0.210602	0	-0.940638	0	-1.15124	0	-0.209416	-0.160266	0.0491494	0.636756	-0.533431	0	0.151431	-0.0697631
Q13555	1.00918	0	0	0	0	0	0	0	0	0.539311	0.097329	0	0.271093	-0.137922
Q13564	0.0834367	-0.106551	0.314461	-0.189988	0.231024	0.421012	-0.740342	0.0267701	0.767112	0.687565	-0.891929	0	1.23917	0.562542
Q13568	0	0	0	0	0	0	0	0	0	-1.21408	-0.253622	0	0	0
Q13576	0.896066	0.643758	0	-0.252307	0	0	-0.529248	0.281789	0.811037	0.785194	-0.91287	0	1.15615	0.171722
Q13588	0	-0.672288	0.359011	0	0	1.0313	0	0	0	0	-0.37566	0	-0.501809	0
Q13616	0.445635	0.141479	0.0148202	-0.304156	-0.430815	-0.126659	-0.374578	-0.329038	0.0455402	0.167013	-0.189942	-0.546049	1.54911	0.162732
Q13617	0.469625	0.0421318	0.45318	-0.427494	-0.016445	0.411049	-1.06804	-0.169705	0.89834	0.398262	-1.08732	-0.328687	0.0848817	0.3246
Q13620	0	-0.767198	-0.41511	0	0	0.352088	0.144795	0.0876214	-0.057174	0.641419	-1.21593	-0.6727	-0.12254	0.21631
Q13630	0.466721	0	0.245033	0	-0.221688	0	-1.00054	0.286144	1.28669	0.117065	-0.0831444	0	0.0699168	-0.0289646
Q13643	0	-0.0711014	-0.184168	0	0	-0.113066	-0.229761	-0.339814	-0.110053	-1.52662	-0.617642	0	0	0
Q13724	-0.510893	-0.46187	0.123536	0.049023	0.634429	0.585406	0	-0.558984	0	0	0	0	-0.719089	-1.49572
Q13765	0.42321	-0.388041	0.0712884	-0.811251	-0.351922	0.45933	-0.397965	-0.818275	-0.42031	0.457708	-0.640679	-1.138	0.663701	0.588446
Q13813	0.301986	0.108531	0.285905	-0.193455	-0.0160818	0.177373	0.544645	0.286513	-0.258132	1.11961	-0.606443	0.0999311	1.08692	0.184461
Q13825	0	0	0.124598	0	0	0	0	-0.636713	0	0	0.512017	1.2002	-0.958732	0
Q13838	1.16146	0.344531	0.558047	-0.816929	-0.603412	0.213517	-0.4407	-0.352024	0.0886766	0.923493	0.287789	1.04239	0.179022	-0.666638
Q13867	0	0.534831	-0.533285	0	0	-1.06812	-0.386702	0	0	0.0383415	-0.305854	0	0.77549	-0.546926
Q13948	-0.0251775	0.00712957	0	0.0323071	0	0	0	0	0	0	0	1.07845	0	0
Q14005	0.212534	0.466182	1.82342	0.253647	1.61088	1.35723	0	0.290872	0	1.91858	-0.341797	-1.54049	0.947413	1.36032
Q14011	0.565929	0	0	0	0	0	-0.580917	0	0	0.568845	0.464806	0.646008	-1.1899	-0.937399
Q14012	0	0	0	0	0	0	-0.0230876	-0.0833932	-0.0603056	1.25414	0	0	0	0.431317
Q14019	-0.584577	0.921211	-0.273638	1.50579	0.310939	-1.19485	-0.0544504	-0.538603	-0.484152	0	-0.096208	-1.64279	0.274039	1.25996
Q14088	0	-1.57863	0	0	0	0	0	0	0	0	0	0	0	0
Q14108	-0.0827986	0.357275	0.757234	0.440074	0.840033	0.399959	0.109262	0.100369	-0.00889305	-0.537659	0	1.26622	0.345194	-1.04164
Q14119	0	0	0	0	0	0	0	0	0	0	0	1.53004	-1.3051	0
Q14137	0.353095	-0.187799	1.19062	-0.540893	0.837528	1.37842	-0.76779	0.618217	1.38601	-0.390833	0.103768	0.992321	0.470568	-0.13121
Q14145	0	-0.222016	0.196302	0	0	0.418319	-0.119794	0.893859	1.01365	-0.238251	-0.456016	0	0.336144	-0.944419
Q14146	0.161345	-1.03545	0.328536	-1.19679	0.167191	1.36399	0.21864	0.992322	0.773682	0	-0.185731	0	-0.159313	0
Q14149	0.0942954	-0.328458	0.0696559	-0.422753	-0.0246395	0.398114	0	0	1.33286	-0.131353	-0.770401	-0.387986	0.145992	-0.197243
Q14151	0	-0.478605	0.698872	0	0	1.17748	0.188971	0.51068	0.321708	0.786882	0.00833908	0	0.375883	-0.425422
Q14155	0.557043	0.0642648	-0.572784	-0.492778	-1.12983	-0.637049	-0.498189	0.0372635	0.535452	0.238376	-0.882793	-1.35401	0.231302	0.414341
Q14156	0	0	0.344173	0	0	0	-0.0291899	-1.10889	-1.0797	0	0.497354	0	-0.308822	0
Q14160	0.503972	0.0179934	0	-0.485979	0	0	0.128897	1.20146	1.07256	0.0791369	-0.149099	0	1.77822	-0.372617
Q14161	0.647121	0.562141	0.434237	-0.08498	-0.212885	-0.127905	-0.832469	-0.616593	0.215876	0.742376	0	0	1.23856	0.0922588
Q14165	-0.52827	-0.341854	0.301521	0.186416	0.829791	0.643375	0.27013	-0.267389	-0.537519	-0.457616	-0.120659	0	-1.10207	-1.02929
Q14166	0	-0.146951	0	0	0	0	-0.480151	-0.325823	0.154328	-0.61685	-0.397578	0	0.722665	1.02579
Q14194	0	0	0	0	0	0	-0.445109	-1.0744	-0.629295	0	0	0.351898	0	0
Q14197	-0.492074	-0.885811	0.157989	-0.393737	0.650063	1.0438	-0.0944234	0	0	-0.0985149	0.945099	0	0	-1.48486
Q14202	0	0.0505224	0.711946	0	0	0.661424	0.456563	0.830782	0.374219	0.0307123	0.00574381	0	1.0674	-0.389257
Q14232	0.9165	-0.127843	-0.22635	-1.04434	-1.14285	-0.0985074	-0.825885	-0.480827	0.345057	0.503329	-0.13782	-0.98222	0.663747	0.0991047
Q14240	-0.162154	-1.65759	-1.97447	-1.49544	-1.81232	-0.316884	0	0	0	-0.136399	0	0	0	0.620219
Q14249	0	0	0	0	0	0	0	0	0	0	0.126358	0	0	-1.03626
Q14254	-0.937271	-0.404855	-0.65225	0.532416	0.285021	-0.247395	0.376725	0.306835	-0.0698894	-0.543361	0.238701	0.0187445	-1.19561	-0.740329
Q14258	0.657535	0	0	0	0	0	0	0.264726	0	0	-0.131234	-0.118096	1.46879	0
Q14289	0.323653	0.377923	-0.00648142	0.0542705	-0.330134	-0.384405	-0.644575	-0.0127915	0.631784	0.773338	-0.563532	0	1.42386	-0.0787988
Q14318	0.14376	-0.364789	0.687501	-0.508549	0.543741	1.05229	-0.0579295	0	0	0	0.181637	0.600228	-0.320406	0
Q14457	0	0	0	0	-0.283045	0	-1.24318	-0.988564	0.254616	-0.0514206	0	-0.228577	0	-0.140455
Q14493	0	0	0	-1.24415	-1.80194	-0.557791	0.172441	0.545095	0.372654	-0.348204	-0.440134	0.840085	1.92343	0
Q14554	0	0	0	-0.0141218	0	0	0.630138	0	0	-1.13454	0	0	0	-1.10827
Q14558	0.281665	0	-0.745781	0	-1.02745	0	0.0531282	-0.0740695	-0.127198	0.489887	-0.315434	0	0.94964	-0.340002
Q14562	0.478764	0	1.62331	0	1.14455	0	0.163653	0.641795	0.478142	0.195117	-0.0115373	0	0.781691	0
Q14571	0	0	0	0	0	0	0	0	0	0	0.917821	0	-1.61351	0
Q14573	0	0	0	0	0	0	0.705425	0	0	0	-0.00894327	1.68598	0	0
Q14624	-0.0855903	0	1.38765	0	1.47324	0	0	0	0	0	0	0	0	0
Q14643	0	0	-0.586704	0	0	0	0.282504	0.360697	0.0781936	0.0385076	0.239874	0.705368	-0.348957	-1.31906
Q14657	0.576195	0.820266	0.373542	0.244071	-0.202653	-0.446724	-0.649327	0	0	1.56305	0	-0.11074	1.5327	0.23347
Q14676	-0.107714	0.24516	1.06131	0.352874	1.16902	0.816148	0.401766	0.942955	0.541189	0	0.130343	1.72129	0.0993625	-0.217035
Q14684	0.155078	-0.246189	0.361254	-0.401267	0.206176	0.607443	-0.591737	0.626299	1.21804	-0.576535	0.0274012	1.45683	-0.021789	-0.511734
Q14686	0	0	0	-1.29951	-1.15827	0.141245	0	0	0	0	0	0	0	-0.807846
Q14690	-0.0132154	-0.248631	0.0882288	-0.235415	0.101444	0.33686	-0.271385	0.26103	0.532415	-0.181366	-0.179993	1.17329	-0.198927	-0.123198
Q14691	0	0	-0.990603	0	0	0	-0.570236	-0.164751	0.405485	0.368004	-0.465223	0	1.00504	-1.17085
Q14694	0.60977	-0.030647	0.367068	-0.640417	-0.242702	0.397715	-0.466828	0.258799	0.725626	0.13542	-0.380723	0	1.61625	-0.500133
Q14696	0	0	0	0	0	-0.219206	0.323399	0	0	-0.33899	1.01537	0.216341	0	0.208099
Q14728	-0.101401	0	0	0	0	0	0	0	0	0	-0.00625126	0	-1.54785	0
Q14738	0	0	0	-0.740418	0	0	-1.2009	0	0	0	-0.344495	0	0	-0.123896
Q14739	-0.228193	0.062591	0.745996	0.290784	0.974189	0.683405	0.975948	0.719877	-0.256071	-0.311089	-0.284895	0	-1.13228	-1.52285
Q14761	-0.220436	0	0.205235	0	0.425671	0	0.123998	0	0	1.76239	-1.43532	0	-0.70791	-0.263514
Q14789	-1.19314	-0.504817	0	0.688325	0	0	1.02857	0.919881	-0.108685	0	0.245016	0	0	0
Q14790	1.0529	-0.00371768	0.482757	-1.05662	-0.570144	0.486474	0	0	0	0.352843	-0.197049	0	-0.163525	1.01053
Q14807	0	0	0	0	0	0	0	1.26073	0	0.204636	0	0	0	0
Q14814	0.0265677	-0.0356361	0.15654	-0.0622038	0.129972	0.192176	-1.05384	0.0346543	1.0885	1.003	-0.38607	0	0.766853	-0.525663
Q14847	-0.222776	-0.155489	-0.228467	0.0672873	-0.00569082	-0.0729781	-0.250523	0	0	0	-0.766034	-1.449	-0.0647176	0.379371
Q14966	0.313729	-0.0589762	0.667954	-0.372705	0.354225	0.72693	0.593931	0.71231	0.118379	0.568288	0.138239	1.15724	0	-0.663846
Q14978	0.0938022	0.493997	1.30494	0.400195	1.21114	0.810942	-0.150552	0.848822	0.999374	-0.277628	0	2.47625	0	0.148737
Q14997	1.83403	0	1.16333	0	-0.6707	0	0	0	0.633322	0	0	0.98235	1.92066	0
Q14C86	0.700369	0.163168	0.195224	-0.537201	-0.505145	0.0320557	0	0.147547	0	1.12424	-0.534515	0	1.37946	-0.282522
Q14CX7	0.431402	-0.0255415	0.0838771	-0.456944	-0.347525	0.109419	-0.481688	-0.657706	-0.176018	-0.177355	-0.328978	0	1.46515	0
Q15005	0.459864	0.360825	-0.0913769	-0.0990393	-0.551241	-0.452202	0	-0.0372394	0	-0.0855676	0.325022	1.0209	-1.49634	-1.102
Q15006	-0.451987	-0.329643	0.533557	0.122344	0.985545	0.863201	0.632788	0.1313	-0.501488	0.00746565	-0.639564	0	-0.630437	-1.58616
Q15008	0.371046	0.623972	1.31632	0.252926	0.945277	0.692351	-0.767346	-0.744565	0.0227809	0.196924	0.0333765	-0.384721	1.20485	0.389422
Q15014	0.426565	-0.746873	-0.32408	-1.17344	-0.750645	0.422793	0.296311	0.504407	0.208096	0.347685	0	0	-0.196898	-0.371688
Q15018	0.284338	0.37091	0.284496	0.0865724	0.000157537	-0.0864148	-0.330869	0.0667201	0.397589	0.289385	-0.542448	0	0	1.59251
Q15021	0.778856	0.106422	-0.391368	-0.672433	-1.17022	-0.49779	-0.419248	0	0	0.412067	0.256309	-0.815023	0.531462	-0.664875
Q15022	0.576499	0.245616	0.310092	-0.330882	-0.266407	0.0644757	0.232103	0.631573	0.39947	0.334244	0.821989	0	-0.51694	-1.49915
Q15025	0.33759	0.330592	0	-0.00699824	0	0	-1.37943	-0.661903	0.717527	0	-0.34786	0	0	0.594987
Q15031	0.038584	-0.330429	0.18255	-0.369013	0.143966	0.512978	0.392178	0.782829	0.39065	0	-0.251783	1.4699	-1.10469	-0.0712171
Q15043	0	-0.144347	-0.752995	0	0	-0.608648	-1.28647	-0.137327	1.14914	-2.26631	0	0	0	0
Q15048	0	0	0	0	0	0	0	0	0	0	0	0	0	-1.73714
Q15052	0.145283	-0.623	-0.18363	-0.768283	-0.328913	0.43937	-0.381227	-0.501656	-0.120429	0.772366	-0.104745	-1.28069	1.03837	0.429365
Q15054	0	-0.110908	-0.0589763	0	0	0.0519321	-0.231262	0.693613	0.924875	0.275535	-0.325541	0	1.09851	-0.576458
Q15057	0	0	0	0	0	0	0	0	0	0.808026	0	-0.302359	-0.0649321	-1.87433
Q15075	0	0	-1.44202	0	0	0	0	0	0.147816	0.220297	0	0	-0.187487	-0.31167
Q15080	0.928346	0.920112	1.34707	-0.0082342	0.418728	0.426962	0	0	0.954218	1.06135	0.210429	-0.999475	-0.409946	0.136419
Q15084	-0.276094	0.142305	0.38827	0.4184	0.664364	0.245964	0.266583	0.798505	0.531922	-1.49184	0.179216	1.76222	-0.817536	1.37273
Q15119	0	0	0	0	0	0	0	0	0	0	1.57194	0	0.401553	0
Q15120	-1.58491	-1.2434	-0.890678	0.34151	0.69423	0.352721	0.255381	0.120044	-0.135338	-0.508404	0	0	-0.600848	-1.06075
Q15125	0	-1.96253	0	0	0	0	0	0	0	0	-1.02163	0	0	0
Q15126	0	0.1593	0.208585	0	0	0.0492852	0	1.08565	0	0.888618	-0.8669	0	0.783209	-0.590806
Q15155	0	0	0.482394	0	0	0	0.206459	0.65264	0.446181	-1.02587	-0.188121	0.916612	-0.931597	-1.21646
Q15172	0	-1.73857	-1.30475	0	0	0.43382	0	0	0	0	0	0	0	-0.283322
Q15181	0.377857	0.842089	0.547037	0.464233	0.169181	-0.295052	-1.52715	-0.609905	0.917247	-0.10329	-0.218323	0	1.98942	0.878821
Q15185	0.626331	-0.0496624	0.235924	-0.675993	-0.390407	0.285586	-0.864252	-0.825052	0.0392	1.13505	0	0.835301	0.714018	0.618925
Q15233	0.624636	0.155035	0.83481	-0.469601	0.210175	0.679775	0.442356	0.74879	0.306434	0.470705	-0.0924178	0.845472	0.15938	-1.14554
Q15283	0	0	0	0.416794	0	0	0	0	0	0.393275	-0.598585	-0.73512	1.95196	0
Q15287	0	-0.457972	0.137944	0	0	0.595916	0.491734	1.18727	0.695538	0.572804	0.479593	0	-0.36306	-0.923752
Q15311	0	0	0	-0.00252765	0	0	-0.0997542	0.874261	0.974015	0	0	0	1.17581	-0.3197
Q15326	0	0	0	0	0	0	0	0	0	-0.0872755	-1.98187	0	0	0
Q15345	0	-0.985681	-0.963935	0	0	0.0217454	0	-1.14371	0	0.842996	0	0	-0.477004	0
Q15366	0.542519	0.168485	0.429753	-0.374034	-0.112766	0.261268	-0.557102	-0.315819	0.241282	0.169506	-0.317296	-0.180575	1.07535	0.13871
Q15370	-0.215905	-0.98288	-1.01317	-0.766976	-0.797263	-0.0302878	-0.545031	-0.782135	-0.237104	0.92615	-0.658895	0	-0.494687	0.210716
Q15386	0	0	1.00774	0	0	0	0	0	0	0	-0.440298	0	0	0
Q15388	0	0	0	0	0	0	1.66835	0.396978	-1.27137	0	0	0	0	-1.29934
Q15404	0.0531641	0.0488932	-0.522692	-0.00427084	-0.575856	-0.571585	-0.734493	-0.543317	0.191176	-0.0862206	-0.187731	-1.70718	1.42239	-0.106408
Q15417	0	0	0	0	0	0	0	0	0.314032	0	0	-0.950835	0	1.26618
Q15424	0	-0.923546	-0.416357	0	0	0.507189	-0.635504	0.36652	1.00202	1.965	0.352504	0	-0.746874	-0.690275
Q15428	0	0	0	0	0	0.532081	0	0	0	0	0	1.83896	-0.538442	0.386157
Q15435	0.595862	0.312893	0.341566	-0.282969	-0.254295	0.028674	-0.489652	-0.150383	0.339269	0.298813	-0.416315	0	1.20573	0.535461
Q15436	-0.0684241	-0.00548304	0.210252	0.062941	0.278676	0.215735	-1.09263	-0.967951	0.124675	0.332833	-0.521906	-0.160722	0.554165	0.205221
Q15438	0	1.38666	1.26989	0	0	-0.116766	0	0	0	0	-0.888069	0	0	0
Q15477	0.767188	1.08701	0	0.319823	0	0	-1.0817	0	0	-0.392417	-0.352412	0	1.52625	-0.0778164
Q15526	-0.475492	-0.22452	0.157983	0.250972	0.633475	0.382503	0	0	0	-1.91588	0	0	0	0
Q15528	0.866723	0	0	0	0	0	0	0	1.10464	0	0.756463	0	0	0
Q15554	1.20398	0.772957	1.24764	-0.431022	0.0436632	0.474685	-0.0308133	0.312102	0.342915	0.762974	0.773992	0	-0.253007	0.18118
Q15560	-0.447302	0	0	0	0	0	0	0	0.966161	1.58068	-1.02188	0	0.495232	0.0493046
Q15596	0.773545	0	0.744447	0	-0.0290979	0	0	1.41454	0	0.891079	0	0.420191	0	0.101616
Q15599	0	0	0	0	0	0	0	0	0	0	-1.58444	-0.127508	0	0
Q15629	-0.763425	-1.3318	-0.792621	-0.56838	-0.0291959	0.539184	1.08476	1.1402	0.0554423	0	-0.315418	0.250341	-1.41687	-0.482556
Q15631	0.355243	-0.253539	-0.181583	-0.608782	-0.536826	0.0719561	0.0471193	-0.0968327	-0.143952	0.694358	-0.683389	-1.67279	-0.00783668	0.485518
Q15645	0.281947	0	0	0	0	0	0	0	0	0.704483	-0.266929	0	1.15543	0
Q15652	0	-0.230103	0	0	0	0	0	0	0	0	0	1.67543	0	0
Q15758	0.201506	0	0	0	0	0	0	1.10089	0	-0.917614	-0.392124	-0.389691	-0.83677	0
Q15785	0	-0.201849	0.075917	0	0	0.277766	-0.375293	0	0	-0.112629	-0.466983	-1.25978	1.39036	0.570057
Q15796	0.137073	0	0	0	0	0	-0.376509	0.40343	0.779939	0.310106	-0.582874	0	1.58276	-0.726187
Q15797	0.557698	0.88852	0	0.330821	0	0	-0.706129	0	0	0	0.179567	1.6052	0.182643	0.191536
Q15813	0.601231	0	0	0	0	0	0	0	0.610439	0	-0.50567	0	1.50037	-0.490488
Q15819	0.523153	0.808913	0.330375	0.28576	-0.192778	-0.478538	0	0.321329	0	0.34685	-0.363262	-0.409997	1.34658	0.143073
Q15843	0	0	0	0	0	0	0	0	0	1.27753	-0.143566	0	-0.0107522	0
Q15853	0	0	0	-0.60082	-0.0401105	0.560709	0.124438	0	0	1.02041	0	0.370452	0	-0.438216
Q15904	-0.428834	-0.464606	-0.415414	-0.0357719	0.0134205	0.0491924	0.132004	0	0	-0.81488	0	0	0	-1.35444
Q15942	0.372861	1.19914	0.0736678	0.826282	-0.299193	-1.12548	-1.91925	1.06463	2.98388	1.20621	-1.19019	0	0.0539131	0.417383
Q16134	0	0	0	0	-1.35989	0	-0.305997	0.0980587	0.404056	1.01445	-0.0338884	1.90024	0.361534	0.828964
Q16181	0	0	0	0	0	0	-0.475581	-0.346185	0.129396	1.09289	-0.556234	0	0.668497	0.567071
Q16186	-1.369	-0.0970791	-0.252519	1.27192	1.11648	-0.15544	-1.09963	-0.883781	0.215849	0	0	0	-0.0968183	0.202827
Q16204	0.482881	0.558111	0.348304	0.0752301	-0.134578	-0.209808	-1.07089	0.262497	1.33339	-0.0829368	-0.105911	0.456635	-0.347569	0.973314
Q16401	1.30943	2.00415	1.91973	0.694719	0.610301	-0.0844187	-0.591637	-0.006905	0.584732	1.18936	-0.111773	-0.90948	1.20666	0.345085
Q16512	0.912764	0	0.923349	0	0.0105857	0	0	-0.224908	0	0	-0.042889	0	1.09466	0
Q16513	0	0	-0.234143	0	0	0	0	0	0	0	1.95721	0	0	0
Q16539	-0.525039	-0.43208	-0.410196	0.0929592	0.114843	0.0218841	-0.140817	-0.0991653	0.0416519	0.21903	-0.412491	-1.95291	0.664779	0
Q16555	0	-0.478622	-0.653953	0	0	-0.175331	0.115834	0.330466	0.214632	1.35748	-1.09415	0	-0.0020428	-0.321087
Q16610	0.206504	-0.427208	-0.20909	-0.633712	-0.415594	0.218118	0	0	0	-0.828332	0	1.4251	-0.761416	1.04312
Q16643	0.417684	0	-0.671583	0	-1.08927	0	0.291593	0.0381693	-0.253423	0.698867	-0.956646	1.16028	0.580089	0.0191929
Q16658	0	-0.376632	0.521665	0	0	0.898297	-0.0224772	1.09519	1.11766	-0.695345	-0.664241	-0.265565	0.441598	-0.218295
Q16698	0	-0.195496	0.503468	0	0	0.698965	0	0	0	0	0	0	-1.45274	-0.704636
Q16718	0.104087	0	0	0	0	0	0.282164	0	0	-0.341711	0.532167	1.43002	0.0316459	0
Q16740	-0.0487023	-0.056501	0.407709	-0.00779871	0.456412	0.46421	0.316515	0.588534	0.272019	-0.287584	0	1.04573	-0.18011	-0.494202
Q16762	0	-1.18162	-1.03613	0	0	0.145486	-0.11589	-0.0229545	0.092935	-0.454094	0	-0.129646	-2.04992	0.64635
Q16774	-0.14654	-0.331934	0.34029	-0.185394	0.48683	0.672224	-0.316169	-0.104949	0.21122	0.412091	-0.38478	0.439617	-1.28525	0.147259
Q16795	0.717327	0	0	0	0	0	0.925068	0.376556	-0.548512	0	1.14924	0	-0.211625	0
Q16851	0.621125	0.380334	-0.216176	-0.240791	-0.837302	-0.596511	-0.347598	-0.336599	0.0109988	0.859585	-0.282376	0	-0.020383	1.12373
Q16891	-0.328354	-0.00890155	0.734817	0.319452	1.06317	0.743719	0.591022	-0.00841012	-0.599432	-0.427842	0.093858	0.564314	-0.7625	0
Q27J81	0.441992	0.290002	0.484838	-0.15199	0.0428455	0.194836	-0.477505	0.568107	1.04561	0.750901	-0.671024	0	0.642507	0
Q2M2I8	0	0.142277	0.190011	0	0	0.0477342	0.0536134	0.489165	0.435552	-0.262046	-0.311559	-1.42603	0.429627	-0.0845177
Q2NL82	0	-0.234134	0.20451	0	0	0.438644	-0.427582	0.0451007	0.472683	0.371235	-0.456326	0	1.32159	0.318858
Q2TBE0	0	0.680767	1.15278	0	0	0.472016	0	0	0	0.644962	0	-0.414706	0	0
Q30154	0.205714	1.02681	0.708271	0.821096	0.502557	-0.318539	0	0	0	-1.70764	-0.18226	1.04499	1.73393	0
Q32M88	1.61726	0	0	0	0	0	0	-0.122209	0	0	-0.864851	0	0	0
Q32MZ4	0.33529	0.514288	1.2483	0.178998	0.913013	0.734016	-0.504366	0.207819	0.712185	0.66515	-0.775394	-0.291039	0.831533	0.647324
Q32P28	0.276451	-0.414103	0	-0.690555	0	0	0.980302	0.707958	-0.272344	-1.78944	1.01848	0	0	0
Q3B726	0.00920586	0	1.23449	0	1.22529	0	0	0.512738	0	0.28277	0	0	0	0
Q3KQU3	0	0.26891	0	0	0	0	-1.16186	0	0	0.933697	0	0	0	0
Q3LXA3	0	0	0.184343	0	0	0	-1.55461	-0.881068	0.67354	-0.0836527	-0.411346	-1.9473	0	0.268039
Q3SXM5	-0.3855	-1.01026	-0.577092	-0.624764	-0.191592	0.433172	0	-0.706353	0	0.138397	0.432396	0.40765	-0.699952	0
Q3SY77	0	0	0	0.408048	0.276474	-0.131573	0.713614	-0.459037	-1.17265	0	0	0	0	0
Q3YEC7	0.395156	-0.036228	-0.521149	-0.431384	-0.916306	-0.484921	0.100044	0.285606	0.185562	0.396853	0.37308	-0.423389	1.0026	-0.499313
Q3ZAQ7	0	0	0	0	0	1.20256	0	0	0	0	0	0	0	0
Q3ZCQ8	-0.633028	-0.516814	0.229963	0.116214	0.862991	0.746777	0.482293	0.525886	0.0435935	-0.515242	-0.227489	0	-0.533088	-1.50082
Q4G0F5	0.552905	-0.153049	0.722705	-0.705953	0.1698	0.875754	0.166856	-0.282676	-0.449532	-0.49057	-0.507715	-1.35345	0.0430203	0.681163
Q4G0J3	1.27242	0.267706	0.604711	-1.00472	-0.667714	0.337005	-0.375159	-0.078632	0.296527	0.523357	-0.04336	0	0.211402	-0.00852582
Q4G148	0	0	0	0	0	0	1.45917	0	0	-0.585882	0	0	0	0
Q4LE39	0	0	-0.211257	0	0	0	0	0	0	0	0	1.12441	0	-0.917021
Q4U2R6	0	0	0	0	0	0	-1.09411	0	0	0	0	0	0	0
Q4V328	0.0810665	0.146482	0.184703	0.0654155	0.103637	0.0382211	-0.187335	-0.324548	-0.137212	0.584617	-0.916714	0	1.10199	-0.0930718
Q504Q3	0.202823	0.341664	0.269867	0.138842	0.0670443	-0.0717974	1.51531	0	0	0	0.964934	0	1.02183	0
Q52LJ0	0.343132	0.181991	0.758529	-0.161141	0.415397	0.576538	-1.48677	-1.51297	-0.0261932	0	0	0	0.519624	0.0569257
Q53ET0	0.604343	-0.165584	-0.934223	-0.769926	-1.53856	-0.768639	-0.808833	-0.121849	0.686984	0.389535	0	0.214815	0.766444	-0.0551439
Q53F19	0.442154	-0.000621012	0.546625	-0.442775	0.10447	0.547246	0	0	0.38559	1.05593	-0.370402	0	-0.311922	0
Q53GQ0	-1.21638	-1.49059	-0.700682	-0.274211	0.515699	0.789909	0.375136	0.662594	0.287458	-1.51022	-0.431618	0	-1.14078	-0.695788
Q53GS7	0.208276	-0.324821	0.191975	-0.533097	-0.016301	0.516796	0	0	0	0	0.222462	0	-0.0904918	-1.06562
Q53H12	-0.409998	-0.814371	-0.0747419	-0.404373	0.335256	0.739629	0	1.56033	0	-0.171213	-0.416096	0.0662247	-0.268357	0
Q53HL2	-0.236295	-0.0815865	-0.17547	0.154708	0.0608249	-0.0938833	-0.0893584	1.48107	1.57042	0	1.01035	0	0.700298	0
Q53QZ3	0	0.345516	0.214654	0	0	-0.130861	0	0	0	0.832765	0	0	1.12421	-0.394406
Q562E7	0.729996	0.713112	1.05018	-0.016884	0.320187	0.337071	0	0.166945	0	0	-0.290622	0	0.373247	0
Q56VL3	0	0	0	0	0	0	0	0	0	0	1.88195	0	0	0
Q587I9	-0.384725	0	1.22943	0	1.61416	0	0	0	0	0	0	0	0	0
Q59GN2	0.122408	-0.623356	-0.987002	-0.745764	-1.10941	-0.363646	0	0	0	0	0	0	0	0.321331
Q5BJF6	-0.59597	-0.580444	0.575544	0.0155255	1.17151	1.15599	0	0	-0.987344	0	0.309076	0.645944	-0.849195	-1.00612
Q5BJH7	0	-0.982055	-0.335709	0	0	0.646346	1.41117	1.32026	-0.0909113	-0.355056	-1.20196	-0.171826	-1.01389	0.463585
Q5BKT4	0	-1.23987	0	0	0	0	0	0	0	0.845625	1.12973	0	0	0
Q5BKY9	0	0	0	0	0	0.513837	-1.32324	0	0	0.849575	0	0	0	0
Q5BKZ1	0.66887	0.106541	0.633047	-0.562329	-0.0358225	0.526506	0.11189	0.923744	0.811854	0.718086	-0.460165	1.46286	1.27206	-0.393225
Q5D862	0	0	0	0	0	0	0	0	0	0	0	0	-1.65267	0
Q5F1R6	0.655926	0	-1.45465	0	-2.11058	0	-0.583365	0	0	0	0	0	0	0
Q5I7T1	0	-1.23987	0	0	0	0	0	0	0	0.845625	1.12973	0	0	0
Q5J8M3	-0.545053	-0.648792	-0.264035	-0.103738	0.281018	0.384757	-0.0328701	0.251006	0.283876	0.303044	0.142017	0	-1.02995	-1.77204
Q5JPH6	0	-0.123679	0	0	0	0	0	0	0	0.133804	0	0	-1.2041	-0.182425
Q5JRA6	0	-0.121087	0.146158	0	0	0.267245	-0.405786	-0.45971	-0.0539247	-1.40141	0	0	-0.132492	-1.10376
Q5JRX3	0	0	0	-1.29305	-0.649205	0.643849	-1.37604	0.659249	2.03529	0	0.388309	0	0	0
Q5JSH3	0.470373	0.262613	-0.308404	-0.20776	-0.778778	-0.571017	-0.386654	-0.379681	0.00697251	0.500689	-1.01071	-1.07267	0.900478	-0.100178
Q5JSP0	0.370905	0.954122	0	0.583216	0	0	-0.464976	0	0	1.89201	0	0	0	0.593395
Q5JTD0	0	0	0	0	0	0	0	0	0	0	0	0	0	1.45073
Q5JTJ3	-0.366335	-0.712166	0.390624	-0.34583	0.756959	1.10279	0	0	0	0	-0.118231	0	-0.229138	-0.526807
Q5JTV8	0	0	0	0	0	0	0.294207	0.151658	-0.142549	-0.33298	0.144655	0	-1.55703	-0.53319
Q5JTZ9	0	-1.0003	-0.227757	0	0	0.772547	-0.747958	0	0	-0.0291526	-0.307857	0	-0.621276	-0.630182
Q5JVF3	0.466792	-0.688743	-0.0710046	-1.15553	-0.537796	0.617738	0	0.348558	0	0.416528	0	-0.471605	-0.360006	0.102978
Q5K651	0	0	0	0	0	0	0	3.9571	0	0	-1.32124	0	0	-1.19137
Q5R372	0.254969	-0.511008	0	-0.765977	0	0	0	0	0	0	0	0	0	-1.18191
Q5R3F8	1.02724	0	0.105084	0	-0.922153	0	0	0	0	0	0.0932738	0	-0.68183	0
Q5RI15	0	0	0	0	0	0	-0.827366	-1.28263	-0.455266	-0.978687	0	0	0	0.277496
Q5T0B9	-0.135516	0.259168	0.473842	0.394683	0.609358	0.214674	-0.0677402	0.295901	0.363642	0.17953	-0.185088	1.8794	-0.137432	-1.46212
Q5T1M5	0.422715	0.647071	1.20993	0.224356	0.787213	0.562857	0	0	0.453738	1.19885	-0.458805	0.565385	0.552882	0.510883
Q5T1V6	0	0	0	-0.899271	-0.879408	0.0198628	-1.00019	0	0	0.46496	-0.0950771	0	0	-0.926489
Q5T440	-0.460025	-0.151404	0	0.308621	0	0	0.903639	0.629293	-0.274346	-0.324313	-0.0488553	0	-0.719405	-2.71256
Q5T5X7	0	-1.89896	0	0	0	0	0	0	0	0	0	0	0.490411	0
Q5T653	0.416502	0	1.08251	0	0.666004	0	0.342478	0.966278	0.6238	0	0	0.856942	-0.441942	0
Q5T6F2	-0.451839	-0.454562	-0.549085	-0.00272262	-0.0972459	-0.0945233	-0.915142	-0.0592728	0.855869	0	-1.45657	-0.245386	0.293715	-0.657995
Q5T9A4	0	0.0292743	1.27975	0	0	1.25047	0	0.353071	0	-1.045	0.193194	0	0	-1.09387
Q5TBB1	0.170651	-0.325366	0.374832	-0.496017	0.204181	0.700198	0	0	0.18988	1.34888	0	0	0.471153	0.791779
Q5TFE4	0	0.550798	0.236912	0	0	-0.313885	0	0	0	1.49452	1.43486	-0.189169	1.47374	1.89831
Q5TGY3	0	-0.0276728	0.524987	0	0	0.552659	0	0	0	1.45533	0.507224	0	-0.55954	0.0439674
Q5UIP0	0.372191	0	0	0	0	0	0.366735	0	0	0.381348	0	1.51333	-0.00662387	0
Q5VST6	0	0	0	0	0	0	0	0	0	0	1.17912	0	0	0
Q5VT52	0.463171	0	0.643628	0	0.180457	0	-0.0403548	0.630932	0.671287	0.637314	0.120543	1.03074	0.182254	0
Q5VTU8	0	0	0	0	0	0.722719	0.599881	-0.195427	-0.795308	0.235867	0	0.43995	-1.34638	0
Q5VW32	0.468418	0.438165	0.918879	-0.0302532	0.450461	0.480714	-0.319953	0.105484	0.425437	0.853392	-0.619309	0	1.79939	-0.111878
Q5VWC8	0	0	0	0	0	0	0	0	0	0	0.613155	0	-1.67952	0
Q5VWG9	1.37927	0	0	0	0	0	-0.270778	0	0	0	0	0	0.453006	0
Q5VYK3	0	0	0.236049	0	0	0	-1.42193	-1.06513	0.3568	0.702986	0.282234	0	1.07287	0.153256
Q5VZ89	0	1.11529	0.483111	0	0	-0.632183	0	0	0	0	0	0	0	0
Q5W0V3	-0.11379	0	-0.462429	0	-0.348638	0	-1.13618	-0.706524	0.429652	0	-0.406473	0	0.063467	-0.27688
Q5XLA6	1.41861	-0.370157	0.199988	-1.78876	-1.21862	0.570146	0	0	0	0	0	0	0	-0.0787387
Q63HN8	0.881652	-0.230961	0	-1.11261	0	0	-0.419804	-0.808084	-0.38828	0.845383	-1.17801	0	0.039428	0.343485
Q63ZY3	0	0	0	0	0	-1.60503	1.05774	1.6329	0.575163	0	0	0	0	0.330711
Q641Q2	0	0.612802	0.912048	0	0	0.299246	-0.961885	0.0414807	1.00337	0.521257	-0.549498	0.128557	0	0.233303
Q66GS9	0.174048	0	-0.0728036	0	-0.246852	0	0	0	0	0.669068	0.171997	0	-0.308694	-1.09178
Q66K74	0.608808	0.116731	-0.0906886	-0.492077	-0.699497	-0.20742	-1.06835	-0.516024	0.552331	0.513442	-0.637078	-0.52866	1.02877	0.335599
Q66PJ3	-0.0573087	-0.913838	0.131152	-0.85653	0.188461	1.04499	0.0998537	-0.16387	-0.263724	0.325305	-0.776784	0	1.31283	-0.122895
Q684P5	0	0.431549	0.129941	0	0	-0.301608	0	0	1.54334	0.471435	0	0	0.323531	0.186995
Q68CP9	0.365605	-0.639602	0.122698	-1.00521	-0.242907	0.7623	0	-0.0483202	0	0.317354	1.04978	1.81836	-0.614111	-0.735544
Q68CQ4	0.285693	0	0	0	0	0	0	0	0	0	0.400766	0.848918	0.0500998	1.14
Q68CZ2	0	0	0	0	0	0	0	0	0	0.595286	0	0.279955	1.41582	0
Q68CZ6	-0.175349	-0.231361	-0.450451	-0.0560125	-0.275103	-0.21909	0	0	0	0	0	0	1.28586	0
Q68EM7	0.475536	0.224696	-0.552595	-0.25084	-1.02813	-0.777291	-0.789475	0.523597	1.31307	0.628106	-0.178581	-0.0146329	0.855246	0.359022
Q69YN2	0.666664	-0.142413	0.0385459	-0.809077	-0.628118	0.180959	-0.760128	-0.348979	0.411149	0.964525	-0.31454	-1.00921	0.626685	0.224901
Q69YN4	0	0	0	-0.875403	-1.03775	-0.162345	0	0.358459	0	0.679225	-0.0786669	0	0.438162	-1.20366
Q6BDS2	0	-1.74826	0	0	0	0	0	0	0	0	0	0	0	0
Q6DD88	0.472861	-1.00775	0	-1.48061	0	0	0	0	0.572512	1.05649	0	1.56967	-1.57836	0
Q6DKI1	0.589143	-1.30877	0	-1.89791	0	0	-0.211796	0.185522	0.397319	0	-0.586606	0	-0.146377	-0.570918
Q6DN03	0	0	0	1.03195	1.4853	0.453355	0.639359	0.248717	-0.390642	0.450952	0	0	-0.743069	-0.383026
Q6DN90	0	0	-2.06683	0	0	0	0.28766	0.730532	0.442872	0	0	0	0	0.975232
Q6DRA6	0	0	0	1.03195	1.4853	0.453355	0.639359	0.248717	-0.390642	0.450952	0	0	-0.743069	-0.383026
Q6F5E8	0.05496	-0.0961277	0	-0.151088	0	0	0.157423	1.46454	1.30712	-0.183359	-0.259003	0	0.960752	0
Q6FI81	0.985983	0.619004	0.64227	-0.366979	-0.343712	0.0232666	-0.149202	0	0	-0.227915	-0.294063	0	1.70544	0.126261
Q6I9Y2	0.910528	0	-0.29923	0	-1.20976	0	0.549119	0.274632	-0.274486	0	0	0	0	-0.915688
Q6IA69	0	0.262058	-0.47614	0	0	-0.738198	-0.697885	-0.507551	0.190335	-0.0433392	0	0	-1.00968	0.945932
Q6IBS0	0.464436	1.02419	0.10382	0.559755	-0.360616	-0.92037	0	0	0.848878	0	-0.325933	0	0.0368005	0.964982
Q6IC98	-0.413279	-0.727602	-1.82826	-0.314323	-1.41498	-1.10066	-0.677021	-0.0144832	0.662538	2.08961	-0.209298	0	-0.894595	0
Q6ICB0	0	0	0	0	0	0	0	0	0	0	1.15043	0	0	0
Q6JBY9	0.158373	0.268891	0.48811	0.110518	0.329737	0.219219	0	-0.189121	0	1.23011	-0.20921	-0.0596284	0.72434	0.110164
Q6JQN1	0	0	0	0	-2.92334	0	0	0	0	0	0.495246	0	0	0
Q6NUK1	-0.402449	-0.578226	0.33291	-0.175777	0.735359	0.911136	1.68953	0.973933	-0.7156	-0.580489	0.204711	0.567436	-0.92161	-1.07183
Q6NUM9	0	0	-1.80837	0	0	0	0	0	0	0	0	0	0	0
Q6NXE6	0.485146	0.195188	0.20366	-0.289958	-0.281486	0.00847168	-0.755158	0.434155	1.18931	0.349894	-0.631987	-0.578091	0	-0.424109
Q6NXT6	0.252523	-0.500505	-0.0950688	-0.753028	-0.347592	0.405436	0.410864	1.40575	0.994886	0.18545	0.00805896	0	-0.5548	0
Q6NYC8	0.484267	0.655564	0.525574	0.171296	0.0413062	-0.12999	-0.527158	0.299048	0.826206	1.84381	-0.427072	0.355857	1.1287	0.133981
Q6NZY4	0.72964	-0.00625462	-0.238887	-0.735895	-0.968527	-0.232632	0.258686	0.437514	0.178828	0.325667	-0.84982	0	1.12499	-0.170139
Q6P0N0	0	0	0	0	0	0	-0.34394	1.09156	1.4355	0	0	0	0	0
Q6P1A2	0	-1.36567	-0.867721	0	0	0.497948	0	0.513922	0	0.0115302	-0.652728	0	-1.90695	-1.58061
Q6P1K2	0	0.55109	0	0	0	0	-0.611137	-0.0285043	0.582633	0	0	1.81415	-0.318055	0
Q6P1Q0	-0.00539171	-0.616183	1.75233	-0.610791	1.75772	2.36852	0	0	0	0	0	0	-0.760292	0
Q6P1X6	0	0	0	0	0	0	1.04203	1.38879	0.346766	0.0150151	0	0.676373	-0.456561	-0.928484
Q6P2C8	0	0.253119	0.187142	0	0	-0.0659771	0	0	-0.325812	0.0324276	0	-0.206281	1.42774	0.38214
Q6P4A8	0	0	0	-0.150895	0	0	0	-1.56197	0	0	0	0	0	0
Q6P4R8	0.170708	0	0	0	0	0	-0.378193	0.774927	1.15312	0	-0.233563	0	0.386473	0
Q6P996	0.40291	-0.0329471	-0.775971	-0.435857	-1.17888	-0.743024	-0.182604	-0.33028	-0.147676	0.147983	-0.445047	0	0.762435	0.46495
Q6PCB7	0	0	0.625902	0	0	0	0.785186	0.625354	-0.159833	-0.897327	0	0	-0.456485	-1.18989
Q6PCE3	0	0	-1.10097	0	0	0	-0.513058	0	0	0	0	0	0.611572	0.43903
Q6PGP7	0.844773	0.721093	0.566758	-0.12368	-0.278015	-0.154335	0	-0.981452	0	0	0	0	1.21549	-0.559455
Q6PI48	0	-0.950197	0.127047	0	0	1.07724	0.998484	1.2681	0.26962	-0.386259	0.404345	0	-0.804006	-1.6178
Q6PIU2	0.661902	0	0	0	0	0	0.91868	-0.330303	-1.24898	0	0	0	0	0
Q6PJG2	0.0943159	0	0	0	0	0	-0.672318	0.749531	1.42185	0.728985	-0.541103	0	0.351859	-0.13263
Q6PKG0	0.407853	0.0865857	0.599484	-0.321267	0.191632	0.512899	-0.714434	-0.0833884	0.631045	0.268985	0	0	1.94061	-0.391262
Q6PL18	-0.191954	-0.797393	-0.203831	-0.605439	-0.0118771	0.593562	0.665461	1.26047	0.595012	-0.661942	0.332329	1.2344	0.377269	0
Q6PL24	0.0195697	0.0272485	0.179381	0.00767887	0.159811	0.152132	-0.902657	-0.119627	0.78303	0.121499	-0.212469	0	1.53306	-0.282693
Q6RFH5	-0.929775	-1.63665	-2.66524	-0.706878	-1.73547	-1.02859	-0.456099	0	0	0.566565	-0.651924	1.16728	0.614902	0
Q6SPF0	0	0	0	0	0	0.51656	1.27235	0	0	0.302524	0.589287	0	0.497402	0
Q6UB35	-0.147378	-0.274592	0	-0.127214	0	0	1.00029	0.673826	-0.326465	-0.981218	0.284616	0.302604	-0.397211	-1.25787
Q6UW68	0	0	0	0.490266	1.01408	0.523818	1.09056	1.21646	0.125894	-0.372192	0.383043	0	0	-0.570425
Q6UX04	0.191265	-0.124711	0.0891211	-0.315976	-0.102144	0.213832	-0.795169	-0.270754	0.524416	1.14357	-0.133446	0	0.711665	-0.122972
Q6UXV4	-0.376418	0.207418	-1.69222	0.583837	-1.3158	-1.89963	0	0	0	0	0	0	-0.0625765	0
Q6VN20	0	0	0.00873842	0	0	0	0	0	-0.877665	0	-1.04939	0	0	0.0249503
Q6VY07	0	-0.00531243	-0.10466	0	0	-0.0993476	-0.606869	0.0469916	0.653861	0	-0.558359	-1.53129	1.52051	0.947614
Q6WCQ1	0.257098	-0.170244	0.728255	-0.427343	0.471157	0.898499	0.713894	0	0	0.124295	-0.0389314	0.472178	2.46702	1.15058
Q6WKZ4	0	0	0	0	0	0	0	0	0	0.408708	0	0	0	2.20488
Q6XQN6	0.675846	0.597976	0.109684	-0.0778695	-0.566162	-0.488292	-1.32538	-0.136027	1.18935	-0.836983	-0.224554	0	0.354926	0.205595
Q6YHK3	0.661634	0.514914	0.44854	-0.146721	-0.213094	-0.0663734	1.80317	0.948631	-0.854544	-0.639442	-0.418032	-0.00210729	0	0
Q6ZMI0	1.24687	0.365494	0.138695	-0.881378	-1.10818	-0.226799	-0.97225	-0.336905	0.635344	0.420118	0	0	0.899242	0.379283
Q6ZMK1	0	0	0	0	0	0	0	0	0	0	0	0	0	1.59854
Q6ZMZ3	0.453029	0.271776	0.832959	-0.181253	0.37993	0.561183	-0.778073	-0.160991	0.617082	0.684925	-0.545392	0	0.604555	-1.38031
Q6ZNJ1	0.471853	0.367343	-0.377095	-0.10451	-0.848948	-0.744438	0	0	0	0.658751	0.165776	0	1.12489	-0.552774
Q6ZRQ5	0	0	-0.542758	0	0	0	-0.108986	0	0	0	0.604352	0	0	-1.77639
Q6ZS81	-0.254968	-0.316603	-0.497465	-0.061635	-0.242497	-0.180862	-1.56027	-0.0551958	1.50507	0.600824	-0.497112	0	0	0.545315
Q6ZSZ5	1.06316	1.11177	2.35256	0.0486076	1.2894	1.24079	-1.07443	-0.423943	0.650487	2.13389	-0.856314	0	0.502057	0.0826093
Q6ZUJ8	0.324268	0.000557531	0.262983	-0.323711	-0.0612854	0.262425	-1.13241	0.164598	1.297	0.234654	-1.30732	0	1.27096	0
Q6ZUM4	-0.347125	0	0.151585	0	0.49871	0	0	0	0	1.10321	-0.139573	0	0.291556	0
Q709C8	0.116566	0.11876	0.535764	0.00219429	0.419199	0.417004	-0.269764	-0.344672	-0.074908	0.683444	-0.197572	0	1.13375	0
Q70IA6	0.435327	0	0	0	0	0	0	0	-0.259922	0	0	0	1.14146	0
Q70J99	-0.211268	0	0.371859	0	0.583128	0	0	0	0.691379	0	-0.421015	-1.52007	-0.671785	0
Q71F23	-0.494602	-0.541095	0	-0.0464933	0	0	0	0	0	0.0678851	0.536451	1.29028	-0.435248	0
Q71UI9	-0.388801	-0.048877	0.664842	0.339924	1.05364	0.713719	0.607218	0.0152948	-0.591924	0.420434	0	0	0	-0.436729
Q71UM5	0.86758	0.238137	0	-0.629443	0	0	-0.342761	-0.595925	-0.253165	0.969196	-1.10792	0	2.10426	0
Q75N03	1.01312	0.323705	1.71869	-0.689414	0.705573	1.39499	0.860892	1.20303	0.342141	0.262477	-0.000496086	1.0531	0.519185	0.98904
Q75QN2	0	-0.329974	-0.625157	0	0	-0.295183	0.347966	-0.674636	-1.0226	0	0.175584	0	0.278947	-0.413989
Q7KZF4	0.469094	0.158002	0.257075	-0.311092	-0.212019	0.0990731	-0.256311	-0.548693	-0.292382	0	0.0172597	-0.613098	0.424677	-1.04991
Q7KZN9	0	0	0	0	0	0	0	-0.0299597	0	0.291418	0	0	3.50853	0
Q7L099	0.649916	-0.608043	0	-1.25796	0	0	0	0	0	0	0	-0.0171672	0	0
Q7L1V2	0.489994	0.0238141	-0.892066	-0.46618	-1.38206	-0.91588	0	0	0	0	0.215044	0	0	-0.329786
Q7L2E3	-0.0491545	-0.41716	0.132958	-0.368005	0.182113	0.550118	-0.268183	0	0	-0.595213	-0.19723	0	1.23453	-1.36134
Q7L2H7	0.242377	-1.39266	-1.36421	-1.63504	-1.60658	0.0284512	0	-0.705011	0	0	0	0	-0.934695	-0.0549154
Q7L2J0	0.864051	0.647543	1.07885	-0.216508	0.214798	0.431306	0	0	0.502074	0	0	0.0672779	0	0
Q7L4P6	0	0	0	0	0	0	0.704134	1.07359	0.369454	0	0.528495	0	0.547963	0
Q7L591	0	0.521881	0	0	0	0	0	-1.39363	0	0.684296	-0.308296	0.864035	0	-0.114472
Q7L5N7	0	0	0	2.31747	0	0	1.15495	0	0	0.00278417	0	0	0	0
Q7L775	0	0.0159814	0.813562	0	0	0.79758	0	1.14974	0	0	0.229026	0.263592	0	0.179609
Q7LBC6	0.0932732	-0.250542	-0.0125898	-0.343815	-0.105863	0.237952	0	0	0	0.577493	-0.301826	0	1.24946	0.474272
Q7RTS9	0	0	-1.10112	0	0	0	0.158612	-0.612988	-0.7716	0	0	0	0	0
Q7RTV0	-0.928586	0.374881	0.437124	1.30347	1.36571	0.0622422	0	0	0	0	-0.891619	0	0	0
Q7Z2E3	0	0	0	-2.15096	0	0	0	0	0	0	0	0	-0.596311	0
Q7Z2K6	0	-0.718859	-1.36081	0	0	-0.641949	0.8185	0.56319	-0.25531	0	0	1.27452	-0.315551	-0.277281
Q7Z2W4	-0.0511335	-0.115243	0.0374292	-0.06411	0.0885627	0.152673	-0.56644	0.465303	1.03174	0.640371	-0.580877	-0.311087	0.38945	-0.385091
Q7Z2W9	-0.588418	-0.544881	0.117589	0.043537	0.706007	0.66247	0.441636	1.1074	0.665763	-0.740057	0	0	0	0
Q7Z333	0.16025	0.00317235	0.350935	-0.157078	0.190685	0.347762	0.263794	1.40297	1.13918	0.505467	0	0	-0.32954	0
Q7Z3B3	1.45049	-0.469665	0	-1.92015	0	0	0	0	0	0	0.150822	0	0	0
Q7Z3C6	0	-2.23786	-0.333184	0	0	1.90467	0	0	0	0	0.508358	0	0	0.180979
Q7Z3D6	-0.0382813	-0.0482774	0.925082	-0.0099961	0.963363	0.973359	0.454437	0.104059	-0.350378	-0.538284	0.0526054	1.1353	0.0258375	1.79797
Q7Z3J2	0	0.26555	0.389517	0	0	0.123967	-0.359808	0	0	-0.463767	-0.247458	0	1.74361	0.375346
Q7Z3K3	-0.189044	-0.325187	0.0806723	-0.136143	0.269716	0.405859	0.316076	0.807043	0.490967	0.33265	-0.043588	0	0	-1.16522
Q7Z417	0.0349074	-0.115724	0.193234	-0.150631	0.158327	0.308958	-0.61948	0	0	-0.151008	0	0	1.16209	0
Q7Z434	0.28445	0.234422	0.341631	-0.0500288	0.0571808	0.10721	0.886115	1.3328	0.446681	-0.146961	0	0	-0.124793	0.00493036
Q7Z478	0	0.0253514	1.84392	0	0	1.81857	0.00984712	0	0	-0.515252	0	0	-1.19499	0
Q7Z4H7	0.0502924	-0.391764	0.245682	-0.442057	0.195389	0.637446	-0.174418	0	0	0.462119	0	-0.255776	1.01661	-1.42993
Q7Z4H8	-0.688387	-1.02496	-0.633687	-0.336573	0.0547009	0.391273	0	1.07563	0	-0.901086	-0.0444304	0.249457	-1.31594	-0.60303
Q7Z4Q2	1.06957	0	0	0	0	0	0	0	0	0	0	0	0	0
Q7Z4V5	0.223616	0.248145	1.85339	0.0245292	1.62977	1.60524	-0.470424	-0.0939371	0.376487	0.444242	0	0.807782	0.592808	-0.216543
Q7Z5J4	-0.643358	-0.186425	0	0.456933	0	0	0.868117	0	0	0	0	0	1.19601	0
Q7Z5L9	0	-0.0328647	0.675057	0	0	0.707922	-0.413262	0.756487	1.16975	0.233638	-0.577232	0	0.739909	0.0621311
Q7Z5R6	0.589482	0	0.0135641	0	-0.575918	0	-1.09659	0.0589516	1.15554	0.668153	-1.02438	0	1.09871	0.264228
Q7Z6Z7	0.584836	-0.333719	-0.499678	-0.918554	-1.08451	-0.165959	-0.133436	0.434594	0.56803	0.254645	-1.21835	0	0.842589	0.0193426
Q7Z794	0	0	0	0	0	0	0	0	0	0	0	0	-2.24669	0
Q7Z7F7	0	0	0	0	0	0	0	0	0	-0.222087	1.28247	0.926622	0	0
Q7Z7H5	-0.541616	-0.249438	1.15535	0.292179	1.69697	1.40479	0	0.211823	0	0	-0.184029	0	-0.942138	0
Q7Z7H8	0	0	0	-0.202331	-1.5462	-1.34387	0	0	0	0	0	0	-1.15317	0
Q86SK9	0	0.688599	1.0715	0	0	0.382895	0	0	0	0	0.505091	1.05818	0	0
Q86SZ2	0	-2.82985	0	0	0	0	0	0	0	0	0	0	0	0
Q86T03	0.791746	-0.383207	0	-1.17495	0	0	0	0	0	0	2.65386	1.15435	0	-0.262918
Q86TM6	0.687043	0.185177	0.573503	-0.501866	-0.11354	0.388326	0	0.415178	0	0	-0.327742	1.16644	-0.899907	-0.977123
Q86TP1	0.287926	0.337033	0.148603	0.0491067	-0.139323	-0.18843	-0.213201	0.33848	0.551682	0.412763	-0.347083	-1.00656	0.966444	0
Q86TU7	-0.139526	-0.506518	-0.43598	-0.366992	-0.296453	0.0705383	-1.16915	-0.698569	0.470582	0	0	0	0	-0.161006
Q86U38	0.665959	-0.482507	-0.164546	-1.14847	-0.830505	0.317961	-0.538047	-0.322013	0.216034	1.285	0.477159	0	0	0
Q86U86	-0.428285	-0.510391	-0.0793692	-0.0821064	0.348916	0.431022	0.246322	0.0231745	-0.223148	0.724013	0.250287	0	-0.07024	-1.00956
Q86UP2	0.208284	0.218676	0.649808	0.0103922	0.441525	0.431132	0.154141	0.474514	0.320373	1.59744	0.0785271	1.05023	0.8271	-0.0966223
Q86UT6	-0.31181	-0.198476	0.178095	0.113335	0.489906	0.376571	0.898259	1.3693	0.47104	-0.956039	1.07561	0.395635	-1.32448	-0.0713441
Q86UX7	-0.0747252	-0.105111	-0.127084	-0.0303857	-0.0523592	-0.0219735	-0.850875	0.221162	1.07204	0.3295	-0.959366	-1.87622	-0.159309	-0.0501223
Q86UY8	0	0	0	0	-1.26662	0	0	0	0	0	0	0	0	0
Q86V48	-0.0749542	0.811343	1.24449	0.886298	1.31945	0.433151	0.23963	2.11069	1.87106	-0.907861	-0.92103	0	0	0.442319
Q86V81	0.380149	-0.6415	-0.121746	-1.02165	-0.501895	0.519754	0.646882	0.201716	-0.445166	1.02226	-0.105495	0.59701	-0.0285576	-0.8121
Q86V88	0.136796	0.585737	0	0.448941	0	0	-0.734058	-0.294481	0.439577	0	-0.571151	-1.25389	0	0
Q86VM9	0.642701	0.0295488	1.17631	-0.613152	0.533605	1.14676	0.206583	0	0	0.726923	-0.135489	0	0	0.524317
Q86VN1	0	0	0	0	0	-1.49941	0	0	0	-0.0642121	0	-1.30983	0.70832	0
Q86VQ1	0	0	0	0	0	0	0	1.66881	0	0	0	0	0	0
Q86VR2	0.144754	0	0	0	0	0	0	0	0	-0.0263905	0	2.0894	0	0
Q86VZ1	0.660357	0	0	0	0	0	0.798931	-0.254369	-1.0533	0	0	0	-0.554317	0
Q86W50	0	0.219948	0.0436824	0	0	-0.176265	0.214794	0.450752	0.235959	0	-0.805869	0	1.24404	-0.185822
Q86W56	0	0	0	0	0	0	-0.242506	0.41233	0.654837	0	-1.13989	0	0	0.126592
Q86WB0	0	0.351996	1.33371	0	0	0.981712	0	0	0	0.584688	-1.06798	0.437827	0.488985	1.13368
Q86WJ1	-0.388069	-0.244581	0.0613711	0.143487	0.44944	0.305952	-0.277963	0.0382634	0.316227	-0.148402	-0.546744	0	1.2237	0.418695
Q86WQ0	0.248581	-0.288696	0.269491	-0.537277	0.0209097	0.558186	0.376644	0.977119	0.600475	0.51141	-0.268898	-0.676737	1.14673	0
Q86WV6	0	0.66926	-0.450915	0	0	-1.12017	0	0	-0.0430242	-1.00342	-0.570892	0	-3.14282	0
Q86X83	0	0	0	0	0	0	0	0	0	0	0	0	-4.72701	0.258829
Q86XI2	0.642408	-0.305125	-0.669313	-0.947533	-1.31172	-0.364187	1.10175	1.95289	0.851143	0.19603	-0.0205958	0	0.876241	0
Q86XR2	-0.452002	-0.148884	-0.332751	0.303119	0.119251	-0.183868	0.642534	1.04643	0.403895	2.90036	0	0.781376	0	-0.695635
Q86Y39	-0.429	-1.17535	0.151049	-0.746347	0.580049	1.3264	0	0	0	0.0540359	-0.477859	-0.731048	-0.531236	-0.52153
Q86Y79	0	0	0	0	0	1.01867	0	0	0	0	0	0	-1.81053	-1.03008
Q86YB7	0	0	0	0	0	0	0	0	0	0	0	1.76172	0	0
Q86YR5	0.808764	1.23767	1.47136	0.428909	0.662594	0.233685	0.331962	0.11839	-0.213571	0.39145	-0.599948	0	1.12817	0
Q86YS6	0.226882	0.254987	0.356076	0.0281055	0.129194	0.101089	0	0	0	2.28176	-0.118505	0	0	0
Q86YV0	0.364789	0.396184	0.124154	0.0313958	-0.240635	-0.27203	-0.444385	0.808292	1.25268	1.0214	-0.486237	-1.03324	0.510682	1.00748
Q86YZ3	0	0	0	0	0	0	0	0	0	0	0	1.61785	0	0
Q8IU85	0	0	0.129358	0	0	0	0.370969	0.888841	0.517872	2.18817	0.0281235	0	0	0
Q8IUI8	0.372272	0.155204	0.451098	-0.217067	0.0788263	0.295894	-0.977984	-0.628707	0.349277	1.33201	-0.38715	0	0.708088	-0.276566
Q8IUX4	1.11479	0.916185	0.358309	-0.198603	-0.75648	-0.557877	-0.86887	0.60362	1.47249	0.343319	1.37608	0	0	0.200581
Q8IV04	0	0.0816859	-0.35956	0	0	-0.441246	0	0	2.79354	0	-0.5653	0	0.105457	0.435065
Q8IV08	0.06889	-0.209358	-1.49661	-0.278248	-1.5655	-1.28725	-0.0200193	0.217	0.237019	0	-1.38868	0	0	0.57806
Q8IV50	0	0.364624	0.954719	0	0	0.590095	-1.16657	-0.67017	0.4964	0.90091	-0.54407	0	1.60986	0
Q8IVH4	-0.604885	-0.604888	0.229542	-2.90597e-06	0.834427	0.83443	0.729267	0.496542	-0.232725	-0.346297	-0.122917	0	-1.07014	-0.737757
Q8IVM0	0	0	0.154881	0	0	0	0	0.708427	0	1.14793	0	0	1.0375	0.359939
Q8IVS2	-0.667461	0	0.658411	0	1.32587	0	0.49104	0.891912	0.400872	-0.635921	-0.000773774	0	-0.503411	-0.23708
Q8IWA4	0	0	0	0	0	0	0	0	0	0	0	1.86006	-0.302026	0
Q8IWA5	0	0	0	0	0	0	0	0	-0.795111	0	0	0	-1.14362	1.01997
Q8IWD4	0.632079	0.421898	0	-0.21018	0	0	-0.149778	0.636394	0.786171	0.951273	0.191591	1.26256	0	0
Q8IWX8	0.361862	0.454323	0	0.0924614	0	0	0	0.727875	0	0.56471	0	1.53521	0.749961	-0.675388
Q8IWZ3	0	0	0.601182	0	0	0	0.0254729	0.408693	0.383221	0.444584	-0.466363	0	1.38507	0.184568
Q8IX18	1.02171	-0.42946	-0.102987	-1.45117	-1.1247	0.326473	0	-0.617528	0	0.853977	2.01212	0	-1.23051	0
Q8IXB1	0.357708	0.147716	0.207344	-0.209992	-0.150365	0.0596274	0	0	0	-0.294453	1.26132	0.119762	0	0.159877
Q8IXH7	0.886227	0	0	0	0	0	-0.163598	0	0	0.809539	-0.446349	0	1.24217	-0.0819181
Q8IXJ6	0.137138	0	0	0	0	0	-0.314057	1.06709	1.38114	0.611988	-0.658526	0	0	0
Q8IXK0	0.0656006	-0.336383	0.673371	-0.401983	0.60777	1.00975	0.343715	0.214655	-0.12906	0.736403	0.392616	1.05512	0.0958344	-0.604011
Q8IXM3	0.0458426	-0.519879	0.219114	-0.565721	0.173272	0.738993	0.371457	1.07296	0.701504	-0.144174	1.54052	0	-0.683013	-0.82658
Q8IXM6	-0.249766	-0.933539	-0.0700306	-0.683772	0.179736	0.863508	0.623886	0.367969	-0.255917	0.683404	0.0223659	1.07341	-0.69617	-1.35199
Q8IXQ6	1.06241	0.296123	0.0740044	-0.766282	-0.9884	-0.222118	-0.165455	0.619034	0.784489	-0.305139	0.737569	-0.685384	-0.11852	0.831408
Q8IY17	0.756239	0	0	0	0	0	0	0	0	0	1.78162	0	-0.997315	0
Q8IY67	0.474243	0.493918	1.01143	0.0196749	0.537191	0.517516	-0.06399	0.212582	0.276572	0.373323	-0.234104	0.692615	0.759318	0.190191
Q8IYB7	0	0	0.710364	0	0	0	0	0	0	-0.0208328	0	0	1.00717	0
Q8IYD1	1.58234	0	0	0	0	0	0	0	0	0.488661	1.60119	0.00479943	-0.0126808	0.68345
Q8IYJ3	0	-0.880466	0	0	0	0	-0.748669	1.16694	1.91561	0	-0.106567	0	-0.310627	0
Q8IYL3	0	0	0	0	0	0	0	0	0	1.41152	0	0	0	0
Q8IYS1	0.201002	-1.21317	-1.07169	-1.41418	-1.27269	0.141488	-0.939085	-0.556052	0.383033	0.198388	0.663067	0	-0.177045	-0.0748293
Q8IZ07	0	0.733829	0	0	0	0	0	0	1.02446	0	-0.965391	0	0	-0.409514
Q8IZ21	0	0.791838	0	0	0	0	0	0	1.2962	0	0	0	0	0
Q8IZ69	-0.0628296	-0.420352	0	-0.357522	0	0	0	-1.03477	0	-0.513316	-1.17304	-1.09054	0	-0.019114
Q8IZ73	0	0	0	0	0	0	0	0	0	-0.806813	0	-1.63287	0	0
Q8IZ81	0.197051	-0.864749	-0.340594	-1.0618	-0.537645	0.524156	0	0	0	0.219704	0	1.47357	0	0
Q8IZ83	0.273476	0.527309	0.307044	0.253833	0.033568	-0.220266	-0.730052	0	0	0	-0.724794	-0.729842	1.08728	0.191995
Q8IZH2	0.575525	0.169646	0.242307	-0.40588	-0.333218	0.0726614	-0.12048	0.309065	0.429544	0	0.427262	0	0.952115	-1.08761
Q8IZP0	0.511252	0.659902	0.468598	0.14865	-0.0426546	-0.191305	-0.656989	-0.197333	0.459656	0.531135	-0.282783	0	1.3654	1.60759
Q8IZQ5	-0.0672541	0.00777162	0.34237	0.0750258	0.409624	0.334599	-0.289971	0.261311	0.551282	1.04711	-0.334442	-0.518196	0.836072	-0.0355897
Q8N129	0.509238	0	0.343472	0	-0.165766	0	0	1.04321	0	0.743416	0.238014	0	0	0
Q8N1B4	0.253411	0.507531	0	0.25412	0	0	-0.193779	-0.284642	-0.0908631	0.467028	-0.251364	-1.06344	0	0
Q8N1G0	-0.404818	0	-0.176594	0	0.228223	0	0.457359	0	0	0	0.146712	1.58526	-0.0271232	0
Q8N1G4	0	0.0132285	0.0231701	0	0	0.00994162	-0.37285	-0.187486	0.185365	0.552094	-0.755018	0	1.0666	-0.3411
Q8N1N4	0	0	0	0	0	0	0	5.58864	0	0	0	0	0	0
Q8N201	0.388256	-0.466615	-1.42059	-0.854871	-1.80884	-0.953973	0.204839	0.128171	-0.0766685	0.201584	-0.318852	0	0.153539	0.17759
Q8N2F6	-0.811794	0	0.876034	0	1.68783	0	0	0	0	-0.797644	0.589118	0	0.0722309	0
Q8N2G8	0	0	0	0	0	0	0	0	0	-1.41885	0.643096	0	-0.475987	0
Q8N2K0	-0.0625189	0	0.218993	0	0.281512	0	1.30067	0.529727	-0.770943	-0.252112	0.344448	0	-1.03908	0
Q8N2U0	-0.501564	0	0.569546	0	1.07111	0	-0.190089	-0.444118	-0.254029	-0.0603478	0.270363	0	0	0
Q8N2U9	0	-1.10703	0	0	0	0	0	0	0	0	0.0508308	0	0	0
Q8N3F8	0	-0.300012	-0.652976	0	0	-0.352964	-0.993444	0.086434	1.07988	0	0	0	0.405936	0.163337
Q8N465	-0.453598	0	0	0	0	0	0	0	0	-1.18191	0.802732	0	-0.655276	0
Q8N4C6	-1.33616	0	0	0	0	0	0	0	0	0	3.16611	0	0	0
Q8N4Q0	0.521722	-0.851945	-0.0479467	-1.37367	-0.569668	0.803998	0.941111	0.666637	-0.274474	-0.161282	0.536789	0	-0.922807	-0.125436
Q8N5A5	0.150555	-0.139451	0.358385	-0.290006	0.20783	0.497836	0	0.94053	0	0	0	0	0.416338	-1.02695
Q8N5C6	0	0	0	-1.43488	-0.962178	0.472701	0	0	0	0	-0.182054	0.160903	0	0
Q8N5F7	0	0	0	0	0	0	0	0	0.215104	0.235849	0	1.17007	0	-0.546593
Q8N5K1	-0.465021	-0.298941	-0.195795	0.16608	0.269226	0.103146	0.321923	0.622462	0.300539	-0.72993	-0.30077	0	-0.387098	-1.18263
Q8N5M1	0	0	0	0	0	0	0	0	0	0	-1.40054	0	-0.344529	0
Q8N5M4	0.953032	-0.303744	-0.302379	-1.25678	-1.25541	0.00136488	0	-0.529192	0	0.78866	0.687348	0	0.204057	0.97588
Q8N5M9	-0.134805	-1.56837	-1.01328	-1.43356	-0.878479	0.555086	0	0	0	0	-0.754661	0	0	0
Q8N5N7	0.0235438	0.438533	0	0.414989	0	0	-0.342402	0.927782	1.27018	-0.3706	1.03177	1.26387	-0.822947	-0.749461
Q8N5Y8	-0.495976	-1.18136	-0.715074	-0.685387	-0.219098	0.466289	0	0	-0.595546	-0.121761	0	0	-0.284758	0
Q8N6H7	0.255116	0.1451	0.156229	-0.110015	-0.0988866	0.0111288	-1.07364	-0.295944	0.777698	0.174231	-0.210659	0	0.337247	0.0141286
Q8N6M0	0.038679	0.560939	-1.34013	0.52226	-1.37881	-1.90107	-0.768457	0.222617	0.991073	0.19114	0	0	0	-0.303265
Q8N6N3	0	0	-0.45509	0	0	0	-0.384948	0	0	0.167582	0	0	1.93911	0.36214
Q8N6R0	1.61499	-0.2719	0	-1.88689	0	0	0	-0.386737	0	0.460391	1.40254	0	0	0
Q8N6S5	-0.295735	-0.0617827	0.369385	0.233953	0.66512	0.431168	0	0	0	0	-0.00826042	0	0	-1.52532
Q8N766	-0.0786559	-0.116087	0.289383	-0.0374313	0.368039	0.40547	0.343965	0.401523	0.0575584	-0.322418	-0.237594	0	-1.00091	-1.82049
Q8N884	-0.160086	-0.618395	0.87931	-0.458309	1.0394	1.49771	0.226247	-0.494923	-0.72117	0.116111	-0.323164	0	-0.212324	0
Q8N8A2	1.00513	0	0	0	0	0	-0.466534	-0.364104	0.102429	0.874759	0.074662	0	1.04834	0.348429
Q8N8A6	-0.0304496	-0.147038	1.04928	-0.116589	1.07973	1.19632	0.391055	0.124541	-0.266514	0.09686	0.629494	0	0	-0.187238
Q8N8N7	1.33693	1.3791	2.26998	0.0421659	0.933054	0.890888	0	0	0.850826	-0.604347	0	0.140309	0	0
Q8N954	0	0	0	0	0.117208	0	-0.940865	0.238288	1.17915	0.550895	0	0	1.38772	0.987092
Q8N983	-0.0632125	0.191017	1.03519	0.25423	1.0984	0.84417	0.255427	0.836676	0.581249	-0.559688	0.709308	0	-0.594003	-0.777009
Q8N9M1	0	0	0	-0.252359	0.479283	0.731641	0	0	0	0	-1.05211	0.466623	0	0
Q8N9N8	0.35156	-0.44145	-0.408316	-0.79301	-0.759876	0.0331341	0	0	0	0	0	-0.896764	1.30721	-0.566665
Q8N9R8	0	0	0	0	0	0	1.05111	1.44994	0.398827	0	0	0	0	0
Q8NAF0	1.08376	1.19344	0.701717	0.109679	-0.382046	-0.491725	0.528282	0.333918	-0.194364	0.207307	1.05877	0	0.188308	0
Q8NB78	0	0	0	-0.994217	-1.22689	-0.232669	0	0.539036	0	0	-0.234227	0.37335	0.677542	0
Q8NBF2	0	0.484281	0	0	0	0	-1.57862	0.682992	2.26161	-0.289357	-0.449681	0	0	-0.148103
Q8NBI5	0	0	0	0	0	-0.583259	0	0	0	0	0.77596	0	-1.02	0
Q8NBJ5	-0.0480611	0	-1.5929	0	-1.54483	0	1.17841	0.960574	-0.217834	-1.60883	0.817537	0	-1.81213	-0.523323
Q8NBL1	0.379318	0.0830352	0.319818	-0.296283	-0.0595005	0.236783	0.73883	1.3665	0.627667	-0.654909	0.03169	-0.192299	0.33259	0.5006
Q8NBM8	0	0.192079	0	0	0	0	0.775604	0	0	0	0.521662	1.00215	-1.29061	0
Q8NBN7	0	0	0	0	0	0	0.968322	1.88608	0.917759	0	0.633455	0	0.137331	0
Q8NBQ5	-0.397261	-0.176585	-0.663891	0.220675	-0.266631	-0.487306	0	0	0.0127067	0	-1.03446	0	-1.46666	0
Q8NBS9	0.0856291	0.0181843	-0.0500475	-0.0674448	-0.135677	-0.0682318	0.373819	0.644753	0.270934	-0.637357	0.957656	1.02547	-1.30557	0.273427
Q8NBX0	-0.956913	-0.700759	-0.32168	0.256154	0.635233	0.379079	0.303214	0.796844	0.493629	0.198357	0.00831513	0	-1.44174	-0.835708
Q8NBZ7	-0.322712	0.0492701	0	0.371982	0	0	0	0	0	0	0	1.5157	0	0
Q8NC44	0	0	0	0	0	0	-0.0539784	0	0	0	0	1.69414	0.329799	0
Q8NC51	0.494495	-0.217231	-0.371617	-0.711727	-0.866113	-0.154387	0	0.0662754	0	-0.093111	0	-0.939903	1.64167	0
Q8NC56	0	-0.21662	0	0	0	0	0.459288	1.0266	0.567314	-0.0934955	-0.0952213	1.18813	-1.05605	-1.30674
Q8NC60	0	0	-3.30194	0	0	0	0	0	0	0	-0.0428159	0	0	0
Q8NCA5	0	-0.379491	0.622594	0	0	1.00208	-2.0343	-0.260313	1.77399	0	-0.885795	0	-2.35843	0.184484
Q8NCN4	0	0	0	0	0	0	-0.0040082	0.23111	0.235118	-0.634663	0.657569	0	1.04642	0
Q8ND24	0	0.190279	0	0	0	0	-0.124204	0	0	0.495052	0	-1.26503	1.49834	0.207872
Q8ND56	0	-0.429397	-0.612871	0	0	-0.183474	-0.473919	-0.427117	0.0468024	0.932371	-0.36181	-0.18876	1.01479	-0.0614047
Q8ND76	0.538767	0	0.550296	0	0.0115297	0	0	0.897459	0	0.282658	0.356318	0	1.13287	0.381064
Q8NDB2	0.425659	0.244367	0.907876	-0.181292	0.482216	0.663508	0.285714	1.78289	1.49718	1.13296	-0.804419	0.82207	1.52607	0
Q8NDH3	0	0	0	0	0	0	0	0	0	0	0	-1.43722	0	0
Q8NDT2	0.72302	0.175719	1.05044	-0.547301	0.327419	0.87472	0	0.484758	0	0.527257	0	0.759746	0.605409	-1.09666
Q8NDX1	0	-0.384947	-0.925504	0	0	-0.540558	0	0	0	1.12817	-0.918219	0	0	0
Q8NDX5	0	-0.615709	0.490653	0	0	1.10636	-0.534034	0	0	0.0117325	0.157426	0	0.0478787	0
Q8NDX6	-0.297329	-0.161224	0	0.136105	0	0	0	0	-1.10221	0	0	0	-0.0618875	0
Q8NE86	-0.351089	-0.508364	0	-0.157275	0	0	0	0	0	0	0.495239	0.612969	0	-4.21385
Q8NEL9	0	0	0	0	0	0	1.27864	1.00859	-0.270051	0	0	0	0	-1.38148
Q8NEY1	1.30197	0	0	0	0	0	0	0	0	0.593599	0	0	0	0
Q8NEY8	0.688233	1.02489	1.16362	0.336658	0.475384	0.138726	0.147435	0.58548	0.438045	0.348243	0.458769	0	0.948417	-0.435378
Q8NEZ2	0.992385	-0.314109	0	-1.30649	0	0	-0.14903	0.799102	0.948133	0	0.196462	0	0	0.548283
Q8NEZ5	1.0912	-0.353176	-0.653008	-1.44437	-1.74421	-0.299832	0.752995	0	0	0	-0.241568	-1.14921	-0.117698	1.32281
Q8NFW8	0.609624	-0.225907	0.379929	-0.835531	-0.229695	0.605836	0.725276	-0.0233426	-0.748618	0.727358	-0.315469	-0.5571	-1.20269	-0.409807
Q8TAE8	0.141418	-0.581163	0	-0.722581	0	0	-0.205445	0.702522	0.907967	0.741941	0.88484	0	-0.971724	-1.10781
Q8TAF3	0.151583	-0.784879	-0.716867	-0.936462	-0.86845	0.0680119	0	0.200008	0	0	-1.25238	0	0.126967	-0.0935796
Q8TAQ2	0	0.0502529	0.321184	0	0	0.270931	-1.67232	-0.28588	1.38644	0.451293	-0.411859	0.674252	-0.599537	-0.0857815
Q8TB03	0	-0.294743	-0.404078	0	0	-0.109335	0	0	0	0	0	-1.97995	0	0
Q8TB40	0	0	0	0	0	0	0	0	0	-1.43533	0.802355	0	0	0
Q8TB52	0	0	0	0	-1.14692	0	0	0	0	0	0	0	0	0
Q8TBC3	0	0	0	0	0	0	0	0	1.08848	0	0	-0.711482	0	0
Q8TBC4	0.394251	0.0867735	0.108024	-0.307477	-0.286226	0.0212507	-0.438066	0.244087	0.682153	0.629659	-0.836011	0	1.20403	0.410649
Q8TBP6	0.24047	0	0	0	0	0	0	0	0	-0.00853581	0.553741	1.11614	-0.876923	0
Q8TBQ9	0	-1.04468	-0.939059	0	0	0.105619	0	0	0	0	0	0	0	-1.15264
Q8TC12	-0.381951	-0.123683	0.0872843	0.258268	0.469235	0.210967	-0.686141	0.1239	0.810041	-0.724024	0	1.03788	-0.757636	-0.5888
Q8TCD5	0	-1.13686	-0.944921	0	0	0.191943	0	0	0	0	1.2772	0	0	0.727321
Q8TCJ2	-0.138306	-0.620352	0.622996	-0.482046	0.761302	1.24335	1.58115	0.563341	-1.01781	-0.821622	0.423789	0.409447	-1.46878	-1.07496
Q8TCT9	-0.300597	-0.912586	-0.417026	-0.61199	-0.11643	0.49556	0.429241	0.682694	0.253454	-0.683959	-0.096954	0	-2.1749	-1.42428
Q8TCU6	1.35708	0.304821	0	-1.05226	0	0	0	0.75301	0	0.490325	0	-0.433927	-0.00370249	0
Q8TD19	0.243323	-0.237254	-0.320464	-0.480577	-0.563787	-0.0832098	-0.505967	-0.437013	0.0689542	0.24185	-0.424976	-1.06821	0.900242	0.393979
Q8TD55	1.21995	0	-0.161065	0	-1.38102	0	0	0	0	0.157834	0	0	0.987282	0
Q8TDN6	0.415006	0.0993554	0.531162	-0.315651	0.116156	0.431807	0.0839739	-0.614359	-0.698333	0.275678	0.972867	1.0088	-0.759468	0.690088
Q8TDZ2	-0.254328	-0.00554226	0.294112	0.248786	0.54844	0.299654	0.68032	0.796543	0.116222	-0.257959	-0.678982	-1.17687	0.552933	-0.392846
Q8TE02	0	1.63796	0	0	0	0	0	0.300363	0	0.358432	0	0	0	0.0171884
Q8TED0	0	-0.176955	0.922527	0	0	1.09948	-0.200469	-0.224073	-0.0236032	-0.307519	0.879855	1.90311	-0.0430149	0.724848
Q8TEQ6	0.0930689	-0.219182	-0.0664587	-0.312251	-0.159528	0.152723	-0.246448	-0.350429	-0.103982	-0.172933	-0.483939	0	1.0586	0.0683842
Q8TEX9	0.171897	0	0.337818	0	0.165921	0	-1.59125	0.0527813	1.64403	-0.421272	-0.0504918	-1.23773	1.45782	0.151654
Q8TF46	0	0	0	0	0	0	-1.86404	0	0	0.918451	0	0	0	0
Q8TF68	0	0	0	-1.00686	0.17718	1.18404	0	0	-0.038694	0	0.0524249	1.22488	-0.347165	-1.17838
Q8WTT2	0	-0.603741	0.510417	0	0	1.11416	0	0	0	0	-0.342367	-0.748618	0.671057	0
Q8WU39	-0.114703	0	-0.2305	0	-0.115797	0	0	0.929288	0	2.16579	0.47719	0	-2.09953	1.78545
Q8WU76	0.493168	0	0	0	0	0	0.353575	-0.261312	-0.614887	0	1.24215	0	0	-0.467637
Q8WU79	0.562422	-0.00119582	0.597865	-0.563617	0.0354439	0.599061	-0.514144	0.281316	0.795461	0.00941213	-0.231887	0	1.34573	0.983026
Q8WU90	1.41791	0.360617	0.734691	-1.05729	-0.683215	0.374073	-0.612213	0.173121	0.785334	0.699743	-0.684853	0	1.95328	0.720415
Q8WUB8	0.190406	-0.382513	0.301639	-0.572918	0.111233	0.684151	0	0.197501	0	0.837045	-0.0300032	1.57614	0.0551266	0
Q8WUF8	0.774019	0.271113	0.25533	-0.502906	-0.518689	-0.0157829	0	0	-0.358346	0	0.140674	0	1.03003	0.531898
Q8WUI4	0.510763	0.653269	1.10548	0.142506	0.594722	0.452216	0	0	0	0.913182	0	0	0.776649	0.043833
Q8WUK0	0	0	0	0	0	0	0	0	0	-1.14744	0	0	0	0
Q8WUM4	0.302738	0.534289	0.481552	0.231551	0.178815	-0.0527367	-0.333049	0.0283678	0.361416	0.116208	-0.506744	0	1.53672	0.309299
Q8WUQ7	0	0	0	0	0	0	0.303166	1.1302	0.82703	0	0	0.175947	0.808918	0
Q8WUU5	0	0	0	0	0	0	0	0	0	0	0.153648	0	1.31328	0
Q8WUX9	-0.348949	1.38492	0	1.73388	0	0	0	0	0	0	-1.73072	-1.27784	0	0
Q8WV93	0	0	0	0	0	0	0	0	0	-1.1003	0	0	0	0
Q8WVC6	0.418825	-0.383739	0.0221916	-0.802564	-0.396634	0.40593	1.53142	0	0	0	-0.243089	0	-0.337806	0
Q8WVM0	0	0.316215	0	0	0	0	0	0	0	-1.06696	-0.0933105	0	-0.486294	-1.55332
Q8WVV9	0	0	0	0	0	0	0	-1.03024	0	0	0	0	0	0
Q8WVX9	0	0	0	0	0	0	0	0	0	0	-1.00921	0	0	0
Q8WWI5	2.00142	0	0	0	0	0	0	0	0	-0.125773	0.907853	1.01613	-0.259432	-0.336065
Q8WWM9	1.05618	0.870965	2.19511	-0.185215	1.13893	1.32414	0	0	0	0	0.202117	-0.340558	0.854812	2.18778
Q8WWP7	0.437087	-0.572954	0.168355	-1.01004	-0.268732	0.741309	0	0	0	1.40649	-0.581132	-0.453045	0	0
Q8WWQ0	0	0	0	0	0	0.330234	-0.152199	0.865964	1.01816	0.92377	0	0.790226	0.140977	-0.763976
Q8WWV3	-0.270379	-0.103906	0.487863	0.166473	0.758242	0.591769	-0.31225	0.031749	0.343998	-0.00447987	1.09569	0	-0.951118	0
Q8WWW0	0	0	-0.46343	0	0	0	0	0	0	1.24692	0	0	0.566931	0
Q8WXA9	0.328045	-0.215676	0.578789	-0.54372	0.250744	0.794465	-0.172696	-0.383541	-0.210845	0	-0.614764	1.34522	-0.26079	0
Q8WXG6	0	0	0	0	0	0	-1.56572	0	0	0	-1.65765	0	2.15365	0.25259
Q8WY22	-0.419913	-0.538181	-0.0378579	-0.118268	0.382055	0.500323	0	0	0.174048	0.0626165	0.369198	0.46511	-1.09017	-1.72631
Q8WY36	0	0	0	0	-1.42157	0	0	0	0	0.98969	0	0	0	0.0204038
Q8WYA6	1.18416	-0.260456	0.0526484	-1.44462	-1.13152	0.313105	0.0184972	-0.0455739	-0.0640711	0.892543	0.991098	0.296054	-0.472945	-0.384501
Q8WYJ6	1.46448	0.277109	-0.596857	-1.18737	-2.06134	-0.873966	0	1.57085	0	0	-0.474485	-0.250853	0	-0.294631
Q8WZ42	-0.136598	-0.127713	0.347497	0.0088848	0.484095	0.47521	0	0	0.294652	0	0	1.39423	-1.26956	-0.886021
Q8WZA9	0.257349	0.192263	0.927801	-0.0650857	0.670452	0.735538	-0.0924369	-0.133732	-0.0412947	0.487544	0.166468	0	1.3293	0.137778
Q92466	-0.538146	0.157694	0.309152	0.69584	0.847298	0.151458	0	0	0	0.60257	-0.223566	0	0.0181237	-1.45476
Q92499	0.899766	0.497035	0.544995	-0.402731	-0.354771	0.0479596	-0.87471	-1.12628	-0.251573	0.99146	0	0	0.34816	0.149794
Q92506	0	0	0	0.142359	0	0	-0.337763	-0.653124	-0.31536	-0.581155	0	0	-1.02547	0
Q92522	-0.535821	-0.927484	-0.472441	-0.391663	0.06338	0.455043	0	0.438042	0	0.924904	0.530406	0	-1.22373	0.255437
Q92538	0.864081	-0.28717	-0.121768	-1.15125	-0.985849	0.165402	-0.882453	-0.442178	0.440275	0.0321683	-0.31652	-0.81785	0.125619	0.205944
Q92542	0.241456	-0.0358759	0.0965378	-0.277332	-0.144919	0.132414	0	0.350611	0	-0.433903	0.575629	0	0.113296	-1.08957
Q92544	-0.230475	-0.255203	-0.132825	-0.0247279	0.0976498	0.122378	0.8311	0.638939	-0.19216	-0.194909	-0.357578	0.728446	-0.700187	-1.02744
Q92556	1.20522	0	0.265947	0	-0.939272	0	0	0	0	0	-0.342283	0	0.857279	0
Q92558	0	0	0	0	0	0	-1.05583	-1.34213	-0.286303	0	-0.0990778	0	0	0
Q92560	0	0.424809	-0.669384	0	0	-1.09419	0	0	0	0.416578	0.133415	0	0	0
Q92567	0	0	0	0	0	0	0	0	0	0	-0.818756	0	0	1.0997
Q92575	0	-0.216934	0.682169	0	0	0.899104	0.300769	0.400107	0.0993383	-0.646367	-0.207097	1.3325	-0.687769	-0.481442
Q92598	0.775298	0.0143394	-0.576376	-0.760958	-1.35167	-0.590715	-0.775719	0.105663	0.881382	0.183134	-0.29469	0	1.17271	0.631915
Q92608	0.735119	-0.103111	-0.506614	-0.83823	-1.24173	-0.403503	0.445615	0.751406	0.305791	0.777612	-0.924943	0	1.08126	-0.167276
Q92609	0.127732	0.123446	-0.0307198	-0.00428573	-0.158451	-0.154166	-0.128186	0.32563	0.453817	0.186014	-0.296501	0	1.38369	0.356693
Q92614	0.134192	0.258563	1.19301	0.124371	1.05882	0.934451	0.239944	0.603584	0.36364	0.208741	-0.00519268	-0.364678	0	0.281884
Q92616	0.703687	0.599116	0	-0.104571	0	0	-0.4474	-0.413865	0.0335356	0.0497857	-0.155588	0	1.199	-0.0604642
Q92619	0.370192	0.698069	0.78065	0.327878	0.410458	0.0825804	-1.01785	-0.0488003	0.969051	0.91643	-0.268027	-0.452183	0.617376	0.660488
Q92626	0	0.452683	0	0	0	0	0	0	0	-1.00118	0.404932	0	-0.870304	0
Q92643	0.611047	0	0	0	0	0	0	0.0687669	0	0	0	1.04434	-2.03181	0
Q92665	0.419443	0	0	0	0	0	0.344696	1.55868	1.21398	0.150833	0.427942	0.642077	-0.888316	-0.798473
Q92673	0	0.172005	-0.295152	0	0	-0.467157	0	0.49635	0	-0.359767	0.610067	-0.306909	-1.41948	0
Q92688	0.890646	0	0	0	0	0	-0.128489	0.143332	0.271821	1.27024	0	0	0.706894	0.605168
Q92696	0.118914	0.171851	-0.264357	0.0529368	-0.383272	-0.436208	-1.4057	-0.511078	0.894625	0.163568	-1.00106	0	0	0.275493
Q92747	0	0	0	-0.54147	-0.699416	-0.157947	0.43412	0.0605585	-0.373562	-0.022622	-0.492052	0	1.68561	-0.117703
Q92783	0.381284	0.524551	0.621484	0.143267	0.240201	0.0969331	-0.0722514	0.398135	0.470386	0.179986	-0.316339	0	1.12177	-0.287217
Q92794	0	0	0	1.59967	0	0	0	0	0	0	-0.707199	0	0	0
Q92796	0	0	0	0	0	0	0	0	0	1.7557	0	0	0	0
Q92835	0.721378	0.376586	0.157435	-0.344792	-0.563943	-0.219151	0	0	0	0.582481	-0.437057	-0.0317317	1.09407	0.0938772
Q92841	-0.183467	-1.06002	-0.747134	-0.876554	-0.563666	0.312888	0.208723	0.262583	0.0538594	0.58206	-0.672406	0	0.305371	-1.11846
Q92851	0.349648	-1.2062	-0.5782	-1.55585	-0.927849	0.628001	0	0	0	0	0	0	0	1.14132
Q92882	0.962413	0	0	0	0	0	-0.0865166	-0.663763	-0.577246	1.60604	-0.222071	-0.881173	1.40001	0
Q92888	0	0.346783	0.107897	0	0	-0.238886	0	0.559269	0	0	-0.675891	0	1.29674	-0.413445
Q92889	0	0	0	0	0	0.273613	0	0	0	0	1.07551	0	0	0
Q92890	0	-0.130593	0	0	0	0	-0.478454	-1.01335	-0.534897	0.376689	-0.552539	-0.554641	-0.195316	0
Q92896	0.332747	0	-0.797209	0	-1.12996	0	0.106803	-0.113504	-0.220307	0	0	0.409086	-1.03369	-1.29709
Q92918	0.228901	0	-0.505598	0	-0.734499	0	0.168276	-0.126071	-0.294347	0.8024	0	0	0.372849	-1.19942
Q92934	0	-0.253258	-0.0213836	0	0	0.231874	0	0	0	0	0	1.0287	0	0.716454
Q92979	0.283485	0.319245	1.00823	0.0357606	0.724746	0.688985	-0.7725	0	0	0.0414858	0.206244	0.425611	0.854482	-0.109709
Q93034	0.549152	-0.312133	0.359726	-0.861285	-0.189426	0.671859	-1.14725	-0.36871	0.778535	0.277096	-0.896754	-1.30589	0	0
Q93052	0	0.789608	-0.0976281	0	0	-0.887236	-0.417759	-0.489172	-0.0714131	-0.478428	0	-1.03532	0	0
Q93084	-0.473765	-0.682979	0.36464	-0.209215	0.838405	1.04762	0.987618	0	0	1.1907	-0.790124	-0.0744389	-1.79789	-1.67097
Q969H8	-0.220792	-0.838448	-0.733339	-0.617655	-0.512547	0.105109	0	0.175811	0	-0.921641	-0.0952546	0	-1.72599	0.945508
Q969N2	0	1.14052	1.01437	0	0	-0.126143	0	1.75378	0	-1.21312	0	1.21456	0	0
Q969Q0	0	0	0	0	0	0	-1.13345	0	0	0	0	0	0	0
Q969S3	0.222806	0.215664	0	-0.00714209	0	0	0	0	0.64919	0	0	0	1.34588	0
Q969T4	0	0	-1.406	0	0	0	0	0	0	0	-0.618042	0	0	0.0905317
Q969V3	-0.476483	0.070275	0.614624	0.546758	1.09111	0.544349	0.32721	0.294709	-0.0325004	-1.14965	0.0599946	1.0808	-0.99382	-0.83517
Q969X5	0.0218113	0	0.161092	0	0.139281	0	-0.342192	0.0777715	0.419963	1.18086	0.74395	0	-1.85469	0.0877233
Q969Y2	0	-0.0272536	0.330431	0	0	0.357685	0	1.36441	0	0	0	0	0	0
Q96A26	-0.216895	-0.494497	0.17543	-0.277603	0.392325	0.669928	0	0	-0.837276	0.300036	0.426551	0	-1.22626	0.251579
Q96A35	0	-0.408423	0.963512	0	0	1.37193	-0.186132	0.708928	0.89506	0.284454	0	0	-1.38325	0
Q96A49	-0.819521	-1.51204	-1.57475	-0.692515	-0.755227	-0.0627124	-0.0615153	-0.332793	-0.271278	0.159128	-1.00049	0	-0.335384	-0.329255
Q96A57	0	0	0	0	0	0	0	1.38828	0	-0.521986	0	1.22123	0	-0.40629
Q96AG3	0	1.51266	1.09716	0	0	-0.415505	0	0	0	0	0.720001	1.94676	0	0
Q96AG4	0.412515	-0.00513252	0	-0.417647	0	0	0.519391	0.232755	-0.286637	0	-0.076104	1.19564	0.390713	0
Q96AQ6	0.0198857	0	0.764689	0	0.744804	0	0.760975	0.844886	0.0839112	0	-1.04669	0	-1.11496	0
Q96AT1	0	0.566935	1.26248	0	0	0.69554	-0.112346	0.485891	0.598237	0.29714	-0.103127	0	1.0177	0.689528
Q96AT9	0.520383	0.742334	0	0.221951	0	0	-0.234616	0	0	0.161366	0.0982211	0	0.963297	1.09647
Q96AX1	0	0	0	0	0	0	0	0	0	-0.618767	-0.396394	0	-0.0444324	1.39631
Q96AZ6	0.920633	0.319599	0.475851	-0.601033	-0.444782	0.156251	0	0	0	1.9228	-0.270799	0.262109	0.591575	2.83599
Q96B36	1.02157	0	0	0	0	0	0	0	0	0	0.979405	0.162893	0	-0.0787567
Q96B54	0	0.262543	1.49983	0	0	1.23728	0.146526	-0.188062	-0.334588	0	-0.483445	-0.0494101	0	0
Q96B97	-0.0971397	-0.516063	-1.06015	-0.418924	-0.96301	-0.544087	0	0.310411	0	1.09189	-0.535723	0	1.15937	0.41688
Q96BW5	0.649401	0.540052	-0.0893744	-0.109349	-0.738776	-0.629426	0	1.60331	0	0.489857	-0.251559	0	0	1.13609
Q96BX8	0	1.35542	0.698001	0	0	-0.657422	0	0	0	1.36266	0	0	0	0.440621
Q96C57	-0.0717692	0.19153	0.355586	0.263299	0.427355	0.164056	-0.101898	0.10616	0.208058	0.241894	0	1.10708	0.691156	0.0516019
Q96C86	0.660661	1.3061	1.10085	0.645437	0.440192	-0.205245	0	-0.142751	0	0.459745	-0.143838	0	1.19396	1.13218
Q96C90	0.102473	0.102828	0.248395	0.00035449	0.145921	0.145567	-0.988286	0.133271	1.12156	-0.145391	-1.13359	0	0	0.835983
Q96CB9	0	0	0	0	0	1.13599	0.27424	0	0	0	0.568261	0	0	0
Q96CG3	0	0	0	0	0	-1.01349	0	0	0	0	0	0	0	0
Q96CM8	-0.617368	-1.56847	-0.881795	-0.951103	-0.264426	0.686677	0.163274	-0.953012	-1.11629	0.310976	0	0	-1.39274	-0.179518
Q96CN7	-1.25762	0.00771129	-0.669446	1.26534	0.588179	-0.677157	0.0210006	-0.230199	-0.2512	0	0	-0.589885	1.25656	0.900901
Q96CS2	0	0.039407	0	0	0	0	0.376572	1.56794	1.19137	0	0	0	0	0
Q96CW1	1.04882	0.659204	0.546428	-0.389614	-0.50239	-0.112776	0.351771	0	0	0.033009	0.426386	0	-0.49546	-0.130928
Q96CW5	0	0	0	0	0	-0.0220745	0.0602635	0	0	0	0.232175	0	-1.03328	-0.235588
Q96CX2	0	0	0	0	0	0	0.387756	-1.65869	-2.04645	0	-0.122446	0	-0.374529	0
Q96D46	0.462708	0.198515	0.320258	-0.264194	-0.14245	0.121744	-0.362247	0.289104	0.651352	-0.132706	-0.379283	0	1.19247	-0.160065
Q96D71	0	-0.260184	-0.409135	0	0	-0.148951	-0.889432	0.29988	1.18931	0.509748	0	0	0.503737	-0.266003
Q96D96	-0.0574063	1.16167	0	1.21908	0	0	0	0	0	0	0	0	0	-0.138195
Q96DA6	0	0.41408	0	0	0	0	0.639492	0.670313	0.0308205	-1.00486	0.379511	0	0	0
Q96DB5	-0.151874	-0.196105	0.404236	-0.0442303	0.55611	0.600341	0.34006	0.738901	0.398841	-0.348843	0.346875	1.22783	-1.00245	0.130482
Q96DG6	0.972304	-0.552425	-0.62648	-1.52473	-1.59878	-0.0740555	0.767376	0.751679	-0.0156966	-1.29081	-0.173418	0	0.573269	0.5479
Q96DI7	0	-0.808067	-0.269039	0	0	0.539029	-0.0290787	-0.0727582	-0.0436795	1.70015	0.751636	0	-1.70145	-0.240055
Q96DV4	0.163601	0.383984	1.12215	0.220383	0.958551	0.738168	0.411967	0.721396	0.309429	-0.754448	1.39486	0	-0.507886	-0.991981
Q96DZ1	0.157591	-0.184816	0.257696	-0.342407	0.100105	0.442512	0.780115	0	0	0	0	0	-0.790097	-1.99853
Q96EE3	-0.508387	-0.928152	-0.37342	-0.419765	0.134968	0.554733	0.0676357	0.112238	0.0446024	0.0693051	0.955367	0	-1.05285	0
Q96EK5	0	-0.154426	-0.301123	0	0	-0.146697	-1.50894	0	0	0.511175	0	0	0	-0.394919
Q96EP0	0	0	0	0	-1.18405	0	0	0	0	0.196547	0	-0.526279	0	0
Q96EP5	0	0	0	0	0	0	0	0	0	0	0.146839	1.08237	0	0
Q96EU6	0	-0.203464	0	0	0	0	0	0	0	0.11372	0.219529	1.64386	0.631582	0.0494198
Q96EV2	0.534451	0	1.47391	0	0.939463	0	0.190793	0.377207	0.186415	0.498187	-0.245215	-0.0281784	0.880901	0
Q96EV8	0	0.150638	-0.270874	0	0	-0.421512	0	0	0	-0.35129	0	0	1.44598	0.961161
Q96EY1	-0.218163	-0.296952	0.750059	-0.0787886	0.968222	1.04701	0.4286	0.697123	0.268523	-1.03659	0.481864	0	-0.251343	-0.488346
Q96EY4	0	0	0	-0.0600759	0	0	0.885624	0	0	0.166695	0	0	0.848675	-1.65242
Q96EY7	-0.190427	-0.273829	0.337298	-0.0834014	0.527725	0.611126	0.0966464	1.03114	0.934495	-0.175615	0.410914	-0.192257	-0.758771	-1.21702
Q96F07	0.190941	0.144015	0.0844789	-0.046925	-0.106462	-0.0595365	-0.446869	0.0147239	0.461593	1.05585	-0.576444	-0.931425	1.06967	0
Q96FF9	0.0646009	-0.0823297	-0.488544	-0.146931	-0.553144	-0.406214	-0.278641	0	0	-0.544066	0	0	1.05033	0
Q96FK6	-0.144925	-0.520025	0	-0.375101	0	0	0	0	0	1.24527	-0.303364	0	0.878484	0
Q96FN4	0	0	0	0.0113693	-0.747433	-0.758802	-0.0449213	0.0273415	0.0722628	0.141887	0.447073	-1.09055	-0.165698	-1.38675
Q96FQ6	0	0.672142	0.96646	0	0	0.294318	0	0	0	-3.25325	0.141488	0	-0.462955	0
Q96FS4	0.831973	0.731347	0.420312	-0.100626	-0.411661	-0.311036	-0.528814	1.02161	1.55043	0.251102	-0.518074	0.615802	0.621993	0
Q96FV2	0.806114	-0.255719	-0.386258	-1.06183	-1.19237	-0.130538	0	0	0	-0.515787	0	0	-0.947654	0
Q96FW1	0.110879	0.083428	-0.202172	-0.0274509	-0.313051	-0.2856	-0.328174	-0.35694	-0.0287652	0.587106	-0.791564	0	1.05497	0.573918
Q96FX7	0.847703	0	0	0	0	0	0	0	0	0	0	0	-1.00681	0
Q96G03	0.619541	0.425581	0.0170901	-0.19396	-0.602451	-0.408491	-0.555707	-0.174981	0.380725	0.528668	-0.404291	0	1.11177	0.513821
Q96G21	0.517441	0.0863047	0	-0.431136	0	0	-0.44414	0.750692	1.19483	-0.199776	0.585218	0.802733	0.464397	-0.393277
Q96G46	0.485184	0.327774	-0.451225	-0.15741	-0.93641	-0.778999	-1.11323	-0.451136	0.662095	0.0293993	-0.733996	0	1.91833	-0.317905
Q96GC5	0.598645	-0.356583	0.456257	-0.955228	-0.142387	0.81284	0.421699	0.614898	0.193199	0	1.09893	0	-1.19732	-0.822983
Q96HD9	0	0	0	0	0	0	0	0	0	1.06559	0	0	2.9556	0
Q96HE7	-0.493425	-0.44906	-0.105699	0.0443647	0.387726	0.343361	0.0940549	0.294524	0.200469	-0.34559	-0.347967	0	-1.43347	0.378455
Q96HR8	0	0	0	0	-0.243348	0	-0.0633168	0.956164	1.01948	0	0.318006	0	0	0
Q96HY7	0.257731	0	0.831539	0	0.573809	0	0	0.259814	0	-0.0869945	1.05749	0.643911	0	0
Q96I15	0	0	1.0921	0	0	0	0	0	0	0.702241	-0.0593247	-1.38007	1.3747	1.49088
Q96I24	0.229444	0.258472	0.327266	0.0290283	0.0978222	0.0687939	-0.34365	-0.166998	0.176652	0.211522	-0.346181	0	0.660735	-1.27782
Q96I99	-1.45615	0	0	0	0	0	0	0.808951	0	0	0.808599	0	0.118488	0
Q96II8	1.14148	0.11961	0.376433	-1.02187	-0.765051	0.256823	-0.896994	0	0	0.595386	0.598064	0	0	0
Q96IJ6	0	0.374509	0.230689	0	0	-0.14382	-0.903764	-0.390411	0.513353	0.469375	-0.460887	-1.19336	0.929332	0.335609
Q96IU4	0.0941346	-0.616637	-0.618425	-0.710772	-0.71256	-0.00178802	-0.395773	-0.902171	-0.506398	-0.118642	0	0	2.63447	1.07253
Q96IV0	0	0	0	0.05615	-0.187044	-0.243194	-0.172307	0.37531	0.547617	1.09687	0	0	0	0
Q96IX5	-1.04182	-1.789	-0.853791	-0.74718	0.188028	0.935209	0.932604	0.52295	-0.409654	0.0589566	-1.14763	0	-2.18732	-0.394966
Q96IY1	0.491496	0.480715	1.278	-0.0107804	0.786502	0.797282	0.599178	0.813431	0.214253	0.341848	-0.0211148	0	0.408513	0
Q96J02	1.15107	0.0497323	0.00486893	-1.10134	-1.1462	-0.0448633	-0.120185	0	0	0	0	0	0	0
Q96JB1	-0.554012	-0.185141	0	0.368871	0	0	0	0	0	0	0	-1.11889	0	-1.56168
Q96JJ7	-0.0429648	0.0739181	0.349878	0.116883	0.392843	0.27596	0.684966	0.414811	-0.270155	-0.0422044	0.0520274	0	-0.741721	-1.72607
Q96JZ2	1.00587	0.225362	0	-0.780505	0	0	0	0	0	0	-1.28226	0	0	0
Q96K17	0.201824	-0.22112	-0.510555	-0.422944	-0.712379	-0.289435	-0.971633	-0.0636392	0.907994	0.424115	-0.1946	-0.295706	1.28098	0.0164504
Q96K19	0	-1.13256	0	0	0	0	0	0	0	0	0	1.24844	0	0
Q96KA5	0	0	0	0	0	1.55783	0	0.42194	0	0.143987	0	0	-1.66288	-0.909337
Q96KG9	0.0521428	-0.227534	-0.570554	-0.279677	-0.622697	-0.343019	-0.554984	-0.0236348	0.53135	0.0193312	-0.156483	0	0	-1.11562
Q96KK5	0	0	0	0	1.50692	0	0.144279	-0.584903	-0.729182	0	1.21421	0	0	-1.22174
Q96KM6	0	0	0	0	0	1.36474	0	0	0	0	0	0.584138	-1.13934	0
Q96KQ7	0	0.0371126	0	0	0	0	0	0	0	0.203121	0.115599	1.56423	0.482821	0
Q96L92	0.638548	0.236824	0.302664	-0.401724	-0.335883	0.0658407	-0.656774	-0.454264	0.20251	0.260848	-0.466387	0	1.05481	-0.355039
Q96LJ7	0	0	0	0	0	0	0.30081	-0.0370093	-0.33782	-0.10691	0	-1.39285	-0.0429105	0
Q96LT9	0	0.758669	0	0	0	0	1.22538	0	0	0.455242	-0.282814	1.08961	1.02412	0
Q96LW7	-0.380595	0.048753	1.21254	0.429348	1.59313	1.16378	3.29999	3.1257	-0.174286	0	-0.306905	0	-1.01421	-0.317357
Q96M27	0	0	0	0	0	0	0	0	0	0	-0.444925	0	1.4862	-0.315735
Q96ME7	-0.152023	-0.144698	1.32138	0.007325	1.47341	1.46608	0.941852	0.392307	-0.549545	0.190586	0.0330307	0	-0.945947	0
Q96MH6	1.20136	0.779447	0	-0.42191	0	0	0.0865276	0	0	0	0	0	0.195868	0
Q96MW1	0	-0.00569119	-0.160582	0	0	-0.154891	0	0	0	0.261621	0	0	1.21968	0
Q96N64	0	-0.145974	0	0	0	0	0	0	0	0	0	1.33514	0	0
Q96N66	0.353992	0.230786	1.46876	-0.123206	1.11477	1.23797	-0.127544	1.0036	1.13115	0	-0.286792	0	-0.701662	-0.101295
Q96NB2	-0.378238	0.234145	0	0.612383	0	0	-0.292706	1.85994	2.15265	-0.651072	0	0	-0.946804	0
Q96NB3	0	0.363705	0	0	0	0	0	0	0	0.237958	0	0	1.86889	-0.0686627
Q96ND0	-0.475318	-0.381976	0	0.0933413	0	0	0	0	0	0	0	0	0	-1.0598
Q96NW4	0	0	0	0	0	0	-0.301417	0.290195	0.591612	-1.51564	0	0	0	0
Q96P11	0.703549	0.16267	0.093224	-0.540878	-0.610325	-0.0694462	-0.479635	0.0753528	0.554988	0.615363	-0.0384289	0	1.18999	-0.154807
Q96P16	0.516344	0	1.06688	0	0.550532	0	0	0.326757	0	0.182638	-0.391029	0	1.74091	0
[truncated: 639 more rows]
