# Supplementary material for: Targetable lesions and proteomes predict therapy sensitivity through disease evolution in pediatric acute lymphoblastic leukemia
Source: Nat Commun. 2023 Nov 21;14:7161. doi: 10.1038/s41467-023-42701-9 (PMC10663560; doi:10.1038/s41467-023-42701-9)
Supplement: Supplementary file 18 — Supplementary Data 15 [file 41467_2023_42701_MOESM18_ESM.xlsx]

## Sheet: 15.B-cell Analysis
Supplementary Data S15 B-cell development transcription factors
PG.Genes	Sample	Time Point	Intensity
TCF3	BALL01	Dx	44064.6
VPREB1	BALL01	Dx	46890.2
PAX5	BALL01	Dx	35749.2
IKZF1	BALL01	Dx	40533.2
EBF1	BALL01	Dx	47566.8
TCF3	BALL02	Dx	37987.7
VPREB1	BALL02	Dx	66705.8
PAX5	BALL02	Dx	99681
IKZF1	BALL02	Dx	51355.3
EBF1	BALL02	Dx	159560
TCF3	BALL03	Dx	43896.7
VPREB1	BALL03	Dx	29128
PAX5	BALL03	Dx	86894.7
IKZF1	BALL03	Dx	119178
EBF1	BALL03	Dx	72810.7
TCF3	BALL04	Dx	34768.9
VPREB1	BALL04	Dx	75990.3
PAX5	BALL04	Dx	103891
IKZF1	BALL04	Dx	37765.6
EBF1	BALL04	Dx	73661.9
TCF3	BALL05	Dx	75074.3
VPREB1	BALL05	Dx	133151
PAX5	BALL05	Dx	105264
IKZF1	BALL05	Dx	128933
EBF1	BALL05	Dx	135888
TCF3	BALL06	Dx	25751.7
VPREB1	BALL06	Dx	NA
PAX5	BALL06	Dx	90610.2
IKZF1	BALL06	Dx	51956.1
EBF1	BALL06	Dx	99198.8
TCF3	BALL07	Dx	31471.1
VPREB1	BALL07	Dx	67200.4
PAX5	BALL07	Dx	24921.2
IKZF1	BALL07	Dx	21774.7
EBF1	BALL07	Dx	106126
TCF3	PBMC_Mem	Normal_B	4974.26
VPREB1	PBMC_Mem	Normal_B	NA
PAX5	PBMC_Mem	Normal_B	33958.2
IKZF1	PBMC_Mem	Normal_B	28415.3
EBF1	PBMC_Mem	Normal_B	19623.8
TCF3	PBMC_Naive	Normal_B	NA
VPREB1	PBMC_Naive	Normal_B	NA
PAX5	PBMC_Naive	Normal_B	34992.7
IKZF1	PBMC_Naive	Normal_B	24598.9
EBF1	PBMC_Naive	Normal_B	11737.3
TCF3	BALL01	Rel	63521.8
VPREB1	BALL01	Rel	40851.9
PAX5	BALL01	Rel	41661.7
IKZF1	BALL01	Rel	26756.4
EBF1	BALL01	Rel	62978.4
TCF3	BALL02	Rel	22981.3
VPREB1	BALL02	Rel	52924.1
PAX5	BALL02	Rel	57538.5
IKZF1	BALL02	Rel	29885.9
EBF1	BALL02	Rel	116138
TCF3	BALL03	Rel	29918.7
VPREB1	BALL03	Rel	NA
PAX5	BALL03	Rel	44550.1
IKZF1	BALL03	Rel	218822
EBF1	BALL03	Rel	31831.1
TCF3	BALL04	Rel	41174.8
VPREB1	BALL04	Rel	72400
PAX5	BALL04	Rel	79174.3
IKZF1	BALL04	Rel	40240.3
EBF1	BALL04	Rel	81360.8
TCF3	BALL05	Rel	30214.7
VPREB1	BALL05	Rel	68950
PAX5	BALL05	Rel	28827.7
IKZF1	BALL05	Rel	43086
EBF1	BALL05	Rel	58856.7
TCF3	BALL06	Rel	26284.4
VPREB1	BALL06	Rel	NA
PAX5	BALL06	Rel	46230.6
IKZF1	BALL06	Rel	113866
EBF1	BALL06	Rel	77469.6
TCF3	BALL07	Rel	28363.5
VPREB1	BALL07	Rel	117418
PAX5	BALL07	Rel	48729.7
IKZF1	BALL07	Rel	61645.2
EBF1	BALL07	Rel	86553.6
