# Supplementary material for: Targetable lesions and proteomes predict therapy sensitivity through disease evolution in pediatric acute lymphoblastic leukemia
Source: Nat Commun. 2023 Nov 21;14:7161. doi: 10.1038/s41467-023-42701-9 (PMC10663560; doi:10.1038/s41467-023-42701-9)
Supplement: Supplementary file 19 — Supplementary Data 16 [file 41467_2023_42701_MOESM19_ESM.xlsx]

## Sheet: 16.Cancer Associated Proteins
Supplementary Data S16 List of cancer associated proteins (CAPs) derived from the gene lists in the aforementioned publications and the OCCRA targeted sequencing panel
Genes from Publications	Genes from OCCRA	Final CAP list (duplicates removed)	Found in Protein Data
AADACL4	ABL1	AADACL4	DDX3X
ABL1	ALK	ABL1	MAN2B1
ACVR1	AKT1	ABL2	ARID1A
ADD3	ASXL2	ACVR1	SOCS2
ALK	CALR	ADD3	KMT2D
ARID1A	CCND3	AKT1	KDM6A
ARID2	CDK4	ALK	ZEB2
ASXL	CREBBP	APC	SH2D1A
ASXL2	CSF1R	ARID1A	ZNF217
ATF7IP	CTNNB1	ARID1B	NCOR1
ATRX	DNMT3A	ARID2	EED
BCL11B	EP300	ASXL	SF3B1
BCOR	ERBB3	ASXL1	IDH1
BCORL1	ESR1	ASXL2	TOX
BCR	FBXW7	ATF7IP	RECK
BPIFB1	FGFR3	ATRX	ABL1
BRAF	GATA2	BCL11B	NRAS
BTG1	GNAQ	BCL2	KRAS
C10orf112	HDAC9	BCL6	COL1A1
CARD11	HRAS	BCOR	RAF1
CBFB	IDH2	BCORL1	RB1
CBL	JAK1	BCR	NPM1
CCND3	JAK3	BPIFB1	IGF1R
CDKN1B	KDR	BRAF	PDGFRB
CDKN2A	KRAS	BTG1	BCL2
CDKN2B	MAP2K2	C10orf112	BCR
CDK4	MPL	CALR	ERG
CEBPA	MTOR	CAMTA1	TOP2A
CHD4	NOTCH1	CARD11	CDK4
COL1A1	NRAS	CBFB	RAG1
CREBBP	PAX5	CBL	TCF3
CRLF2	PDGFRB	CCND1	SELP
CTCF	PIK3R1	CCND3	PDGFRA
CTNNB1	PTPN11	CCR5	UBTF
DDX3X	RET	CDK4	TAL1
DGCR8	SETBP1	CDK6	PTPN2
DNM2	SH2B3	CDKN1B	CBL
DROSHA	SMO	CDKN2A	JAK1
EBF1	STAT5B	CDKN2B	GATA3
EED	TPMT	CEBPA	RPL10
EP300	ZMYM3	CHD4	CALR
ERG	ABL2	CHD7	PIK3R1
ETV6	ACVR1	CIC	PSMB5
FAT2	ASXL1	COL1A1	GNA11
FBN2	BRAF	CREBBP	AKT1
FBXO11	CBL	CRLF1	CTNNB1
FBXW7	CCR5	CRLF2	NF2
FGFR1	CIC	CSF1R	RPL22
FLG	CRLF2	CSF3R	MYH9
FLT3	CSF3R	CTCF	FUS
FMR1	DAXX	CTNNB1	NUP214
GATA2	EGFR	DAXX	MYH11
H3F3A	ERBB2	DDX3X	TCF7
HDAC2	ERBB4	DGCR8	MAP2K2
HIST1H3B	EZH2	DICER1	FLT3
ID3	FGFR2	DNM2	STAT3
IDH1	FLT3	DNMT3A	ETV6
IKZF1	GNA11	DROSHA	STAT6
IL7R	H3F3A	DUSP22	PIK3CA
JAK1	HIST1H3B	EBF1	MTOR
JAK2	IDH1	EED	ABL2
JAK3	IL7R	EGFR	ATRX
KBTBD4	JAK2	EP300	CDKN1B
KDM68	KDM4C	ERBB2	NOTCH1
KDM6A	KIT	ERBB3	ZFP36L2
KIT	MAP2K1	ERBB4	IDH2
KMT2A	MET	ERG	CTCF
KMT2C	MSH6	ESR1	CEBPA
KMT2D	NCOR2	ETV6	TSC2
KRAS	NPM1	EWSR1	NT5C2
LAPTM4B	NT5C2	EZH2	GNAQ
LEF1	PDGFRA	FAS	DNM2
LMO2	PIK3CA	FAT2	SMARCA4
MED12	PPM1D	FBN2	TPMT
MGA	RAF1	FBXO11	STAT5B
MLLT10	RHOA	FBXW7	JAK3
MYB	SETD2	FGFR1	MSH6
MYC	SH2D1A	FGFR2	NUP98
MYCN	STAT3	FGFR3	PTEN
NF1	TERT	FGFR4	PRPS1
NIPBL	USP7	FLG	RHOA
NKX2-1	APC	FLT3	SIRPA
NOCR1	ARID1A	FMR1	SSBP2
NOTCH1	ARID1B	FOSB	XIAP
NOTCH2	ATRX	FUS	CDK6
NPM1	CDKN2A	GATA1	RUNX1
NRAS	CDKN2B	GATA2	TFAP4
NUP98	CEBPA	GATA3	EWSR1
P2RY8	CHD7	GLI1	ID3
PAX5	CRLF1	GLI2	PAX5
PCBP1	DDX3X	GLIS2	MAP2K1
PDGFRA	DICER1	GNA11	KMT2A
PHF6	EBF1	GNA13	RELA
PIK3CA	EED	GNAQ	PTPN11
PIK3R1	FAS	H3F3A	FMR1
PTCH1	GATA1	HDAC2	EP300
PTCHD4	GATA3	HDAC9	SMARCB1
PTEN	GNA13	HIST1H3B	IKZF1
PTPN11	ID3	HMGA2	CBFB
PTPN2	IKZF1	HRAS	ZMYM3
PTPRD	KDM6A	ID3	GNA13
RAG1	KMT2D	IDH1	CHD4
RB1	MYOD1	IDH2	SUZ12
RHOA	NF1	IGF1R	ZMYND11
ROS1	NF2	IKZF1	PCBP1
RPL10	PHF6	IL7R	SS18
RPL22	PRPS1	JAK1	NCOA2
RUNX1	PSMB5	JAK2	EZH2
SELP	PTCH1PTEN	JAK3	ARID2
SETD2	RB1	KAT6A	NIPBL
SF3B1	RUNX1	KBTBD4	BCOR
SH2B3	SMARCA4	KDM4C	ASXL2
SHANK2	SMARCB1	KDM68	P2RY8
SI	SOCS2	KDM6A	MGA
SIRPA	SUFU	KDR	PHF6
SIX1	SUZ12	KIT	STAG2
SMARCA4	TCF3	KMT2A	SMG8
SMARCB1	TET2	KMT2B	ARID1B
SMG8	TP53	KMT2C	ZNF384
SMO	TSC1	KMT2D	DGCR8
STAG2	TSC2	KRAS	HDAC2
STAT5B	WHSC1	LAPTM4B	CREBBP
SUFU	WT1	LEF1	KAT6A
SUZ12	XIAP	LMO2	USP9X
TAL1	CCND1	MAML2	USP7
TBL1RX1	CDK6	MAN2B1	MED12
TBR1	FGFR1	MAP2K1	CIC
TCF3	FGFR4	MAP2K2	WAC
TCF7	GLI1	MDM2	CARD11
TERT	GLI2	MDM4	BCL11B
TET2	IGF1R	MECOM	CRLF2
TFAP4	MDM2	MED12	CHD7
TLX1	MDM4	MEF2B	UBA2
TLX3	MYC	MET	DAXX
TOX	MYCN	MGA	ADD3
TP53	PIK3CA	MKL1	EBF1
UBA2	BCOR	MLLT10	LEF1
USP7	EWSR1	MN1	KMT2B
USP9X	FUS	MPL	DICER1
WAC	GLIS2	MSH6	NCOR2
WDR64	KMT2A	MTOR	DNMT3A
WHSC1	KMT2C	MYB
WT1	LMO2	MYBL1
WZH2	MAN2B1	MYC
XBP1	MEF2B	MYCN
ZEB2	MKL1	MYH11
ZFP36L2	MN1	MYH9
ZIC1	MYBL1	MYOD1
ZMYM3	MYH9	NCOA2
ZNF217	NCOR1	NCOR1
ZNF384	NOTCH2	NCOR2
	NTRK1	NF1
	NTRK3	NF2
	NUP98	NIPBL
	NUTM2B	NKX2-1
	PDGFB	NOCR1
	RARA	NOTCH1
	RELA	NOTCH2
	ROS1	NOTCH4
	SS18	NPM1
	STAG2	NR4A3
	TAL1	NRAS
	TFE3	NT5C2
	TSLP	NTRK1
	UBTF	NTRK2
	ZMYND11	NTRK3
	BCL11B	NUP214
	BCR	NUP98
	CAMTA1	NUTM1
	DUSP22	NUTM2B
	ETV6	P2RY8
	FOSB	PAX3
	HMGA2	PAX5
	KAT6A	PAX7
	KMT2B	PCBP1
	MAML2	PDGFB
	MECOM	PDGFRA
	MLLT10	PDGFRB
	MYB	PHF6
	MYH11	PIK3CA
	NCOA2	PIK3CA
	NOTCH4	PIK3R1
	NR4A3	PLAG1
	NTRK2	PPM1D
	NUP214	PRPS1
	NUTM1	PSMB5
	PAX3	PTCH1
	PAX7	PTCH1PTEN
	PLAG1	PTCHD4
	RANBP17	PTEN
	RECK	PTPN11
	SSBP2	PTPN2
	STAT6	PTPRD
	TP63	RAF1
	TSPAN4	RAG1
	USP6	RANBP17
	YAP1	RARA
	ZNF384	RB1
	BCL2	RECK
	BCL6	RELA
	TOP2A	RET
		RHOA
		ROS1
		RPL10
		RPL22
		RUNX1
		SELP
		SETBP1
		SETD2
		SF3B1
		SH2B3
		SH2D1A
		SHANK2
		SI
		SIRPA
		SIX1
		SMARCA4
		SMARCB1
		SMG8
		SMO
		SOCS2
		SS18
		SSBP2
		STAG2
		STAT3
		STAT5B
		STAT6
		SUFU
		SUZ12
		TAL1
		TBL1RX1
		TBR1
		TCF3
		TCF7
		TERT
		TET2
		TFAP4
		TFE3
		TLX1
		TLX3
		TOP2A
		TOX
		TP53
		TP63
		TPMT
		TSC1
		TSC2
		TSLP
		TSPAN4
		UBA2
		UBTF
		USP6
		USP7
		USP9X
		WAC
		WDR64
		WHSC1
		WT1
		WZH2
		XBP1
		XIAP
		YAP1
		ZEB2
		ZFP36L2
		ZIC1
		ZMYM3
		ZMYND11
		ZNF217
		ZNF384
