# Supplementary material for: Targetable lesions and proteomes predict therapy sensitivity through disease evolution in pediatric acute lymphoblastic leukemia
Source: Nat Commun. 2023 Nov 21;14:7161. doi: 10.1038/s41467-023-42701-9 (PMC10663560; doi:10.1038/s41467-023-42701-9)
Supplement: Supplementary file 20 — Supplementary Data 17 [file 41467_2023_42701_MOESM20_ESM.xlsx]

## Sheet: 17.CAP LIMMA
Supplementary Data S17 LIMMA results for differential expression of CAPs in Dx vs Non-cancer BM and R vs Non-cancer BM
Dx vs Non-cancer BM
PG.ProteinGroups	PG.Genes	BALL02_T1	BALL03_T1	BALL04_T1	BALL05_T1	BALL06_T1	BALL07_T1	NM_BM	NM_BMSC1	NM_BMSC2	log2FC	pval	FDR	- logqval	Expression
O00571	DDX3X	189858	137719	133656	174668	171996	105090	84621.7	155292	181551	0.159143	0.634496	0.725055	0.139629	unchanged
O00754	MAN2B1	31810	25388.6	84034.4	68781.4	40107	31902	129238	108028	165359	-1.63358	0.00421407	0.0282945	1.5483	underexpressed
O14497	ARID1A	92528.7	69021.5	59020.4	178398	62289.5	82118.7	36539.2	35508.7	34072.8	1.24324	0.00846432	0.0411541	1.38559	overexpressed
O14508	SOCS2	1434.19	64513.7	31239.9	38466.4	1030.89	42261	1579.54	1026.44	1114.83	3.41664	0.0428937	0.11619	0.934833	unchanged
O14686	KMT2D	842363	333875	784678	782851	703169	408392	1577.64	850694	431217	2.86275	0.130994	0.243028	0.614344	unchanged
O15550	KDM6A	16643.9	11437.3	14238.3	12705.5	13956.8	13078.8	1367.18	16494.3	493.938	2.60479	0.0186749	0.067517	1.17059	unchanged
O60315	ZEB2	45551.1	45302.4	45412.5	52076	67707	25815	10798.5	44217.1	33761.2	0.839449	0.113855	0.214048	0.669489	unchanged
O60880	SH2D1A	885.2	21895.9	745.382	30601.2	918.602	661.317	76512.8	86850.8	915.07	-2.84516	0.1668	0.286815	0.542398	unchanged
O75362	ZNF217	13415.5	7748.21	10848.4	24541	23663	26005.7	2244.43	827.339	1039.52	3.68732	5.06754e-05	0.000793915	3.10023	overexpressed
O75376	NCOR1	70572.6	52760.2	58391.2	51152.6	63564.7	47310.1	36911.9	42579.4	37529	0.544166	0.0406082	0.11619	0.934833	unchanged
O75530	EED	109672	62072.6	69878	74250.1	48343.4	33649.8	59798.6	65185.7	34491.7	0.278066	0.506093	0.625957	0.203456	unchanged
O75533	SF3B1	637315	581841	468509	744408	606258	345126	417548	570742	459223	0.195984	0.522793	0.635464	0.196909	unchanged
O75874	IDH1	37454.4	69622.2	79935.8	74897.1	57332.9	286554	233049	136312	328956	-1.45565	0.0390476	0.114702	0.940428	unchanged
O94900	TOX	21722.4	14148.9	1349.52	921.95	2021.55	15038.5	850.467	1208.03	693.346	2.41395	0.0574862	0.142203	0.847092	unchanged
O95980	RECK	746.082	695.535	1082.27	25043.2	37105.3	558.364	1122.38	1587.7	1078.67	1.05022	0.502495	0.625957	0.203456	unchanged
P00519	ABL1	643.986	5712.17	6563.82	6978.4	8958.01	12395.9	1325.18	1286.7	1306.68	1.98	0.0423823	0.11619	0.934833	unchanged
P01111	NRAS	380657	235541	250746	218960	281441	121628	318224	271521	357221	-0.41653	0.270317	0.418843	0.377948	unchanged
P01116	KRAS	47820.9	53732.5	49644	44998.7	33000.4	748.183	57816	29728.2	87377.6	-1.21903	0.386031	0.543688	0.26465	unchanged
P02452	COL1A1	787.704	357.954	891.996	101206	1010.45	469.465	723524	706423	1157.88	-5.7926	0.0416395	0.11619	0.934833	unchanged
P04049	RAF1	22378.8	19940.4	18418.8	1170.74	16723.5	15688.4	32292.1	1350.9	39622.4	-0.0404864	0.975554	0.981659	0.00803949	unchanged
P06400	RB1	960.602	183958	173637	78228.5	132175	47613	57228.8	119690	48332	-0.476514	0.768551	0.833582	0.0790516	unchanged
P06748	NPM1	7451838	4593096	5839414	6034165	4320160	4484072	4226529	4426537	2380358	0.593046	0.0841255	0.179723	0.745397	unchanged
P08069	IGF1R	43099	26536.6	19863.2	78868.6	29869.4	22104.6	1121.64	1338.44	1492.8	4.63523	2.99421e-06	5.52488e-05	4.25768	overexpressed
P09619	PDGFRB	1082.35	1044.21	27495	1028.01	27756	789.028	81016.8	988.979	1235.38	-0.63464	0.733833	0.814728	0.0889875	unchanged
P10415	BCL2	204068	84421.2	125716	219547	77568.9	41164.8	24162.8	36874.6	747.448	3.61783	0.0131216	0.0537737	1.26943	unchanged
P11274	BCR	135243	100181	89359.3	52876.4	129612	156190	23272.8	24238.8	44412.9	1.83529	0.00136147	0.0119979	1.92089	overexpressed
P11308	ERG	116918	211678	156445	519201	199107	70870.7	60650.8	50275.9	78222.7	1.49362	0.0261165	0.0886408	1.05237	unchanged
P11388	TOP2A	1.61161e+06	870882	1.97043e+06	1.8733e+06	1.56625e+06	688981	828316	1.0558e+06	354116	0.977536	0.0713111	0.163136	0.78745	unchanged
P11802	CDK4	93180.7	878.296	23115.9	638.365	41819.1	33994.7	1210.14	18890	883.107	2.00676	0.305203	0.452985	0.343916	unchanged
P15918	RAG1	1186.96	15284.6	636.351	67045.6	750.392	534.653	889.731	1120.79	1010.79	1.37596	0.402898	0.55154	0.258423	unchanged
P15923	TCF3	54861.9	62517.2	42394.3	113046	38313.5	42792.9	26607.3	40239.2	869.861	2.48721	0.0486011	0.124596	0.904498	unchanged
P16109	SELP	1292.68	769.859	1210.19	774.979	640.41	525.293	93815.9	25458.2	64213.4	-6.02075	5.2394e-07	1.23126e-05	4.90965	underexpressed
P16234	PDGFRA	801.282	985.301	813.407	693.604	962.109	695.358	954.29	1177.51	790.414	-0.23408	0.364726	0.524758	0.280041	unchanged
P17480	UBTF	244886	221371	238816	255331	230710	130505	231022	279907	129586	0.0838765	0.80792	0.862101	0.064442	unchanged
P17542	TAL1	1265.75	784.563	8709.54	781.298	567.971	981.588	41956.6	118428	798.614	-3.66583	0.0383094	0.114702	0.940428	unchanged
P17706	PTPN2	80114.2	50765.5	35714	35490.9	40502.8	68249.5	49842.6	28062.9	47766.7	0.279098	0.461688	0.614559	0.211436	unchanged
P22681	CBL	98906.6	64360.2	54631.3	24581.6	56350.2	148780	68327.6	54405.3	154869	-0.368217	0.537222	0.641934	0.192509	unchanged
P23458	JAK1	85567.8	48424.8	47712.7	48816.8	54564.6	34562.9	46142.8	32825.6	70071.1	0.115377	0.749281	0.82538	0.0833461	unchanged
P23771	GATA3	2027.27	705.83	1232.48	805.941	1071.83	848.969	1289.77	1367.11	1048.8	-0.233814	0.530526	0.639352	0.19426	unchanged
P27635	RPL10	171778	221672	263422	230022	326535	159146	229901	281482	188496	-0.0519116	0.865537	0.897359	0.047034	unchanged
P27797	CALR	1.00875e+06	586722	802156	1.84179e+06	447284	625774	2.61505e+06	1.28278e+06	3.48559e+06	-1.52095	0.0139636	0.0537737	1.26943	unchanged
P27986	PIK3R1	98810.3	148361	78771	107274	150134	194730	118281	146901	90947.9	0.0893775	0.798949	0.859938	0.0655329	unchanged
P28074	PSMB5	135475	4275.03	9430.02	919.592	11685.4	71921.8	73949.9	177942	42032.7	-2.69087	0.100631	0.199844	0.699309	unchanged
P29992	GNA11	244338	113860	112520	183609	176770	138529	423860	196514	243989	-0.812508	0.0507726	0.127838	0.89334	unchanged
P31749	AKT1	20687.8	24356.2	30317.2	11521.3	38471.2	32534.5	42157.1	28956.1	35882.8	-0.520435	0.21994	0.356455	0.447996	unchanged
P35222	CTNNB1	811.279	7535.95	4397.84	830.799	2903.46	45333.9	41462.3	32249.8	1115.38	-1.59387	0.326734	0.474943	0.323359	unchanged
P35240	NF2	32874.7	10647	16324.3	19110.4	1108.53	10197.3	1582.2	1940.73	875.351	2.89705	0.0139793	0.0537737	1.26943	unchanged
P35268	RPL22	1854882	1410509	1343040	1098097	2122363	1304341	1792673	2559796	2101610	-0.520371	0.0993196	0.199844	0.699309	unchanged
P35579	MYH9	1.0488e+06	1505265	811543	1.01657e+06	1.42629e+06	1.42871e+06	5.48112e+06	2662853	4.2848e+06	-1.75419	0.000468545	0.00508191	2.29397	underexpressed
P35637	FUS	1.03505e+06	768977	793117	990462	893329	558575	305138	494824	490482	0.971666	0.00897346	0.0421753	1.37494	unchanged
P35658	NUP214	72633.3	82943.1	84076.9	131314	80244.2	79923.3	56211.3	73786.7	32981.6	0.751776	0.0442526	0.11619	0.934833	unchanged
P35749	MYH11	996509	1.02101e+06	973209	896546	1.13082e+06	1.30733e+06	3.33683e+06	2.10782e+06	3.35546e+06	-1.45488	0.000306241	0.00359833	2.4439	underexpressed
P36402	TCF7	418251	109818	215661	134718	145930	124502	39830.7	1381.08	736.91	5.63007	0.000809623	0.00815406	2.08863	overexpressed
P36507	MAP2K2	143649	121054	118690	84318.6	145414	205958	235233	190713	146443	-0.508303	0.146334	0.264527	0.577531	unchanged
P36888	FLT3	19688.1	21889.8	23398.7	753.058	30942.8	925.961	2151.31	1054.92	965.785	2.57782	0.0924869	0.188995	0.72355	unchanged
P40763	STAT3	36321.7	37448.6	23814.2	31323.2	50755.3	40050.7	90533.6	66465.5	256522	-1.69566	0.00407052	0.0282945	1.5483	underexpressed
P41212	ETV6	79632.6	219566	324250	181785	245420	66728.5	98555.9	57152.3	118844	0.872517	0.154848	0.27292	0.563964	unchanged
P42226	STAT6	38357.9	80064	79184.3	66977.7	110462	118210	105615	88024.9	128711	-0.458518	0.256657	0.402096	0.395671	unchanged
P42336	PIK3CA	894.055	14114.1	7631.02	701.757	22864.8	18563.5	926.608	1008.32	844.522	2.58192	0.0625715	0.152113	0.817833	unchanged
P42345	MTOR	47977.4	45041.3	42784.4	52650.6	76771.4	86379.9	36305.2	43031.6	48547	0.414749	0.208795	0.342326	0.46556	unchanged
P42684	ABL2	1220.06	8609.12	1571.7	704.028	1123.31	5921.45	1070.24	1367.06	588.49	1.11739	0.208478	0.342326	0.46556	unchanged
P46100	ATRX	32238.9	38612.1	41815.4	65002.3	30477	9893.59	25706.7	27276.6	16486.6	0.488744	0.388833	0.543688	0.26465	unchanged
P46527	CDKN1B	22745.9	34324.3	21201.5	19364.3	23220.7	73994.5	52699.1	34270.1	15854.7	-0.0956741	0.859575	0.897359	0.047034	unchanged
P46531	NOTCH1	1376.52	914.359	1351.97	12732.1	13003.8	540.009	1429.55	1408.17	882.247	0.931995	0.412201	0.55885	0.252705	unchanged
P47974	ZFP36L2	24054.6	31648.9	1016.76	832.671	27727.4	12461.2	1052.2	1199.18	1368.01	2.69828	0.0709542	0.163136	0.78745	unchanged
P48735	IDH2	1.82908e+06	1.66276e+06	1539988	4307378	1.74424e+06	975489	3331749	2.83037e+06	2.39906e+06	-0.649709	0.162754	0.283312	0.547735	unchanged
P49711	CTCF	139307	110293	115103	220786	101384	96399.1	94351.2	140138	100670	0.184484	0.580203	0.687467	0.162748	unchanged
P49715	CEBPA	963.789	14361.6	18291	922.219	35227	955.17	26190.1	8633.68	37277	-2.19044	0.150506	0.268624	0.570855	unchanged
P49815	TSC2	13038.1	49066.9	27952.3	12871	48519.9	50805.9	897.069	23384.3	72701.2	1.32173	0.313262	0.460104	0.337144	unchanged
P49902	NT5C2	143290	69290.5	97605.9	105985	176317	110159	148694	97820.1	155294	-0.225794	0.520725	0.635464	0.196909	unchanged
P50148	GNAQ	40350.9	28291.5	40799.5	30858.6	40578.4	23100.2	126207	85608.7	166438	-1.87149	0.000220769	0.00282985	2.54824	underexpressed
P50570	DNM2	395291	346970	270605	305702	522211	443091	535053	353420	421945	-0.212994	0.476485	0.618128	0.208922	unchanged
P51532	SMARCA4	453692	263934	329303	368300	290207	304144	184130	189449	153358	0.914189	0.00539785	0.0317124	1.49877	unchanged
P51580	TPMT	36855.9	20183.4	1252.82	21292.1	1073.29	33100.2	64290.7	1251.13	57444.2	-0.820095	0.637637	0.725055	0.139629	unchanged
P51692	STAT5B	11447.7	23591.7	28731	35727.8	67616.6	44154.4	35318.2	28211.7	64854.7	-0.389151	0.493913	0.621801	0.206349	unchanged
P52333	JAK3	1201.73	866.037	954.782	781.246	761.742	876.078	907.527	1085.65	29962	-1.78601	0.1044	0.204449	0.689414	unchanged
P52701	MSH6	188858	193376	174214	127544	244831	169270	130566	133078	66916.7	0.772783	0.037769	0.114702	0.940428	unchanged
P52948	NUP98	268369	160709	212656	200163	173763	144048	165941	205980	147436	0.142585	0.610853	0.709026	0.149338	unchanged
P60484	PTEN	36161.1	44125.7	44810.5	25430.4	37424.3	37392.6	1876.36	1349.99	27829.9	3.16098	0.00484876	0.029725	1.52688	overexpressed
P60891	PRPS1	42275.6	37051.8	22215.6	30238.5	36647.8	52115.9	53220.8	37207.4	21395.7	0.0271641	0.943224	0.956796	0.0191806	unchanged
P61586	RHOA	107250	237081	201693	271945	196660	222974	364624	186412	325318	-0.499848	0.199082	0.334173	0.476028	unchanged
P78324	SIRPA	1087.53	590.4	748.549	827.303	901.022	557.576	178340	74277.8	278038	-7.6581	3.20494e-08	1.50632e-06	5.82208	underexpressed
P81877	SSBP2	139413	125766	102451	138885	103683	269072	1298.4	1529.36	1338.86	6.64016	1.38909e-08	1.50632e-06	5.82208	overexpressed
P98170	XIAP	29389.1	24338.7	17198.4	10015.2	24202.1	25500.4	1210.87	1361.75	1746.1	3.85483	3.13468e-06	5.52488e-05	4.25768	overexpressed
Q00534	CDK6	54345.8	169966	116455	136926	79673.1	223757	54478.5	74854.6	66920.4	0.856645	0.0882026	0.182891	0.737808	unchanged
Q01196	RUNX1	284539	143323	152170	242538	195857	79590.2	48451.8	47133.4	102944	1.45494	0.0110067	0.0484982	1.31427	overexpressed
Q01664	TFAP4	23747.9	32222.9	48682.3	43599.8	31355.5	18800.6	974.477	1228.68	864.207	4.95603	2.2416e-07	7.90165e-06	5.10228	overexpressed
Q01844	EWSR1	1.33328e+06	1.12476e+06	1.12715e+06	2.07674e+06	1.24249e+06	1.02548e+06	786024	767513	804567	0.707791	0.0299129	0.0945661	1.02426	unchanged
Q02535	ID3	1123.41	45881.1	64298	55291.2	36909.9	31676	1530.63	973.553	1423.8	4.2507	0.00654863	0.0346501	1.4603	overexpressed
Q02548	PAX5	210827	229080	196860	230246	203466	66220.9	41617	16429.9	600.585	4.56366	0.00365249	0.0282945	1.5483	overexpressed
Q02750	MAP2K1	136343	152281	125831	71514.8	158735	195004	301277	177203	312271	-0.931114	0.0301807	0.0945661	1.02426	unchanged
Q03164	KMT2A	19163.8	13651.2	18116	21282.4	13373.9	10353.9	5428.76	11965.4	2370.51	1.53371	0.0119925	0.0512407	1.29038	unchanged
Q04206	RELA	95292.6	80570.6	70277.6	67210.8	103456	138208	121886	79539.9	133056	-0.280351	0.394782	0.545728	0.263024	unchanged
Q06124	PTPN11	50059.7	63239.7	41474.6	47692.3	72754.3	142864	42760	27642.5	45635.7	0.74724	0.106448	0.205606	0.686965	unchanged
Q06787	FMR1	114840	41686.6	39971.1	35203.2	58044.8	45094.1	58877.3	41323.9	27644.3	0.327094	0.462009	0.614559	0.211436	unchanged
Q09472	EP300	31717.3	21339.4	21448.5	26970.6	22824.2	26438.1	13782.9	27944.2	20467.2	0.321125	0.28947	0.438874	0.35766	unchanged
Q12824	SMARCB1	378184	258021	275541	385068	358733	289493	142503	164058	142746	1.09885	0.00135012	0.0119979	1.92089	overexpressed
Q13422	IKZF1	147386	349911	70720.5	316140	162111	68346.8	72161	81781.1	86692.3	0.934845	0.139309	0.255099	0.593292	unchanged
Q13951	CBFB	372155	314374	277440	342204	377576	339588	235349	130962	199992	0.871365	0.0083992	0.0411541	1.38559	unchanged
Q14202	ZMYM3	106246	40974.2	54760.2	131887	66942.9	58737.1	29734.3	17600.2	1109.08	3.08089	0.0100852	0.0458714	1.33846	overexpressed
Q14344	GNA13	98899.5	195255	145226	256330	371957	57365.8	258037	165188	216480	-0.412126	0.483509	0.619771	0.207769	unchanged
Q14839	CHD4	863709	429499	601925	815552	683307	281179	344086	436485	234902	0.802176	0.0833604	0.179723	0.745397	unchanged
Q15022	SUZ12	76733.4	44203.4	69709.6	84488.7	37773.6	13758.6	32950.1	56088.1	41281.7	0.139147	0.813187	0.862101	0.064442	unchanged
Q15326	ZMYND11	111254	94787.7	16313	65950.3	127317	44038.7	79361	126646	837.271	1.63517	0.30041	0.450615	0.346194	unchanged
Q15365	PCBP1	561966	873050	687844	813553	842895	868136	1.00835e+06	795027	813406	-0.180278	0.477843	0.618128	0.208922	unchanged
Q15532	SS18	111424	77170.6	58959.8	142893	104860	67325.6	63672.3	56579.4	49243.4	0.670407	0.0728905	0.163136	0.78745	unchanged
Q15596	NCOA2	32902.4	23317.1	17325	21593.2	20794.6	31168.4	1722.75	19727.9	1115.95	2.83009	0.00663512	0.0346501	1.4603	overexpressed
Q15910	EZH2	81198.9	45752.9	49966.2	56887.1	35554.4	66965	26727.4	35902.5	21663.4	0.977082	0.0141108	0.0537737	1.26943	unchanged
Q68CP9	ARID2	47756.2	38700.9	68894.5	86841.5	30683.3	30602.3	42886.2	49862.6	24729.1	0.315427	0.475538	0.618128	0.208922	unchanged
Q6KC79	NIPBL	94881.4	44952.9	51278.6	50894.6	61862.5	31060.6	58167.5	63035.8	42481	-0.0303081	0.934291	0.954602	0.0201778	unchanged
Q6W2J9	BCOR	27650.3	13945.1	15502.6	24977.1	23104.5	639.966	1377.73	61578.5	860.901	1.44882	0.38945	0.543688	0.26465	unchanged
Q76L83	ASXL2	850.733	399.731	644.063	27500.2	898.734	558.711	1447.84	1804.7	625.966	0.0295035	0.981659	0.981659	0.00803949	unchanged
Q86VZ1	P2RY8	28160.3	7345.89	20666	28893	28308.1	650.517	1300.26	1921.91	888.378	3.136	0.0272835	0.0894644	1.04835	unchanged
Q8IWI9	MGA	13297.1	7680.1	32610.5	23498	31918.6	587.581	1247.84	1421.95	908.471	3.18457	0.0264037	0.0886408	1.05237	unchanged
Q8IWS0	PHF6	233762	151230	99132.3	161722	173461	154992	156503	149075	152677	0.0440191	0.881561	0.9073	0.0422493	unchanged
Q8N3U4	STAG2	304152	182898	225172	280770	194880	132477	213746	208293	158794	0.143538	0.65804	0.74227	0.129438	unchanged
Q8ND04	SMG8	20985.2	21637.7	13377.2	18547.1	22851.7	25913.9	678.316	1256.35	1265.11	4.29574	3.14484e-07	8.86845e-06	5.05215	overexpressed
Q8NFD5	ARID1B	86798	84330.8	76894.4	67334.1	86736	102063	114106	56769.9	33599.3	0.470704	0.236967	0.379687	0.420575	unchanged
Q8TF68	ZNF384	27871.6	33329.7	29728.4	88139.9	30190.9	20004.7	39526	26148.5	29994.4	0.102208	0.823067	0.866063	0.0624504	unchanged
Q8WYQ5	DGCR8	26602.4	58078.5	789.427	29182.7	906.868	25039.8	1016.87	1756.2	1299.75	2.8658	0.0872232	0.182891	0.737808	unchanged
Q92769	HDAC2	157480	132312	251175	225612	130284	156521	113160	164669	71622.4	0.626137	0.108735	0.207183	0.683645	unchanged
Q92793	CREBBP	73343	89852.4	71036.9	107170	102354	134863	54650.7	65138.5	71996	0.566366	0.0719842	0.163136	0.78745	unchanged
Q92794	KAT6A	32544.2	43420.2	14888.4	67306.7	19198.3	1028.51	978.043	1015.01	1011.45	4.12085	0.0065237	0.0346501	1.4603	overexpressed
Q93008	USP9X	54635.4	60088.5	74100.2	46424.1	52065.4	72426.9	105353	85754.6	90074.1	-0.659809	0.0253614	0.0886408	1.05237	unchanged
Q93009	USP7	163875	176161	159892	196653	153721	238408	233503	166703	124233	0.0847415	0.766521	0.833582	0.0790516	unchanged
Q93074	MED12	36574.8	20932.3	39680.6	27579.8	21589	43262.8	20641	51408.8	40152.4	-0.20233	0.612506	0.709026	0.149338	unchanged
Q96RK0	CIC	38216.7	65714.7	22176	28191.1	38580	102356	926.42	1060.46	25418.1	3.8742	0.00462252	0.0296261	1.52833	overexpressed
Q9BTA9	WAC	33184.3	22469.2	34431.9	27619.1	30195.5	28255.7	1284.51	15852.7	24047.8	1.88348	0.0444981	0.11619	0.934833	unchanged
Q9BXL7	CARD11	668.232	12115.4	988.615	663.574	1018.58	678.372	30775.2	19888.3	836.175	-2.68719	0.071258	0.163136	0.78745	unchanged
Q9C0K0	BCL11B	60241.6	62949	1305.34	192858	84909.4	735.11	1226.11	197268	973.297	1.6784	0.493045	0.621801	0.206349	unchanged
Q9HC73	CRLF2	1139.26	6178.91	867.254	980.415	1009.55	623.823	1910.16	1330.02	1314.78	-0.260927	0.70242	0.786041	0.104555	unchanged
Q9P2D1	CHD7	43997.6	44719.1	61480.4	58487.9	29403.7	38644.3	45794.2	76796.4	36857.7	-0.17725	0.613484	0.709026	0.149338	unchanged
Q9UBT2	UBA2	567448	355694	292303	175109	589025	763604	354953	247998	173710	0.718787	0.17951	0.30495	0.515772	unchanged
Q9UER7	DAXX	50070.6	44752.5	37967.8	67023.4	53335.8	48560.2	32944.6	35875.9	38202.1	0.476139	0.083236	0.179723	0.745397	unchanged
Q9UEY8	ADD3	73292.5	64614.6	46784.1	82438.8	42143.3	144313	83441.3	79577.5	138280	-0.48733	0.274818	0.421188	0.375524	unchanged
Q9UH73	EBF1	320090	135944	126552	252681	192486	206805	44890.2	26043.7	1003.19	4.21052	0.00331956	0.0275328	1.56015	overexpressed
Q9UJU2	LEF1	289418	101958	156850	149012	119324	104725	1506.85	1265.04	1012.28	6.84565	2.34424e-08	1.50632e-06	5.82208	overexpressed
Q9UMN6	KMT2B	16454.1	12792.5	21237.3	36056.4	16161.1	5857.16	1747.6	657.618	1057.34	3.88345	7.07426e-05	0.00099747	3.0011	overexpressed
Q9UPY3	DICER1	12701.9	14612.5	11687.8	10438.1	11971.4	698.184	13560.4	11246.4	33286.5	-1.18152	0.252973	0.400777	0.397097	unchanged
Q9Y618	NCOR2	30222.8	24131	31493.2	22861.4	34879.9	25116.6	15193.1	16534.7	9323.97	1.06494	0.00408838	0.0282945	1.5483	overexpressed
Q9Y6K1	DNMT3A	41189.4	48643	44697.6	106469	24769.2	22227.3	20968.2	4080.25	16875.4	1.88304	0.0169927	0.0630519	1.2003	unchanged
R vs Non-cancer BM
PG.ProteinGroups	PG.Genes	BALL01_Rel	BALL01_Rel.1	BALL01_Rel.2	BALL01_Rel.3	BALL02_Rel	BALL02_Rel.1	BALL03_Rel	BALL04_Rel	BALL05_Rel	BALL06_Rel	BALL06_Rel.1	BALL07_Rel	NM_BM	NM_BMSC1	NM_BMSC2	log2FC	pval	FDR	logqval	Expression
O00571	DDX3X	102772	144892	114737	117727	152127	178887	127016	180789	184856	227155	112848	165446	84621.7	155292	181551	0.133735	0.637341	0.748876	0.12559	unchanged
O00754	MAN2B1	68395.2	99729.2	87322.1	89944.9	26894.2	39251.4	125958	29664.3	47672.5	36610.5	83130.1	15505.3	129238	108028	165359	-1.32223	0.026468	0.0704147	1.15234	unchanged
O14497	ARID1A	56378.4	75101.8	60801.1	67643.2	84223.8	394503	52361.7	91849.1	56203.8	158155	77806.4	71751.4	36539.2	35508.7	34072.8	1.26182	0.0183425	0.053881	1.26856	unchanged
O14508	SOCS2	52126	84904	92547.4	58937.6	1019.86	1029.9	1238.37	61325.6	40505.6	46483.2	27487.9	1246.05	1579.54	1026.44	1114.83	3.61696	0.0353939	0.0905456	1.04313	unchanged
O14686	KMT2D	665078	791280	612698	693323	829541	1.35077e+06	286713	687824	705912	28515.5	222178	836804	1577.64	850694	431217	2.55151	0.0976526	0.18843	0.724851	unchanged
O15550	KDM6A	18115.2	1004.18	14877.1	5991.04	9682.32	14700.5	9074.44	21393	9927.57	15903.7	11143.7	14887.1	1367.18	16494.3	493.938	2.18199	0.0296667	0.0774631	1.1109	unchanged
O60315	ZEB2	39836	61478	40910.8	38960.7	45475.8	65891.9	51076.2	60753.2	24401.3	96182	41163.5	42724.5	10798.5	44217.1	33761.2	0.926283	0.0359614	0.0905456	1.04313	unchanged
O60880	SH2D1A	568.895	1720.61	651.836	569.386	902.458	1506.9	872.757	521.822	37824.8	2004.35	16642.5	766.352	76512.8	86850.8	915.07	-3.54291	0.0256194	0.069468	1.15822	unchanged
O75362	ZNF217	12982.2	10736.9	13410.4	13128.2	8226.59	1263.15	7639.42	11647.8	11655.8	1762.14	13547.3	24359.3	2244.43	827.339	1039.52	2.78058	0.00180041	0.0110373	1.95714	overexpressed
O75376	NCOR1	46702.2	21364	28624.8	24860.9	61373.7	34878.1	49535.9	56992.9	33264.6	158223	39153.3	35235.6	36911.9	42579.4	37529	0.113673	0.801817	0.875238	0.0578736	unchanged
O75530	EED	46708.4	45446	57948.2	51758.5	76743.7	69699.6	63499.2	82482.1	66884.3	67243.6	73681.2	66488.5	59798.6	65185.7	34491.7	0.299017	0.227085	0.359763	0.443983	unchanged
O75533	SF3B1	516992	485706	474021	459544	498785	526924	560098	606480	413017	528083	473068	506636	417548	570742	459223	0.0693	0.685826	0.779851	0.107988	unchanged
O75874	IDH1	109240	107104	68257.7	116561	85748	88704.9	111434	140679	99113.6	153420	49568.9	144825	233049	136312	328956	-1.1054	0.00461438	0.0215065	1.66743	underexpressed
O94900	TOX	929.141	865.784	571.068	22750.5	22536.5	630.204	924.653	873.091	645.298	2411.57	1157.49	1184.42	850.467	1208.03	693.346	0.829629	0.444172	0.608041	0.216067	unchanged
O95980	RECK	1012.85	1154.63	74741.1	1258.74	1020.97	947.118	951.544	590.924	894.626	3201.77	871.291	464.651	1122.38	1587.7	1078.67	0.195441	0.858761	0.903862	0.0438977	unchanged
P00519	ABL1	10438.7	1149.49	4430.24	7978.12	4848.75	955.728	8389.41	7717.68	6229.31	1552.11	798.492	10048	1325.18	1286.7	1306.68	1.55098	0.0713634	0.14583	0.836154	unchanged
P01111	NRAS	219127	227016	163382	228807	253618	327748	252607	270776	271065	239238	201256	226765	318224	271521	357221	-0.40485	0.0621053	0.136787	0.863956	unchanged
P01116	KRAS	39916.7	1663.64	25123.1	1606.23	40451.3	59401.5	52925.9	61359.6	47841.6	34213	1403.54	777.423	57816	29728.2	87377.6	-1.97495	0.186766	0.309811	0.508903	unchanged
P02452	COL1A1	28027.7	818.259	681.576	205676	738.457	1327.45	31331.4	551.764	14021.4	1561.56	70007.2	948.351	723524	706423	1157.88	-4.20501	0.0677173	0.14251	0.846156	unchanged
P04049	RAF1	23374.3	1013.37	19518.1	25559.3	27979.7	29738.9	22262.5	23172.2	24113.2	1376.65	17151.1	31611.3	32292.1	1350.9	39622.4	0.279532	0.813165	0.875238	0.0578736	unchanged
P06400	RB1	131557	114432	105129	146932	221910	164161	170931	210430	74476.9	192397	90571.2	126254	57228.8	119690	48332	1.00176	0.0115156	0.0405923	1.39156	overexpressed
P06748	NPM1	6091325	5917373	4372764	3379049	8226040	8440522	5103926	6396508	4234520	9736939	3514984	4581506	4226529	4426537	2380358	0.639249	0.0729484	0.146939	0.832863	unchanged
P08069	IGF1R	28944.2	816.522	26867.9	47282.3	29409.4	37755.3	39920.5	391.692	17570.5	37516.1	31830	56776.6	1121.64	1338.44	1492.8	3.70707	0.0130986	0.0439738	1.35681	overexpressed
P09619	PDGFRB	1063.25	694.241	656.61	29407.4	1124.16	812.266	37839.5	23197.7	1020.17	2443.31	671.015	27716.2	81016.8	988.979	1235.38	-0.625162	0.70605	0.790103	0.102316	unchanged
P10415	BCL2	103081	124694	154894	122757	108191	121669	78587.4	56315	79912	288867	259877	57423.4	24162.8	36874.6	747.448	3.7086	0.000587352	0.00517604	2.286	overexpressed
P11274	BCR	130363	119781	106281	92792.4	139709	187598	83679.7	88803.5	84689.7	213432	97232.8	142123	23272.8	24238.8	44412.9	2.01505	1.07862e-05	0.000304171	3.51688	overexpressed
P11308	ERG	313123	500665	432046	311362	89292.4	120349	225943	306617	503879	483713	314087	164144	60650.8	50275.9	78222.7	2.1551	0.000476502	0.00447912	2.34881	overexpressed
P11388	TOP2A	1.12531e+06	1.47441e+06	1.30434e+06	878803	837863	1.63685e+06	770763	983636	665820	1.69988e+06	2.62171e+06	1.57001e+06	828316	1.0558e+06	354116	0.830668	0.0563178	0.126045	0.899476	unchanged
P11802	CDK4	11180.2	17972.7	22468.2	48134	17605.1	1526.3	26128.5	16732	21124.5	2451.15	1055.27	33838.3	1210.14	18890	883.107	2.06337	0.0988921	0.18843	0.724851	unchanged
P15918	RAG1	1725.21	784.728	18157.7	24452	740.514	971.06	643.412	982.591	21140.9	22151.3	31577.2	656.834	889.731	1120.79	1010.79	1.7745	0.217753	0.348899	0.4573	unchanged
P15923	TCF3	57323.2	89376.6	64455.8	89453	68606.1	36738.4	44261.3	68964.1	53809.5	84492.1	39601.4	31795.7	26607.3	40239.2	869.861	2.5573	0.0054794	0.0237468	1.62439	overexpressed
P16109	SELP	451.368	880.265	896.203	954.622	548.052	1117.5	1262.31	1137.4	783.95	2164.14	792.295	936.64	93815.9	25458.2	64213.4	-5.8597	5.91477e-10	2.77994e-08	7.55596	underexpressed
P16234	PDGFRA	795.735	1169.95	1014.45	1391.51	915.95	762.177	1011.14	669.189	473.896	2241.42	787.029	560.217	954.29	1177.51	790.414	-0.0914904	0.806975	0.875238	0.0578736	unchanged
P17480	UBTF	192776	269258	254936	183791	213933	245730	193204	201704	222646	358879	235752	221617	231022	279907	129586	0.173064	0.489949	0.628025	0.202023	unchanged
P17542	TAL1	849.949	17331.3	603.934	33339.1	851.7	41066.1	994.33	20908.4	988.103	1917.26	17461.7	15231.6	41956.6	118428	798.614	-1.76014	0.298689	0.448034	0.348689	unchanged
P17706	PTPN2	37348.5	32293.3	54346.9	91902.8	70015.9	77679.8	43531.4	59790.7	27290.1	69292.1	45704.8	60670.2	49842.6	28062.9	47766.7	0.373999	0.295545	0.448034	0.348689	unchanged
P22681	CBL	45008.1	33534.8	44760.7	106484	89618.7	77876.8	51959.6	42492.4	60132.5	134400	36540.5	106027	68327.6	54405.3	154869	-0.415338	0.362799	0.516714	0.28675	unchanged
P23458	JAK1	39711.6	28232.8	18996.8	20951.2	39545.2	44358	33340.1	50320.8	40549.8	97264.8	61984.6	29254.3	46142.8	32825.6	70071.1	-0.312998	0.456263	0.618588	0.208599	unchanged
P23771	GATA3	755.266	733.628	747.711	762.479	1276.17	659.291	1180.12	779.942	988.429	2441.08	701.733	1044.32	1289.77	1367.11	1048.8	-0.396415	0.251586	0.385583	0.413883	unchanged
P27635	RPL10	288662	273332	153231	186384	249528	339076	214197	243790	182171	598964	177683	199704	229901	281482	188496	0.0666649	0.84402	0.901567	0.0450019	unchanged
P27797	CALR	659977	972291	859264	882694	567475	865110	1.50742e+06	634699	794498	1.42173e+06	1.08493e+06	536451	2.61505e+06	1.28278e+06	3.48559e+06	-1.41036	0.00104657	0.0081981	2.08629	underexpressed
P27986	PIK3R1	93492.2	85006.5	83260.7	186261	140918	89265.9	72633.2	158375	140486	278370	101824	150664	118281	146901	90947.9	0.0649026	0.85899	0.903862	0.0438977	unchanged
P28074	PSMB5	10725.8	2019.53	19959.2	19340.8	133265	183219	1037.28	15260.4	1010.09	56180.3	32442.9	121497	73949.9	177942	42032.7	-2.24566	0.151506	0.273876	0.562446	unchanged
P29992	GNA11	115878	151761	149407	169190	90303.2	218419	158464	115568	165137	189541	271395	290584	423860	196514	243989	-0.729123	0.0473241	0.115046	0.939127	unchanged
P31749	AKT1	31036.2	28836.7	42340	46340.2	36275.7	38463	29258.4	25435.5	38408.8	2711.35	18877.3	25521.8	42157.1	28956.1	35882.8	-0.44421	0.488081	0.628025	0.202023	unchanged
P35222	CTNNB1	763.368	934.592	6282.25	15900.1	2397.41	7009.84	6355.24	555.793	884.106	2117.07	19799.3	9658.2	41462.3	32249.8	1115.38	-1.80332	0.162602	0.283048	0.54814	unchanged
P35240	NF2	15223.5	13338.2	18441	36702.8	18771.2	38376	1463.45	15142	12044.8	2529.17	884.82	20403.6	1582.2	1940.73	875.351	2.86901	0.0125042	0.0430022	1.36651	overexpressed
P35268	RPL22	1438127	1907316	1667366	1532288	1804566	2664039	2080210	1748269	1819307	4264680	1815935	1710569	1792673	2559796	2101610	-0.129218	0.649227	0.754321	0.122444	unchanged
P35579	MYH9	1.64189e+06	1.40252e+06	970449	1.20424e+06	1.2184e+06	1.49058e+06	1393773	1507242	1.5702e+06	1.973e+06	1.12835e+06	790195	5.48112e+06	2662853	4.2848e+06	-1.58674	3.57968e-05	0.000721049	3.14203	underexpressed
P35637	FUS	743483	784347	685474	681184	700048	749797	779146	1.13482e+06	644812	1.86714e+06	548588	1.04767e+06	305138	494824	490482	0.958777	0.00771387	0.0302126	1.51981	unchanged
P35658	NUP214	70301.8	109466	64425	63413.4	61672.8	43728.5	91816.1	94795.2	57385.1	160156	80097.5	75113.1	56211.3	73786.7	32981.6	0.572044	0.109848	0.206514	0.68505	unchanged
P35749	MYH11	967040	857435	837743	1.09755e+06	959453	1.44549e+06	957596	915186	1.52763e+06	1.91733e+06	837601	963855	3.33683e+06	2.10782e+06	3.35546e+06	-1.42594	0.000104294	0.00133686	2.87392	underexpressed
P36402	TCF7	92170	184214	258247	367480	180149	287469	115667	119103	131356	1875.49	176907	168416	39830.7	1381.08	736.91	5.11987	0.00160736	0.0103017	1.98709	overexpressed
P36507	MAP2K2	133760	117290	94700.4	204224	187093	194864	138233	132851	153326	198806	104052	170621	235233	190713	146443	-0.340234	0.216169	0.348899	0.4573	unchanged
P36888	FLT3	66186.1	49873.8	49061.8	34515.8	9930.52	10107.6	39125.8	18373.2	787.38	73377.6	31607.7	1069.73	2151.31	1054.92	965.785	3.74638	0.00870152	0.0322872	1.49097	overexpressed
P40763	STAT3	38047.5	47546.2	46860.5	57572.8	27471.5	31960.5	63610.2	34646.6	61182.8	91511.9	51058.2	39120.5	90533.6	66465.5	256522	-1.3095	0.00434553	0.0215065	1.66743	underexpressed
P41212	ETV6	143773	227389	128245	179854	85767.3	128613	273379	248965	87949.3	246216	101990	143766	98555.9	57152.3	118844	0.817167	0.0488093	0.116333	0.934295	unchanged
P42226	STAT6	93623.6	59045.3	81634.6	52434.9	78772.9	49808.3	85325.8	127434	82012.1	178115	75366.6	66115.5	105615	88024.9	128711	-0.400185	0.239438	0.375119	0.425831	unchanged
P42336	PIK3CA	16852.5	840.167	16906.8	15060.3	13936.7	1409.43	1280.84	11571	13996.5	3210	948.997	10113.8	926.608	1008.32	844.522	2.51007	0.0254402	0.069468	1.15822	unchanged
P42345	MTOR	44551.4	48189.4	54117.4	46439.4	41602.8	42034.8	48279.2	43779	35613.4	110269	52884.2	73118.7	36305.2	43031.6	48547	0.26618	0.360872	0.516714	0.28675	unchanged
P42684	ABL2	8035.11	731.235	4095.04	1347.77	12462.1	1085.61	1269.18	9462.95	995.153	2066.32	884.056	10501.9	1070.24	1367.06	588.49	1.45681	0.125396	0.232643	0.633309	unchanged
P46100	ATRX	45814.4	47216	39686.5	25921.2	24356.9	35486.4	33366.2	50108.6	53140.1	91993.6	32402.9	20330.7	25706.7	27276.6	16486.6	0.764968	0.05552	0.126045	0.899476	unchanged
P46527	CDKN1B	32861.5	28421.4	24010.2	21279.2	10232.1	25940.5	16626.8	35188.6	38983.5	2538.93	30224.3	48409.2	52699.1	34270.1	15854.7	-0.497416	0.476973	0.622714	0.205711	unchanged
P46531	NOTCH1	418.144	868.833	860.749	1167.96	908.235	1224.54	1140.73	1524.86	13809.8	2341.71	948.974	1033.68	1429.55	1408.17	882.247	0.0976475	0.890989	0.915	0.0385789	unchanged
P47974	ZFP36L2	789.677	21701.9	21270.2	1194.02	700.943	1086.92	985.696	38520.8	1025.15	1898.76	504.849	828.228	1052.2	1199.18	1368.01	0.84774	0.507346	0.638712	0.194695	unchanged
P48735	IDH2	1.3258e+06	2.14593e+06	2.04062e+06	1.60938e+06	1.04288e+06	1.56034e+06	2.02972e+06	1.41291e+06	2.42959e+06	1.69697e+06	3.82773e+06	1.26542e+06	3331749	2.83037e+06	2.39906e+06	-0.686067	0.0465279	0.115046	0.939127	unchanged
P49711	CTCF	87216.1	132370	174805	175244	88756.8	106493	110375	65553.4	140357	125715	235517	185963	94351.2	140138	100670	0.214493	0.531901	0.6637	0.178028	unchanged
P49715	CEBPA	24286.1	28956.7	22734.3	29476.9	27422.6	13977.8	47375.3	11726.9	1180.57	2909.47	53383.1	1097.68	26190.1	8633.68	37277	-0.663766	0.566512	0.694593	0.158269	unchanged
P49815	TSC2	27430.8	21134.1	36937.3	58329.8	12539.2	14123.7	19849.5	39185.1	44956.8	2009.09	21673.4	20772.3	897.069	23384.3	72701.2	0.861405	0.428359	0.592143	0.227573	unchanged
P49902	NT5C2	116653	125227	126217	203401	255632	163677	172311	97391.2	191918	894559	98649.1	137578	148694	97820.1	155294	0.379908	0.466328	0.621093	0.206844	unchanged
P50148	GNAQ	45752.6	49881.8	31760.5	65213.6	27915.7	39565.7	42216.4	44413.5	50069.4	216264	74600.6	41960.1	126207	85608.7	166438	-1.24531	0.0162335	0.0487005	1.31247	underexpressed
P50570	DNM2	372007	348912	264691	321469	516594	558485	317605	351487	422423	996642	303038	458286	535053	353420	421945	-0.0802102	0.809765	0.875238	0.0578736	unchanged
P51532	SMARCA4	266493	289802	313199	217144	341953	319088	287665	287359	295743	223757	240491	395846	184130	189449	153358	0.709109	0.00294622	0.0166167	1.77946	unchanged
P51580	TPMT	19880.4	946.064	1063.64	900.554	36681.2	1042.41	679.657	925.288	42898.5	1448.6	735.66	55359.6	64290.7	1251.13	57444.2	-2.38593	0.170834	0.290213	0.537284	unchanged
P51692	STAT5B	31717.6	32305.4	34623.7	54518.1	21659.1	28414.3	18150.7	37794.6	51409.5	135422	34856.8	17499	35318.2	28211.7	64854.7	-0.194182	0.696958	0.786169	0.104484	unchanged
P52333	JAK3	447.138	1168.5	481.349	86561.9	663.984	1239.69	1053.56	49474.2	932.311	1165.27	760.005	890.919	907.527	1085.65	29962	-0.842514	0.595878	0.718109	0.143809	unchanged
P52701	MSH6	210297	196860	233765	187407	137099	145629	196201	209591	238843	368980	140091	73213.8	130566	133078	66916.7	0.793702	0.0495036	0.116333	0.934295	unchanged
P52948	NUP98	183724	199623	183589	118458	202257	181056	225126	180652	142606	260473	184548	149782	165941	205980	147436	0.0766016	0.737121	0.818379	0.0870455	unchanged
P60484	PTEN	36530.9	24570.8	24126.6	21415.7	52901.9	41739.5	22322.5	40841.1	54166.6	94057.5	11188.1	22799.5	1876.36	1349.99	27829.9	2.95966	0.00119187	0.00884493	2.05331	overexpressed
P60891	PRPS1	42798.2	27887.3	33551.4	48334	36348.6	38098.8	66365.9	36100.4	40317	73310.4	27526.3	43346	53220.8	37207.4	21395.7	0.234432	0.473231	0.622714	0.205711	unchanged
P61586	RHOA	245577	276363	213815	215558	148473	194884	129193	279182	175019	531696	205536	190201	364624	186412	325318	-0.360938	0.310212	0.46042	0.336846	unchanged
P78324	SIRPA	639.061	45584.1	643.156	41431.6	796.949	1309.77	9355.21	713.68	857.842	65751.8	79288.4	588.725	178340	74277.8	278038	-5.29051	0.00742665	0.0299188	1.52406	underexpressed
P81877	SSBP2	129515	112887	107815	120306	148960	118171	80991.2	112266	89455.7	248729	127480	99381.3	1298.4	1529.36	1338.86	6.43172	2.93703e-13	4.14121e-11	10.3829	overexpressed
P98170	XIAP	16749.1	31675.2	18670.5	23272.7	22861.1	1108.19	24626.1	22681.1	34263.6	18075.8	617.151	18299.4	1210.87	1361.75	1746.1	3.18938	0.00909938	0.0328978	1.48283	overexpressed
Q00534	CDK6	154612	135733	328028	297360	100799	104302	130963	117289	164782	362241	142967	204813	54478.5	74854.6	66920.4	1.38906	0.00266656	0.015666	1.80504	overexpressed
Q01196	RUNX1	189999	256973	226983	169306	205768	232251	157454	160471	201287	477610	226773	153084	48451.8	47133.4	102944	1.76993	6.46623e-05	0.00101304	2.99437	overexpressed
Q01664	TFAP4	21070.2	40106	25887.5	34759.5	29133.6	26926.5	34629.1	36570.1	29490.5	1423.69	31006.5	27679.7	974.477	1228.68	864.207	4.53321	1.99587e-05	0.00046903	3.3288	overexpressed
Q01844	EWSR1	1.40895e+06	1.57367e+06	1.44987e+06	1.18849e+06	1.13884e+06	949940	990278	1.47663e+06	1.58177e+06	3298108	1121985	1.56692e+06	786024	767513	804567	0.830325	0.0134191	0.0440022	1.35653	unchanged
Q02535	ID3	56770.8	125035	64139	1334.38	58403.4	124952	41630.3	58605.7	46076.2	93876.8	30692.5	60016.4	1530.63	973.553	1423.8	5.15693	8.94609e-05	0.0012614	2.89915	overexpressed
Q02548	PAX5	90674	105494	95690.8	132057	175176	163056	112089	171450	112020	341217	169520	134061	41617	16429.9	600.585	4.23734	0.000133454	0.00148548	2.82813	overexpressed
Q02750	MAP2K1	116026	131601	96474.9	155247	172716	157581	219561	151211	227485	225407	99947.1	137828	301277	177203	312271	-0.753971	0.0220101	0.0633351	1.19836	unchanged
Q03164	KMT2A	18504	19887.9	17969.5	17431	15173.7	15440.1	15039.4	14699	14505.8	17763	22944.1	20704.2	5428.76	11965.4	2370.51	1.69249	0.000136959	0.00148548	2.82813	overexpressed
Q04206	RELA	93564.9	82166.8	95199.1	145936	131915	117906	81755.8	75223.6	129866	227765	85762.7	151583	121886	79539.9	133056	0.0420641	0.895032	0.915	0.0385789	unchanged
Q06124	PTPN11	61123.8	68413.1	78098.3	81243.8	60090.3	85943.1	55322.9	68201.2	62256.9	187179	54624.2	124967	42760	27642.5	45635.7	1.02051	0.00843939	0.0321609	1.49267	overexpressed
Q06787	FMR1	41521.3	52567	34001.6	66384	102008	143434	53101.7	41278	65072.4	62536.1	45329.9	79887.9	58877.3	41323.9	27644.3	0.569166	0.155017	0.276676	0.558028	unchanged
Q09472	EP300	28498.5	25151	20059.1	22796.4	47239.3	33160.3	26905.5	27992.3	27423.1	61536.7	29714	34154.7	13782.9	27944.2	20467.2	0.618502	0.0630577	0.136787	0.863956	unchanged
Q12824	SMARCB1	233863	280798	305818	225865	294629	329296	241024	277550	270634	451792	215572	339349	142503	164058	142746	0.92099	0.000746039	0.00618774	2.20847	unchanged
Q13422	IKZF1	89124.8	97728.6	99055.3	75674.6	174853	81930.4	593679	99093.7	131554	666592	324184	176643	72161	81781.1	86692.3	0.998149	0.132611	0.242834	0.614691	unchanged
Q13951	CBFB	298027	340003	279145	259966	296669	261325	255095	280426	292931	647251	263259	469499	235349	130962	199992	0.780884	0.0151349	0.0466971	1.33071	unchanged
Q14202	ZMYM3	47424.8	58365.3	45559.3	34658.5	68930.7	64313	54698.2	52232.6	41133.2	157819	35157.6	78175.3	29734.3	17600.2	1109.08	2.75157	0.00142251	0.00955113	2.01995	overexpressed
Q14344	GNA13	145975	165195	104667	162376	68075.2	89314.6	193049	90175.9	107514	325706	324392	89017.7	258037	165188	216480	-0.61406	0.181306	0.304336	0.516647	unchanged
Q14839	CHD4	581208	497875	435609	450750	744623	647315	429791	485014	502591	1.08329e+06	534475	503053	344086	436485	234902	0.75628	0.0152345	0.0466971	1.33071	unchanged
Q15022	SUZ12	36810.2	32897.7	30832.3	35368.1	58132.6	53344.9	47453.4	37322.2	40146.2	68082.1	59461.8	39532.4	32950.1	56088.1	41281.7	0.0383209	0.887234	0.915	0.0385789	unchanged
Q15326	ZMYND11	52454.8	40056.7	84556.1	137848	45684	35946.7	136844	60867.1	115063	2641.65	40476.9	56627.7	79361	126646	837.271	1.29218	0.326422	0.474489	0.323774	unchanged
Q15365	PCBP1	774732	912611	710827	694165	649159	725614	743225	1.01982e+06	788172	1.89271e+06	627184	1.12705e+06	1.00835e+06	795027	813406	-0.0384218	0.895532	0.915	0.0385789	unchanged
Q15532	SS18	83286.9	98592.5	57549.5	52834.5	93289.3	79551.6	81873.6	105576	82638.6	138402	62583.3	76456.5	63672.3	56579.4	49243.4	0.538967	0.0550405	0.126045	0.899476	unchanged
Q15596	NCOA2	19915.8	15537.7	15051.9	14181.1	36046.4	13320.7	17066.7	23763.2	16539.1	23735.5	9393.55	29496.7	1722.75	19727.9	1115.95	2.4444	0.0014078	0.00955113	2.01995	overexpressed
Q15910	EZH2	24429.4	26387.5	38295.4	29188	62478.7	52817.7	38308.1	30394.2	37959.5	29837.6	57789.3	35351.2	26727.4	35902.5	21663.4	0.42503	0.170548	0.290213	0.537284	unchanged
Q68CP9	ARID2	44645.4	46240.8	69434.2	49041.3	34143.1	53241.8	42199.8	31478.1	25271.8	47859.7	51743.1	51451.6	42886.2	49862.6	24729.1	0.233772	0.427132	0.592143	0.227573	unchanged
Q6KC79	NIPBL	42903.2	51287.6	49144.5	42857.8	64594.9	82651.9	60710.4	56658	52211.9	123078	57888.4	62400.8	58167.5	63035.8	42481	0.145573	0.612396	0.731762	0.13563	unchanged
Q6W2J9	BCOR	14626.9	15784.8	20607.9	1050.64	14009.5	19211	1639.24	16317.1	800.166	1596.48	67358.9	6173.15	1377.73	61578.5	860.901	0.782647	0.58557	0.711771	0.14766	unchanged
Q76L83	ASXL2	1575.04	28776.5	12691	1123.79	10127.8	801.076	25170.5	25305.1	667.837	2701.13	961.958	1139.59	1447.84	1804.7	625.966	1.65133	0.19963	0.3273	0.485055	unchanged
Q86VZ1	P2RY8	29067.4	24493.9	53530	40212.7	14395.3	36302	1316.86	19284.7	38293.7	14771.3	45793.1	727.116	1300.26	1921.91	888.378	3.65352	0.00572619	0.0237468	1.62439	overexpressed
Q8IWI9	MGA	21325.5	11016.9	5016.03	1172.74	18559.2	1131.6	9099.86	17551.7	775.367	1833.49	1101.31	18592.8	1247.84	1421.95	908.471	2.02105	0.0791926	0.15727	0.803354	unchanged
Q8IWS0	PHF6	186852	130840	115720	114700	161852	182899	135368	122032	145543	143945	141113	167339	156503	149075	152677	-0.0863482	0.658588	0.754967	0.122072	unchanged
Q8N3U4	STAG2	183285	225369	205063	198057	212112	232751	177861	215586	171412	237264	201413	235043	213746	208293	158794	0.107612	0.543527	0.672257	0.172464	unchanged
Q8ND04	SMG8	18401.3	511.317	19546.8	22275.4	24960.5	9515.69	16422.1	22015.2	34598.3	1544.8	533.985	24825.3	678.316	1256.35	1265.11	3.11872	0.0254917	0.069468	1.15822	unchanged
Q8NFD5	ARID1B	81158.4	104310	82189.8	69478.6	49121.2	82412.1	90044.2	87652.5	49597.8	144155	67604.8	98928.2	114106	56769.9	33599.3	0.420048	0.247573	0.383602	0.416119	unchanged
Q8TF68	ZNF384	17573.5	29717.2	44616.6	23514.5	20350.9	25141.5	23437.5	27164.6	38663.7	60318.4	42594.6	45941.2	39526	26148.5	29994.4	-0.015109	0.965475	0.965475	0.015259	unchanged
Q8WYQ5	DGCR8	53527.3	21289.1	23494.2	781.763	40398.1	40915.7	48303.1	25319	26397.8	1746.81	90222	23325.4	1016.87	1756.2	1299.75	3.91727	0.00373283	0.0195426	1.70902	overexpressed
Q92769	HDAC2	170925	113279	209758	199644	177327	175971	143858	137995	15089.7	188050	170936	160189	113160	164669	71622.4	0.301726	0.625584	0.741238	0.130042	unchanged
Q92793	CREBBP	80645.9	101192	86020.4	108750	59962.2	56307.4	87087.5	91216.6	86455.1	117665	91280.9	124893	54650.7	65138.5	71996	0.481851	0.0642123	0.137181	0.862706	unchanged
Q92794	KAT6A	13662.3	79322.9	19688.3	841.942	32791.1	985.055	1106.29	23100.4	754.529	1464.89	65276	27364.8	978.043	1015.01	1011.45	2.89546	0.0700775	0.145308	0.837711	unchanged
Q93008	USP9X	63007.6	49896.2	35769.1	57386.7	71641.8	82219.1	66928.6	73778.4	68159.6	119529	40626.2	80707.8	105353	85754.6	90074.1	-0.537554	0.0912821	0.178761	0.747728	unchanged
Q93009	USP7	162074	186436	126608	154096	162463	188319	173254	165386	186260	301871	125957	177232	233503	166703	124233	0.0205235	0.93585	0.949315	0.0225896	unchanged
Q93074	MED12	33101.6	15331.9	34044.4	49259.8	25888.2	30557.2	25238.6	16790.7	13075.5	2058.14	32736.4	31059.8	20641	51408.8	40152.4	-0.726788	0.313573	0.46056	0.336714	unchanged
Q96RK0	CIC	58312.1	29689.4	56386	38736.1	53213.2	32002.7	30136.5	44577.6	43984.9	44658	33485.2	74914.2	926.42	1060.46	25418.1	3.88663	5.63878e-05	0.000993835	3.00269	overexpressed
Q9BTA9	WAC	35691	28773	23905.3	27594.4	41340.4	57884.2	29237.1	29950	25123.5	36608.3	20575	36543.7	1284.51	15852.7	24047.8	2.00209	0.00472838	0.0215065	1.66743	overexpressed
Q9BXL7	CARD11	930.542	1394.58	634.989	1342.19	753.996	980.408	1257.15	17791.9	464.26	1377.56	702.66	606.316	30775.2	19888.3	836.175	-2.80673	0.0150199	0.0466971	1.33071	underexpressed
Q9C0K0	BCL11B	1070.67	962.834	600.235	1205.6	722.98	54563.7	1262.56	258609	71582.3	2226.7	904.112	1095.04	1226.11	197268	973.297	-0.915343	0.652675	0.754321	0.122444	unchanged
Q9HC73	CRLF2	42304.3	48540.3	56895.6	55935.4	979.992	836.4	1192.21	610.653	756.429	1972.48	652.611	764.18	1910.16	1330.02	1314.78	1.20906	0.466921	0.621093	0.206844	unchanged
Q9P2D1	CHD7	53047.3	51065.3	56023.5	37896.6	38771.9	56267	41816.6	32468.2	50810.5	41999.8	60081.4	28051	45794.2	76796.4	36857.7	-0.183672	0.505812	0.638712	0.194695	unchanged
Q9UBT2	UBA2	487467	458280	464889	485418	602077	575124	406776	379637	373540	718247	277029	581643	354953	247998	173710	0.921474	0.00466418	0.0215065	1.66743	unchanged
Q9UER7	DAXX	35196	35501.9	25254.4	1069.21	73372.1	38057.3	36126.7	51468.3	47425.3	56564.7	38595.9	151694	32944.6	35875.9	38202.1	-0.0495939	0.959599	0.965475	0.015259	unchanged
Q9UEY8	ADD3	33034.2	41122.1	52188.2	74613.1	59745.9	55200.9	57288.1	100158	180864	152862	95747	103042	83441.3	79577.5	138280	-0.391847	0.395485	0.557633	0.253651	unchanged
Q9UH73	EBF1	81124.9	153098	133715	135605	187865	237613	61014.6	166988	140266	392513	171469	194328	44890.2	26043.7	1003.19	3.87475	0.000259368	0.00261221	2.58299	overexpressed
Q9UJU2	LEF1	107903	164287	147052	92165.8	178332	172174	153381	106519	116859	437714	136652	74468.1	1506.85	1265.04	1012.28	6.82535	2.69898e-11	1.90278e-09	8.72061	overexpressed
Q9UMN6	KMT2B	17317.6	25404.4	15578.7	14616.8	16083.3	17074.2	11244.5	13439.1	12838.7	34070.5	28051.7	12162.2	1747.6	657.618	1057.34	4.0013	1.17401e-08	4.13838e-07	6.38317	overexpressed
Q9UPY3	DICER1	10122.9	9745.49	10921.1	15654.2	13242.9	6786.07	13040.2	18052.2	9944.11	2211.63	6690.06	648.606	13560.4	11246.4	33286.5	-1.18762	0.157134	0.276949	0.557599	unchanged
Q9Y618	NCOR2	46228.8	43785.1	33714.6	35081.9	16069.2	19161.4	33116	32856.1	19209.4	34642.3	25430.8	22997.8	15193.1	16534.7	9323.97	1.11169	0.00374221	0.0195426	1.70902	overexpressed
Q9Y6K1	DNMT3A	30980.9	33529.9	41521.6	41836	14430.1	41044	38064.3	36401.5	90380.6	29342.5	35413	18122.9	20968.2	4080.25	16875.4	1.59548	0.00568822	0.0237468	1.62439	overexpressed
