# Supplementary material for: Targetable lesions and proteomes predict therapy sensitivity through disease evolution in pediatric acute lymphoblastic leukemia
Source: Nat Commun. 2023 Nov 21;14:7161. doi: 10.1038/s41467-023-42701-9 (PMC10663560; doi:10.1038/s41467-023-42701-9)
Supplement: Supplementary file 21 — Supplementary Data 18 [file 41467_2023_42701_MOESM21_ESM.xlsx]

## Sheet: 18.RNA-seq BCCH Cohort
Supplementary Data 18 RNA-seq data from BCCH cohort normalized by reads per million and transformed log2(x+1)
Gene	BALL01_R2	BALL01_R5P	BALL04_Dx	BALL04_R1	BALL06_Dx	BALL06_R1	BALL07_Dx	BALL07_R1
A1BG	0.604546	0.895303	0.509949	0.24245	0.224658	0.674009	1.5472	0.928655
A2M	2.26634	2.64766	2.13685	2.20789	3.80038	5.92026	1.21909	0.792439
A2M-AS1	2.44015	0.963474	0.344828	0.544485	0.876173	1.82008	0.151209	0.226509
AAAS	4.88186	4.92236	4.57549	4.40388	5.15828	3.57707	4.2059	3.87789
AACS	1.65352	1.84217	3.2999	3.08627	3.49876	4.15141	2.12697	3.7583
AAGAB	5.20561	5.07296	5.23412	5.42806	5.03949	3.4758	4.3422	3.83512
AAK1	3.23013	2.51387	2.72334	2.03104	3.45937	2.78272	2.99892	2.77167
AAMDC	3.98327	4.02308	3.75259	4.03615	3.76442	3.26709	3.26431	3.12763
AAMP	6.88899	6.92139	6.63513	6.74937	6.94872	5.21983	6.8749	7.39807
AAR2	5.44477	5.32893	4.2381	4.36971	5.21568	4.28548	5.28149	4.3631
AARD	0.903424	0.565597	0.344828	0.535555	0.291014	0.921055	0.820485	0.93017
AARS	6.90145	6.81163	6.73309	7.03298	6.4711	8.29287	7.33393	6.97472
AARS2	4.95264	4.93822	3.76951	3.71205	4.25327	5.43897	4.82835	6.17173
AASDH	2.8503	2.52732	2.62877	2.57022	1.88479	1.35811	1.7761	2.18745
AASDHPPT	4.31491	4.32841	4.45352	4.69237	4.37434	3.1235	4.52738	3.03923
AATF	6.79318	7.19705	7.17414	7.02788	6.81273	5.08946	5.98833	7.47947
ABAT	2.81013	2.18476	3.14942	2.56084	3.0571	5.12178	3.73677	3.67265
ABCA1	4.17381	4.04701	3.14731	1.76214	2.86106	1.91207	6.93084	6.83164
ABCA11P	5.19115	5.28316	4.91941	4.71331	4.6599	6.91443	5.38111	5.9729
ABCA2	8.19439	7.81828	6.56696	6.36893	6.20903	7.09321	6.78312	7.41906
ABCA3	0.488515	0.232661	2.55594	4.30655	0.358959	1.80116	4.67353	3.5307
ABCA7	4.35459	3.93286	2.87293	2.12862	2.62515	2.76702	1.63273	4.29499
ABCB10	4.84431	4.68083	4.78678	4.20167	4.15356	5.32706	4.87229	5.11819
ABCB6	3.63488	4.01051	2.89433	1.80818	2.52243	5.62729	3.04159	3.39019
ABCB7	5.24133	5.13233	5.12578	5.06878	5.30899	4.29028	5.40642	4.33953
ABCB8	4.37198	4.19006	3.66374	3.74249	3.23427	4.2916	2.44162	2.92685
ABCC1	7.20106	7.43948	5.99328	5.90275	6.31201	7.31836	7.30298	6.46437
ABCC10	3.9737	3.71403	3.02919	3.1235	3.02148	3.10014	4.43713	4.38326
ABCC2	0.944858	0.782409	1.29013	1.26424	0.419539	0.164786	0.525568	0.478195
ABCC5	3.85499	4.48507	2.48207	2.65855	2.90728	1.55361	2.13849	3.21109
ABCD1	5.20926	4.68586	3.98832	3.80297	3.84313	4.75894	5.65356	5.03953
ABCD2	2.33085	0.963474	1.28036	1.68212	1.41684	1.04299	0.585443	1.08644
ABCD3	4.4879	5.31397	5.3253	4.99914	4.13295	4.46764	5.96463	6.16816
ABCD4	6.49031	6.45231	5.61724	5.38179	4.85579	7.01739	6.16548	7.42571
ABCE1	6.47041	6.48318	6.82358	6.87438	6.95971	5.03685	5.92774	5.33714
ABCF1	6.23465	6.25458	6.20065	6.17583	6.21458	4.6493	6.21318	7.26523
ABCF2	6.2421	6.01071	6.29177	6.09731	6.12825	6.06549	5.93923	5.31081
ABCF3	5.81876	5.62191	5.07054	5.04041	5.19769	5.49839	4.9127	5.65085
ABCG2	1.95345	1.8341	2.86374	2.69722	1.47975	3.38232	2.16366	2.15478
ABHD10	3.58027	3.71452	3.30195	3.1235	3.56145	3.5186	2.65638	1.97856
ABHD11	0.366812	0.244887	1.84398	1.78471	1.59455	0.246712	1.90593	2.22188
ABHD12	5.57918	5.69534	5.05778	5.21766	5.08483	4.60422	5.30852	5.00428
ABHD13	3.04963	2.94879	2.4916	1.9824	2.57797	1.6931	1.54473	1.37016
ABHD14A	1.44784	2.26634	2.08389	2.22188	1.74028	0.386259	1.44387	0.641546
ABHD14B	5.83645	5.83043	5.95682	6.03242	6.50722	4.95219	5.7558	3.64114
ABHD15	4.34287	5.50123	4.96784	4.73365	4.19176	3.12193	4.02361	4.05459
ABHD16A	6.27588	6.21726	5.57237	5.50545	5.36189	6.79477	6.05482	5.47013
ABHD16B	4.59264	4.45963	2.33342	2.71138	2.87411	5.07438	4.10392	4.19212
ABHD2	6.12937	5.58531	5.41209	5.4546	5.84143	4.21855	5.0899	4.25667
ABHD3	4.76163	7.04952	5.28092	5.33067	5.25746	8.60453	5.34319	5.08508
ABHD4	4.65475	4.96576	6.33622	6.30122	5.28049	7.16934	7.11978	5.3073
ABHD5	3.55747	3.76903	4.41647	4.10714	3.07793	3.4782	4.30787	4.42475
ABHD6	1.07279	4.08581	1.76532	1.98841	1.62059	2.36989	3.593	2.5758
ABHD8	4.51245	4.33518	3.9114	3.82589	4.08899	3.97737	3.09887	2.68616
ABI1	6.35871	6.05143	6.67826	6.48542	6.69351	6.46908	7.20302	6.58886
ABI2	2.81865	3.11053	3.55397	3.53972	3.5701	0.234501	2.42021	3.70482
ABI3	5.15706	3.73205	4.15328	5.09134	4.78015	6.3584	4.56368	5.70602
ABL1	6.45692	6.6594	5.70598	5.6371	6.16043	6.12308	6.94313	5.91074
ABL2	3.26424	3.08364	3.26085	3.2262	3.50481	1.98185	2.66755	3.70907
ABLIM1	3.0584	3.88494	3.91351	2.9631	1.22311	5.13486	6.57196	6.17958
ABR	3.09119	1.14763	1.7721	2.81075	1.44917	1.07553	0.352759	1.82436
ABRACL	6.09528	6.7617	6.4601	6.41278	6.51586	6.41629	7.05568	6.14946
ABT1	5.56578	5.53143	5.56211	5.82933	5.4101	5.6783	5.83711	4.34905
ABTB1	7.2409	6.95826	6.51923	6.5788	6.39883	8.4655	5.9192	5.51589
ACAA1	5.78299	6.05371	5.68054	5.68961	5.52202	4.67579	6.25264	6.4506
ACAA2	1.99982	1.58256	5.5766	5.8622	5.55284	1.60763	4.73287	4.73205
ACACA	5.52524	5.32025	4.37955	4.78128	4.40603	4.59141	4.35188	3.92443
ACACB	2.70432	2.10131	0.809003	0.830661	1.64962	3.14641	5.60888	6.0518
ACAD10	4.57083	4.29238	3.37365	2.94982	3.86711	4.93341	4.08627	4.0542
ACAD11	5.32627	5.08504	3.17393	2.7241	2.57749	3.53605	2.94092	5.47468
ACAD8	5.07185	4.41031	4.37678	4.55407	4.76495	2.98112	5.30029	5.1102
ACAD9	6.19983	6.14469	5.48315	5.25244	5.26868	6.69525	4.98397	5.67783
ACADM	4.17361	4.48469	4.56191	4.91848	4.20559	1.50259	3.20633	3.92158
ACADS	4.49294	4.16844	3.54714	3.63064	4.32474	4.17532	3.61394	3.51979
ACADSB	3.30743	3.64587	3.53188	3.19417	3.31317	2.39314	3.73547	3.07536
ACADVL	3.74411	4.40643	2.96698	3.06186	4.16595	2.47988	3.40606	2.38502
ACAP1	7.90422	8.25246	6.99094	6.86829	6.92404	8.49275	6.77388	6.87413
ACAP2	5.80011	6.06428	5.49689	5.5785	5.57537	6.6967	4.88521	5.26287
ACAP3	5.76503	5.7128	4.16269	4.05953	3.49659	4.53462	3.69232	6.07571
ACAT1	5.75546	5.96539	5.92383	6.19292	6.06735	4.22574	5.95795	5.38275
ACAT2	3.89903	4.20571	4.29131	5.05324	4.04872	2.21661	2.90699	3.12433
ACBD3	5.07129	4.71759	4.62979	4.86126	4.44622	5.16625	4.78741	5.70335
ACBD4	4.62021	3.93164	3.33657	3.22527	2.74803	4.1285	3.10367	3.90159
ACBD5	4.80113	4.75058	4.09039	4.31857	3.99404	4.20988	4.97235	5.47594
ACBD6	5.28298	5.57242	5.47137	5.56537	5.36036	3.40279	5.43476	6.59911
ACBD7	2.11803	1.86414	2.2499	1.90304	4.32704	2.90246	3.01997	2.36961
ACCS	5.18601	5.32081	2.55361	2.03104	1.2969	1.01685	2.03316	3.26664
ACD	6.05358	6.31816	5.96261	5.92874	5.93292	4.69977	4.97331	5.74259
ACER2	2.51627	3.22087	3.71716	3.47606	3.73455	0.848398	3.29227	2.69432
ACER3	2.89025	2.73563	3.23182	3.27605	3.06858	2.16076	0.222805	0.225275
ACIN1	7.70662	7.33581	7.02653	6.76973	6.58912	6.51504	7.00308	7.71893
ACLY	6.62426	6.36559	6.23352	6.55938	6.737	4.52184	5.36702	4.50976
ACN9	5.18468	5.70991	5.56832	5.71088	5.65259	4.40626	4.8774	3.69694
ACO1	3.57313	3.31208	2.70797	2.614	3.99589	1.68055	3.25694	3.28481
ACO2	6.25168	6.05958	6.19839	6.53188	6.21319	5.72802	7.13193	5.5489
ACOT13	4.22709	4.17413	5.22085	5.19967	3.81839	3.44771	5.03666	4.45618
ACOT2	2.39849	2.30757	2.28954	3.06005	1.59024	2.51084	1.9749	1.80385
ACOT7	4.48469	5.65425	4.92458	5.6112	3.61353	3.29197	5.14327	4.50903
ACOT8	4.31288	4.14233	3.20367	2.95791	3.80627	3.05407	4.86334	4.61085
ACOT9	4.52083	5.43358	3.86503	4.02844	3.59556	4.6014	3.49294	3.80524
ACOX1	4.4649	4.01033	3.84639	3.94598	4.02326	1.82782	2.10434	2.13258
ACOX3	4.39619	4.34572	3.92894	3.89103	4.09732	4.98941	4.18055	3.91275
ACP1	7.63868	7.74855	7.88902	7.96361	7.60495	7.06856	8.173	6.29724
ACP2	4.12354	4.12627	2.02326	2.08525	2.14111	1.43456	1.95475	3.39081
ACP5	2.39849	1.58736	3.07639	2.32539	1.19314	2.92562	2.42412	1.45575
ACP6	3.80245	3.98896	4.27531	3.21	0.782409	4.16936	6.4715	5.97241
ACPL2	1.35755	3.53462	2.6234	2.2302	1.74416	0.605494	3.65266	2.94514
ACR	1.93395	2.29734	0.669934	1.08848	0.960141	2.72094	0.290424	0.595026
ACRBP	2.66072	2.8024	2.18094	1.73401	1.50055	3.42915	1.99023	2.50754
ACRC	2.11869	2.2944	1.87931	1.48362	0.531569	2.25656	1.73097	3.87081
ACSF2	4.82881	5.06234	4.37131	4.58015	4.79904	5.52427	4.91609	4.61777
ACSF3	5.91333	5.95322	6.25458	6.42839	5.97027	6.09898	6.01695	5.48012
ACSL3	4.90289	5.65747	4.42082	4.73341	4.95919	3.3694	5.27581	4.14735
ACSL4	5.76075	5.79775	5.53765	5.88275	5.72436	5.02039	5.27555	4.75302
ACSL5	5.5232	5.73648	4.50462	4.65466	5.04996	3.79696	4.60187	3.35113
ACSM3	1.18047	0.765959	1.05658	1.0054	1.69443	1.62947	2.49249	1.75403
ACSS1	8.21164	7.91679	7.77445	7.48359	8.0275	10.0559	7.73288	7.73685
ACTA2	2.58749	2.71414	1.99657	2.41779	2.73281	1.38405	0.830255	0.746313
ACTB	12.8465	12.7152	12.9272	13.1135	12.5449	13.811	13.0416	11.8335
ACTG1	12.5427	12.4146	12.9473	12.8731	12.8436	13.3039	12.8367	11.6676
ACTG1P4	1.8922	1.7615	1.03034	1.42975	0.531569	2.88986	2.18094	3.04186
ACTL10	1.72159	2.24838	0.516519	0.589284	0.744161	1.11936	1.40844	1.62807
ACTL6A	3.62316	3.80663	3.36786	3.92405	3.85489	1.78178	1.9514	2.56218
ACTN1	6.23181	6.56855	6.19579	6.59453	6.7283	8.23095	6.58159	5.56596
ACTN4	8.5236	8.14076	8.02119	8.20285	8.4957	9.31792	9.11971	7.97432
ACTR10	4.81327	4.71899	4.96232	5.40604	5.46472	2.44095	4.92804	4.1692
ACTR1A	6.03445	5.56832	5.67422	5.7727	5.55654	4.94089	5.92147	4.74354
ACTR1B	5.91609	5.84219	5.6436	5.66164	5.52088	4.84882	6.55529	6.28747
ACTR2	8.98137	8.7157	9.15579	9.27504	9.01981	9.0129	9.65166	7.5806
ACTR3	6.69288	6.67488	6.90824	7.2234	6.86534	4.08729	6.84558	6.12604
ACTR3B	2.35135	1.83815	2.20539	2.00504	1.26333	0.976364	1.65558	1.75189
ACTR5	3.10299	2.84258	0.814345	0.231432	2.88235	0.983313	2.7844	4.47687
ACTR6	4.46604	4.06419	4.31654	4.2502	4.19712	2.66061	4.19393	3.63302
ACTR8	5.59166	5.53244	5.79858	5.87743	5.67152	5.19692	6.07627	5.26862
ACVR1	4.33885	3.81275	3.49621	3.59854	3.41562	3.96966	4.76291	3.91442
ACVR1B	5.32939	5.51949	6.18268	5.78367	6.12869	4.39606	5.96214	5.46446
ACVR2B	0.302173	0.963474	4.99175	4.62898	3.862	5.78533	5.81397	6.78363
ACY1	3.18603	3.8998	3.51772	3.12937	3.80699	3.15696	3.80601	2.32438
ACY3	4.72244	1.62082	3.73205	4.28414	4.94668	4.17461	2.38364	1.51929
ACYP1	4.56181	5.5399	4.98909	5.03003	4.69441	3.93409	3.80941	3.20969
ACYP2	3.25444	3.09516	2.20977	2.42506	2.42196	1.44943	2.54288	2.66209
ADA	7.82272	8.26624	7.33447	7.33605	7.8412	7.22868	6.95116	6.844
ADAL	3.63767	3.46682	3.24352	2.9568	3.53269	4.05285	3.59497	2.593
ADAM10	6.8557	6.79631	6.75419	7.24025	6.20116	6.57117	6.41924	5.73854
ADAM11	3.2724	3.27434	1.7314	1.85539	0.78576	4.2861	0.632268	1.70819
ADAM15	6.19457	6.90522	6.7359	6.83364	6.79375	6.77171	8.14415	8.45874
ADAM17	5.23584	4.90509	4.39938	4.3638	3.80941	5.35127	4.83074	3.51166
ADAM19	2.57592	1.7137	3.03826	2.81875	3.24907	2.14861	4.80653	5.16386
ADAM1A	5.35385	5.33653	3.99991	3.64357	3.36646	6.15409	4.98397	6.21045
ADAM8	3.75766	2.72923	2.22497	2.54325	1.92372	3.52206	3.04238	2.59036
ADAMTS10	5.69741	7.20614	4.62746	3.98946	2.976	6.11067	3.28917	6.8466
ADAMTS13	1.6783	1.5634	0.74028	0.570463	0.153157	1.73401	1.82497	1.84439
ADAMTS18	0.302173	2.16398	3.7143	3.21723	0.964583	3.71737	5.51844	5.59634
ADAMTS6	6.10201	5.51019	5.70493	5.70994	6.39902	4.51245	6.24317	6.87183
ADAP1	3.64016	4.69527	0.861161	2.30728	2.63413	4.39294	2.18094	2.38585
ADAP2	1.75382	1.37601	1.71083	2.25232	2.19361	3.24595	0.681674	1.01078
ADAR	8.27504	7.95175	7.7415	7.98933	7.78373	6.7989	8.09884	6.97722
ADAT1	5.2419	5.01183	4.4708	4.4521	4.27999	4.37424	4.37952	5.044
ADAT2	5.04987	5.25758	2.8513	2.53319	2.43616	2.2423	4.69841	6.21728
ADAT3	1.32912	0.914565	1.72115	1.60075	1.00432	2.1606	0.775683	1.01436
ADCK1	3.56785	3.78377	3.14796	2.86661	1.6884	3.98071	3.47171	3.24542
ADCK2	5.07346	5.19838	4.51299	4.81875	4.3547	4.02019	3.21039	3.50481
ADCK3	5.53523	5.91909	5.54323	5.43428	5.5605	5.61338	5.91157	5.89228
ADCK4	4.43446	4.24104	3.41204	3.62673	3.69159	2.19346	3.31665	4.03536
ADCK5	4.1418	4.92077	3.0492	2.82782	2.88421	3.3733	3.77563	5.10744
ADCY3	5.10446	5.21366	4.94727	4.56709	4.27895	2.74524	4.6865	3.9792
ADCY6	6.08916	5.12571	4.6112	4.66445	3.61689	5.33937	7.51981	6.64568
ADCY7	6.52329	6.56611	5.63244	6.3726	5.51803	9.08592	5.33179	5.66283
ADCY9	5.24804	4.67452	4.07737	4.13381	4.93452	5.4259	4.92179	4.46992
ADD1	8.2134	7.91803	7.87381	8.08889	7.6074	8.66899	7.44187	6.35225
ADD2	3.75371	2.48839	4.10982	1.59646	2.47145	3.80359	0.87342	4.98277
ADD3	6.59773	6.23386	6.98411	7.60413	6.08066	6.26516	7.43858	7.24912
ADH5	7.09398	7.36669	7.5835	7.68129	7.06104	7.21508	7.12902	6.69556
ADI1	5.06871	5.26001	6.27009	6.33924	6.00705	4.11312	7.23946	5.80084
ADIPOR1	5.35133	5.20498	5.59444	5.3285	5.39345	5.84124	5.58571	5.78983
ADIPOR2	6.24814	6.25002	5.74744	5.85231	5.88677	7.08228	5.66629	4.40279
ADK	3.69427	3.61677	4.23097	3.90067	3.36926	2.10249	4.21416	4.79751
ADM	2.70951	3.95336	2.31063	1.22527	1.74265	1.04998	1.06867	4.07326
ADM5	3.37072	4.30612	2.8675	2.97435	2.6573	4.72435	2.05849	4.48996
ADNP	5.61761	5.41827	4.59311	4.7258	5.60842	2.00216	3.78178	4.57546
ADNP2	5.7348	5.25544	4.87647	5.24624	5.99049	5.48768	6.18592	6.34343
ADO	5.59966	5.47502	5.10381	5.15468	4.70576	4.96211	5.50074	5.45162
ADORA2A	2.28451	2.10131	2.55078	2.6311	2.35572	1.7137	2.95196	2.41684
ADPGK	5.3683	5.12625	5.49886	5.3624	5.03285	4.11466	4.62267	4.40149
ADPRHL2	4.68644	4.32603	4.89023	4.71888	4.69273	4.87561	5.80213	4.75069
ADPRM	4.74405	4.96481	5.04839	5.10599	4.54569	4.88701	3.57719	3.43216
ADRB2	1.0697	2.20633	1.87381	2.24914	0.639232	2.40067	2.86849	3.26941
ADRBK1	9.70641	9.293	9.00453	8.9297	9.59019	10.8286	9.78225	10.7832
ADRBK2	3.33907	3.2999	3.16575	2.82843	3.82028	1.42975	2.2245	1.82293
ADRM1	6.9808	6.89913	6.64454	6.56028	6.71648	8.29782	7.79615	8.01342
ADSL	6.77669	7.06897	6.82761	6.76367	6.8272	4.14078	6.38797	7.18392
ADSS	4.68521	4.89142	4.93426	5.12914	4.69894	2.48001	4.39005	4.92735
AEBP1	6.42402	7.87532	5.86153	5.61455	6.2321	5.75415	6.57661	5.49534
AEBP2	5.66751	5.2871	5.53244	5.3494	5.03034	5.21835	5.47426	5.42418
AEN	3.72121	3.65512	3.53872	3.81599	4.24054	1.50716	2.34085	2.07758
AES	8.92078	8.5618	8.61201	9.17619	8.49812	6.74298	7.77961	7.50056
AFAP1L2	3.62749	2.66255	4.1776	4.39619	3.15121	4.89018	3.14796	1.99928
AFF1	7.24365	7.13645	6.35997	6.45889	6.48315	6.5203	4.48533	4.96775
AFF2	0.802814	0.298658	1.46676	0.57918	0.738984	0.426533	2.64927	1.33885
AFF3	6.65434	5.38984	6.56349	6.31004	6.76781	4.13775	6.81833	5.54674
AFF4	6.57056	6.14751	5.85337	6.04215	5.71829	6.01824	6.3603	6.28982
AFG3L1P	4.15947	4.08053	3.38204	2.94953	3.03025	3.54763	3.63813	4.23354
AFG3L2	4.06772	4.54942	4.31991	4.53213	4.20945	1.29396	3.26641	3.60615
AFTPH	5.97932	5.83015	5.6211	5.65381	5.58257	5.027	6.59214	5.87029
AGA	3.393	3.58352	3.00504	3.2718	3.27023	1.70554	3.35092	1.77631
AGAP2	5.51175	4.902	4.37309	4.62539	4.49019	3.09862	3.48961	2.68403
AGAP3	4.65638	5.19259	0.573859	0.770195	0.358959	1.78157	4.41109	4.55342
AGAP5	3.51362	3.34575	2.81065	2.88127	3.01952	5.937	3.95596	3.97214
AGAP6	4.35738	4.4924	2.93489	2.50169	2.22897	4.95819	3.70719	4.96719
AGBL3	1.62012	0.871844	3.12739	2.72825	0.415218	1.76596	2.25746	2.30918
AGBL4	0.946357	1.84439	1.13488	0.665848	0.588805	0.551393	1.28865	1.336
AGBL5	4.04317	4.54726	3.83329	3.97412	3.7658	3.27262	3.29888	1.91227
AGER	5.02665	4.99501	3.67169	2.92039	3.02529	6.04305	3.72759	6.29251
AGFG1	0.228973	0.372952	0.485427	0.498251	0.41738	0.699107	1.07998	0.538041
AGFG2	5.68569	4.58739	4.34951	4.41964	3.91251	6.88433	2.66869	4.80625
AGGF1	5.89493	5.93906	6.00347	5.83518	5.84946	6.03242	4.84742	4.31001
AGL	3.76134	2.48324	3.57501	3.45154	3.25535	3.8265	1.00108	0.793688
AGPAT1	6.57506	6.2467	6.40155	6.36383	6.88048	8.04926	7.55836	6.63364
AGPAT2	4.01118	4.55041	3.56627	4.08619	3.40796	2.21381	3.90872	4.30816
AGPAT3	3.84564	5.58714	4.41775	4.06087	5.02815	4.59476	4.87022	4.9542
AGPAT5	5.72379	6.11293	5.84436	5.90155	6.10147	4.55821	5.79796	4.38891
AGPAT6	6.76741	6.98375	6.00804	6.03455	5.78724	7.27221	5.91891	6.14915
AGPHD1	0.654894	0.660381	0.990592	1.0054	1.32251	0.631337	2.2461	2.40586
AGPS	5.27335	4.03562	5.37186	5.21195	4.72988	4.40374	7.63071	5.63639
AGRN	3.12184	2.95084	1.7995	1.68212	3.46565	3.80648	6.69028	6.58317
AGSK1	3.34462	4.00041	3.72596	3.73671	3.76405	1.68908	4.38695	3.85728
AGTPBP1	5.70623	5.50024	5.41883	5.39072	4.89876	4.06501	6.24986	6.00584
AGTRAP	5.65984	6.83835	5.26211	5.38621	5.63922	5.53158	5.40001	3.88118
AGXT2L2	6.53539	6.37794	4.54874	4.19271	4.14168	5.91744	3.5174	4.73485
AHCTF1	4.94397	5.10844	4.6478	4.64253	4.47421	3.10802	4.5175	5.83428
AHCY	6.75312	6.54289	5.35586	5.45973	7.18028	6.4879	7.11448	6.14128
AHCYL1	6.88634	6.77842	6.65221	6.64467	6.75491	5.29254	6.95225	6.6645
AHCYL2	3.63436	3.68678	3.34618	3.72	3.27411	1.50716	2.58292	1.5472
AHDC1	4.03338	3.86928	3.22327	3.40871	3.85599	2.48954	2.69243	2.62117
AHI1	1.91972	1.18935	2.22558	2.51084	2.24686	1.08814	2.34951	2.2555
AHNAK	4.70559	3.54862	3.94715	5.57377	0.790772	2.25641	3.31223	4.74502
AHRR	0.75873	0.244887	0.344828	0.431356	0.352759	0.771463	1.11003	1.65444
AHSA1	4.66951	5.31442	4.73401	5.08343	5.1212	1.44943	3.89893	3.84459
AHSA2	6.21748	6.34474	4.57734	4.34437	4.17644	2.70675	3.69209	5.79731
AIDA	5.48794	5.38566	5.26151	5.73758	4.99964	2.8212	5.00068	5.38964
AIF1	6.59879	6.9244	7.80252	7.63795	6.95692	7.25536	5.33059	6.21237
AIF1L	2.81824	2.93102	4.98732	3.4188	3.27217	2.23665	3.08857	4.9192
AIFM1	5.80214	5.75179	5.9044	5.90079	5.81524	5.35324	6.65418	5.97782
AIFM2	1.39397	1.49851	1.20069	0.945608	0.834307	1.57168	2.64397	1.30568
AIM1	5.73493	5.14749	4.67709	5.52881	4.84132	3.57936	4.12097	4.2021
AIMP1	5.62164	5.83566	5.88785	5.75108	5.41805	5.10788	4.83026	5.20699
AIMP2	4.88981	5.15587	5.58999	5.70609	4.75764	3.72356	4.27057	3.72514
AIP	5.9034	5.91213	6.14167	6.10085	6.05022	7.19302	6.30726	5.30307
AJUBA	1.8675	1.6255	2.48697	1.54745	3.43216	2.13652	2.35078	2.1846
AK1	6.18821	6.31869	5.43087	5.17806	5.80454	5.86588	2.49544	6.21752
AK3	6.83765	6.551	5.26123	5.53863	6.38936	6.42679	4.78741	3.18785
AK4	3.30925	2.724	3.04186	2.0571	1.32998	1.71787	2.32539	4.25705
AK5	0.855591	1.66721	4.54874	4.13677	1.25761	0.990229	6.57059	6.98226
AKAP1	2.78722	3.40368	2.99086	3.20281	2.95643	0.560226	1.21195	1.70421
AKAP10	4.68181	4.57625	4.20226	3.92377	3.90338	3.72863	3.74082	3.71831
AKAP11	5.35316	4.9765	4.9762	5.05381	5.11301	3.56127	4.59389	4.12978
AKAP12	3.82899	1.5634	5.81401	5.67182	3.78581	2.57543	4.7018	4.41907
AKAP13	2.61282	2.39273	1.82334	2.65008	2.79129	1.22651	0.865919	1.82558
AKAP17A	7.66042	7.97234	7.20886	6.9123	7.1083	8.0922	7.17641	7.54698
AKAP7	1.53829	2.24504	2.53057	2.8986	1.5373	0.426533	1.54597	1.89511
AKAP8	6.51115	6.6131	5.95582	5.8928	5.82635	6.06228	6.34662	6.9171
AKAP8L	7.44728	7.48921	6.7931	6.50989	6.58883	8.12586	6.89286	7.39906
AKAP9	5.58711	5.48795	5.41615	5.17467	4.85977	4.48694	5.24762	5.93647
AKIP1	3.85912	4.5016	4.06039	4.08695	4.32294	2.81178	4.39087	5.07635
AKIRIN1	6.92758	6.77243	7.24629	7.25675	7.07701	7.88763	7.89906	7.00177
AKIRIN2	5.43819	4.97707	5.57178	5.51186	5.20795	5.58709	4.96834	3.65895
AKNA	7.03395	5.72333	6.02017	5.92022	6.27394	5.62785	6.29564	6.78902
AKR1A1	7.06721	7.20593	7.27193	6.982	6.8694	6.36855	6.44198	6.58365
AKR1B1	6.18657	6.31199	5.65489	5.67405	5.55782	5.3274	4.9858	3.23442
AKR1C3	4.22404	5.42117	4.1631	3.36436	0.744161	4.10614	1.31499	3.35135
AKR7A2	4.86233	4.76646	4.89242	4.86562	4.96345	4.91617	4.93659	4.17281
AKR7A2P1	2.0036	2.1147	2.80828	1.10769	0.644318	0.533065	3.66931	1.65306
AKR7A3	2.33256	3.08941	2.00737	1.68997	0.832688	3.63767	3.35994	4.40548
AKT1	6.24164	6.69918	5.41627	5.20479	5.77733	7.17735	5.51004	5.41809
AKT1S1	3.71094	2.74996	3.00342	3.02432	2.49518	3.58051	3.39225	3.3631
AKT2	7.61599	7.64969	6.36686	6.42257	6.80352	7.35313	7.00237	6.66904
AKT3	3.22141	2.8494	4.78495	6.80321	7.96319	2.03527	3.80777	4.64729
AKTIP	3.8496	4.14433	3.71957	3.6912	3.31846	4.53748	5.78389	4.52576
ALAD	5.46594	5.28099	4.9629	4.63573	4.91181	5.1606	5.60137	5.91173
ALAS1	4.22443	3.82299	4.26772	4.39005	3.48227	3.51501	4.66457	3.83592
ALCAM	3.76416	3.69783	4.17979	3.91471	2.16076	0.77947	6.87547	4.47207
ALDH16A1	6.71221	6.4144	5.70548	6.34205	5.94616	5.81931	6.56386	6.43677
ALDH18A1	5.40966	5.77571	5.43391	5.14826	4.86893	5.25678	5.89239	4.98873
ALDH2	2.30437	2.5623	1.97783	1.48826	0.876173	3.3976	1.6017	2.22389
ALDH3B1	5.12205	5.66182	3.47372	4.30685	5.2162	5.85611	2.17505	2.53792
ALDH4A1	3.88787	3.83188	3.00045	2.72988	3.73536	4.71669	4.6567	4.42378
ALDH5A1	4.94622	5.11003	5.10176	4.79265	5.2354	4.49349	5.89939	4.81129
ALDH6A1	1.35417	1.1375	1.2555	1.5064	1.64201	1.52582	2.47858	0.651683
ALDH7A1	2.70144	2.41846	3.28422	2.37754	4.23825	3.32178	4.33049	4.68594
ALDH9A1	5.47085	5.15919	5.98062	5.98329	6.17273	3.17049	6.01247	6.27713
ALDOA	3.33535	3.95299	3.42895	3.54381	3.84006	2.53891	3.42068	3.10299
ALDOC	3.60033	3.48491	3.65019	3.74776	5.17838	4.81342	4.03694	2.46532
ALG1	3.80741	3.8494	3.1343	3.25346	3.20727	2.7352	3.73037	3.52394
ALG10	3.6091	3.36282	3.24001	3.28222	3.25709	4.43696	3.49774	3.29403
ALG10B	4.85987	4.58295	4.50166	4.39944	4.31871	5.68998	5.12928	4.69427
ALG11	3.42606	3.0844	3.06013	2.7823	3.38135	2.44586	2.80828	1.27083
ALG12	5.80315	5.69127	5.28361	4.98108	4.98144	3.85	4.36625	5.91765
ALG13	5.74882	5.94111	4.80346	4.58526	4.07403	5.29425	5.40114	5.41022
ALG14	2.66767	3.25195	3.20477	3.04186	2.74028	1.27709	1.90958	2.5645
ALG2	3.55643	2.98778	3.83794	4.15279	3.02848	4.61571	3.96689	2.76469
ALG3	2.48517	2.91867	2.80199	2.68717	2.52444	1.67649	1.77336	0.745452
ALG5	4.25976	4.59878	4.32395	4.52199	4.6348	1.88714	2.82802	3.03104
ALG6	4.59455	4.53038	4.44278	4.68558	3.87426	4.90682	5.31092	4.86822
ALG9	1.98076	1.95252	1.99657	2.7241	2.64685	0.682124	1.14893	1.57676
ALKBH1	3.41758	3.59078	3.50576	3.37914	2.48052	4.02175	3.14176	3.36611
ALKBH2	3.78592	3.82528	3.00045	3.09136	2.31991	2.08049	2.39479	2.40422
ALKBH3	3.9743	4.0555	3.61712	3.90342	3.89166	2.74114	3.61859	3.72241
ALKBH4	3.9721	3.82054	3.99856	3.9748	3.76882	4.32016	3.06083	3.29631
ALKBH5	7.6819	7.57073	7.62304	7.76681	7.72051	6.71679	6.90723	6.31708
ALKBH6	3.58081	3.92096	2.60857	2.69755	2.40817	3.43169	2.94364	4.20863
ALKBH7	5.25018	4.8226	5.77401	5.9689	5.89527	4.0027	5.49041	4.48646
ALKBH8	4.32387	4.09753	3.99462	3.78267	4.11466	3.12193	4.4923	4.70554
ALMS1	4.32074	4.51857	3.94556	3.81111	3.6975	3.70614	4.80668	4.72912
ALMS1P	0.804467	0.618709	0.464145	0.917241	0.415218	0.855591	1.98932	1.82375
ALOX12P2	0.985136	1.39534	1.40463	1.37016	0.479231	2.59108	0.725523	1.46048
ALOX5	8.04294	7.08275	2.4351	3.86577	3.08729	5.74341	0.523562	0.74373
ALOX5AP	5.77649	4.77668	4.59973	5.15052	6.90028	6.38289	2.82089	2.37267
ALPK1	4.00571	3.7812	3.27381	3.05459	3.3385	2.53194	2.88596	4.74263
ALS2	4.28463	3.73801	3.83724	3.88465	3.42814	4.23645	5.33414	6.04007
ALS2CR8	2.19535	2.10283	1.81209	2.15526	2.15672	0.748032	1.7031	2.13406
ALYREF	6.66059	6.76409	6.8593	6.89764	6.16265	7.93728	5.83871	5.97515
AMACR	3.90053	3.12879	4.03659	4.15206	2.48143	1.76214	3.46159	3.36499
AMBRA1	6.60239	5.86054	4.84248	4.74368	4.92148	7.50773	5.28662	4.60943
AMD1	6.4745	6.18149	6.58371	6.19468	6.67379	5.75661	6.83448	5.41929
AMDHD2	4.79686	5.0507	3.75168	3.76479	4.79914	5.20057	5.026	5.18893
AMFR	6.0514	6.11817	5.79797	5.74639	5.91503	5.07959	6.66952	5.45325
AMH	3.29558	3.73303	1.99657	3.13578	2.33085	4.92106	0.773574	4.08066
AMIGO3	5.17708	4.58144	3.30736	2.9982	4.13935	6.12382	5.74504	5.89104
AMMECR1	3.34646	3.9201	4.03025	3.34632	3.10274	4.24637	5.18226	5.81506
AMMECR1L	5.38988	5.25166	5.0078	4.72645	5.21587	4.04885	5.64043	5.10417
AMN1	3.62141	3.88	4.50634	4.17029	3.80885	1.55385	3.01078	3.47171
AMOT	3.47852	4.33052	4.63596	4.00679	4.05055	3.9419	5.48575	4.8226
AMOTL1	4.43606	4.61624	4.60544	4.51036	4.37698	4.04557	2.65581	4.51762
AMPD2	5.59732	5.66938	5.41627	5.39149	5.39056	5.42871	4.82357	4.78081
AMPD3	6.21665	5.17523	5.14672	5.48982	5.19208	6.63118	3.43022	4.79826
AMT	3.88572	4.11349	2.75307	1.60999	2.06419	2.19613	4.08006	4.88191
AMY2B	3.88318	3.50227	3.46708	3.15898	3.57507	2.04509	3.25731	2.34042
AMZ2	4.76546	5.52339	4.534	4.63346	4.10957	3.93852	3.65295	3.5022
AMZ2P1	0.845189	0.678523	0.41684	0.231432	0.533563	0.246712	0.285106	0.361207
ANAPC1	5.14999	5.17167	4.82642	4.8874	5.25746	4.00854	5.46171	4.80583
ANAPC10	5.51299	5.37478	4.97968	4.99582	5.12869	5.38478	4.6536	4.90364
ANAPC13	5.36182	5.42978	5.43338	5.47226	5.39763	5.77658	5.26394	4.8115
ANAPC15	3.7073	4.04383	3.66823	4.04426	3.84519	1.15607	2.75211	2.76734
ANAPC16	5.87553	6.06448	5.96495	5.89893	6.22232	5.77929	6.14194	5.63397
ANAPC2	4.69117	4.66854	3.86364	4.16555	3.85843	2.81547	3.38964	4.08172
ANAPC4	4.85912	4.81542	4.26735	4.13541	3.75777	2.38543	3.02086	3.72329
ANAPC5	5.95856	6.00935	5.7198	5.96783	6.07867	3.23749	5.43428	6.11217
ANAPC7	6.92323	7.00523	6.6869	6.70099	6.1071	6.85746	6.3487	7.71526
ANGEL1	5.50595	5.05396	5.20103	4.94334	4.69491	5.75585	6.39287	6.32104
ANGEL2	4.16788	3.76855	3.79971	3.87224	3.53767	1.68908	3.45569	4.25047
ANGPTL6	0.60027	0.298658	2.14975	1.31788	2.63192	2.08032	1.44122	1.60265
ANK1	4.87064	4.21409	4.79649	3.09085	3.41177	7.47544	1.461	6.00182
ANKDD1A	1.78157	0.978196	0.74028	0.785341	1.15575	1.65947	0.576764	1.08746
ANKFY1	6.01078	5.65013	5.14631	5.16058	4.98805	5.52721	4.49438	5.17213
ANKH	4.53091	4.98183	4.90231	5.41161	5.15095	4.15514	5.13808	2.89617
ANKHD1	6.85358	6.71321	6.20003	5.95875	6.16679	6.82423	6.46339	5.50729
ANKIB1	4.50032	4.24994	3.90857	4.12879	4.61935	1.35276	3.16463	3.19747
ANKLE1	1.9982	2.28274	2.18698	1.99476	1.92581	1.20914	0.820485	1.99476
ANKLE2	7.58894	7.54041	6.94043	6.91165	6.90691	6.26916	6.83529	7.89955
ANKMY1	5.63691	5.58325	5.01335	4.89392	4.53639	4.12085	5.67056	6.55916
ANKMY2	4.25433	4.74951	4.27519	4.21502	3.77389	4.00935	2.76001	2.38943
ANKRA2	4.88857	5.13892	4.61085	4.60259	4.42935	3.23894	4.57398	4.86636
ANKRD10	5.69976	5.74677	5.55056	5.34099	4.10253	4.90321	4.58715	6.53654
ANKRD11	7.48211	7.24875	6.40101	6.24358	6.30046	8.37839	7.10098	7.18668
ANKRD12	7.71515	7.4376	7.33691	7.54486	7.94113	5.0708	8.22818	7.56408
ANKRD13A	6.62295	6.28299	6.21866	6.31965	6.99721	4.44933	5.89961	5.84214
ANKRD13B	3.97352	4.31983	3.17393	3.39067	2.75531	3.27679	2.59036	3.41054
ANKRD13C	5.71127	5.63153	5.49539	5.47777	5.34392	6.3981	6.67279	7.1139
ANKRD13D	6.10406	5.59762	4.85312	4.24165	4.71383	6.12095	4.59911	5.85651
ANKRD16	2.0998	2.93291	1.98057	1.76532	2.38045	1.37351	4.06639	3.61129
ANKRD17	5.42391	5.50553	4.53462	4.62524	5.07859	4.98388	4.66292	4.67257
ANKRD20A9P	3.71902	3.68751	2.32941	2.56986	2.15785	4.67471	4.04706	3.23427
ANKRD23	4.97428	5.28657	4.85497	4.36314	4.01837	5.75558	5.23904	7.20548
ANKRD24	1.28629	1.46231	0.682573	0.992768	0.419539	1.19188	1.5472	1.70266
ANKRD26	4.84353	4.70951	4.57474	4.35248	4.04426	2.30349	4.02715	5.23136
ANKRD27	4.40912	3.91346	3.66038	3.7148	3.47489	3.95759	4.02348	3.6985
ANKRD28	6.39532	5.71301	4.97042	5.34775	4.31325	3.71331	5.37006	4.51479
ANKRD32	3.59174	3.8883	3.35931	3.51885	3.70238	1.36849	2.02804	3.02742
ANKRD33B	0.703987	2.38184	1.78681	1.93036	0.884012	5.59544	3.28296	1.20383
ANKRD34A	1.10232	0.575312	0.223423	0.16221	0.153157	1.18587	0.222805	0.541019
ANKRD36	6.98298	7.41536	6.30043	6.29963	5.3947	7.72963	8.01564	9.08598
ANKRD36B	6.03056	6.38016	5.31638	4.95334	4.04181	6.64815	6.51586	7.79151
ANKRD36BP1	5.5961	5.85195	5.72107	5.7452	5.82956	4.03909	6.04498	5.09828
ANKRD37	1.39039	2.2177	2.60964	2.38529	2.123	0.587365	0.525568	1.08746
ANKRD39	4.50764	4.87814	3.80354	3.70957	3.33693	5.26516	4.28025	4.90617
ANKRD40	6.16576	5.67483	5.47078	5.63935	5.42371	5.579	5.16148	5.22267
ANKRD44	4.47651	4.11632	4.5694	5.02987	4.41518	1.96125	3.53624	4.43363
ANKRD46	1.25096	1.33371	1.49672	1.31267	0.738984	0.787432	1.15348	0.794936
ANKRD50	5.20774	4.75045	3.90833	2.42264	2.25096	5.60955	3.67254	4.4842
ANKRD52	5.59953	5.34844	5.08693	4.97412	5.00699	5.50462	5.55359	6.17304
ANKRD54	6.03205	6.08956	5.62379	5.34871	5.15259	7.31446	5.50321	6.30954
ANKRD9	1.50868	0.765959	1.94336	1.06316	1.07895	4.32218	0.350497	2.86503
ANKS1A	5.87494	5.64419	5.36007	5.28768	5.42516	6.02935	7.15772	6.66236
ANKS3	3.48446	3.7632	3.13192	2.43696	2.45378	4.58021	3.88801	4.70377
ANKS6	3.6078	3.77115	3.57137	3.63186	3.53363	3.47216	3.61695	3.99349
ANKZF1	5.43167	5.16549	4.70755	4.38543	3.80349	4.50004	4.95617	5.8009
ANLN	5.89192	5.99912	5.21696	5.33079	5.24473	5.16958	3.21374	5.9277
ANO10	2.09845	2.08763	2.33814	2.53841	0.537048	0.164786	4.72866	4.67928
ANO6	4.81928	4.87526	4.45121	4.55799	4.31817	4.89467	5.39494	4.25682
ANO8	5.95006	5.5928	4.25482	4.2201	3.98422	5.56343	4.80137	6.30665
ANP32A	6.92087	7.15989	7.24017	7.24405	6.80849	4.8586	5.65557	5.87892
ANP32B	7.27491	7.37087	8.07368	8.17353	8.29074	5.01087	6.74403	8.03137
ANP32C	0.75873	0.864335	0.676719	1.19661	0.690641	0.312665	0.151209	0.421156
ANP32E	6.33887	6.68847	6.30202	6.38598	6.03473	4.3006	5.78426	6.43511
ANPEP	0.604546	1.10501	1.2762	1.07656	0.963104	0.386259	2.43523	1.62807
ANTXR2	7.58305	6.2505	5.8512	6.86575	5.83738	6.97484	4.71194	3.59747
ANXA1	6.52034	6.33925	4.11828	7.1616	0.695994	2.38281	3.39025	2.13192
ANXA11	6.09619	6.36307	6.17523	6.33814	6.05115	6.21938	6.21885	6.14246
ANXA2	5.64818	4.96793	6.25593	7.64953	4.43122	5.09212	5.69577	5.32715
ANXA4	4.90908	5.67124	5.7842	6.11698	3.9574	4.71768	6.19319	4.63227
ANXA6	6.75834	5.24607	8.0003	8.75762	4.82041	4.25342	7.43748	6.31605
ANXA7	7.32235	6.61553	7.00598	7.17543	6.58625	7.113	7.32311	7.07252
AOC3	0.297485	0.941482	0.509949	0.318461	0.413594	0.301588	0.151209	0.702214
AOX2P	4.81916	3.39609	6.64057	6.20616	4.47968	4.66738	6.89519	6.92794
AP1AR	2.00198	2.19566	2.03808	2.17871	2.04509	0.560226	0.628074	1.60265
AP1B1	9.38033	8.15485	7.01893	6.72199	7.48519	8.35863	8.73419	8.32631
AP1G1	5.90005	5.5268	4.96458	4.83284	5.24472	4.28066	5.19091	5.53442
AP1G2	5.00666	5.25565	3.26641	3.68021	3.23611	1.41954	1.93187	1.62737
AP1M1	7.93184	7.83588	7.7184	7.88915	7.76125	9.51371	8.16345	7.50775
AP1S1	4.25814	4.85631	3.92922	4.55087	4.00104	2.06764	2.28333	1.97673
AP1S2	5.89614	6.58669	5.94065	6.20363	6.09983	6.70456	6.603	5.52619
AP2A1	6.61012	6.40603	6.61574	6.84447	6.76564	5.41437	6.63288	6.69914
AP2A2	5.29142	5.16645	4.88162	5.02077	4.23454	3.55557	4.90615	5.6421
AP2B1	5.99007	5.70307	5.54164	5.84496	5.83475	2.87155	4.48578	4.05272
AP2M1	8.28686	8.00578	8.17917	8.54389	8.15735	8.06291	7.58155	6.9325
AP2S1	6.65459	6.92499	7.05607	7.21054	6.80472	6.83943	6.51639	5.94762
AP3B1	5.61932	5.87178	5.36268	5.46354	5.29184	2.53891	4.47486	4.40667
AP3D1	6.03176	5.3103	4.80949	4.78285	5.00773	6.24492	5.4269	4.32175
AP3M1	6.32119	6.3309	6.15738	6.0581	6.06016	6.08916	6.29803	5.81052
AP3M2	4.0813	4.21416	3.38336	3.84825	3.85564	3.44281	3.99331	4.37626
AP3S1	5.543	5.64328	5.72742	5.71079	4.85529	2.79056	4.89091	5.01783
AP3S2	3.32258	3.10559	2.64547	2.92039	3.31317	1.85778	2.72148	3.04247
AP4B1	4.38888	4.45891	3.16076	3.14885	2.26634	3.17943	3.47385	4.83683
AP4E1	4.22693	3.752	4.20093	4.24195	3.91102	3.37065	3.93711	3.56621
AP4M1	0.898402	0.727267	0.336855	0.815985	0.644318	0.312665	0.415218	0.538041
AP4S1	4.77064	4.28118	4.84071	5.08697	4.293	2.04841	4.08946	4.74709
AP5B1	4.24295	4.72909	3.13619	3.6638	3.17919	4.3488	3.87877	3.48201
AP5M1	4.88281	4.42058	4.80043	4.71177	4.4117	5.38312	4.94312	4.48504
AP5S1	4.75585	3.87327	4.16463	4.24028	4.14743	5.13672	4.75012	4.01118
AP5Z1	4.44817	4.00778	3.83688	3.8213	3.9963	2.55262	2.87076	3.62656
APAF1	6.29284	5.43689	4.93508	5.2229	6.46067	3.96537	4.30444	4.40861
APBA3	5.35908	5.11063	4.79088	4.68097	4.7171	5.53215	4.9518	4.95729
APBB1	0.850799	0.66948	1.38045	1.14991	0.41738	4.12391	3.452	3.05918
APBB1IP	6.07208	5.87348	6.4481	6.77517	6.31487	5.11909	5.21193	5.4629
APBB3	1.5724	1.63017	0.950842	0.699107	1.1944	1.11303	2.498	1.70554
APC	4.76649	4.48094	4.93824	4.89421	4.82919	2.95019	5.44755	5.47881
APEH	5.71233	6.04823	5.83351	5.60853	5.63875	4.8747	5.98784	6.07859
APEX1	7.39971	7.34167	7.70051	7.57001	7.85817	5.53798	7.16229	7.48972
APEX2	2.06333	2.31528	2.27441	2.5684	3.26701	0.301588	1.59503	1.57046
APH1A	6.76769	6.46491	6.55954	6.86287	7.1105	4.30601	6.56885	5.20764
APH1B	3.79114	3.33385	3.99928	4.37327	3.01846	2.68381	2.5399	2.12184
API5	5.90199	5.98326	5.9619	5.95671	6.41496	3.23465	5.68909	5.60978
APIP	6.03339	6.50391	6.75819	6.76814	6.04489	5.51377	5.79365	5.6596
APITD1	2.21117	2.31774	2.1306	2.2555	1.92714	0.234501	0.219711	1.57725
APLF	4.89183	4.90761	4.90994	5.36433	4.91559	3.69064	6.46729	5.61633
APLP2	2.92458	3.80514	4.06104	4.79249	5.11676	2.03192	3.98646	5.27311
APMAP	4.48246	4.6425	4.79704	4.91719	4.84755	4.01355	5.4526	5.14897
APOA1BP	6.01	6.72022	6.26333	6.2154	5.96755	6.43491	6.15548	5.92083
APOBEC3C	6.46568	6.73398	6.95898	6.48131	6.95842	6.41208	7.49116	4.68963
APOBEC3D	2.95289	2.6884	3.02671	2.71039	2.24519	1.39944	1.68437	1.01006
APOBEC3F	4.01176	3.61459	3.67694	3.95196	3.33063	1.7301	4.5598	2.29101
APOBEC3G	5.96034	5.91124	6.53739	6.65595	6.51082	4.76394	7.30564	4.78701
APOBR	3.00737	3.25648	3.38984	4.06901	2.02237	2.96745	1.3749	0.697774
APOC1	2.09694	2.94402	2.00737	1.39972	0.745452	0.787432	1.50106	2.28924
APOE	4.14694	7.2778	2.72705	1.90246	1.88127	4.19306	5.72652	5.64439
APOL1	2.53593	3.05598	3.05806	3.08074	3.17808	3.38481	3.29888	1.77547
APOL3	6.36707	5.59911	6.23248	6.36245	5.99151	5.96503	5.52852	5.90655
APOL4	2.75071	3.08517	1.07553	0.308011	0.419539	1.21475	0.219711	1.12367
APOL6	4.71315	4.46366	3.91385	4.21276	4.1981	3.35106	4.71207	4.7653
APOM	2.6107	3.05216	3.0532	2.91638	2.24853	0.85599	2.14388	1.5472
APOO	3.61935	4.48758	3.63372	3.77484	3.90415	2.94326	4.22419	3.1517
APOOL	3.44983	3.0861	2.99123	3.49448	2.6573	3.68235	4.17883	2.88362
APP	2.76192	3.58826	2.13996	2.59503	4.13828	2.66914	3.64541	3.60875
APPBP2	2.83329	2.61871	2.60146	2.7182	2.37309	1.13783	1.5203	2.22419
APPL1	4.02414	4.0545	4.19334	4.56053	4.63862	1.03034	3.12862	3.66437
APPL2	5.06111	4.7433	4.33557	4.15688	4.0635	3.96019	4.61827	5.61727
APRT	8.25252	8.0928	9.07253	9.27548	9.10577	10.1028	9.29931	7.36878
APTX	4.24675	4.39702	3.07493	3.29101	3.78696	1.38902	2.54461	3.26055
AQP1	4.00962	3.50188	4.32912	5.28327	2.5894	5.74386	0.947105	4.92749
AQR	6.35665	6.33469	6.20919	6.01491	6.15788	6.50591	6.11275	5.28751
ARAF	5.82779	5.73093	4.60943	4.93878	4.93746	5.40769	4.90932	4.12751
ARAP1	5.74502	6.16443	5.48423	5.60689	5.61378	3.82934	4.19688	6.13001
ARAP2	5.23718	5.4227	4.57643	4.94694	3.93899	3.52557	4.50411	4.25599
ARCN1	7.73785	7.66479	8.04482	8.02892	8.38251	8.20297	8.58202	7.02421
ARF1	9.5272	9.61167	9.60779	9.70534	9.56918	9.351	9.87098	9.06057
ARF3	7.66293	7.30699	7.26782	7.52688	7.42857	7.75848	8.00049	7.4744
ARF4	5.3645	6.25715	6.37383	6.50662	6.4237	6.01156	6.77207	5.89896
ARF5	7.82906	7.67918	7.47289	7.86472	7.47623	8.3762	7.23396	6.06338
ARFGAP1	5.68514	5.67296	4.04763	4.13443	4.7324	6.82526	5.73908	5.64697
ARFGAP2	5.21376	4.93017	4.47424	4.65501	5.03338	3.20148	4.85225	5.03819
ARFGAP3	5.5556	5.23972	4.74268	4.80766	4.98165	2.64363	3.96009	4.61665
ARFGEF1	2.42801	2.53518	2.08389	2.34908	2.55029	0.863146	2.01132	1.77695
ARFGEF2	5.12573	5.08021	3.65386	3.5541	5.26189	3.95843	5.72106	5.69077
ARFIP1	1.9982	2.99856	2.48207	2.63564	1.59288	2.61977	1.52757	1.09085
ARFIP2	5.5772	5.25212	5.30716	4.96583	4.98087	4.67313	5.44926	5.38357
ARFRP1	3.77679	4.30568	3.0512	2.98823	4.13701	2.5272	3.57519	4.69541
ARGFXP2	3.00854	2.66937	1.63506	1.62199	1.56267	3.64518	2.91829	1.60692
ARGLU1	8.19062	8.0019	7.52686	6.85234	6.46369	6.25167	5.89954	9.50102
ARHGAP1	7.31335	6.96965	6.78895	7.13565	6.83492	8.39863	7.72278	6.32387
ARHGAP11A	5.28401	5.82548	4.76394	4.76107	5.02294	3.76956	3.33828	4.35636
ARHGAP11B	5.74021	6.03329	4.54427	4.36233	4.65835	3.22466	3.72454	5.33333
ARHGAP12	2.5493	2.30757	2.12846	1.7615	1.61542	0.504875	2.31107	3.87303
ARHGAP15	6.64769	6.78344	6.61741	6.63104	6.75225	4.99917	5.63635	6.26309
ARHGAP17	7.18757	7.69816	7.00441	7.30281	6.75826	6.34362	7.93282	7.29029
ARHGAP18	3.61218	2.56474	4.36282	4.57664	3.39115	2.32524	3.75296	3.66982
ARHGAP19	3.58027	4.13697	3.25066	3.69058	3.86111	1.95791	3.02583	3.48472
ARHGAP21	4.03245	4.18448	3.22396	2.47534	3.41664	3.80266	5.7117	4.24899
ARHGAP23	6.08264	6.3939	4.27557	4.29017	4.8776	4.86965	3.61477	5.24994
ARHGAP25	8.13875	7.37966	7.55566	7.60801	7.30479	9.22478	7.37607	7.07338
ARHGAP27	6.7279	6.85542	5.35621	5.91312	5.47499	6.44371	2.39589	4.03347
ARHGAP30	7.38065	5.81284	6.80652	7.15353	6.98277	5.1234	7.66405	8.41334
ARHGAP33	7.56811	7.69548	6.20146	5.6476	5.41883	9.80082	7.62319	9.27321
ARHGAP35	6.28347	5.98444	5.64541	5.69802	5.6348	5.90354	6.18159	5.56071
ARHGAP4	8.91827	8.27395	7.10611	7.59614	7.34952	8.29342	7.17691	8.68962
ARHGAP42	1.32539	0.500802	2.39917	2.80746	2.24245	2.80972	5.03648	4.90403
ARHGAP5	6.12244	5.97988	6.63801	6.37062	6.1231	4.14608	6.19811	5.80902
ARHGAP9	7.3992	7.54242	7.15521	7.07109	6.04213	7.30959	7.49502	8.9347
ARHGDIA	0.426533	0.864335	0.844787	0.614945	0.642471	0.956057	0.290424	0.53655
ARHGDIB	10.2995	10.236	10.4099	10.4808	10.3444	9.60839	10.5342	9.59844
ARHGEF1	7.56777	7.45722	6.26063	6.15648	5.41437	6.14085	6.3108	8.44546
ARHGEF10	0.762561	1.71809	0.456806	0.535555	2.19298	2.64789	1.11337	0.793688
ARHGEF11	0.545474	2.64316	2.25278	3.2218	1.71699	0.569491	3.51683	4.54291
ARHGEF12	2.86384	2.37629	5.40172	2.8533	3.69811	5.7618	8.16301	7.11855
ARHGEF17	3.09887	4.94326	6.85767	5.99074	5.63651	8.28795	6.63852	7.43077
ARHGEF18	7.69213	6.38662	7.26279	7.42838	5.65392	9.11401	7.59538	7.6051
ARHGEF19	4.13019	4.60866	3.51368	3.06979	2.82833	4.75146	4.58277	4.54148
ARHGEF2	7.6646	7.3937	6.93956	7.27185	7.04109	7.84613	6.59866	6.40097
ARHGEF3	3.73779	4.66596	4.04697	4.47978	3.03852	2.51084	4.14458	5.11674
ARHGEF37	1.86572	0.765959	2.71161	0.730749	1.00036	3.31506	1.0769	4.59807
ARHGEF39	2.31947	2.70199	2.38709	1.78094	2.02698	1.19755	0.576764	1.86888
ARHGEF5	3.8953	4.09204	0.688852	0.370722	0.690641	3.38488	0.285106	0.225275
ARHGEF6	5.50678	4.55603	5.626	5.55147	6.10959	4.64872	6.10306	6.67577
ARHGEF7	7.24556	7.54926	6.18264	6.09759	5.74219	6.0927	5.11653	5.63394
ARHGEF9	3.84439	3.30495	3.71348	4.02998	3.06065	0.983678	5.02578	6.07703
ARID1A	7.65421	7.47359	7.38912	7.32679	7.62685	5.60847	7.29807	7.11759
ARID1B	8.07397	7.62835	7.87136	8.012	8.028	7.21376	8.27374	7.14195
ARID2	5.77498	5.66403	5.1278	5.17099	5.01944	5.86447	5.69988	6.17481
ARID3A	4.49544	4.26866	3.82426	4.73663	4.0853	5.20208	3.45266	5.22497
ARID3B	5.12854	4.92894	3.85728	4.1869	1.69109	4.87374	3.74055	3.41339
ARID4A	6.88825	6.7621	6.82518	6.56761	6.81832	6.12425	7.46787	7.56875
ARID4B	5.54017	5.39573	4.8587	4.96555	4.78615	2.74319	4.83857	6.89683
ARID5A	3.60757	3.66141	3.91126	3.81767	3.43829	4.03664	4.85517	4.65572
ARID5B	7.41079	6.42446	6.78656	6.54164	6.57827	8.07027	7.57532	8.46305
ARIH1	5.27391	5.24134	4.72629	4.63596	4.80436	2.84197	3.14796	3.51614
ARIH2	6.74817	6.56487	6.11899	5.9167	5.95226	5.08551	6.20907	6.10093
ARIH2OS	2.17265	1.89394	1.12598	1.18428	1.23082	1.43456	1.94598	1.57434
ARL1	6.54715	6.68119	6.55259	6.55985	6.56577	5.41593	7.03449	6.1896
ARL10	1.57555	1.79348	4.52337	4.11794	3.77568	5.2455	4.9472	6.31919
ARL11	5.22101	4.80537	5.21502	5.05658	4.77797	5.45344	6.7681	6.33586
ARL13B	3.6293	3.5302	3.23534	3.426	2.87125	1.81639	2.06987	2.28969
ARL14EP	3.9348	4.05428	4.27105	4.19342	3.89956	1.85778	4.14572	4.21008
ARL16	6.97402	7.92392	5.64569	5.18632	5.03025	6.76593	4.89288	4.45569
ARL17A	5.5114	5.846	5.97847	5.52334	4.09972	4.78647	4.00876	4.48549
ARL2	4.59908	4.13488	3.45891	4.01118	4.19861	3.58832	4.523	3.16503
ARL2BP	5.87917	5.99779	5.58726	5.48858	5.19918	5.50319	6.17133	4.33231
ARL3	4.25251	4.8788	4.25092	4.42277	4.08869	4.44006	4.87703	4.54628
ARL4C	1.34908	1.07724	1.40463	2.10685	0.964583	0.810649	1.72901	0.796182
ARL5A	5.08782	4.99379	4.85723	5.08572	4.74943	5.29765	5.21294	4.39338
ARL5B	4.57031	4.40317	4.39008	4.06518	3.64777	3.86295	4.15068	4.37187
ARL6IP1	1.35643	1.52632	1.19944	1.543	1.94579	0.164786	0.824564	0.926379
ARL6IP4	7.14341	7.78149	7.06679	7.12377	6.76671	6.97327	6.61019	7.05386
ARL6IP5	7.51259	6.95084	6.46229	7.06118	6.58937	4.81493	6.22953	4.67833
ARL6IP6	5.93648	6.20598	6.14424	6.74864	6.69282	5.27186	6.22543	4.87853
ARL8A	5.47841	5.26029	5.50462	5.81006	5.55144	5.81788	6.23366	6.88248
ARL8B	6.8344	6.60222	6.81625	6.70756	6.84423	7.63648	7.5377	7.61752
ARL9	1.14405	0.432959	1.67243	0.846393	2.25096	1.82008	3.02954	1.91303
ARMC1	5.62474	5.60392	6.0194	5.81379	6.18354	4.21346	5.85947	5.71445
ARMC10	4.51687	4.80604	4.26055	4.32459	4.31969	3.14037	3.50106	2.53792
ARMC12	4.90792	3.28622	1.89006	1.90651	0.926379	0.990229	1.11337	1.72923
ARMC5	4.72838	4.99161	3.34454	3.38467	3.75974	4.43072	4.71103	4.30827
ARMC6	5.1071	5.26823	5.07946	5.38241	5.07168	5.73405	5.15046	5.18913
ARMC7	4.60386	4.24831	4.04291	4.17245	3.53057	5.243	3.30298	2.7684
ARMC8	6.0613	5.75057	5.80409	5.48815	5.4924	6.23851	5.42541	5.98826
ARMC9	2.95327	2.75296	1.88753	1.99222	0.78576	0.885184	3.84051	3.95471
ARMCX1	5.28749	4.81849	5.53627	5.36629	5.15322	4.75598	6.87246	6.31103
ARMCX2	2.08355	1.78052	3.55723	2.82599	2.63099	3.61818	4.52591	1.16832
ARMCX3	2.77389	2.47781	2.57809	2.63564	2.40708	1.06247	2.4822	2.7476
ARMCX4	3.03325	2.90323	1.13488	0.606442	0.475604	1.49774	2.73379	2.73086
ARMCX5	4.54538	4.45124	4.52033	4.59	4.32927	4.97412	4.94512	4.78712
ARMCX6	2.51071	2.0552	2.18047	2.53356	2.42196	0.234501	0.578697	1.57337
ARNT	6.38164	5.89967	5.46022	5.68226	6.01292	7.41916	6.94299	6.29109
ARPC1A	4.87204	4.76959	4.8658	5.08863	4.775	1.6722	2.44917	3.86651
ARPC1B	7.08283	6.64123	6.54714	6.96656	6.8729	5.59129	5.93319	4.65661
ARPC2	9.77429	9.80024	9.79788	10.0034	9.51663	9.46412	10.4893	9.90904
ARPC3	6.83913	7.42112	7.3455	7.97993	7.78476	3.82558	5.86378	5.47213
ARPC4	7.4401	7.12154	6.98502	6.9555	6.73727	6.5782	7.79713	7.51803
ARPC5	7.64407	7.34921	7.30319	7.61723	7.2266	6.79068	7.9787	7.20224
ARPC5L	6.11887	6.05359	6.38684	5.96732	6.04026	5.18741	6.56029	6.80093
ARPP19	6.16813	6.23522	5.89611	6.09973	6.19234	4.24432	4.29635	3.47275
ARRB1	5.57701	5.73377	4.61333	5.08557	4.30371	4.76195	4.01547	5.0161
ARRB2	7.75886	8.00649	7.43091	7.91063	7.66779	7.38733	6.35157	6.69077
ARRDC1	4.8777	5.1205	4.03668	4.1375	3.9607	4.64927	4.7653	4.69652
ARRDC2	6.23319	7.1923	5.39744	5.19808	5.47106	7.04292	5.55062	6.15754
ARRDC3	3.90997	4.26667	3.06013	3.68386	3.61247	1.49774	2.27932	1.62644
ARRDC4	2.6457	3.54195	2.96864	1.25882	2.17792	1.28836	2.5858	1.01436
ARSA	3.59407	2.81209	2.44798	2.03791	2.17728	1.92638	2.78293	3.74588
ARSB	4.35935	3.9803	4.05849	3.85644	3.75253	4.55247	4.83	4.49089
ARSD	5.46767	4.82922	4.5083	4.9475	4.71869	6.15353	6.02441	3.74157
ARSK	2.20774	1.82212	1.75232	1.85937	1.76617	1.75018	2.5601	2.75809
ARV1	3.68527	3.77273	3.22497	3.80967	3.39547	1.774	2.20977	2.82619
ARVCF	3.6265	3.45009	1.76043	1.77653	2.21677	1.44467	1.84579	3.03245
AS3MT	0.604546	2.98859	2.27501	2.4452	1.9855	1.168	1.64916	2.61565
ASAH1	3.2279	3.51191	3.5307	3.70874	2.90448	2.26484	3.74389	4.20308
ASAP1	6.20984	6.55911	6.65129	6.65715	6.82772	4.35804	7.62038	7.6669
ASAP2	3.19708	5.69141	4.81686	5.34754	4.92044	6.33561	6.23667	6.39102
ASAP3	0.811882	0.937344	0.449429	0.380729	0.291014	0.77947	3.05102	4.39886
ASB1	5.03192	5.47491	5.05576	4.75331	4.05337	6.72957	6.8148	6.53268
ASB13	3.16374	4.22716	2.26183	1.48362	2.81558	4.13385	5.36406	3.64541
ASB16	0.851999	0.963474	0.616358	0.479748	0.291014	0.386259	0.350497	0.647545
ASB3	4.79223	4.93709	3.98117	3.81111	3.59353	2.35952	3.80069	5.54142
ASB6	5.12844	4.63125	4.53076	4.184	4.37792	5.4614	5.66356	5.33417
ASB7	3.64996	3.9493	3.07022	3.17097	3.22497	3.21304	2.65214	2.54819
ASB8	4.60285	4.65234	4.60401	4.80498	4.48523	2.66061	4.005	3.70404
ASCC1	2.4551	2.2944	2.80199	2.62281	2.13881	0.756169	2.74405	1.99874
ASCC2	6.7596	6.59723	6.42426	6.02742	6.33767	8.19665	6.76228	6.74135
ASCC3	5.89075	5.87053	5.67821	5.74171	5.76384	6.91777	5.91061	4.57392
ASF1A	4.95898	4.95294	4.93508	5.24927	4.535	2.64363	4.85047	4.639
ASF1B	6.31086	6.78689	6.31347	6.7162	6.88465	7.20934	6.21205	5.41498
ASH1L	6.10953	5.97638	5.0757	4.81836	4.71641	6.15713	5.7502	6.45238
ASH1L-AS1	4.93539	4.83661	4.33475	3.80436	3.82568	3.72661	4.17153	4.16571
ASH2L	3.6487	3.76919	3.51665	4.05823	4.18911	0.877744	2.56986	2.98185
ASL	5.32704	5.26791	4.93812	4.5955	3.24268	6.1618	4.79587	5.60272
ASMTL	5.48697	6.26459	5.81467	5.96154	5.54377	5.57984	4.79927	5.35806
ASNA1	6.15804	6.13869	5.95601	6.05255	6.2325	6.8819	6.63228	5.90182
ASNS	3.58442	4.42405	2.88479	2.24154	2.27784	1.40436	1.37879	1.77484
ASNSD1	4.33853	4.51084	4.41298	4.34933	3.4898	4.76686	4.02658	3.74174
ASPDH	2.70664	2.46897	0.973428	1.36513	0.694212	1.01042	1.34823	0.928655
ASPHD2	3.37976	4.25607	4.43115	4.70711	4.07758	4.8187	4.45042	3.9915
ASPM	6.78906	7.02336	5.87966	5.98735	6.37403	4.82347	5.41265	7.10258
ASPRV1	2.48967	2.96717	1.57119	1.59646	1.58664	3.05884	2.32869	2.75414
ASPSCR1	7.02923	7.28049	6.56073	6.60299	6.39572	6.64746	5.91695	8.0079
ASS1	3.18951	2.82914	2.38322	2.73996	1.47975	1.20351	2.70244	2.97755
ASTE1	3.14405	3.44784	3.06048	3.41359	2.78251	4.53172	2.46637	2.01703
ASUN	5.79514	5.85057	5.6632	5.73426	5.30278	3.65913	5.51806	6.93327
ASXL1	6.89918	7.27405	6.25142	6.03002	6.03732	7.3331	6.82695	6.89717
ASXL2	6.26804	5.56764	5.52533	5.46849	5.54555	5.90313	6.13062	3.88582
ATAD1	6.10758	6.20949	6.0062	6.23048	5.88303	6.11283	6.89226	6.14351
ATAD2	6.26243	6.54568	5.98714	6.01333	6.32437	4.33689	5.41525	6.90303
ATAD2B	4.58204	4.23726	4.09217	4.05463	3.96717	2.80787	4.45022	3.40606
ATAD3A	5.82413	5.96487	5.56284	5.9897	5.57404	5.24555	6.48788	5.99903
ATAD3B	4.63404	4.63049	3.82314	3.25187	3.33034	4.17089	4.51513	5.7763
ATAD5	5.5624	5.5738	4.7653	4.78884	5.34126	3.37976	3.60555	4.20124
ATAT1	5.20083	5.00614	4.02906	3.82253	4.322	4.99957	5.01462	5.77339
ATE1	4.14661	4.01502	3.47099	3.5174	3.01846	2.79836	3.94237	3.72727
ATF1	5.19176	5.25022	5.04164	5.05244	4.85427	3.4066	4.30685	4.31647
ATF2	5.97917	5.94845	5.61271	5.56695	5.63068	6.11027	6.49075	6.32755
ATF3	4.05415	2.52381	5.43105	2.29396	3.23343	2.64777	6.66939	3.35628
ATF4	9.02731	8.82904	8.86881	8.32281	8.00764	9.23944	8.83664	9.86464
ATF5	4.64149	5.58918	5.36898	5.81536	4.61079	10.0404	6.95773	6.40839
ATF6	5.08848	4.83885	5.11308	5.21482	5.42265	1.92638	3.96602	5.17387
ATF6B	8.28292	8.14909	7.63124	7.68374	7.93556	9.35436	8.51937	7.53395
ATF7	6.2932	5.53546	5.4733	5.73181	5.70341	5.86308	6.52169	5.9205
ATF7IP	7.76031	7.12012	6.60938	6.73868	6.95012	8.02573	7.56567	7.17074
ATF7IP2	3.1429	3.36506	2.82497	2.87046	3.26311	1.60739	1.70111	2.20742
ATG10	4.73785	4.58559	4.59222	4.62548	3.80689	4.36447	4.72085	4.60083
ATG12	5.91703	6.12863	5.50689	5.58114	5.65009	4.33689	5.4899	5.3486
ATG14	4.04146	3.60928	2.80777	2.63946	3.21272	3.77056	4.71669	5.08948
ATG16L1	3.72427	3.58508	3.29344	3.28021	3.11228	0.921055	3.50437	5.46235
ATG16L2	6.05984	6.12387	4.66474	4.39108	4.13282	3.97053	3.79774	6.15461
ATG2A	6.71314	6.33695	6.06427	5.84043	6.5372	8.44293	7.70149	7.14238
ATG2B	5.76382	5.66785	5.30078	5.00126	4.73048	5.04378	5.96278	6.64881
ATG3	6.83666	6.85017	6.69568	6.65226	6.60405	5.90691	6.66435	5.58667
ATG4A	3.34682	2.79317	2.95103	3.17121	2.56694	3.14641	3.0685	2.99077
ATG4B	7.50474	7.37197	6.59518	6.43555	6.48307	8.46555	7.80893	7.89811
ATG4D	2.41441	2.50208	2.48027	1.98149	2.26183	2.39561	1.92922	3.3529
ATG5	5.15291	5.06404	4.68114	4.86745	4.19566	3.94462	4.63909	4.73544
ATG7	3.97393	3.70686	3.66715	3.64357	3.46597	2.87165	4.00585	3.2335
ATG9A	3.39087	2.76596	2.84097	2.61436	3.00045	1.58087	2.70543	2.75649
ATHL1	8.77946	8.8443	5.69797	5.07816	2.12565	6.91435	5.8176	6.03223
ATIC	6.85289	7.2677	7.78904	7.97362	7.61525	6.54538	8.5037	7.61374
ATL2	5.05081	5.22907	4.89453	4.63122	4.72208	4.7703	5.39808	3.94767
ATL3	6.55175	6.71491	6.10888	6.38867	6.46132	6.82694	6.47081	5.43741
ATM	1.28983	0.660381	0.92486	1.43989	1.50411	0.948975	0.919149	1.37016
ATMIN	4.93208	4.80857	4.1692	4.51074	4.44679	4.26675	5.24494	3.5121
ATN1	6.76394	6.86062	5.64631	3.57168	5.87314	6.41789	6.39238	8.15811
ATOX1	6.2613	6.66843	6.41151	6.78532	5.88722	6.29979	6.83924	4.87598
ATP10D	2.96338	2.68527	2.77284	2.72443	3.25422	0.234501	1.569	2.31005
ATP11A	4.78005	5.2367	4.40453	4.82838	4.55572	3.26424	3.96472	4.29899
ATP11B	6.96865	6.48988	6.84068	6.54046	6.51785	6.61607	6.8098	5.32882
ATP11C	5.6835	5.86497	5.74486	5.70882	5.58072	4.02844	5.54605	5.8812
ATP13A1	6.7084	6.95199	6.2211	5.98872	5.74417	6.71255	6.4827	5.67965
ATP13A2	6.29183	6.63675	5.5513	5.63417	6.06313	7.10213	6.88188	5.63741
ATP13A3	5.48528	5.62422	5.54425	5.2066	5.84725	4.17832	5.1178	4.74959
ATP1A1	7.44528	7.81848	7.38309	7.57176	7.46585	6.55098	7.78951	5.66954
ATP1A3	2.26439	2.79847	4.2137	3.90024	4.48803	4.40939	4.21545	2.95066
ATP1B3	5.78556	6.42685	6.15221	6.15844	5.58039	4.6272	5.27176	5.27901
ATP2A1	1.84479	2.16511	1.1398	0.722903	1.4769	1.85778	1.14405	2.20992
ATP2A2	4.97794	4.82426	4.36349	4.56462	4.77236	1.94411	3.78968	4.65446
ATP2A3	8.43438	7.6553	6.06001	6.78067	6.59859	8.66708	4.62504	4.49076
ATP2B1	4.06506	2.65352	3.21459	3.63081	2.44015	2.81168	4.57425	3.5191
ATP2B4	8.7478	8.64661	8.39756	8.25141	8.12483	8.40728	8.68644	8.71745
ATP2C1	2.488	1.07039	1.73855	1.95103	0.640621	1.58544	0.347666	0.225275
ATP5A1	8.07827	7.99401	8.57829	8.42904	8.37773	6.13344	7.93636	7.59466
ATP5B	8.19196	8.14549	8.54607	8.72658	8.63908	7.11947	8.39466	7.7218
ATP5C1	8.0232	8.16241	8.32981	8.56529	8.45913	6.44791	8.74631	7.09199
ATP5D	7.85483	8.19756	8.00237	8.15259	7.68495	8.17588	7.32812	7.48165
ATP5E	9.39239	9.65064	9.14551	9.12819	9.45172	9.74956	9.38596	9.38167
ATP5F1	6.46593	6.33953	6.56097	6.74398	6.58784	4.37365	6.16325	4.51077
ATP5G1	6.69209	7.41166	6.99112	7.28359	6.97786	6.83499	6.33457	4.82576
ATP5G2	10.3068	10.4645	10.4954	10.6308	10.5785	10.4902	10.3963	8.99966
ATP5G3	7.34152	7.68724	7.81715	8.02445	7.86905	6.5939	7.74929	5.83146
ATP5H	5.46899	5.94271	6.07055	6.21507	5.6733	3.70929	4.59404	5.15979
ATP5I	9.55547	9.5053	10.2512	9.92902	9.12982	9.86486	9.21215	10.8504
ATP5J	2.84207	2.75393	3.18055	3.40245	3.90728	1.98185	2.88567	1.97856
ATP5J2	7.04838	7.67872	7.63462	7.98971	7.59061	4.84837	5.75624	5.43783
ATP5L	9.73589	10.0913	10.3776	10.3982	10.4353	8.7009	10.4174	10.1021
ATP5L2	2.13455	2.12961	1.66925	1.35445	1.11237	1.19188	2.49493	1.97214
ATP5O	7.50645	7.82821	8.00041	7.8293	8.7288	7.3575	7.89961	7.73646
ATP5S	4.78484	4.77729	3.94715	4.02826	4.96881	4.83668	5.16346	3.77737
ATP5SL	5.44152	5.17033	5.15231	5.17271	5.61985	4.07301	4.62103	3.86834
ATP6AP1	6.98085	6.70397	6.86875	7.04268	7.25124	7.69447	7.60553	5.51764
ATP6AP2	4.97124	4.776	4.80103	5.06893	4.97272	2.81752	4.76713	4.36373
ATP6V0A2	2.11653	1.57095	1.60241	1.47353	2.32869	0.386259	0.683921	1.01328
ATP6V0B	5.53793	5.57841	5.36606	5.57518	5.67094	3.46611	4.95866	5.20776
ATP6V0C	7.32917	7.62447	7.23262	7.45905	7.33187	6.24032	7.1532	5.29791
ATP6V0D1	5.66337	5.23988	4.86985	5.32115	5.32461	5.33403	5.26915	4.21886
ATP6V0E1	8.26818	8.41424	8.41935	8.7734	8.13319	9.8495	8.78428	7.20255
ATP6V0E2	2.66971	1.83653	3.57978	3.58838	3.09626	3.64628	3.24123	2.01703
ATP6V1A	3.61241	2.62772	2.59872	3.25437	3.08729	1.7137	2.03896	1.37016
ATP6V1B2	5.09887	5.14877	4.9986	5.00273	4.0036	2.70664	5.78628	6.32604
ATP6V1C1	4.68094	4.37201	3.9632	4.06121	3.76325	2.1334	4.0568	5.68609
ATP6V1D	6.1083	6.1053	5.91752	5.84839	5.66741	6.30236	6.0881	6.32851
ATP6V1E1	5.73844	5.84039	5.65868	5.92575	5.98951	4.49704	5.54743	5.4686
ATP6V1G1	6.27116	6.3177	6.02017	6.00064	6.31537	3.83314	5.73621	6.39595
ATP6V1G2	1.85439	1.36177	1.79556	1.75382	1.90323	1.63807	4.50903	6.59565
ATP6V1H	4.40439	4.71012	4.56824	4.69858	5.0932	1.13159	4.0889	3.69638
ATP7A	4.00549	3.93164	3.81885	3.72279	3.50265	3.94369	4.66166	2.55127
ATP7B	1.64339	0.835924	1.2762	0.614945	0.153157	0.674009	1.00108	2.24428
ATP8A1	5.06374	5.18737	5.1277	4.77684	4.85002	3.16302	5.58034	5.38633
ATP8B2	6.22439	5.34357	4.74384	5.48306	4.77093	5.02534	4.3242	5.53051
ATP8B3	2.95643	3.21054	2.40613	1.56145	2.40613	1.33685	0.956057	2.57507
ATP9B	5.6584	5.54141	4.72525	4.48488	4.72118	6.02751	5.60862	6.3083
ATPAF1	5.38905	5.44015	5.49927	5.37586	5.19194	5.07874	5.01638	3.88259
ATPAF2	4.60015	4.56788	4.45782	4.46002	4.33425	5.69907	4.01779	3.69783
ATPBD4	3.19424	2.67728	1.99059	2.14323	2.40449	0.810649	1.65031	2.03721
ATPIF1	6.6885	7.24922	7.61497	7.7608	6.80959	3.85748	6.09311	6.27371
ATR	5.31692	5.06357	4.57951	4.77423	4.95459	4.98737	4.31317	3.31882
ATRAID	6.06483	6.3305	5.94881	6.42396	6.05871	3.95503	5.62622	4.49131
ATRIP	3.8168	3.29815	3.19235	3.46336	3.15332	3.24876	3.46682	3.38674
ATRN	5.21434	4.8177	4.77858	4.38128	4.29164	3.42297	5.22539	5.53869
ATRX	4.67248	4.30001	3.95131	4.45289	4.23469	1.05658	2.54226	4.48633
ATXN10	6.18593	6.10326	6.69963	6.67283	6.62986	4.59311	6.81642	6.06516
ATXN1L	5.29917	4.94951	4.87032	4.4363	4.30177	5.27042	6.48998	6.0509
ATXN2	2.93282	2.81188	2.76893	3.12077	3.15121	1.26634	2.22651	2.48967
ATXN2L	7.756	7.99979	7.26658	7.2631	7.81953	7.4446	7.56221	7.92187
ATXN3	5.85464	5.7928	5.89622	5.72113	5.59492	6.12732	6.46384	7.53037
ATXN7	2.76097	2.58652	1.95047	1.65237	2.14111	1.51197	2.81752	3.00036
ATXN7L1	3.81701	3.35311	4.83345	5.01375	4.32445	2.13044	3.66772	3.1811
ATXN7L2	3.83799	3.60288	2.72039	2.65421	3.22782	2.2021	2.59932	2.47781
ATXN7L3	6.98807	6.28834	6.04351	5.8291	6.13938	6.67707	6.06524	6.30192
ATXN7L3B	7.89012	7.65666	7.50819	7.54513	7.57556	7.17856	7.53635	6.28107
AUH	3.46441	3.68678	3.52049	3.40586	2.90371	2.66278	3.4631	3.65197
AUNIP	3.36919	4.09153	3.63052	3.87853	3.59878	1.82782	2.24245	4.23603
AUP1	7.0864	7.62389	6.39958	6.41169	5.79959	5.4446	5.39268	7.27764
AURKAIP1	6.94498	7.55546	7.48588	7.53358	6.84976	3.52331	6.13351	8.18808
AURKAPS1	3.73731	3.59365	3.57864	2.51614	2.42747	3.16003	3.61783	4.97115
AURKB	4.10249	4.82074	3.47164	3.72879	3.7513	1.95084	1.14731	4.00504
AUTS2	7.97701	7.77125	5.99338	6.08273	6.52067	6.94869	5.78291	8.22453
AVEN	3.4732	3.38571	4.14702	4.34564	3.57918	2.20508	3.62059	4.89719
AVIL	2.47508	1.91303	1.99657	1.31267	0.83875	2.27873	3.1491	5.64795
AVL9	4.35537	4.38263	4.46163	4.15421	3.77947	4.52359	4.10903	4.57936
AVPR2	2.80694	1.72748	0.285698	1.1127	0.637378	0.771463	0.352759	0.697774
AXIN1	5.72795	6.33908	5.29144	5.48346	4.96461	5.88756	5.38118	5.32272
AZI1	4.35857	3.94148	3.53387	3.54603	3.48388	4.40565	2.72977	3.77278
AZI2	2.64027	2.5634	1.67356	2.05987	2.00953	1.06247	1.86453	1.93527
AZIN1	6.89452	6.8117	6.69925	6.83028	6.95859	5.86589	7.72053	6.34934
B2M	10.663	10.9747	10.8643	11.2618	10.8864	8.90053	8.78194	6.79354
B3GALNT1	2.82089	3.08006	1.45575	1.60573	0.637378	0.648465	0.219711	1.80385
B3GALNT2	3.76182	4.47037	4.77078	4.56236	4.37962	2.25656	4.00221	4.60671
B3GALT4	2.69566	2.13291	1.84016	1.94767	1.03808	2.07724	1.02751	1.77631
B3GALT6	5.85051	6.20118	5.59886	5.98915	5.30796	4.46888	5.58945	4.47658
B3GALTL	2.15364	2.19692	1.69844	1.24732	0.531569	1.7379	1.97049	1.30129
B3GAT3	4.93652	5.13998	4.32366	4.05294	4.08513	5.58906	4.02591	3.67333
B3GNT1	2.63122	2.66607	3.07416	2.8885	2.91638	1.03034	2.29308	1.33942
B3GNT2	7.06409	7.08876	7.50559	7.38538	6.57051	8.82283	7.74532	7.86089
B3GNTL1	6.70566	6.92173	5.55805	5.59784	4.98957	6.10093	5.03835	6.50001
B4GALT1	6.06169	6.15754	4.93614	5.51452	4.81752	6.22638	4.61052	3.59938
B4GALT2	4.04085	4.99399	4.11898	4.20645	3.36954	5.12794	3.90149	3.75419
B4GALT3	5.00401	4.84051	4.68625	4.87961	4.82736	4.93518	4.78128	4.86389
B4GALT4	3.86473	3.57398	3.0697	3.00441	2.93904	3.51153	3.69988	3.53667
B4GALT5	1.35021	1.79701	1.84398	2.96975	3.8008	3.56468	4.32575	3.43543
B4GALT6	4.96535	6.06698	4.07515	3.74201	3.30546	5.50522	4.5764	3.50653
B4GALT7	4.12623	3.89598	3.36744	2.99041	2.79597	3.36422	3.98691	3.06299
B9D1	0.851999	0.848398	2.43736	2.50665	0.830661	2.62842	2.30349	1.62363
B9D2	3.67864	3.38294	3.07852	2.95949	3.13291	2.28437	3.43863	2.95903
BAALC	6.77781	8.24605	3.7866	4.35029	1.85878	1.65512	5.64227	3.74809
BABAM1	6.56149	6.49256	6.24592	6.23659	6.13494	4.37751	5.88729	6.20273
BACE1	4.36817	4.35759	3.90135	3.33999	1.00036	2.11503	4.99111	4.95622
BACH1	3.5186	3.20727	3.2289	3.47897	3.55336	1.87243	2.02396	2.07963
BACH2	5.54663	4.90009	5.40417	5.33382	4.65111	2.77495	4.17899	6.99835
BAD	4.92332	5.06113	4.87706	5.09134	4.64322	2.09609	3.89826	4.69402
BAG1	5.2575	5.65873	4.70534	4.83345	4.54288	1.4691	3.76341	4.04701
BAG2	1.56608	2.64085	1.23695	2.01774	1.26544	0.234501	2.78827	2.9412
BAG4	4.7423	4.69385	4.47726	4.73116	4.69432	6.58242	5.20028	4.4019
BAG6	7.21027	7.53612	7.09777	7.24844	6.75191	7.78803	6.98758	7.02061
BAGE2	6.48215	6.20953	6.04239	5.91079	6.23501	5.88164	5.61422	5.54274
BAHCC1	7.58902	8.39232	7.29635	6.42642	7.93138	9.33575	4.84225	5.25202
BAHD1	5.5843	5.01634	4.72468	4.55615	4.3732	5.63464	5.0106	4.53531
BAIAP2	2.82171	4.07908	1.71194	1.19661	2.28155	1.24945	2.62924	1.75403
BAIAP2-AS1	2.60928	2.31513	0.802814	0.623399	1.11103	0.312665	0.527571	0.644318
BAIAP2L2	2.73238	1.64201	2.04299	1.23634	1.32797	2.9606	1.60857	3.72252
BAK1	5.30482	4.7157	4.97363	5.12662	4.95226	6.02912	5.93524	3.92329
BANF1	5.73828	6.35129	6.12442	6.32862	5.62933	5.26799	6.02029	5.99646
BANK1	6.97858	5.23869	5.53333	6.16551	6.36114	2.82507	4.12193	4.2969
BANP	3.9574	3.94026	3.39965	3.67209	3.16896	2.98623	3.03624	3.87032
BAP1	7.0662	6.94451	6.61714	6.76222	6.90338	8.51268	7.46637	6.36307
BARD1	6.68307	6.83556	6.61407	6.18645	7.22984	6.13402	7.11714	6.4744
BATF	3.69933	4.4442	2.21847	2.50627	2.4547	2.14861	1.4939	2.37518
BATF3	2.21723	1.52381	1.7405	1.36429	1.83451	1.49774	2.33214	3.42841
BAX	6.93977	7.07854	6.52892	6.3577	6.85239	5.91743	6.47882	7.0272
BAZ1A	5.41032	5.46442	4.87627	5.09681	4.934	3.17648	4.31165	4.74023
BAZ1B	6.11879	6.09938	5.84757	5.90696	5.8788	2.76903	4.20148	5.37438
BAZ2A	8.34796	7.8064	7.83552	7.72453	8.17249	8.85302	8.32177	6.9815
BAZ2B	6.26636	5.32941	5.43808	5.49384	5.10364	5.46597	0.686164	3.17049
BBC3	3.02751	3.15882	3.37497	3.67666	1.96901	4.89603	1.3749	0.74932
BBS1	4.77845	4.5169	3.89015	3.67903	4.03426	3.61489	4.22855	5.16475
BBS12	1.32423	0.887525	1.36093	1.21319	1.00755	1.02326	0.525568	1.57192
BBS2	5.8369	5.74384	5.54125	5.27396	4.93442	6.45412	6.92609	6.35561
BBS4	2.3051	2.68527	1.71194	1.45969	1.50792	1.54918	2.52832	1.40163
BBS7	2.19881	2.27217	2.31063	2.37782	2.04632	0.833497	1.41224	2.49249
BBS9	4.22072	3.6569	3.36786	3.62976	2.83865	2.13947	3.50557	3.95972
BBX	7.76283	7.4113	7.60938	7.39744	7.91684	6.11306	7.20874	6.33502
BCAM	0.804467	1.11437	2.51602	0.9241	2.74006	3.79004	4.84589	4.69304
BCAP29	4.72841	4.57864	3.74281	4.36755	3.61335	2.21086	3.59216	3.67067
BCAR3	2.83066	2.12961	2.33885	2.44652	2.36093	0.956057	5.01995	5.18442
BCAS2	6.49104	6.49033	6.78977	6.43441	6.68475	7.39661	7.53093	7.3327
BCAS3	5.97942	4.98609	4.9674	4.98862	4.3407	6.82053	4.91597	5.13732
BCAS4	4.05528	3.31701	4.39029	3.87632	4.72345	5.65875	7.23899	7.87819
BCAT1	5.37686	5.76107	6.26978	6.27973	5.53566	3.22751	6.18008	5.67257
BCAT2	5.11987	4.82166	5.57336	5.90647	5.92045	3.53026	5.55084	5.8523
BCCIP	6.0388	6.29805	6.343	6.32233	6.42698	4.17237	5.62978	5.29913
BCDIN3D	1.67039	1.76808	1.96938	1.71831	1.29278	1.19755	1.49031	1.01078
BCDIN3D-AS1	0.705757	0.321928	0.223423	0.231432	0.354452	0.648465	0.686164	0.292193
BCKDHA	4.34965	4.08602	4.29068	4.14629	4.6267	3.54529	4.66004	4.08474
BCKDHB	4.21074	3.79981	4.17927	4.19361	3.91972	2.38805	4.75892	4.63958
BCKDK	6.48278	6.32256	5.7131	5.72059	6.30068	6.8086	6.37843	6.6012
BCL10	2.84117	2.3846	3.13955	3.56224	2.8125	0.665848	2.09778	2.49326
BCL11A	7.40711	6.99582	7.14817	7.27267	7.68692	5.08551	6.79049	7.91243
BCL11B	1.64662	1.25126	0.285698	1.80756	0.222805	1.36849	2.84569	1.45969
BCL2	7.61222	7.56917	5.66052	5.57045	6.10152	8.98568	6.31236	4.95443
BCL2A1	1.10668	1.43296	2.37407	2.82812	1.18967	1.76998	0.636451	0.360083
BCL2L1	7.94852	7.79407	7.59487	6.40161	6.91354	8.59592	7.00315	7.77484
BCL2L11	1.8675	1.84217	1.97783	1.05068	1.0827	2.27873	4.12329	3.72895
BCL2L12	6.6221	7.01522	5.98425	6.47004	6.92145	8.82038	6.81225	6.20951
BCL2L13	5.26709	4.79999	5.15001	5.1189	4.95489	6.28573	5.48393	4.63517
BCL2L2	2.67118	2.16221	1.91361	1.7379	1.15801	1.44943	1.57821	2.94579
BCL6	6.34904	5.91941	5.92797	5.1845	5.11649	3.99512	6.90247	5.60517
BCL6B	3.12474	3.24831	3.13348	2.18158	4.03984	6.53531	0.151209	2.3864
BCL7A	5.832	4.39136	5.85817	5.35244	6.00291	5.22414	5.73495	5.36634
BCL7B	3.54059	3.24967	3.16832	3.40851	3.24092	2.17265	1.84398	1.9749
BCL7C	4.40139	4.90292	4.16515	4.50166	4.25939	4.81057	5.15472	4.5363
BCL9L	6.44867	6.18332	5.75941	5.76673	5.03373	8.02462	6.49625	7.14023
BCLAF1	7.11084	6.94653	6.61119	6.41093	7.03156	5.82882	7.60116	6.35146
BCOR	6.3848	6.22354	5.91442	6.23079	6.86132	3.72558	4.83592	5.40601
BCR	8.97459	8.18468	8.14959	7.6193	8.17112	10.8091	9.46383	9.6311
BCRP3	7.01244	6.47174	6.60289	6.53972	6.83397	5.26067	7.01954	6.97963
BCS1L	6.00717	6.23086	5.30668	5.06553	4.88687	5.83632	5.6717	6.8989
BDH1	5.30887	6.21203	6.23041	5.75233	5.617	4.31277	5.15026	5.88787
BDH2	5.39019	5.37827	4.84842	5.00457	4.8213	5.41682	5.07931	4.71573
BDP1	6.35404	6.0939	5.965	5.90368	5.71618	4.85167	6.55626	6.41906
BECN1	6.62901	6.39395	6.24948	6.32839	6.52346	6.43646	5.97043	5.48072
BEND3	3.2969	3.52525	2.41886	2.77294	3.08636	3.60277	3.72857	4.37219
BEND5	5.03661	4.7575	5.2926	4.9201	5.08023	6.28263	4.84024	4.46659
BET1	4.96301	5.57966	5.40422	5.33382	5.12879	4.8502	4.33553	4.18369
BET1L	4.27962	3.7855	3.75066	3.61371	4.39218	3.00971	3.88206	2.47742
BFAR	5.14761	5.25955	5.01688	5.00778	4.84127	5.4083	5.55775	4.88516
BGLAP	2.52168	2.89152	2.28259	2.93697	2.52945	2.13044	2.18015	2.76373
BHLHE40	4.96484	4.35628	2.68044	3.95931	1.61636	1.06901	3.3652	2.09271
BICD1	0.705757	0.879706	0.983678	1.09457	1.04229	0.723777	1.07176	1.27381
BICD2	6.79309	6.24916	6.19518	6.13958	6.21864	7.75701	6.82314	7.34321
BID	2.23266	2.09102	1.61565	1.92029	2.52394	1.14991	1.00576	0.594071
BIN2	4.8385	3.79374	5.33248	5.91568	2.67231	4.27992	3.71677	3.98308
BIN3	6.06202	6.17092	5.87924	5.97058	5.73097	5.64754	6.40428	5.94547
BIRC2	5.90707	5.91514	5.93751	5.88879	4.95364	5.45164	5.22903	5.43383
BIRC5	6.61695	6.94996	6.19809	6.32029	6.31298	5.37379	3.66823	6.04849
BIRC6	5.61145	5.48211	5.2575	5.12821	5.43379	4.49349	5.71127	4.18078
BLK	3.47884	4.22855	2.86146	3.50951	4.47515	1.68885	1.30801	3.54609
BLM	4.73628	4.90766	4.09322	4.40129	4.63302	2.89171	1.88577	2.75852
BLMH	6.47828	6.394	6.63765	6.49168	6.7959	4.98482	5.14537	4.83157
BLNK	8.86115	8.52507	8.31541	7.96684	7.90125	8.92094	8.67559	8.58399
BLOC1S1	5.7961	6.19789	5.90093	6.46375	5.98458	2.99801	4.80374	4.56958
BLOC1S2	4.1842	4.34295	3.96074	4.09263	4.00401	3.05736	3.92799	3.66334
BLOC1S3	3.96005	3.16808	3.07776	3.22296	2.3444	4.30462	3.65111	4.80248
BLOC1S4	4.38933	4.74187	4.59738	4.46392	3.75596	4.53984	3.44394	2.69432
BLOC1S5	5.31283	5.2101	5.30091	5.18727	5.03745	5.48109	5.11772	4.72596
BLOC1S6	5.81774	6.15714	5.99261	5.89015	6.15098	5.14741	5.63791	5.87639
BLVRB	5.13391	4.37083	6.11452	4.83193	4.98201	6.09409	4.30958	5.90772
BLZF1	3.2834	2.98887	2.76988	2.65214	2.4351	1.06281	2.72563	4.73249
BMF	5.86001	4.69368	5.60937	5.26272	6.31059	7.49025	4.87207	4.44258
BMI1	4.82416	4.96371	4.39749	4.93353	4.19759	2.19629	4.37869	4.41163
BMP1	4.19845	5.16068	3.10911	3.22828	3.26566	4.70899	4.91351	5.01679
BMP2	3.85375	4.63081	5.82607	5.47003	6.65884	6.0402	3.58988	1.62807
BMP2K	6.30492	6.02946	6.48048	6.08147	5.7463	4.38657	7.07617	6.17836
BMPR2	1.7761	3.91633	3.12507	3.59777	0.539035	0.99675	5.2272	3.91303
BMS1	2.94392	3.08534	2.96956	3.25119	3.03369	2.08678	3.15015	3.17544
BMS1P1	1.95903	1.55385	2.41886	2.16108	1.69198	1.67627	2.15007	2.01632
BMS1P4	5.11374	4.95722	5.3181	4.91442	5.13894	4.51595	5.52182	6.20021
BNIP1	4.01351	3.78801	3.85828	3.89244	3.41414	2.87539	3.67095	3.67965
BNIP2	6.01846	5.6758	5.31902	5.83815	5.69195	4.42079	4.73376	3.20672
BNIP3	1.06695	1.82375	1.35727	0.8746	5.98734	4.64013	5.32157	3.58514
BNIP3L	5.86233	5.77368	6.68926	5.95189	6.38592	7.76215	7.01126	6.43005
BOD1	4.27943	4.30415	4.49525	4.44708	3.79291	3.49851	3.81352	4.05337
BOD1L1	5.74234	5.68413	5.16489	5.15474	5.71684	3.83223	4.92234	3.65855
BOLA1	2.91428	2.80343	2.51248	2.92856	2.18269	2.51084	2.32323	2.24336
BOLA2B	6.21016	6.91412	6.66578	6.56631	6.45714	7.02922	6.78139	6.79659
BOLA3	4.87823	5.37175	5.17205	5.23732	5.34899	3.03298	4.93249	5.50351
BOP1	7.07049	7.80875	7.28783	7.30917	5.76125	6.55215	6.54992	7.61098
BORA	4.39307	4.76495	3.89259	3.72781	3.67678	3.25308	2.42075	3.99182
BPGM	2.4614	2.53232	3.74087	1.52005	3.10333	3.99928	3.71705	4.43316
BPHL	1.39149	2.07245	2.1003	2.43976	1.56365	1.60763	3.88869	3.95615
BPNT1	3.50118	3.40959	3.6081	3.86592	4.28133	2.20789	3.26191	2.55176
BPTF	6.90631	6.54055	6.12221	6.12828	6.3185	7.1038	6.2645	5.02084
BRAF	7.25421	7.18174	7.09476	7.04688	7.37331	8.41015	8.41962	7.19354
BRAP	6.10466	6.06483	6.2899	5.86944	6.18011	7.27456	6.76174	5.56818
BRAT1	5.96938	5.91204	6.03467	6.39266	6.2412	6.62113	5.16348	4.38004
BRCA1	5.78401	5.98662	4.65478	4.91528	5.17624	3.49978	2.92495	4.2791
BRCA2	4.34195	4.68288	3.69259	4.16639	4.04728	1.64685	2.70609	2.92685
BRCC3	2.96578	3.34873	1.83855	2.20789	1.92638	1.8799	2.8984	4.08593
BRD1	6.51935	6.45264	5.85472	5.71338	5.46521	5.95666	5.56759	6.39885
BRD2	8.55699	8.17197	8.01775	7.79248	7.60222	6.01661	7.41678	8.01961
BRD3	7.16482	6.75343	6.88269	7.04211	7.02414	7.28075	7.44188	7.55654
BRD4	8.5243	8.13326	8.20156	8.30214	8.29265	7.28315	8.25809	8.70011
BRD7	5.71121	6.11509	5.59449	5.63371	5.54699	3.5568	5.02359	5.73011
BRD8	0.492622	0.556307	1.18618	0.697774	0.882447	0.164786	1.03422	1.0939
BRD9	6.46952	6.60348	6.4552	6.10949	5.883	8.47647	7.2826	9.0648
BRE	2.88264	2.67378	1.97288	2.08219	2.24808	0.85599	1.24914	0.480265
BRF1	6.80159	5.91038	5.6912	5.16972	4.70498	5.50848	5.73155	8.0314
BRF2	4.1957	3.81578	3.8746	3.89864	4.06402	4.92327	4.79564	4.03483
BRI3	6.84066	7.16546	6.25627	6.3085	6.15895	6.86675	5.62321	4.94659
BRI3BP	5.68593	6.8371	6.29874	5.99103	6.13757	7.75551	6.2224	7.10083
BRICD5	4.63961	5.24058	3.461	2.91121	2.42452	3.29888	2.58075	3.97462
BRIP1	4.10501	4.51226	3.83734	3.98891	4.0268	1.43962	1.77019	3.80359
BRIX1	6.23982	6.86653	6.89225	6.91902	6.62518	4.22936	5.73788	6.75294
BRK1	6.84058	6.70494	6.96544	7.25681	7.03131	5.30075	6.81216	5.42963
BRMS1	6.176	5.83523	5.67329	5.53484	5.04954	6.86476	5.87874	7.03756
BROX	1.64247	1.35643	1.48259	2.29396	1.87971	0.234501	0.787432	1.59813
BRPF1	2.48684	2.38722	2.41954	2.52055	3.02627	0.631337	1.68122	2.46284
BRPF3	5.55841	5.48673	5.46568	5.1152	5.31497	6.82514	6.17672	5.74392
BRSK1	2.98614	3.18998	1.96938	2.2857	2.39259	5.58622	1.15348	0.594071
BRWD1	7.23899	6.89783	6.62626	6.15741	7.17374	7.68292	7.71933	7.91491
BRWD3	3.60265	3.42579	3.08321	3.47086	3.23412	1.37907	3.27873	3.43676
BSCL2	5.73798	5.36124	5.02815	4.909	5.01721	6.78552	4.91169	4.71614
BSDC1	5.14407	5.20557	4.79699	4.66206	4.67802	2.84197	4.86916	5.39319
BSG	7.67976	7.76676	8.94703	8.86719	7.74449	8.37497	7.68913	7.45979
BSPRY	4.24325	4.63285	4.5266	4.95668	3.49493	2.86612	5.43883	3.91303
BST2	7.98307	7.85087	6.55826	6.94016	7.49272	6.80563	8.02551	6.66732
BTAF1	6.65519	6.09095	5.76463	5.38113	5.0211	6.59982	6.52344	7.58527
BTBD1	5.5083	5.84189	5.78407	5.8937	6.21014	2.78272	4.61771	4.84328
BTBD10	4.75422	4.07451	4.74314	4.27936	4.61474	5.15611	5.91712	4.83486
BTBD11	3.03404	2.24062	3.01685	1.05068	2.34013	2.30889	4.30031	2.95847
BTBD2	7.5408	7.42812	7.54637	7.45604	7.63305	8.45351	8.15948	7.9919
BTBD3	5.01685	4.65687	3.85205	3.64651	3.70216	2.67965	5.27143	5.811
BTBD6	6.07539	6.09387	4.69098	3.90612	4.23089	4.69769	5.59765	7.47251
BTBD7	5.67883	5.57177	4.67279	4.59985	4.27475	5.7107	5.44157	5.17067
BTBD9	5.10637	4.71419	4.39125	4.33621	3.58646	4.95566	5.77543	6.25456
BTD	3.54893	3.07938	2.67423	2.89171	3.15947	3.84624	3.50881	3.28511
BTF3	9.46233	9.52266	10.3157	10.4529	10.4571	8.83277	9.97842	8.76614
BTF3L4	4.37608	4.75849	4.80916	4.89217	4.89407	2.11803	4.70868	3.43015
BTG1	7.28403	7.08011	7.95567	7.67437	8.04854	3.54985	8.63875	6.9733
BTG2	7.82483	6.76701	7.81359	6.825	7.43577	6.01761	7.82787	8.78033
BTK	6.73485	5.96997	6.42265	6.65587	6.44644	4.69251	6.5328	6.01895
BTN2A1	6.03875	5.77605	5.82086	5.44019	4.63662	6.80787	4.29223	5.16692
BTN2A2	5.60165	5.34915	5.40875	5.16386	4.46901	5.4162	1.58376	0.839153
BTN2A3P	3.01632	2.8503	1.89995	1.6774	0.879706	1.80116	0.219711	0.154454
BTN3A1	4.18198	4.20844	3.60039	3.78754	3.44751	2.52494	1.86453	1.39753
BTN3A2	7.3947	7.07778	6.74228	6.57432	6.97154	6.99801	5.03562	3.70404
BTN3A3	4.41721	4.77218	3.74991	4.1099	3.95331	1.26063	1.20414	1.30188
BTRC	4.86505	4.61035	4.38709	4.3292	3.89666	4.48152	4.53222	4.84972
BUB1	5.97258	6.32007	5.74682	5.78084	5.97627	2.73509	4.95289	5.40235
BUB1B	5.91578	6.30738	5.41679	5.37015	5.5499	4.7177	3.53101	5.15842
BUB3	6.99569	7.20156	6.48286	6.84489	6.92862	6.60094	7.36522	6.11104
BUD13	4.9518	5.09633	4.60054	4.53593	4.38384	5.70352	4.69516	3.97177
BUD31	5.93936	6.24095	5.95636	6.12533	5.65655	4.26956	4.57198	4.59383
BYSL	4.44182	4.31774	4.58219	4.75814	4.54908	3.07485	4.16136	3.73541
BZRAP1	4.6386	8.49603	4.95254	4.72238	6.60686	7.13111	6.63598	7.20214
BZRAP1-AS1	2.19613	2.42948	1.98641	1.68594	1.76447	2.60869	1.70421	1.93301
BZW1	7.56096	7.38798	7.64405	7.45113	7.52883	7.5149	8.25026	6.65868
BZW2	6.77025	7.01711	7.73753	7.82903	7.34573	4.60745	6.24009	4.73121
C10orf10	6.41959	6.36222	6.62682	7.09872	5.1808	8.64117	4.45687	5.14529
C10orf111	0.659011	0.584482	0.344828	0.498251	0.477677	0.45628	0.350497	0.361207
C10orf118	6.41724	6.22017	6.48069	6.4074	5.90171	8.70779	6.88366	7.89967
C10orf12	5.71592	5.64729	5.27832	5.28838	5.47371	6.76593	5.67807	4.34156
C10orf128	1.44917	4.84248	1.49672	3.96371	1.32366	5.35419	1.35248	3.23504
C10orf131	2.12085	1.39534	2.50297	2.04107	2.02981	1.29954	4.03716	3.29146
C10orf137	4.88164	4.85937	4.234	4.21214	4.16659	2.58664	4.27374	5.33614
C10orf2	4.59753	4.59425	5.1409	4.74308	4.99132	4.91303	4.94101	4.3189
C10orf25	2.65924	2.68527	1.87263	1.95829	1.85798	2.28437	2.31716	1.75916
C10orf32	4.1194	4.36443	3.88259	3.94148	4.6963	3.2837	3.68448	3.06772
C10orf47	5.86048	5.81446	4.40844	4.84044	6.02723	7.05433	3.59807	3.94963
C10orf54	6.37967	5.5703	4.82255	5.7095	4.73175	6.47619	5.52102	3.84679
C10orf57	4.73349	4.72577	4.05593	4.20277	1.69777	0.648465	6.13261	4.24477
C10orf76	5.80966	5.49213	5.14017	5.03571	4.92816	5.15761	5.38888	5.51305
C10orf88	3.91332	3.98071	3.4264	3.43956	3.52469	3.88762	3.42351	3.6985
C11orf1	1.35417	1.23879	1.52732	1.5924	1.72268	0.748032	2.35938	1.45733
C11orf10	7.06454	7.31925	6.89334	7.23991	7.07532	7.99213	7.52321	5.87653
C11orf21	5.88429	5.05235	5.86743	6.42132	1.67039	3.96703	3.1756	4.03905
C11orf24	3.19156	3.0861	2.97251	3.81737	3.13258	3.41292	4.48259	4.23469
C11orf30	6.35262	6.3225	5.87113	5.96306	6.30713	7.21544	6.96416	5.57406
C11orf31	7.4838	7.85711	7.67152	7.70897	7.63617	7.03881	7.41793	6.28973
C11orf35	4.30349	4.59994	2.74351	2.69622	1.76447	4.34149	2.53531	3.02822
C11orf48	4.22558	3.66015	3.24785	2.95093	3.00567	2.1334	3.16688	4.22497
C11orf49	4.82405	4.61218	5.14834	5.55129	4.70249	4.93473	5.70048	3.86344
C11orf54	4.60635	4.63055	4.27932	4.21548	3.41637	4.39098	4.69777	3.65713
C11orf57	4.77823	4.68215	4.73371	4.73585	4.29913	2.54362	4.26281	4.47781
C11orf58	7.72138	7.98501	8.00012	8.12745	7.99596	6.64469	8.16499	7.15051
C11orf73	5.82492	5.87771	5.90368	5.89229	5.89221	4.66636	5.86448	5.14062
C11orf74	4.36135	2.55986	3.44877	4.20297	4.18134	3.44288	1.82212	4.10446
C11orf75	3.19085	3.78848	2.92429	2.56986	1.90323	1.95791	1.86176	1.70332
C11orf80	1.14568	1.53331	2.67785	2.64559	1.35811	0.323658	2.99937	3.8628
C11orf82	2.88518	3.34213	2.27068	2.34156	2.99847	1.61188	1.9067	1.91418
C11orf83	4.88728	5.36741	5.01739	5.00484	4.93121	4.74602	4.69017	4.99517
C11orf84	5.46055	6.05509	5.29637	5.33314	5.51015	6.06087	5.20396	5.85871
C11orf95	2.59108	2.07587	1.57216	1.94167	1.45497	2.8269	1.68122	1.75574
C12orf10	4.77054	4.89724	5.12578	5.48383	4.96615	2.62854	3.98673	5.03267
C12orf23	5.63599	6.01153	6.52893	6.0962	5.92355	7.18639	7.57153	6.25763
C12orf29	4.16543	4.27352	4.21113	4.00144	3.87794	3.5533	4.41508	3.6133
C12orf42	2.8534	1.8482	2.69722	3.35558	1.72203	3.80359	1.10702	1.70554
C12orf43	4.39513	4.43035	4.28144	4.35836	4.61903	3.73471	4.52152	4.62141
C12orf44	4.50252	4.63625	5.41304	4.55854	3.8511	4.29715	5.59332	6.08329
C12orf45	3.29536	3.49978	3.98217	3.7939	3.51608	1.68055	3.17592	3.66976
C12orf49	4.48552	4.75609	4.0093	3.79587	4.58541	6.61782	5.88997	4.28466
C12orf52	3.81296	3.7939	3.94823	3.93843	3.21708	2.33314	3.84765	3.70066
C12orf57	7.13832	7.91279	8.13962	7.96031	8.39636	7.18663	8.45939	6.78878
C12orf65	5.2575	5.15593	5.19231	5.14682	4.41366	5.68276	4.89276	5.05569
C12orf66	1.70841	2.31513	2.19959	2.15526	1.64524	0.37629	1.81824	2.3749
C12orf73	4.30845	4.38671	4.50856	4.98834	4.70515	5.95078	5.39616	5.30254
C12orf75	5.19363	6.13881	2.27917	3.54523	4.03378	3.49729	1.0769	1.70266
C14orf1	6.38641	5.98985	6.02287	6.68388	6.2533	7.69808	6.48123	4.37799
C14orf101	4.4649	3.79306	3.68218	3.41095	3.63755	3.63778	5.30725	4.90622
C14orf119	1.95996	2.23297	1.98295	3.00522	2.49262	0.301588	0.990592	1.12565
C14orf142	3.69427	3.57634	3.96357	4.37907	3.82217	1.87971	4.36971	3.74572
C14orf159	5.02115	4.71611	3.82166	3.89205	3.65432	6.99105	5.22277	5.27445
C14orf166	6.9346	7.1368	7.48874	7.38915	7.13358	5.12108	7.41437	7.43168
C14orf169	5.01959	4.9517	4.47713	4.26405	4.31129	5.76058	4.99783	5.01449
C14orf178	5.01134	5.18086	4.11857	3.94359	4.25769	5.0478	4.14033	4.78568
C14orf2	8.26638	8.52188	8.79803	8.79968	8.49203	8.14488	8.67394	8.4588
C14orf28	2.90082	3.06195	3.06643	2.59884	2.36261	3.38743	3.54121	3.47151
C14orf79	1.32279	2.10953	1.24123	1.58015	1.96698	0.578214	1.93452	1.27202
C14orf80	4.4872	4.5806	3.97563	4.24626	3.70238	4.72227	3.44765	4.77157
C14orf93	4.63657	4.17333	4.33693	4.07682	3.49729	2.868	2.86849	4.06018
C15orf23	5.1957	5.50056	4.83976	5.07343	4.67878	3.59276	3.58454	5.05591
C15orf26	0.942984	0.298658	0.53057	0.479748	0.291014	0.446786	1.7583	1.96144
C15orf39	4.5163	3.92196	4.2213	4.85335	3.98564	1.94767	2.80983	2.52431
C15orf40	4.20887	4.28684	4.32521	4.20715	4.4851	3.90029	4.07664	2.90516
C15orf41	2.15235	1.84217	1.8673	2.69354	1.41981	2.72094	2.8801	2.88596
C15orf52	3.60834	3.96435	3.13348	3.18261	1.08134	3.38357	1.49774	4.33635
C15orf57	3.40966	3.20828	3.26544	3.45213	3.36723	0.739848	1.90304	1.93301
C15orf61	3.62141	4.04037	3.57216	4.18856	3.28466	1.55827	1.92828	1.33942
C15orf62	4.15842	4.21746	2.43443	2.38488	2.2458	5.29251	3.65592	2.99422
C16orf13	5.1179	6.10426	4.97019	5.15275	4.42388	5.09654	4.41075	3.14674
C16orf3	2.75916	2.5064	1.24975	1.31267	0.92486	1.7137	2.46637	2.13192
C16orf5	5.81508	4.94244	3.67802	5.56976	5.72342	5.3673	6.71308	5.51682
C16orf52	4.63238	4.63613	4.45167	4.44404	4.21265	4.92856	5.97788	6.60046
C16orf54	5.46253	5.55928	4.93814	5.42217	4.86022	4.63477	4.85095	4.24226
C16orf55	4.55649	5.01783	3.79852	3.09913	2.16076	3.43543	3.24451	5.63387
C16orf58	4.63517	5.2234	4.4064	4.07848	4.285	5.40608	5.96904	5.37029
C16orf59	3.61836	4.4359	3.11653	2.98149	3.61536	2.17281	2.27575	3.70365
C16orf62	5.5232	5.56241	5.01915	5.51125	5.10626	5.04054	4.84955	4.23806
C16orf70	5.58534	5.30635	5.15472	5.21816	5.67282	4.68782	5.9749	6.25826
C16orf72	3.87076	3.75323	4.08411	4.0009	3.60419	2.38543	3.19417	3.38232
C16orf74	0.806118	1.66448	2.15575	1.40054	3.05285	4.23928	5.02974	4.28758
C16orf80	4.97366	5.93435	4.99089	5.24618	4.75622	3.71644	4.38585	3.90905
C16orf86	3.5363	3.36856	2.42881	2.98687	2.96662	4.26956	3.38674	2.56487
C16orf87	4.02396	4.48961	4.83693	4.48784	4.61306	3.72563	5.50654	5.70509
C16orf88	4.24077	4.5783	4.66607	4.37584	4.26142	3.31375	4.10429	3.46611
C16orf93	1.80219	2.64051	0.285698	0.361207	0.876173	0.840765	0.35558	0.646163
C16orf95	0.661294	0.575312	0.352759	0.722903	0.354452	2.01543	2.21785	2.58063
C17orf100	1.93716	1.74028	2.51311	2.99123	1.8088	3.82079	1.03773	0.844787
C17orf103	3.284	2.35938	3.11969	1.24732	3.06755	5.80853	2.43856	3.61406
C17orf107	0.659011	1.41711	0.896078	1.28659	0.479231	0.731618	0.352759	1.23511
C17orf49	6.63555	6.71927	6.41411	6.85641	6.19221	6.12886	5.75418	4.50602
C17orf53	3.40817	3.83532	2.37671	2.64766	2.91571	3.08287	1.07039	1.33342
C17orf59	4.58358	4.37027	4.59804	4.58099	3.95103	5.04096	4.53618	3.41596
C17orf61	3.65564	3.63836	3.96019	4.16659	4.35569	2.25656	2.336	2.75724
C17orf62	6.36714	6.58649	5.6716	5.51835	5.76747	5.68849	5.08623	5.00785
C17orf67	3.28688	3.87017	4.37323	3.72443	4.10878	2.75713	4.36643	5.37986
C17orf70	4.40824	4.42553	4.1259	4.27087	4.38643	4.09356	3.63424	3.13397
C17orf72	1.77968	4.12222	0.616358	0.318461	0.291014	2.81168	0.769772	1.49185
C17orf75	3.8301	3.88152	3.07253	3.28288	3.2235	2.08984	1.86453	3.07852
C17orf76-AS1	1.8675	1.49595	2.47132	2.01846	1.81435	1.88694	1.22033	1.13027
C17orf79	3.4049	4.02374	4.09297	3.95926	3.69961	2.47755	2.36345	2.35699
C17orf80	2.8672	2.41576	2.82028	2.77516	2.63145	0.763836	0.950842	2.03615
C17orf85	6.9877	6.99683	6.7073	6.57459	6.56125	5.64246	6.55955	7.62193
C17orf89	4.17728	4.76083	5.07788	4.55854	3.69438	4.72077	3.07459	4.66132
C17orf97	0.602172	0.565597	2.3553	2.21894	2.34383	0.614003	0.578697	1.01078
C18orf21	4.79054	5.20171	5.02275	5.04758	4.88499	2.33585	3.7845	3.87381
C18orf25	2.84519	2.70719	2.25822	2.33299	1.86096	3.3976	3.63233	4.28603
C18orf32	1.59431	2.02698	1.89278	1.92752	2.17903	0.596458	1.37768	1.74717
C18orf54	0.705757	1.25096	0.523562	0.682124	0.832688	0.983313	1.10534	1.80385
C18orf56	2.6457	3.2916	2.64605	3.09584	2.87234	1.09457	1.68122	2.73498
C18orf8	3.97788	4.42287	3.65071	3.82421	3.08508	4.05528	4.52873	4.49342
C19orf10	5.38883	5.58871	5.23934	5.56682	5.20746	5.6427	5.56064	3.38467
C19orf12	0.157691	0.163499	0.149259	0.231432	0.153157	0.682124	0.468323	0.592158
C19orf24	4.67886	4.95761	4.76556	4.88762	4.45986	3.20735	4.16438	4.08036
C19orf25	4.30268	4.07622	4.59804	4.33271	4.38353	5.09765	4.67364	3.49812
C19orf38	2.38419	2.7994	2.18698	3.27538	3.04492	4.23787	1.21909	2.54979
C19orf40	2.49134	2.7194	1.37267	1.45969	2.04317	0.513996	0.35558	0.590722
C19orf43	8.97215	9.2073	9.03095	9.09272	8.83817	8.63016	8.81589	8.43331
C19orf44	2.681	2.24062	1.54473	1.50182	1.89666	1.60763	2.01221	2.35797
C19orf53	6.2295	6.26942	6.04473	6.39604	6.13075	5.15914	6.63138	6.02223
C19orf54	4.52344	4.39565	3.57022	3.71661	3.63349	4.11927	4.31009	3.86086
C19orf55	3.34958	3.39917	2.33013	2.49031	2.95754	2.35163	2.59646	2.89482
C19orf57	2.90043	3.41156	1.26784	1.10769	2.29455	2.62632	0.818442	2.31991
C19orf59	1.48104	2.83724	0.988776	0.985136	1.67559	2.7551	0.787432	1.91648
C19orf6	8.69122	8.46443	7.37626	6.98016	6.7283	9.64031	7.69459	8.87443
C19orf60	4.79312	5.46752	4.66925	5.0407	4.15019	2.25369	3.14021	3.65678
C19orf66	5.77464	4.96936	5.54665	4.87794	5.31678	5.16627	5.80217	6.99624
C19orf70	1.38571	0.864335	0.663572	1.08848	0.740712	0.848398	0.77989	0.480265
C19orf71	4.03206	3.8211	2.13439	1.55704	1.47975	5.39943	0.816804	1.77884
C19orf73	1.53406	1.89724	1.43376	1.8337	0.690641	2.37518	1.89511	1.569
C19orf77	1.45365	1.1606	1.53779	0.682124	1.19219	1.58976	0.472488	1.54399
C1D	3.52049	3.65335	4.02738	3.86131	4.61777	2.44586	4.46041	2.88264
C1GALT1	5.2156	5.14445	4.96438	5.30451	4.4227	4.16643	4.23844	4.49981
C1GALT1C1	3.92657	3.60324	3.62621	3.51986	3.15923	2.33314	4.12681	3.33571
C1orf101	2.58328	1.99458	1.98823	2.47768	1.3846	2.73715	2.21366	2.27158
C1orf109	4.74709	4.8478	4.29804	4.20727	4.46467	3.48781	4.48165	3.73455
C1orf112	4.62082	4.83878	4.1216	4.16555	4.09685	5.77777	4.64795	6.2125
C1orf122	4.45408	4.10723	3.9829	3.9137	3.56748	2.45075	3.62135	4.43329
C1orf123	6.48226	6.80565	6.37652	6.63871	5.01554	6.44999	5.34561	5.027
C1orf131	4.58673	4.35014	4.6522	5.00347	4.44722	2.56645	3.95317	4.35657
C1orf159	3.5724	3.60975	2.82069	3.13865	2.93593	0.234501	1.21039	3.8516
C1orf162	0.765959	0.996389	0.797428	1.40545	0.583519	0.164786	0.469886	0.226509
C1orf174	4.36622	4.50278	4.48443	4.63642	3.99232	3.42539	4.04684	3.44374
C1orf213	1.36121	2.1375	1.87184	1.93036	1.32884	1.72988	2.4822	1.30568
C1orf226	3.36401	1.77231	1.32395	0.665848	3.9241	4.94348	3.57604	3.39917
C1orf228	1.97929	1.09424	0.616358	0.479748	1.00612	0.927896	1.60288	1.65306
C1orf27	0.802814	0.686613	0.393965	0.506907	0.689299	0.234501	0.410341	1.91648
C1orf35	4.81281	5.42074	4.67296	4.48575	3.80998	3.31375	3.76723	5.25635
C1orf43	7.00799	6.65827	6.80036	6.75913	6.60411	6.68984	6.70914	5.42838
C1orf50	5.27544	4.84875	5.43856	5.31808	4.77289	4.80681	5.75805	4.7277
C1orf52	4.17313	3.98486	3.65895	3.76903	3.66255	2.25927	3.72296	4.248
C1orf54	4.71194	3.55539	5.9036	6.12917	5.23984	4.66471	4.6808	6.13714
C1orf63	4.37368	4.17017	4.37934	4.51232	3.32063	3.16003	1.77547	3.1177
C1orf74	1.32048	1.19566	1.4098	1.46441	0.922198	0.560226	0.415218	1.87086
C1orf85	2.87833	0.782409	2.80012	3.40211	3.45779	4.68885	3.99395	3.86755
C1QBP	8.24189	8.66144	8.94762	9.15074	8.98337	8.65129	8.02404	6.00606
C1QTNF3	4.82617	5.19726	4.82853	4.25316	3.67033	4.68151	4.60523	5.9578
C1QTNF6	2.47664	2.62679	1.6318	1.79286	1.04649	1.68055	1.29308	1.50919
C20orf111	4.34657	4.54213	3.65421	3.45845	3.8166	3.86938	4.90108	5.07538
C20orf112	4.85097	6.19611	7.29537	7.12087	3.71452	6.07327	3.64789	5.17183
C20orf132	0.986593	1.14405	1.30626	0.730749	1.01006	1.34227	1.70111	1.54794
C20orf196	2.71776	2.8986	3.2814	3.54189	3.42593	1.86493	2.72672	2
C20orf201	1.07587	2.08423	0.629473	0.370722	1.00432	0.312665	1.58496	1.42761
C20orf203	2.19204	1.62082	0.648926	0.440421	0.640621	3.41149	0.789521	0.357833
C20orf27	1.10098	0.914565	1.17281	1.36513	1.69688	1.27709	1.55533	1.30129
C20orf72	3.01712	3.23481	2.3553	2.87391	2.56413	0.234501	1.77231	1.89317
C20orf94	5.83722	5.52552	6.42329	5.99498	5.91969	5.1482	5.96356	6.22424
C20orf96	4.39348	4.41927	3.88127	3.80833	3.56261	3.03122	3.2958	5.86624
C21orf119	1.72836	0.864335	2.24352	2.23281	1.92372	2.76903	2.91915	2.15072
C21orf2	3.89399	3.84273	2.78607	2.89346	3.29411	4.51535	2.74351	2.1884
C21orf33	6.32504	5.56052	5.81002	6.58185	6.57843	6.24861	5.05139	5.00646
C21orf56	0.662661	0.395063	0.516519	0.16221	0.531569	0.631337	0.352759	0.419539
C21orf58	5.62493	6.32004	4.77392	4.2561	4.63326	4.78356	3.61477	6.03124
C21orf59	4.17469	5.03923	4.19436	4.76075	5.23485	1.96828	2.72977	4.34295
C21orf7	0.488515	0.895303	2.01828	2.01774	1.53829	0.990229	2.44917	2.93706
C21orf91	6.03205	5.32294	4.79826	5.30254	7.13394	8.12823	6.66161	4.69418
C22orf13	6.41017	5.98664	6.53285	6.87789	6.24227	7.16345	7.42058	6.2151
C22orf28	4.68313	4.49994	4.633	4.66352	4.78782	3.1764	4.87485	5.05118
C22orf29	3.84805	3.87209	3.57222	3.30524	3.4851	2.90429	4.08988	4.26686
C22orf32	7.41398	7.59109	8.52275	8.60892	7.97097	7.9587	7.40402	5.09504
C22orf43	2.45457	2.63587	1.90997	1.64409	0.689299	2.70863	2.15914	3.91351
C22orf46	3.40402	2.64536	1.9668	2.72017	1.56365	0.863146	1.75531	2.88206
C2CD2	3.83754	3.70421	4.12043	4.07818	4.83925	3.18674	2.31918	2.8748
C2CD2L	4.21195	4.32826	4.04413	3.37976	3.30597	5.70038	4.27251	4.37851
C2CD3	6.3633	6.23999	5.46454	5.36454	5.72348	5.4693	6.00932	6.68456
C2orf18	4.34596	4.27225	4.21932	4.21843	4.02459	4.89872	5.19099	3.85205
C2orf29	5.55235	5.25015	5.48737	5.43966	5.37985	5.77929	5.67852	4.41468
C2orf42	2.74889	2.61506	3.0697	3.00009	3.20977	0.715454	2.13767	1.57894
C2orf43	4.47752	0.609282	5.49547	5.25486	4.75122	4.60913	6.09668	5.19152
C2orf44	3.44811	3.55176	3.38977	3.24123	3.53866	1.34227	2.73021	2.09913
C2orf47	4.55502	4.6343	4.56355	4.62287	4.54031	1.64685	4.38957	4.11861
C2orf48	1.6774	2.60312	1.22404	1.49288	1.81024	1.19156	0.35558	1.01436
C2orf49	5.37346	5.11967	4.98732	5.01984	4.62904	4.97458	5.64016	6.86475
C2orf68	4.34476	3.93442	3.7412	3.59962	3.55238	3.50208	3.48896	3.75286
C2orf76	1.41981	1.24793	0.478713	0.479748	0.41738	0.833497	2.31586	1.79805
C3orf17	4.45006	4.20824	3.91972	4.00198	3.88709	4.83383	4.38163	4.77671
C3orf18	3.39691	3.16382	1.61871	2.10936	0.792022	2.67762	2.61718	2.27784
C3orf33	2.53481	3.00899	2.371	2.1429	1.5145	1.10702	1.80074	1.92884
C3orf35	1.419	1.47015	1.82904	1.67333	1.54102	1.70951	2.13553	2.18555
C3orf37	6.47008	6.36685	5.56828	5.08034	5.78555	5.64217	5.07692	3.29983
C3orf38	4.70462	4.84177	4.9292	4.76259	4.47444	3.91905	3.70332	3.25263
C3orf52	2.76935	1.31354	1.72115	1.69399	0.222805	0.802814	1.89782	2.41792
C4B	2.35007	2.6941	1.53431	1.14991	0.78576	2.34625	2.10501	2.92685
C4orf21	4.28636	5.12108	2.97288	2.68784	2.95819	1.41468	1.66221	3.17169
C4orf27	4.17485	4.22099	3.97769	4.25285	3.96334	1.7137	2.82853	3.00342
C4orf29	4.09424	3.70543	3.50456	4.18063	3.88264	1.19755	1.64801	2.26153
C4orf33	2.17824	1.27531	1.33199	1.8486	1.83754	0.631337	0.288063	0.292193
C4orf34	4.58358	4.18543	4.61271	4.40878	4.2086	2.61105	6.24604	3.95471
C4orf46	3.5213	4.07039	3.57894	3.79572	3.60727	2.51311	2.15995	1.60098
C4orf48	1.21599	0.500802	4.70946	4.73181	3.33914	2.84016	1.29308	1.73466
C4orf52	5.59707	5.6689	5.84046	6.26752	6.28917	4.94003	5.31424	4.33002
C5	3.4351	2.85529	3.48039	3.28155	3.10719	2.20789	3.79893	4.57803
C5orf15	5.73616	5.57679	5.55721	5.62577	6.08933	3.36415	5.85783	4.44864
C5orf22	2.61436	1.98586	1.7433	2.0018	2.19472	0.513996	1.17792	1.48954
C5orf24	5.23084	5.20044	5.06499	4.90364	4.23875	5.62704	5.54677	6.65945
C5orf25	4.98242	5.63719	1.60573	4.61841	5.0495	4.93909	5.11722	5.40238
C5orf28	4.33853	4.27038	4.33842	3.99	3.87632	2.36737	4.3679	5.16868
C5orf34	4.08113	4.13615	3.44599	3.39739	2.52444	1.96828	3.60893	4.61111
C5orf4	0.942984	1.13093	0.709732	0.770195	1.33342	2.21366	1.57701	1.87283
C5orf42	5.78395	5.51756	4.3482	4.07797	4.48217	4.40946	5.29355	5.58012
C5orf43	5.02605	5.12976	4.85085	4.9216	4.18078	6.26946	5.02077	4.32841
C5orf44	3.76086	3.6014	3.70088	3.82405	3.46728	3.26851	4.02157	4.05641
C5orf45	4.67384	4.56611	3.45799	3.18595	3.10492	4.70077	4.63747	6.28752
C5orf51	4.98183	4.49496	4.81281	4.83307	4.99546	2.43363	5.09774	4.67703
C5orf55	2.60407	2.0552	2.46937	2.46832	1.88479	2.16976	3.57858	2.50284
C6orf1	5.02607	4.01096	3.88259	4.16197	3.33285	5.13638	4.8136	4.50449
C6orf106	7.06969	6.72166	6.9836	6.98787	6.59288	6.55055	7.22191	7.30805
C6orf108	2.77347	4.64189	2.56438	2.79265	4.26394	4.21708	3.98263	2.54782
C6orf120	5.09887	4.55916	4.54902	4.18503	3.9915	5.50816	4.68162	5.44883
C6orf136	4.83905	5.37262	4.69028	4.31792	3.84905	4.81964	3.84338	4.57969
C6orf162	3.07639	2.7041	4.03003	4.28477	4.02746	1.45444	3.93508	3.65895
C6orf170	4.47401	3.97214	3.78848	3.71216	3.48761	4.30049	5.41271	4.56697
C6orf203	4.15153	4.18063	4.36082	4.50684	3.57852	4.25976	4.25859	4.5358
C6orf226	2.93206	3.01203	3.5335	3.88171	2.60703	0.715454	2.23235	2.15332
C6orf228	3.20085	3.18198	3.17935	2.66437	2.53481	2.87539	3.64622	3.90535
C6orf47	5.40841	4.90545	4.6025	4.29065	4.32621	5.50494	4.55072	4.90374
C6orf48	8.70345	8.99329	9.47989	9.31557	9.33643	6.50019	7.97133	8.61673
C6orf57	2.95289	2.09963	3.12664	3.14747	2.90371	2.35952	3.18007	3.06901
C6orf58	0.369048	0.361768	0.872632	0.562181	0.289244	1.04998	0.91533	0.927896
C6orf62	7.9931	7.6708	8.00351	8.12572	7.52322	6.26272	7.81956	7.93602
C6orf70	4.61365	4.52813	4.4352	4.64861	4.43743	1.34767	3.70642	3.98555
C6orf89	6.06234	5.29917	5.09244	5.08674	4.98035	6.17656	5.61459	5.81419
C7orf23	4.96756	5.73276	4.64446	4.55305	4.10295	3.4192	3.06884	3.39081
C7orf25	3.33285	3.146	3.31448	3.64547	2.19061	2.75916	2.90149	3.17544
C7orf26	6.70265	6.81258	6.58637	6.46437	6.26339	5.96118	5.40066	6.02532
C7orf29	3.86324	4.53671	4.24926	4.23297	3.92889	1.41954	0.352759	0.84318
C7orf31	3.05233	2.91198	3.0213	2.92742	2.45378	2.25369	2.04946	1.80137
C7orf41	5.10024	3.11387	4.52397	5.38953	3.10518	2.49198	3.85723	4.66209
C7orf43	6.47598	6.13926	5.34478	5.01977	4.89855	6.37289	6.33856	6.77928
C7orf49	5.00009	4.76174	4.44685	4.66968	3.99716	3.42667	3.19495	4.06152
C7orf50	5.22714	5.87498	5.43491	5.4189	5.33527	6.12498	4.23485	3.52669
C7orf55	6.33743	6.35278	6.85618	7.10752	6.73262	4.78409	5.89667	5.6057
C7orf60	4.2749	3.58472	4.22878	3.63854	4.2718	4.00104	3.8542	2.64559
C7orf73	6.11448	5.96503	6.25505	6.25032	6.04632	7.33037	5.16978	4.949
C8orf33	5.09732	5.18216	4.77687	4.534	5.27802	3.48781	4.90571	4.44722
C8orf40	4.6524	4.8227	5.13851	5.42151	4.46477	3.12052	4.74935	3.76998
C8orf58	2.96458	3.24945	1.87007	1.78094	2.42048	3.76559	3.16535	2.72203
C8orf59	5.39944	5.43399	5.47011	5.82165	5.59108	2.23097	4.40136	4.41643
C8orf73	4.3265	4.27225	2.82355	2.16928	2.04632	3.58502	0.948975	3.48961
C8orf76	5.40219	5.56491	5.65405	5.50185	5.30362	5.21226	5.39204	6.04719
C8orf82	0.48388	1.20789	3.49621	3.36065	4.99731	5.59906	5.60554	6.01869
C9orf114	3.96444	3.88879	3.63998	3.6311	3.89181	1.49774	2.84177	3.17097
C9orf123	5.22722	5.77714	4.33464	4.39965	5.3548	5.40584	4.98053	3.97829
C9orf142	7.2103	7.99453	7.71866	7.31105	7.15222	7.8821	6.90418	8.50687
C9orf156	1.84659	1.63273	2.09711	2.0827	1.83592	0.614003	0.992406	2.09711
C9orf172	2.57434	2.35375	1.53107	1.74545	0.882447	1.57628	1.24793	2.3886
C9orf3	3.51967	2.81383	3.69827	3.70592	3.27329	3.61818	4.28251	5.60835
C9orf37	3.69354	3.05944	3.21963	3.13381	3.13447	3.98071	2.9397	3.09018
C9orf41	3.26258	3.26138	3.33092	3.48285	3.89792	0.885184	2.88059	2.98359
C9orf64	1.14012	0.627607	2.54844	2.43296	0.358959	1.38902	0.733788	1.23726
C9orf72	2.76935	2.49825	1.74631	2.26664	0.920293	0.37629	0.913799	1.48954
C9orf78	7.35242	7.46504	7.77143	7.5353	7.7251	8.31626	8.19029	7.32208
C9orf85	2.45917	1.90554	2.11137	2.39232	2.28155	0.665848	1.14731	2.41508
C9orf89	6.96884	5.62724	6.01906	6.73838	5.49474	4.80488	6.39979	5.70775
C9orf9	2.64328	0.38405	3.07176	4.84381	2.68426	3.49499	3.96472	3.71172
C9orf91	5.46759	5.36477	4.47067	4.34405	5.02757	7.38435	5.99527	5.47401
CA11	4.11761	4.59228	4.64091	4.74569	3.77125	1.8125	4.22072	3.83091
CA13	1.64962	1.37601	0.344828	0.917241	0.742437	1.854	1.06557	1.04509
CA2	4.11449	3.82197	5.33145	1.83005	4.14229	4.32754	1.37768	6.15851
CA5B	3.4732	3.87848	3.74787	4.78076	3.24929	1.86888	3.69572	3.71523
CA5BP1	1.59216	1.53132	1.15023	2.26394	1.23358	0.164786	0.999278	0.746313
CAAP1	4.33417	4.42428	3.48039	3.46486	4.25712	4.14	3.92799	2.68616
CAB39	5.51581	5.42269	5.0505	5.17009	4.95308	4.2944	5.28697	4.12668
CABIN1	7.26562	6.80494	5.89206	5.97665	6.04706	5.82692	6.91229	6.38709
CABLES1	0.899949	1.55851	1.28836	1.2969	0.153157	0.833497	1.63273	3.07904
CABLES2	4.64752	4.42223	2.86602	3.28821	3.90867	4.69301	3.89922	4.39475
CACFD1	1.65168	1.71633	2.81967	2.47573	1.79077	3.76755	3.85489	3.06074
CACNA2D4	1.03175	3.46362	1.93112	1.01828	1.63946	3.28784	2.50919	5.13009
CACNB1	3.52651	3.48452	2.81732	2.64766	2.5799	3.34965	2.65844	3.31325
CACNB2	0.228973	1.47534	0.523562	0.65764	0.789103	0.466236	3.73958	5.02824
CACNB3	6.0409	5.93879	5.25541	5.05224	4.57198	5.29899	5.55582	5.37763
CACTIN	6.01107	5.57369	5.24414	5.12507	5.32432	6.54537	6.36575	6.22778
CACUL1	5.31756	5.16986	5.22643	5.17995	5.01071	4.6573	5.81529	5.39876
CACYBP	6.18355	6.83322	6.59417	6.59909	6.53328	3.91557	5.61817	6.63625
CAD	5.8608	5.92389	5.72136	5.71746	5.96871	5.37504	6.5665	5.39142
CADM4	0.299245	0.510962	1.46441	0.722903	1.08542	1.34227	3.27143	1.59956
CAHM	3.70614	3.74916	3.80033	3.284	3.33013	1.63807	3.47476	4.62012
CALCOCO1	6.87547	6.30545	5.90404	5.49744	5.14378	7.61313	6.14319	8.12199
CALHM2	3.35424	3.69516	3.95327	4.78005	3.60928	1.41468	2.968	2.09744
CALM1	8.26609	7.50761	8.02835	8.10777	6.63517	8.0979	8.4875	8.563
CALM2	8.89836	9.17669	8.88558	9.49539	8.88752	6.27194	8.42232	7.64832
CALM3	8.97055	9.19568	9.12405	9.06891	8.7331	10.0633	10.5	9.67965
CALML4	4.30082	5.03146	3.65844	4.1553	3.21086	3.84343	1.47586	2.60727
CALR	9.75178	9.45255	9.19338	9.08561	8.97229	8.09381	8.44518	8.3215
CALU	4.79142	5.27633	5.48304	5.41755	5.22456	3.79494	4.11861	5.09166
CAMK1	0.553852	1.8341	0.728138	0.770195	2.44877	0.54201	0.151209	0.973795
CAMK1D	4.40317	4.80857	5.20848	5.74029	4.56212	4.20257	5.04387	5.59356
CAMK2G	4.27087	3.64812	3.43169	3.48807	3.67033	5.67064	4.44231	3.99395
CAMK4	3.07639	5.19505	2.00396	1.82273	1.41981	4.72481	1.70421	1.80715
CAMKK1	4.50862	4.22716	2.89976	1.92029	2.12251	3.7041	2.73844	2.84097
CAMKK2	5.06467	5.05198	5.11159	5.05063	5.01732	6.607	5.58352	5.06637
CAMLG	6.04604	6.28209	6.44841	6.36891	6.13059	6.47152	6.22707	5.79526
CAMSAP1	5.31866	5.51308	5.61128	5.40942	4.87202	3.82176	6.18103	5.72014
CAMTA1	0.297485	0.584482	0.214747	1.12565	0.477677	0.560226	0.41792	1.45628
CAMTA2	5.31756	5.03973	4.04116	3.97943	3.80354	3.82843	3.12085	4.08717
CAND1	4.74066	4.6995	4.43616	4.74521	4.224	1.39424	3.24982	4.09326
CAND2	1.84137	1.86809	2.41441	1.74222	2.32611	3.9541	1.82782	2.18935
CANT1	6.15156	5.4844	5.24817	5.34653	4.80416	6.24685	4.29517	4.24489
CANX	5.65845	5.77384	6.03755	6.48311	6.29	2.88626	4.40484	5.67414
CAP1	7.80764	7.82578	7.909	8.39545	8.4168	6.29299	8.05285	6.64298
CAPG	7.6211	5.23335	6.86453	7.89066	6.72545	6.52032	5.02243	4.82426
CAPN1	7.05482	6.66486	6.64578	6.66521	6.58062	7.87757	7.29952	6.57646
CAPN10	5.52613	5.09487	4.64409	4.56087	4.34006	5.3075	6.1152	6.9321
CAPN14	3.96287	1.59956	1.47897	2.13439	2.36093	3.33657	3.06927	2.59108
CAPN2	3.64316	4.85751	2.17967	2.44215	0.473527	1.49774	1.84298	3.0492
CAPN3	3.92965	3.55876	3.43456	3.44566	2.62176	3.04273	2.87312	4.54309
CAPN7	5.40841	5.36695	4.80426	4.80235	4.57858	2.87716	5.45677	5.12497
CAPNS1	8.3374	8.17884	8.32706	8.83673	8.24908	7.9451	9.17264	6.82987
CAPRIN1	7.39175	7.14128	7.20776	7.45556	7.51722	4.08653	7.22218	6.22967
CAPRIN2	2.0769	2.44559	2.27158	1.13126	1.25671	2.36219	1.75425	2.05137
CAPS	5.05903	4.75732	3.82273	3.33828	3.06661	4.68728	3.45266	4.58688
CAPSL	1.01828	0.372952	2.97251	2.75243	2.34497	1.86513	4.44589	5.68867
CAPZA1	7.90604	7.73685	8.07685	8.05726	7.98652	7.17987	7.94854	6.90876
CAPZA2	4.3297	4.58295	4.52748	4.70216	4.70808	2.26499	2.42277	2.59252
CAPZB	8.30132	7.8456	8.16847	8.39612	8.28277	7.99476	8.6471	7.30365
CARD11	3.7722	2.89666	5.08098	5.70184	3.94073	4.55471	2.81024	3.31861
CARD16	5.14274	6.74051	4.92386	5.08183	4.10518	4.9202	6.78834	6.26507
CARD17	3.51803	4.16712	1.87637	1.65627	1.12102	3.70509	4.13861	2.3774
CARD6	2.95121	2.05658	2.23066	2.71039	1.53282	1.75788	0.285106	0.885965
CARD8	6.70551	6.61219	6.51964	6.02927	6.22406	4.26472	5.29719	7.19849
CARD9	1.54151	0.432959	1.18745	1.60573	2.5409	0.983313	0.222805	1.05485
CARHSP1	6.50694	7.43669	7.41774	7.80333	7.08937	6.54193	7.90668	7.53411
CARKD	3.73238	3.10894	1.70576	2.18745	2.43723	4.43136	3.35029	2.18903
CARM1	5.66623	5.75049	5.57337	5.67665	6.09308	6.77894	7.27618	6.12063
CARNS1	1.9568	1.18301	1.81476	1.25792	0.222805	0.45628	2.87735	3.53506
CARS	2.73292	2.61624	2.2279	2.31499	2.19582	2.14258	2.14617	2.45115
CARS2	6.27365	6.32517	5.72815	5.77342	5.35762	5.72699	5.54961	4.81247
CASC3	8.26898	8.07678	7.88785	7.94491	7.9782	9.26612	7.14877	6.09485
CASC4	5.44223	5.3822	5.13558	5.19334	5.05213	5.07238	4.50653	4.52071
CASC5	2.31701	2.68616	2.18571	2.25005	2.37837	0.870266	0.683921	1.05276
CASD1	4.05849	4.15287	3.52218	3.66959	3.29829	1.55385	2.23036	1.91342
CASK	5.36259	5.96874	5.37288	4.70907	4.40976	7.63033	6.10721	7.11742
CASKIN2	5.234	5.12823	4.13426	3.1311	4.92101	4.84323	4.22728	3.90574
CASP1	2.90043	4.19849	2.41697	3.02139	2.09204	0.885184	2.40177	2.64351
CASP10	5.54771	4.69502	4.28721	4.71202	4.36576	5.51284	5.47099	2.82518
CASP2	7.53526	7.43742	7.0896	7.36959	7.64972	7.28106	6.48444	6.34736
CASP3	5.60689	6.04588	6.27131	6.11665	5.09984	6.72579	5.11197	5.28357
CASP4	7.54303	7.28825	7.05601	7.34074	7.0775	5.66595	7.51426	6.3842
CASP6	3.99946	4.38681	3.64403	3.89015	2.88313	2.71282	4.03901	2.8509
CASP7	1.7685	1.92048	2.53692	1.97471	1.5097	1.41954	2.53468	1.86888
CASP8	3.08602	2.79317	1.02538	1.31788	1.04334	1.65947	2.03404	1.70199
CASP8AP2	5.49965	5.54736	5.0607	5.3242	5.41302	1.78952	4.25395	4.8516
CASP9	4.67013	4.55069	4.42848	4.28599	4.00117	3.86938	4.98878	4.50903
CAST	7.30789	6.48563	6.7852	7.67771	5.20639	7.47111	6.11989	5.47638
CASZ1	3.34929	3.55569	2.0895	1.88811	2.80653	3.49371	3.81982	2.46127
CAT	7.19539	7.31232	6.6807	6.06726	6.94861	6.64921	6.97693	6.38875
CATSPER2P1	2.08219	1.88967	1.90362	2.19061	1.88401	3.54176	2.14388	1.30188
CATSPER3	0.545474	0.735522	0.85599	0.910349	0.642471	0.301588	1.14731	1.68122
CBFA2T2	5.13293	5.35193	5.24146	5.2617	5.95438	3.70609	6.6955	5.85417
CBFA2T3	8.50865	9.33223	8.03827	8.46216	7.74492	9.55114	5.71372	7.69474
CBFB	6.22204	6.22149	6.52892	6.41015	6.48218	3.47099	6.15436	6.80661
CBL	5.94349	5.86619	5.96398	5.76419	5.94515	6.61989	7.18752	6.097
CBLB	3.1447	3.02086	2.70797	2.41265	1.76681	1.16221	3.02086	3.62363
CBLL1	6.08074	5.90139	5.92779	5.69694	5.86182	4.80439	4.70077	4.40592
CBLN3	1.22157	1.19566	1.03034	0.631337	1.23082	1.53531	1.59741	1.87027
CBR1	4.48678	4.82232	4.83071	5.1247	5.10723	2.34908	4.25984	2.4769
CBR3	1.02857	2.11137	2.21708	3.45378	0.475604	0.963104	1.38405	1.0939
CBR4	5.52587	5.54999	5.01322	5.27158	4.39324	5.9525	4.91674	4.15975
CBWD1	5.29366	5.41192	5.18271	5.44419	5.38502	5.52257	4.32848	4.94982
CBWD2	5.1695	5.0608	5.43416	5.4645	4.70504	4.36321	5.64917	6.19957
CBWD5	5.03192	4.86604	4.37072	4.03765	3.14012	4.33292	3.43769	4.60647
CBWD6	3.17217	2.98222	3.54597	3.64582	2.55618	3.11728	4.13225	4.76179
CBX2	5.06831	5.56919	5.18589	5.42771	4.66534	5.39178	4.94423	4.61415
CBX3	7.21165	7.6232	7.67369	7.71757	7.41592	5.09696	6.09003	6.83462
CBX4	6.84684	6.23779	7.00213	6.24632	7.45515	6.8253	7.59133	6.303
CBX5	7.20634	7.12552	7.33138	7.59535	7.57087	5.24588	6.10359	6.73371
CBX6	3.29499	3.50583	2.61353	2.29895	3.00531	2.28718	4.31662	3.88127
CBX7	1.8476	1.82212	1.01543	1.21319	0.917241	1.27172	0.990592	2.38888
CBX8	4.09018	4.55342	4.11566	3.46218	3.85035	4.37875	3.4223	4.45141
CBY1	3.14649	2.57301	2.44374	2.50856	1.74416	1.39451	2.77558	3.2335
CC2D1A	5.60017	6.19943	5.29072	5.19468	4.94769	4.19531	4.07	5.8146
CC2D1B	5.77527	5.64331	4.94622	5.00962	4.57334	4.24215	4.95189	5.92822
CCAR1	6.41027	6.32616	6.09461	6.30685	6.06496	5.94796	6.1081	5.76996
CCBL1	3.07185	3.22766	2.86513	3.04474	2.53518	2.5955	2.70133	3.97104
CCBL2	4.07912	4.15299	4.03333	4.03984	4.16354	3.69064	4.67604	4.10969
CCDC101	5.65511	6.32636	5.93803	5.92026	5.44221	6.43454	5.445	6.77118
CCDC102A	3.56438	3.8865	2.10501	2.92856	1.53829	3.03131	1.70421	1.59813
CCDC104	4.4879	5.11145	4.38208	4.10043	3.82181	2.37002	4.2052	4.65753
CCDC106	5.7002	6.01459	5.14145	5.29796	5.3762	5.74089	6.13295	5.82086
CCDC107	4.79483	4.93371	4.06204	3.72083	4.38515	4.70648	5.19749	5.30683
CCDC109B	5.58225	6.66844	6.87806	6.9243	6.18816	3.30298	6.16263	5.67889
CCDC11	1.25217	0.871844	1.40463	0.730749	0.690641	0.631337	0.636451	1.39999
CCDC111	6.06628	5.6453	5.88768	5.68836	5.06587	5.71862	4.80002	6.48295
CCDC112	1.77146	2.28407	3.38294	3.70365	2.46323	1.05624	3.41589	1.65444
CCDC115	4.57546	4.52469	4.46153	4.80568	4.23347	4.28891	5.29659	4.29682
CCDC117	4.89511	4.79397	5.34195	5.19914	5.06383	3.52325	4.8383	5.65988
CCDC12	7.11139	7.43967	7.0302	7.27051	6.84684	5.71174	6.86125	6.88023
CCDC121	2.70719	1.81803	2.72846	2.95289	2.00486	2.82314	1.99023	2.09373
CCDC124	6.80294	6.71504	6.57736	6.93804	6.57381	6.21648	6.61964	6.86359
CCDC125	4.38211	4.17185	6.5363	6.27205	6.12243	5.61533	6.2172	5.13196
CCDC126	3.34462	3.24884	3.68784	3.81296	2.19409	1.68459	2.87588	1.91188
CCDC127	4.19916	4.39427	4.53559	4.27363	3.70868	3.87951	3.77162	4.39671
CCDC130	5.02317	4.58752	3.91991	3.88957	3.49192	5.02656	3.98286	5.45337
CCDC132	3.97531	3.75146	3.6397	3.35014	3.47586	3.61818	3.31796	3.58779
CCDC134	6.45401	6.68658	7.6793	7.16076	6.15748	4.81011	7.70086	7.41815
CCDC137	1.54052	1.88186	1.18745	1.35445	1.85479	0.569491	0.410341	0.748032
CCDC138	4.4665	4.98457	4.0394	3.93603	4.53841	3.66334	4.7684	4.64489
CCDC14	3.23488	3.77631	2.47132	2.97682	3.77889	4.07852	2.53692	1.5218
CCDC141	3.35113	1.85619	4.50475	4.17353	1.50411	1.76214	3.95903	4.87897
CCDC142	4.75144	4.7241	4.11545	3.88942	3.87199	4.20477	4.57897	5.51872
CCDC144C	1.35755	1.98386	1.03527	1.99222	0.956057	1.31005	2.0844	1.65099
CCDC146	3.20821	3.15105	3.61088	3.2128	3.89113	4.26394	2.848	3.43403
CCDC147	1.54052	1.80116	1.23235	1.23082	0.916094	1.03668	0.58111	1.09288
CCDC15	4.6917	5.12844	3.69672	3.7148	3.21715	3.81793	4.52816	6.18946
CCDC150	2.47508	3.40518	1.6457	1.49748	1.85479	0.466236	0.475085	3.677
CCDC153	2.26183	1.5036	1.25792	1.8846	0.639232	2.06764	2.03492	1.45969
CCDC157	2.63017	2.46897	1.94336	1.83794	1.39287	2.94317	1.57942	1.64754
CCDC159	4.28913	3.74351	2.93225	2.66471	1.98714	3.47333	2.15688	4.09525
CCDC167	0.433494	0.678523	0.276794	0.361207	0.535058	0.551393	0.288063	0.154454
CCDC171	3.88869	4.03254	2.89831	2.31788	3.2121	2.92039	3.70016	3.6133
CCDC174	3.61241	3.44334	3.26813	3.2888	2.84016	1.74631	2.6412	4.20957
CCDC176	2.50678	1.7995	1.724	1.99168	1.76447	2.79826	2.65581	2.69988
CCDC18	3.11961	3.17513	2.78503	2.559	2.95224	0.323658	2.06987	3.31926
CCDC19	1.42573	1.28125	1.37796	1.51172	0.878137	1.92296	1.0769	1.12499
CCDC22	3.90997	3.71436	3.70271	3.80576	3.9427	2.46297	3.38446	3.97673
CCDC23	2.83855	2.79108	3.58484	3.59425	3.26055	1.80095	2.77505	3.46591
CCDC24	4.07912	4.89644	3.08202	2.91667	2.64466	2.7149	2.00648	2.79036
CCDC25	5.14076	4.84001	5.31328	5.10356	4.9776	3.15551	4.59267	5.73114
CCDC28A	5.41276	5.16239	5.17365	5.5908	5.21006	5.10438	5.19326	4.11378
CCDC28B	3.96809	4.52907	4.97416	5.18975	4.72974	4.17389	3.75745	4.66784
CCDC34	4.57679	4.96389	5.25988	5.35563	4.20988	2.98286	4.6536	4.12511
CCDC41	2.99639	3.11628	2.48027	2.924	2.94542	0.899562	1.90958	2.86225
CCDC43	4.38225	4.36856	4.59138	4.68866	4.27843	2.58892	3.15777	4.22246
CCDC47	5.72695	5.97904	5.41554	5.66911	5.3547	5.13986	4.53107	4.68277
CCDC50	6.08805	5.94715	6.30877	6.51044	5.50058	5.61805	5.66356	6.33102
CCDC51	3.82212	3.86414	4.18555	4.35952	3.92605	3.87032	4.05011	3.75676
CCDC53	3.89293	3.45812	4.53742	4.57168	2.86106	3.67395	3.58592	2.94841
CCDC57	4.80756	4.76938	3.92029	3.89288	3.68952	5.99017	3.32113	3.85828
CCDC58	4.84594	4.66934	4.53403	4.72419	4.49086	4.51542	4.03069	3.43136
CCDC59	1.85	2.11969	1.81394	1.8922	1.79077	0.551393	1.06557	2.25822
CCDC6	4.81773	4.35262	4.98746	4.98256	4.14498	3.30012	6.24039	5.7879
CCDC62	0.753605	1.22651	1.02077	1.14405	0.878137	0.948975	1.49518	0.746313
CCDC64	1.10668	0.765959	1.66494	1.67401	0.582074	0.691087	3.11503	3.00153
CCDC66	6.3967	6.62732	6.76188	6.84627	7.20994	5.20026	7.04377	6.68551
CCDC69	8.43997	8.2088	7.78024	7.59152	6.30939	5.48948	9.62924	7.82743
CCDC7	7.30493	7.30249	7.65108	7.41311	5.13652	6.86815	8.63754	7.41107
CCDC71	3.28437	2.59503	3.25354	3.53587	3.70299	4.60851	3.91753	3.07724
CCDC71L	3.05155	2.59	3.28688	3.07108	3.21296	1.05624	1.24793	1.04509
CCDC75	1.03034	0.948975	1.12598	1.12565	1.25882	0.312665	0.733788	0.931305
CCDC77	1.07108	1.43296	0.709732	0.479748	0.834307	1.10064	0.777788	2.22728
CCDC81	1.62106	1.774	1.29837	0.506907	0.639232	2.11803	0.87342	2.68269
CCDC82	4.58111	4.59547	4.13044	4.51403	4.5828	1.61636	3.65701	5.1493
CCDC84	4.19283	4.29946	3.2521	3.57543	3.11537	1.6931	2.57325	5.27296
CCDC85B	6.88835	7.3196	7.3195	7.00429	6.98576	5.53335	7.5996	8.15332
CCDC85C	1.14274	1.23603	2.55704	2.72017	2.76935	2.78471	2.79317	3.14592
CCDC86	4.90646	4.71433	5.35004	5.16674	4.94572	3.42667	5.64687	5.54993
CCDC88A	5.28296	5.34065	5.10367	5.33755	5.38671	4.88969	6.50567	4.51106
CCDC88B	4.48314	3.49031	2.64605	2.6912	1.42787	4.2077	0.636451	1.93225
CCDC88C	6.54859	5.91073	5.36513	5.33919	5.03342	6.45093	5.92195	5.55969
CCDC9	6.47133	6.48461	6.38253	5.92404	5.83963	7.79782	6.82576	7.88657
CCDC90A	5.73593	5.32077	6.46037	6.20351	5.97576	6.50486	6.52591	6.42009
CCDC90B	4.19881	3.78435	4.0245	4.192	3.9521	2.57761	4.43823	4.014
CCDC91	7.17311	7.03827	7.31861	7.37042	7.68775	7.05477	8.7148	7.04811
CCDC92	3.22512	2.54003	2.33543	2.27471	1.66789	1.76596	2.46637	1.85
CCDC93	4.70149	4.65458	4.47259	4.23947	4.45447	2.95364	4.68316	5.71308
CCDC94	5.36105	5.21444	4.87435	5.03962	4.79069	5.25644	5.13537	5.07682
CCDC97	6.32762	5.80693	5.5145	5.67766	5.82863	6.40208	7.08058	6.4831
CCL25	4.41545	2.34099	4.45539	4.04684	5.9476	3.81419	1.10836	0.888695
CCL3	1.918	2.61718	2.54325	1.01185	0.291014	0.234501	2.34682	2.38557
CCL4	2.31774	2.92429	1.73444	2.68358	0.878137	1.78178	3.47904	1.75061
CCL5	4.10194	3.97916	3.99236	6.58619	3.33914	3.49614	4.93614	1.97856
CCM2	6.43473	6.36717	5.97141	6.00726	5.31054	7.05558	4.97591	5.06828
CCNA2	5.68831	5.95776	5.02399	5.35433	5.27938	5.36371	3.08415	4.18289
CCNB1	6.56796	7.09119	5.97101	6.368	6.05785	5.26279	4.41731	5.78022
CCNB1IP1	6.23831	6.68958	7.06147	6.76928	7.04159	5.85175	6.61331	6.71646
CCNB2	6.53478	7.22392	6.41213	6.66483	6.73444	5.2252	2.82232	5.19633
CCNC	5.76479	6.0407	5.66362	5.83479	5.66088	3.19857	5.1019	5.59881
CCND2	7.4824	6.45717	5.81636	3.61335	6.60069	7.55381	6.6415	6.48156
CCND3	8.7566	9.46132	8.81253	9.35046	8.93763	9.22562	7.98588	7.54437
CCNDBP1	6.82748	6.67026	7.21273	7.20804	7.14668	7.03537	6.08306	5.57808
CCNE1	3.12259	3.8236	2.50411	1.79223	1.51349	1.01721	1.71061	2.67107
CCNE2	3.09119	2.99222	3.87091	3.95028	2.74631	3.61812	3.28296	3.65272
CCNF	3.29205	3.67982	2.5735	2.50398	2.46571	2.97085	1.78325	3.42928
CCNG1	5.99077	6.02152	6.31638	6.31282	6.63156	3.96195	6.55508	6.5257
CCNG2	4.79254	4.46702	4.16724	4.13188	4.59982	2.42344	1.97306	2.86869
CCNH	2.24914	2.31223	1.89375	2.30466	1.78994	0.301588	1.07519	1.86651
CCNI	9.37125	8.90341	9.18272	9.38494	9.51875	7.25311	7.96037	6.42449
CCNJ	3.69382	3.50818	3.0018	2.40776	2.38998	1.39451	3.55397	4.96793
CCNK	7.53801	7.28113	7.10929	7.17435	6.75964	6.58764	7.19907	7.69056
CCNL1	6.89598	7.28951	6.40403	5.69695	5.83669	2.42854	5.43733	6.90047
CCNL2	5.65678	5.90353	4.3147	4.13726	3.97852	2.39821	3.37726	7.04185
CCNT1	3.65992	3.63888	3.0464	3.38384	3.37114	0.927896	2.57168	3.13381
CCNT2	5.6076	5.22601	5.45472	5.01634	4.59801	5.56061	5.99807	4.79626
CCNY	7.47734	7.1482	7.45544	7.33354	7.34912	7.66418	8.02518	6.57743
CCNYL1	3.83365	3.95257	3.12002	3.59759	2.40708	2.23389	4.0688	2.79338
CCP110	4.44357	4.89242	4.44175	4.53456	4.75197	1.72596	3.50227	4.53437
CCPG1	2.09407	1.4117	1.34398	1.32884	1.26093	1.2549	1.75232	2.77136
CCR7	4.51317	4.44231	2.3897	2.18745	2.73238	4.80769	2.61483	0.590722
CCRL2	2.64536	1.72683	3.0492	2.60774	2.56279	3.80261	1.77821	1.80591
CCRN4L	2.29734	2.72618	2.50182	2.17297	1.30042	0.723777	1.24367	1.05137
CCS	5.04939	4.93756	4.03483	3.83537	3.92082	4.90145	4.35089	4.69519
CCSAP	6.08055	6.09607	5.73807	5.71652	6.01574	5.68377	5.70138	6.5906
CCT2	6.2721	6.20384	6.15775	6.04646	5.9103	5.64189	5.65343	5.07395
CCT3	4.50099	4.91805	4.82309	5.28211	5.08345	2.03861	4.50169	4.86765
CCT4	7.05039	7.00885	7.20072	7.10732	7.36414	7.21075	8.0703	6.61131
CCT5	6.93996	7.37746	7.31949	7.57785	7.45873	4.58475	6.6249	6.2401
CCT6A	6.80268	7.12251	6.9909	7.16391	6.7237	6.39413	5.72721	5.76568
CCT6B	1.96551	1.78052	1.55287	1.76596	1.00324	1.50716	2.21428	1.23634
CCT6P1	3.11778	3.73352	2.97003	2.41224	2.15898	1.93697	1.75425	3.31796
CCT6P3	4.61265	4.66908	4.41224	4.06531	3.7513	3.95582	4.24994	4.19002
CCT7	7.12643	7.57969	7.28168	7.56872	7.12331	6.615	7.25627	6.02866
CCT8	7.66997	7.82691	8.14976	8.13286	8.76929	6.90658	9.12599	8.22161
CCZ1	4.98283	5.22903	2.84519	3.23442	5.80752	6.71021	1.46728	1.8986
CCZ1B	6.01617	6.01702	6.15556	6.24419	5.27309	3.76564	4.5529	5.31203
CD109	4.63961	3.8214	4.09571	4.5697	3.51822	1.54003	4.49752	4.15007
CD14	1.79867	2.65684	2.06867	1.62737	0.356707	1.59431	3.11387	1.65444
CD151	3.91289	4.54856	2.60372	2.00504	2.3941	3.94453	5.0648	3.51614
CD163	1.53282	3.02636	1.1398	0.65764	1.12499	3.1838	3.16535	2.67909
CD164	7.82349	8.38789	7.86108	7.63474	7.99847	6.33386	8.46913	7.0805
CD19	4.89458	5.95071	5.94553	6.04346	6.19828	3.21451	6.08099	5.247
CD1A	1.72356	2.05849	0.58111	0.489029	2.59168	2.51564	1.2857	0.693766
CD1C	3.69237	3.12631	1.84579	1.89627	5.97051	3.22751	1.60407	2.51954
CD2	2.59944	6.74171	1.2762	3.52394	1.22651	1.50259	3.99327	2.28924
CD200	6.85196	5.86295	6.30332	6.2749	5.60339	5.73636	4.73771	5.19468
CD22	7.61509	8.21297	7.40014	6.29259	7.34946	7.07405	7.37842	7.26792
CD226	2.96855	2.25746	2.21847	3.48491	3.32984	2.76107	2.82568	2.23756
CD247	2.59108	1.63273	1.22836	2.82812	0.533563	2.37253	3.17177	1.23634
CD248	4.34444	2.73996	3.87504	3.12052	2.60834	5.19769	4.22292	4.91478
CD27	4.58805	5.48855	2.60241	2.39999	1.26003	4.38066	6.34689	2.24336
CD27-AS1	3.89254	3.81317	2.95056	3.07108	1.56438	3.2919	3.68628	4.39139
CD2AP	6.06624	6.0572	5.87071	5.76595	5.54606	4.31882	5.23289	6.03688
CD2BP2	6.5913	6.26036	6.12368	6.21105	6.27141	4.82962	5.82369	6.90772
CD300A	4.12425	3.49614	5.0442	4.73647	5.26602	5.33435	4.23289	1.01792
CD300LF	3.3749	4.17915	0.663572	1.58376	1.76617	5.06473	2.90612	4.2137
CD320	4.48398	5.4978	4.3553	4.11378	4.45194	5.13369	5.49693	4.38984
CD34	10.8842	9.36757	9.93362	9.99899	9.86571	10.0587	9.00446	10.5787
CD36	3.27657	2.67503	3.49659	1.42008	1.92581	2.19046	0.288063	4.5271
CD37	4.27943	4.66891	7.78535	7.73875	4.1766	1.99548	8.09577	8.1105
CD38	7.04987	6.31255	8.37256	8.25706	7.91718	8.36729	9.4334	6.54941
CD3D	1.84036	1.97288	1.15316	3.64218	1.32998	1.01685	3.19093	1.57046
CD3E	3.96329	3.39191	2.72225	5.34508	2.82181	4.17385	5.47748	3.10844
CD3EAP	3.41731	3.57688	3.94982	3.32675	4.18682	3.65053	5.23201	3.44579
CD3G	2.5579	2.00881	1.33199	3.71232	1.22527	2.30071	3.66693	2.01757
CD4	1.9542	1.94505	1.02751	2.27962	1.39287	1.43936	4.85529	4.59449
CD44	1.10936	1.19566	0.715454	0.525067	0.834307	0.969749	0.632268	0.419539
CD46	0.664938	0.727267	0.478713	0.631337	0.590722	0.892197	2.92191	1.89142
CD47	7.09265	6.97658	6.69307	6.86498	6.82675	6.68985	6.35811	4.5501
CD48	3.57416	4.21132	5.4879	5.7224	5.47285	3.63987	3.86399	3.15777
CD5	2.09896	1.65992	1.20069	2.94458	1.2969	2.25927	3.37205	1.65398
CD52	8.93686	8.1999	10.4477	10.8127	7.93077	7.29372	10.0952	7.93751
CD53	0.433494	0.556307	1.6255	1.39972	3.30042	0.665848	1.84117	1.91839
CD55	0.853996	0.66948	1.80694	1.99856	0.882447	1.91227	1.7031	1.09085
CD58	6.74817	7.27689	6.01131	5.60336	5.24884	6.03016	7.94132	7.23297
CD6	1.29249	1.08066	1.55287	2.19582	0.744161	1.87263	2.61765	1.26903
CD63	6.76677	7.5991	6.62894	7.28044	6.06281	4.76198	6.01126	6.55834
CD68	5.28876	4.0982	2.84278	4.74908	2.73042	3.22751	2.25036	1.75873
CD69	8.49717	7.55992	9.20452	7.61595	8.8685	6.5077	8.58421	3.53369
CD7	2.51954	2.22234	2.24275	3.73655	1.45101	3.56803	4.07283	1.62597
CD72	6.55809	7.4925	4.75961	3.83071	4.98755	5.73809	7.07293	6.59122
CD74	8.07929	7.4697	7.1276	7.40033	7.55811	5.9056	6.59733	2.74491
CD79A	9.19912	10.1464	8.56639	9.17394	8.09498	7.33262	7.09336	6.36551
CD79B	8.91092	8.90018	8.27818	8.87426	7.82834	9.06931	6.5576	5.26031
CD81	8.40589	8.97773	8.30164	8.49624	8.40912	9.66922	9.40488	7.01835
CD82	7.75497	7.28181	5.55089	6.32601	6.30061	8.38198	5.34669	5.12551
CD83	2.85728	2.21599	3.82385	3.53394	1.92505	2.9692	1.18365	1.59526
CD84	2.90169	1.46493	5.34643	5.18019	2.27992	1.43962	6.74176	7.71971
CD86	4.06432	1.26604	2.91236	4.08797	3.99521	1.38902	1.37768	1.64754
CD8A	0.899949	1.38156	0.344828	2.65821	0.692427	1.06901	1.82395	0.53456
CD8B	1.57143	1.08066	0.587365	2.91294	0.590722	3.04597	3.3075	2.6722
CD9	7.76413	6.54326	9.69152	9.97575	9.89691	8.08359	2.10434	2.66164
CD96	4.53456	5.85392	5.02684	5.23241	5.70484	2.83076	4.49285	4.24382
CD97	8.74471	9.10688	6.75716	8.16421	6.70369	5.99528	6.3855	5.05866
CD99	10.0485	10.7241	8.90703	9.45995	8.06447	7.26041	6.32508	6.04216
CD99L2	4.63177	4.33414	5.05211	4.70241	3.69727	4.82344	4.94158	4.59021
CD99P1	4.74921	5.20879	2.82446	3.2156	3.81819	3.53032	0.687956	1.9581
CDADC1	3.14503	2.64996	2.56608	2.41265	2.80426	2.28155	1.65214	2.90641
CDAN1	4.61456	4.61815	3.90318	3.54399	4.02192	2.69008	3.40803	4.99761
CDC123	6.85269	6.69107	6.68469	6.78365	6.82335	5.60514	7.09243	7.2375
CDC14A	5.22832	4.92339	4.17109	4.4746	3.93112	4.98948	4.68159	4.4353
CDC16	5.87998	6.14778	5.38101	5.26523	4.64059	6.4417	4.42031	5.32562
CDC20	5.33018	5.76353	4.95998	4.73704	5.31973	4.47125	4.06919	5.35263
CDC23	4.81727	4.8883	4.9538	5.14203	5.05572	4.61736	5.04573	3.30757
CDC25A	3.91619	4.23928	3.19125	3.42459	4.07039	1.31005	2.41508	3.13709
CDC25B	6.58728	6.73518	5.71641	6.31004	5.74048	3.7666	4.27743	6.00222
CDC25C	2.28511	3.01881	2.95661	2.60987	2.78052	0.657183	0.869871	1.70111
CDC26	5.60219	5.76605	5.31185	5.63058	5.27925	4.81537	5.35392	4.46398
CDC27	6.32915	6.51009	6.48415	6.29748	6.69597	4.71056	5.66289	5.8272
CDC34	4.47385	4.30994	4.67714	4.52384	3.88957	6.42864	5.17489	4.60981
CDC37	7.7375	7.67093	7.13231	7.25899	6.92516	6.67772	7.37085	8.2241
CDC37L1	1.28983	2.09963	0.820077	1.14405	1.63946	0.164786	0.219711	0.74932
CDC40	6.27689	5.96406	6.11027	5.88439	5.8511	7.32374	6.66886	6.40681
CDC42	8.51925	7.97785	8.56778	8.96307	8.33076	6.01765	8.57715	8.02799
CDC42BPG	3.59048	3.55796	3.32862	2.90092	2.80694	4.83053	2.64339	3.54825
CDC42EP3	4.29906	3.66988	3.87711	3.47781	3.43376	4.65784	5.35258	3.98094
CDC42EP4	1.38791	1.56608	2.12218	1.60999	2.43816	1.54003	1.03281	2.01917
CDC42SE1	7.43877	6.69762	6.77026	7.08791	6.28066	8.32626	7.40837	6.84725
CDC42SE2	6.47023	5.80914	5.90379	5.9962	5.99117	6.17472	6.13245	5.15354
CDC45	5.9394	6.38017	5.12462	5.26641	5.83736	5.47745	4.1045	4.36776
CDC5L	4.96786	5.11474	5.11894	5.38007	5.39645	2.14551	4.06858	5.277
CDC6	4.59831	4.6227	4.27691	4.48401	4.80836	2.42841	2.31383	3.49589
CDC7	1.95903	2.54387	1.78409	2.30188	2.1784	0.365693	0.632268	1.45733
CDC73	3.07339	2.87046	2.84709	3.14012	3.0505	1.10702	2.15914	3.6251
CDCA2	4.10266	4.44245	3.55514	3.76304	3.5029	2.58664	1.75937	3.00342
CDCA3	3.84504	4.36471	3.25671	3.40531	3.57168	1.76596	1.31208	4.39156
CDCA4	2.69566	3.01275	2.51412	2.67683	2.78021	3.12656	2.68829	3.2235
CDCA5	5.52428	6.04835	4.53372	5.08982	5.70371	2.64996	3.58767	4.43713
CDCA7	3.2521	3.80106	3.53568	3.23833	3.28932	1.40436	2.53406	2.75724
CDCA7L	6.30592	6.82428	6.80047	6.95809	7.19942	3.96537	5.1284	5.09698
CDCA8	4.4706	4.56569	3.36128	3.5386	3.94767	1.15607	1.75039	3.41447
CDH24	2.93036	2.87804	2.32941	0.951961	4.14727	0.756169	1.99114	4.02148
CDH4	0.54745	5.76479	4.16547	1.52982	2.15721	0.794936	7.39936	7.17613
CDIPT	6.84929	7.28295	6.70463	6.791	6.78615	6.2714	6.37725	6.11303
CDK1	6.06417	6.89658	5.4207	6.07657	5.90003	3.40402	3.76346	5.51576
CDK10	6.28533	6.73382	5.09725	4.70149	5.12276	3.08602	4.05454	6.14357
CDK11A	1.47638	1.20789	0.919531	0.917241	1.08134	0.921055	0.468323	1.54868
CDK11B	6.8931	7.1438	5.77517	5.8178	5.49782	4.19168	5.40912	7.57992
CDK12	7.64698	7.48654	6.86445	6.6469	6.79056	8.38888	6.88642	6.76612
CDK13	6.43278	5.94298	6.31278	6.29381	6.0644	3.78623	5.88688	6.83755
CDK14	7.39798	7.39477	7.57678	7.43999	5.83633	6.74305	7.82501	7.54378
CDK17	4.51797	4.82573	4.45864	4.36618	4.29065	1.53531	3.42156	3.9269
CDK18	3.36156	3.67931	4.08317	4.23274	4.05398	4.21132	0.908044	1.20571
CDK19	6.25752	6.01053	5.64963	5.37829	5.74931	5.52431	6.57364	5.85471
CDK2	6.34403	6.31011	5.99239	5.68155	6.42655	4.83951	5.71983	6.44177
CDK2AP1	5.97578	6.24202	5.74658	6.05501	5.57805	5.81812	4.60413	4.7536
CDK2AP2	7.16941	7.04349	7.14822	7.27138	7.12569	6.27693	6.37023	6.33525
CDK3	4.59195	4.67917	2.59144	2.38239	3.02892	4.79179	1.82212	3.59991
CDK4	6.86699	6.77751	6.83806	6.71578	7.00748	6.80898	6.93181	6.57947
CDK5	4.38557	4.1678	4.14421	4.60913	3.88435	2.58436	2.53928	3.74701
CDK5RAP1	1.75467	1.54622	0.728138	0.944484	1.26003	1.21506	2.2245	1.95661
CDK5RAP2	6.89314	6.96966	6.15717	6.07734	6.71629	7.97431	7.44837	7.2238
CDK5RAP3	7.62445	8.03308	6.30833	5.77311	5.67457	4.95131	4.99643	7.07516
CDK6	9.18616	9.08027	8.26905	8.24586	8.53209	9.89801	8.96145	7.78659
CDK7	4.20191	4.32474	4.23439	4.00117	4.01939	3.68544	4.80862	4.28932
CDK8	4.72841	4.70692	5.09788	4.69769	4.38135	5.17477	4.73224	4.56913
CDK9	7.54419	7.61844	6.63332	6.51585	5.99108	5.33677	6.3729	6.29309
CDKAL1	6.65034	6.4251	6.24585	6.2423	6.18166	6.00614	8.06641	8.11386
CDKL1	4.1427	3.91552	2.8212	3.35664	2.60478	2.71896	2.17648	1.05346
CDKN1A	7.80031	6.27011	7.18821	6.877	6.30641	5.73734	8.19707	6.09159
CDKN1B	5.73333	5.70382	5.85373	5.45612	5.87964	3.43423	5.85801	5.5352
CDKN1C	1.35755	0.806943	1.96162	2.36219	0.291014	0.504875	0.350497	0.793688
CDKN2AIP	3.77863	4.10995	3.91504	4.29536	3.98477	2.40586	2.69086	2.13192
CDKN2AIPNL	4.82439	4.46702	5.25221	5.52125	5.21517	2.61318	5.13083	5.20142
CDKN2C	5.23368	5.64763	5.96909	5.77334	4.46959	3.81322	4.45595	5.19899
CDKN2D	5.47805	5.58468	6.04087	6.01492	4.86275	4.53291	4.76378	5.8762
CDKN3	5.68379	5.76445	6.05943	6.04603	5.70661	4.93958	4.644	5.58245
CDNF	0.754888	0.298658	0.635987	0.998918	0.531569	0.437228	1.99277	2.03791
CDON	0.299245	1.26003	1.61565	1.51551	1.79306	0.739848	0.288063	0.361207
CDPF1	3.06108	3.24359	2.37754	2.25776	2.49352	1.00396	1.75531	2.13619
CDR1	5.79084	4.43029	9.21404	9.43365	9.55739	6.51476	2.88596	0.539531
CDR2	3.4004	3.58484	2.86096	2.82263	3.74416	3.43663	3.9865	4.76726
CDRT15P1	3.45641	3.70127	2.14307	2.1127	0.642471	2.38543	0.781989	1.26724
CDS2	7.34509	7.06629	7.55573	7.75936	7.33923	8.66534	8.22464	8.10127
CDT1	6.42658	6.76337	5.96517	6.3907	6.88875	6.03471	5.0146	5.70701
CDV3	6.22871	6.28509	6.33942	6.29205	5.8214	5.27008	5.38246	4.97414
CDYL	6.19444	5.96012	5.90052	5.9556	5.69417	6.47782	5.30435	5.55199
CEACAM1	0.366812	0.500802	1.08678	1.04439	1.69265	1.21506	1.60526	1.3048
CEACAM21	4.36985	3.61565	3.85015	3.7005	2.96421	4.23569	4.95452	5.02498
CEBPA	7.41351	7.91152	5.52242	5.61293	6.81691	6.88773	1.46728	0.968275
CEBPE	2.43082	0.835924	3.19495	3.36499	1.63854	2.66072	0.347666	0.750607
CEBPZ	4.89816	5.42036	5.19991	5.05037	4.81686	3.84343	4.63541	5.14014
CECR1	6.44482	4.41187	5.75832	5.96763	5.10197	4.06656	4.78631	3.44288
CECR2	2.64628	2.15413	3.58346	3.22018	5.53625	5.80808	1.03422	2.45154
CECR5	5.53503	5.96081	5.58292	5.6443	5.62037	6.39952	5.82365	5.53079
CECR6	3.41988	2.6638	3.98646	4.94235	5.82203	3.71337	2.18094	2.83996
CEL	3.76251	3.71836	2.6227	2.87716	1.35811	2.54807	1.54597	3.52331
CELF1	0.804467	0.565597	0.760008	0.318461	0.537048	0.699107	0.729444	1.12895
CELF6	4.86223	4.73099	3.05615	2.58135	2.22959	5.21405	3.4708	5.09599
CELSR2	4.51658	5.30593	3.33793	3.01319	3.8108	0.756169	2.12615	0.745452
CELSR3	1.419	1.73596	0.826193	0.431356	0.419539	1.35811	1.3799	1.68122
CEMP1	2.84117	2.68616	1.17728	1.47275	1.81517	1.55827	1.67785	2.03562
CENPA	4.02263	4.48678	3.06497	3.68038	3.7941	1.08814	0.468323	1.91476
CENPB	5.38507	5.17515	5.05539	5.35973	4.74411	3.75969	4.82774	3.88474
CENPC1	4.44791	4.50821	3.7995	3.87135	3.61353	0.942233	2.08661	3.52632
CENPE	4.31965	4.74943	3.25769	3.62778	3.76426	0.85599	1.64801	3.36569
CENPF	7.10884	7.49005	6.48802	6.49259	6.94028	5.26345	5.07157	7.14093
CENPH	4.2923	5.00589	4.64959	4.93909	5.23494	2.86245	3.23435	3.4955
CENPI	3.45582	3.48845	3.20836	3.72	3.6401	0.963104	1.96956	3.60615
CENPJ	2.81106	3.50246	2.45246	2.93083	2.95856	0.312665	0.950842	2.72912
CENPK	4.6212	5.17275	4.41315	4.71537	4.96165	4.10924	3.14364	3.65821
CENPL	3.12002	3.28873	2.66687	3.00495	2.87411	0.771463	1.9514	2.68111
CENPM	4.74559	4.99587	4.0505	4.20355	4.39019	2.24808	2.91466	4.64178
CENPN	5.61365	6.11398	5.45953	5.75905	5.99311	3.42163	4.46875	5.49362
CENPO	4.72814	4.86297	4.14209	4.08517	4.22064	2.47988	2.94007	3.30932
CENPP	5.67238	6.0769	5.03362	4.93463	5.7157	4.801	4.5697	5.75339
CENPV	1.99982	4.93182	3.94687	4.88428	5.18323	4.29098	4.03962	3.96121
CENPW	4.76269	5.47743	4.47246	5.076	4.77202	2.54127	3.91748	4.32359
CEP104	4.49656	4.35681	3.63836	3.61335	3.54424	3.59503	4.46734	5.42803
CEP120	4.50185	4.81029	4.07831	4.47554	4.68997	1.62947	3.27352	4.65091
CEP128	6.54652	6.14971	4.71696	5.12046	5.21799	5.04787	5.25969	6.42805
CEP135	5.30506	5.62845	4.72143	4.34373	4.95891	3.99684	3.97856	4.31495
CEP152	4.94162	4.8623	4.37723	4.49547	4.792	2.9115	3.09415	4.02676
CEP164	4.40586	4.04172	3.49621	3.62047	3.10459	2.38294	4.08746	4.88286
CEP170	6.05693	5.87734	5.43409	5.43548	5.15383	5.23988	6.53481	6.09947
CEP19	1.38791	1.74201	2.0616	2.57204	1.66198	0.605494	0.948975	0.483364
CEP192	7.41012	7.40289	6.36122	6.23724	7.02205	6.00032	6.90368	7.66107
CEP250	4.51248	4.74996	3.43729	3.04212	4.06368	3.99177	5.15674	5.41745
CEP290	3.42344	3.73715	2.5741	2.4614	2.38957	1.39451	2.19061	3.40456
CEP350	6.29559	5.86787	5.85147	5.85077	5.98442	5.78806	6.15441	6.39281
CEP41	5.72997	5.33498	5.23258	6.05109	6.00576	3.25164	3.96014	3.31926
CEP55	5.15072	5.43062	4.30878	4.95887	4.85499	1.24945	2.81701	4.77521
CEP57	5.41512	5.3099	6.22568	6.10552	6.2263	3.567	0.945233	1.75403
CEP57L1	5.20408	5.32317	5.47973	5.49576	5.58773	4.70849	5.97584	5.97806
CEP63	2.68538	2.54955	2.34611	1.71765	2.24808	1.88343	2.32668	1.36849
CEP68	6.89673	6.01371	6.72274	6.81381	6.93418	8.45324	7.32601	6.43832
CEP70	3.85912	3.70581	4.07515	3.44155	3.59401	1.46415	3.57888	4.31752
CEP72	4.84682	5.49156	4.74672	4.65375	4.62319	3.13734	5.11103	5.36798
CEP76	4.97705	5.32548	4.83079	4.52973	4.75227	5.09062	4.90831	5.81417
CEP78	4.66346	5.07592	4.13315	4.47197	4.17943	3.56127	4.53807	3.98108
CEP85	5.88837	5.99449	5.41935	5.07538	5.33896	5.62431	6.26768	7.60895
CEP85L	3.32409	2.98577	2.96135	2.38031	2.56462	1.20351	4.44198	5.62921
CEP89	1.67129	1.80178	1.39726	1.61847	1.69777	0.246712	0.828632	1.23327
CEP95	2.38045	2.36919	2.5409	2.30728	2.21195	2.66482	2.56767	1.62737
CEP97	4.43749	4.32452	4.15312	4.05979	4.22986	5.32704	3.74157	3.94982
CEPT1	3.5873	3.74341	3.77336	3.76638	3.76728	1.85778	3.53331	3.84268
CERCAM	1.22157	1.60431	1.13488	0.380729	1.51071	0.794936	1.17887	1.09288
CERK	7.57684	7.457	7.52847	6.81092	6.82887	9.01498	8.92253	9.14099
CERS2	6.33802	6.41993	6.16605	6.18747	6.14935	7.23963	6.53218	5.35263
CERS5	5.10463	5.55161	4.71111	4.58571	4.89683	4.71466	5.07752	5.68377
CERS6	6.66165	6.98638	6.53816	6.35357	6.93494	6.37016	7.40845	6.99961
CES2	5.26619	5.10647	4.68235	4.50109	4.43209	4.77813	5.30276	5.03879
CETN2	5.38607	5.84299	5.35611	5.85145	5.32522	4.82866	5.12687	5.27378
CETN3	3.95173	4.27531	4.33378	4.41	4.44019	2.46793	3.7365	3.5307
CFD	1.32279	3.60294	1.50055	1.98514	1.57071	1.32625	1.11969	0.592158
CFDP1	3.5873	3.90048	4.16418	4.48958	4.09331	1.90149	2.92628	2.55127
CFL1	9.72661	9.82011	9.8459	10.1084	9.80552	9.66716	10.2546	8.98846
CFL2	2.80694	2.62807	3.13035	2.47534	2.71172	0.723777	2.72618	3.53088
CFLAR	5.47176	5.56479	5.1536	4.9397	4.67931	4.38522	5.67522	7.42026
CFP	3.6311	3.13677	3.83678	5.89839	1.32567	3.33385	1.98003	4.08555
CGGBP1	6.65029	6.52921	6.49705	6.4628	6.36233	5.91899	5.18226	4.76487
CGNL1	1.38433	1.78304	1.42492	1.74157	2.67141	3.40783	0.679424	1.16318
CGRRF1	3.04736	3.00567	2.99123	3.34234	2.5793	0.665848	2.36919	2.29425
CHAC1	1.32164	2.78346	1.93471	1.42008	1.11969	4.80769	0.777788	1.70598
CHAF1A	6.55024	6.92601	6.04274	6.39111	6.43751	4.97971	4.77671	6.95903
CHAF1B	4.8761	5.67676	4.83799	4.91905	5.73912	4.95613	3.70929	4.96945
CHAMP1	4.11774	3.86918	3.89035	4.11624	3.69477	3.69794	2.75157	2.18587
CHCHD1	2.26439	2.69977	2.76691	3.07211	2.55029	1.17377	1.52832	1.24092
CHCHD10	4.68094	5.44085	5.32531	5.54574	5.07481	3.48903	4.17716	5.15036
CHCHD2	8.94945	9.58194	9.18087	9.38329	9.1005	9.75328	8.25327	6.88867
CHCHD3	6.27717	6.4705	6.65221	6.62559	6.27628	6.43737	5.40978	5.73132
CHCHD4	4.40953	4.31904	4.69816	4.76179	3.95387	4.84504	4.60609	2.43176
CHCHD5	5.65847	5.01223	6.23581	6.3366	5.75134	6.58549	6.01056	5.14443
CHCHD6	4.0063	4.77043	4.30943	4.33632	3.21272	3.96449	2.33414	2.40762
CHD1	6.7529	6.94663	6.15932	6.00322	5.79976	6.38967	6.6634	7.8036
CHD1L	3.76691	4.01033	3.62322	3.68656	3.65992	2.1517	4.10551	3.85858
CHD2	6.79992	6.06309	6.39475	6.12055	5.94832	6.44064	6.63265	6.96817
CHD3	8.80731	8.43511	8.08053	7.7766	8.46105	9.44443	7.69512	8.11241
CHD4	7.95571	7.59279	7.47343	7.36283	7.85405	7.47558	8.16733	6.825
CHD6	5.44281	5.29915	4.18725	3.89186	5.11426	4.49464	5.39405	6.15428
CHD7	5.91203	5.67733	5.38524	5.21847	4.9482	4.65518	5.45969	6.04258
CHD8	6.71896	6.40696	6.12542	6.03261	6.08462	7.56368	7.13445	6.40988
CHD9	8.10022	7.65488	7.48076	7.34596	7.25576	7.58009	8.26578	8.6866
CHEK2	1.70266	2.08423	1.51576	1.65695	1.81209	0.657183	1.8675	2.44824
CHERP	5.40847	5.39963	5.22006	5.40949	5.17397	2.83825	4.44526	5.18162
CHFR	4.28622	2.63145	5.67821	4.94216	5.85092	7.50059	7.45927	7.74087
CHIC1	2.06488	2.00216	2.01988	1.8337	1.69354	0.948975	1.57942	1.65168
CHIC2	4.37062	3.92443	3.82405	3.92248	4.02698	4.37365	3.49416	2.40586
CHID1	5.26984	5.1367	4.55161	4.61841	4.81798	5.07399	5.49073	5.82657
CHKA	3.24016	3.99842	2.88166	2.33041	3.06626	2.75318	4.39924	6.00538
CHKB	6.70141	7.02706	4.83431	4.77093	4.65191	3.78717	4.14629	5.03703
CHM	4.81859	4.33746	4.72893	4.30743	4.45569	4.28133	5.82986	5.21859
CHML	2.92048	2.87902	3.40252	2.86661	3.12234	1.08202	3.77019	2.77947
CHMP1A	5.5916	4.93048	5.53408	5.85613	5.60033	4.43883	5.39888	5.14484
CHMP1B	7.70576	7.51765	7.48319	7.3823	7.28043	7.31476	8.03278	7.8178
CHMP2A	6.10448	6.06596	5.73419	5.99415	5.64723	4.20332	5.54182	5.11355
CHMP2B	5.46687	5.36872	5.70828	5.66556	5.72664	4.07617	4.68977	4.66209
CHMP3	5.59122	5.26087	5.32364	5.65381	5.77597	2.84207	4.98416	5.45083
CHMP4A	6.26421	6.50292	6.64102	6.77799	6.05889	6.24314	6.69361	6.32637
CHMP4B	7.10812	7.32957	6.4382	6.82128	7.37003	4.64126	6.72592	6.69703
CHMP5	6.3936	6.66141	4.98582	5.39599	5.21742	5.6809	5.30621	4.64636
CHMP6	5.50879	5.38509	4.81806	4.80191	4.60036	6.58127	4.62968	5.23435
CHMP7	5.9167	5.51074	5.05626	5.51283	4.72058	5.10201	5.40514	5.78982
CHN2	5.71283	3.77705	4.24039	3.59688	2.29778	5.45316	1.51778	0.154454
CHORDC1	5.11283	5.12501	5.16382	4.828	4.7472	3.86849	5.16706	5.14745
CHP1	5.8935	5.42319	5.94099	5.96495	6.24278	6.91592	5.83629	4.43219
CHPF2	2.38474	1.74459	1.75745	2.0571	1.78931	0.731618	1.02751	1.04789
CHPT1	5.11745	4.79462	3.91361	3.9594	4.94746	3.9568	2.66539	3.3168
CHRAC1	6.16433	6.02688	6.36426	6.45967	6.74537	7.50961	6.63446	5.0517
CHRM4	3.4049	2.92543	1.20539	1.89569	1.64016	4.6102	1.75232	1.08848
CHRNA5	0.705757	1.17313	2.23205	1.85579	1.08814	1.20351	0.410341	0.838347
CHRNE	1.91073	1.91476	0.809003	1.13126	0.588805	0.551393	0.629939	2.4678
CHST11	8.06519	7.7063	6.48315	6.45661	7.46597	8.26981	7.08468	6.8007
CHST14	2.92334	3.46454	2.91092	3.17576	2.76543	1.59884	1.24793	1.49006
CHST15	7.77058	7.06942	7.44389	7.75073	7.21523	5.1383	5.05522	7.21717
CHST7	2.26634	3.45042	3.43956	4.38771	3.27329	3.69583	5.7652	3.17113
CHSY1	3.08975	2.94804	2.55004	2.97324	2.94654	1.6722	1.85977	1.26903
CHTF18	5.87628	6.81084	3.89937	3.83269	3.95485	5.07358	3.9575	6.28826
CHTF8	5.31533	4.8507	5.11149	5.13525	4.69641	6.44535	4.86837	3.32891
CHTOP	6.60813	6.79836	6.68846	6.88906	6.36565	5.46295	6.29937	6.07708
CHUK	3.87529	3.22674	3.5735	3.53263	3.52494	3.54874	3.77463	3.82787
CHURC1	1.18206	1.55385	1.35304	1.05797	1.15445	0.771463	1.60288	1.77484
CIAO1	6.65291	6.62108	6.47401	6.39191	6.45533	5.35984	6.47061	6.73001
CIAPIN1	6.00576	6.17206	6.15506	6.07308	6.11249	5.53997	6.85393	5.85518
CIB1	7.22954	8.18038	7.76129	7.70653	7.575	7.14447	6.50131	6.24216
CIC	8.29114	8.4725	7.27844	7.54047	7.33986	8.64057	7.76708	8.32276
CIDEB	5.98375	6.48373	5.07399	5.17562	4.08462	5.10081	5.10379	5.34722
CIDECP	1.7264	1.52381	1.71918	1.77716	1.51071	1.42975	1.67785	1.8677
CIITA	10.3646	9.73653	9.34969	9.11703	8.57775	10.6566	10.3446	10.1775
CINP	5.0433	4.94179	5.24523	4.97166	4.99878	5.88095	5.45579	5.08579
CIR1	6.47271	6.36078	6.47983	6.68045	5.99557	7.09207	6.43581	5.74544
CIRBP	8.96293	8.60409	8.55231	8.5502	8.46444	5.61698	7.34059	9.30269
CIRH1A	5.95701	6.17796	6.45601	6.52226	6.5568	3.70824	6.34111	5.58774
CISD1	4.11882	4.75678	4.75393	4.70349	4.36433	1.86888	5.14104	4.58018
CISD2	4.56581	4.48652	4.8626	4.85564	4.41298	4.81632	3.62959	3.81604
CISD3	4.94193	5.22749	4.64475	4.73647	4.9597	4.23147	4.19708	4.07455
CISH	5.67522	4.95949	3.31586	3.03905	2.66891	4.50535	1.91303	2.29337
CIT	5.42408	5.47585	4.37692	4.66514	4.88799	2.75521	2.93527	4.07386
CITED4	3.43242	4.13175	4.81314	4.59482	4.46813	1.18587	4.03192	4.10224
CIZ1	7.4804	7.55979	7.02332	6.98461	7.0001	7.45968	7.44955	8.08755
CKAP2	5.68567	5.54416	5.10624	5.04481	5.35225	2.66278	2.91418	5.01114
CKAP2L	4.03536	4.70838	3.52538	4.09639	4.00975	2.19629	3.00702	2.81445
CKAP5	7.07887	7.26884	6.67648	6.97247	6.89456	6.03244	7.03681	6.53242
CKB	2.51841	2.8533	1.51576	2.41981	2.10467	4.33417	3.42264	3.36436
CKS1B	5.79633	6.41604	5.745	6.32798	7.06079	3.97733	4.3181	4.81504
CKS2	7.68174	8.56355	8.25341	7.69459	7.59068	6.03433	7.38093	5.82221
CLASP1	6.4068	6.41464	5.31692	5.33814	5.31392	7.35459	6.04946	5.89925
CLASP2	4.93958	4.97655	4.35709	4.97556	4.70534	2.97085	4.96857	6.49571
CLASRP	6.8298	6.82028	5.85679	5.43711	5.58034	7.01328	6.64493	8.22035
CLCC1	4.90824	4.58036	4.72143	5.00955	4.65987	3.26296	4.40807	5.00412
CLCN2	3.23657	3.05771	2.06798	1.66857	1.76765	4.24001	2.18396	2.40803
CLCN3	1.35021	1.2394	1.67559	1.37518	1.69599	0.825379	1.30947	1.49006
CLCN5	0.946357	0.590243	1.07108	1.43055	1.19566	3.48175	2.5451	3.10844
CLCN6	5.1694	4.87101	3.85853	3.77784	4.05719	5.99207	4.97258	5.41339
CLCN7	6.78414	6.63723	4.69788	4.65033	4.93076	4.18499	6.95084	8.16846
CLDN15	5.63925	5.57378	4.6314	4.07133	4.02857	5.44424	2.37518	4.02857
CLEC11A	5.52565	6.63739	4.3156	4.42657	4.2469	1.3048	4.66391	5.30513
CLEC16A	7.33239	7.23811	6.98155	6.47381	7.06985	8.31011	8.21259	7.24674
CLEC2B	8.0017	7.64551	7.47308	7.94864	5.82918	7.15654	7.7048	6.53101
CLEC2D	6.97667	7.07846	7.03545	6.93951	6.4485	5.15955	7.24246	7.14429
CLEC4A	2.3799	2.7941	4.18591	4.07489	3.368	2.21086	2.39081	1.70111
CLECL1	5.15995	5.01313	6.0362	6.49407	5.15775	5.46172	6.28041	5.78237
CLHC1	1.41765	0.907275	1.00863	0.770195	1.6731	2.78858	1.10836	1.52482
CLIC1	9.43223	9.799	9.46308	9.76625	9.6633	9.29461	9.55402	8.03874
CLIC2	2.43949	1.74201	2.99458	1.4782	1.56438	2.55729	1.68437	3.00836
CLIC4	4.10341	3.21078	4.21874	4.85748	5.14741	1.42465	4.64573	5.26997
CLINT1	6.38375	6.48469	5.44337	5.72084	5.59243	6.47802	6.00637	6.36841
CLIP1	4.23278	3.76214	3.63384	3.98905	3.62603	1.42465	3.65838	4.2091
CLIP2	5.11564	5.30539	5.72567	5.49531	5.2677	4.84368	3.63483	4.0535
CLIP3	0.369048	0.922198	0.765959	0.308011	1.98841	0.560226	0.290424	1.26903
CLK1	7.98306	7.71543	7.87149	7.19481	6.92364	6.00869	6.88696	7.07093
CLK2	7.55837	7.59985	6.77009	6.46852	6.51839	7.55237	6.77055	8.17816
CLK3	6.83074	7.05093	6.71826	6.6811	6.11252	7.32117	5.69631	7.10786
CLK4	4.5605	4.58033	4.10664	3.81327	3.41893	4.13771	4.25739	5.50013
CLMN	1.8476	3.54751	2.36121	2.61577	1.59192	2.27337	3.93777	3.64668
CLN3	6.57857	7.17972	5.80128	5.6308	5.27758	6.47951	5.0082	6.12831
CLN5	3.46813	2.89753	3.0532	2.93282	2.76543	1.65512	1.95308	1.73401
CLN6	6.96488	7.10189	7.13316	7.01936	7.741	8.78032	6.52145	6.06968
CLN8	4.06113	3.72716	3.64033	3.79171	3.0545	3.26146	4.41109	3.84056
CLNS1A	5.8207	6.39111	6.08057	6.40473	6.33882	2.71896	4.81065	5.05461
CLOCK	4.0824	3.95443	3.23182	2.93225	2.90342	3.60271	2.83086	3.30305
CLP1	2.50348	2.55471	2.44798	2.48272	2.70631	0.551393	1.49288	1.27083
CLPB	1.47871	1.01792	1.31991	1.06936	0.835924	1.42465	1.5758	1.33885
CLPP	5.27748	5.43709	5.32488	5.59982	5.27737	5.03437	5.08674	4.62851
CLPTM1	7.02405	6.73567	6.682	6.78055	6.80438	7.81538	8.43685	6.99763
CLPTM1L	6.47982	6.09157	6.36695	6.12649	6.52472	6.26811	7.68381	7.69973
CLPX	5.53183	5.79896	5.40546	5.53275	5.28596	3.36156	4.099	4.89801
CLSPN	4.50944	4.44695	4.57192	4.44973	4.61038	3.38743	3.83623	5.14264
CLSTN1	7.4772	7.54845	7.2787	7.20122	7.64937	8.63937	7.99609	7.24735
CLSTN3	4.83456	4.67804	4.98977	4.84612	5.21897	5.45531	2.29939	1.90631
CLTA	3.11936	2.31339	2.02485	1.73855	2.48143	2.61965	1.30947	0.931305
CLTB	5.53692	5.64893	5.6139	5.73261	4.70628	5.31562	6.17776	6.60222
CLTC	8.54139	8.11532	8.72155	8.64839	8.9306	8.0167	10.27	9.44314
CLTCL1	1.13849	2.1606	3.58928	3.33171	3.08763	4.5858	3.63186	4.08623
CLUAP1	4.17935	4.25217	3.99345	3.75766	3.97122	3.18237	4.85235	5.8616
CLYBL	3.7632	3.71512	3.81829	3.93814	3.06005	3.17792	3.71315	3.19014
CMAHP	4.00495	3.71672	2.74749	2.3952	1.25882	0.913799	4.26652	5.4162
CMAS	5.01299	5.4306	5.35447	5.51267	4.96405	2.36737	3.83789	4.90256
CMBL	3.69477	3.98135	2.84378	3.15761	3.80452	1.39944	4.45516	3.5741
CMC1	3.68672	4.16483	4.30517	4.93822	4.00243	1.18587	2.37379	2.88538
CMC2	5.76122	6.05513	6.23064	6.42443	6.19352	6.1941	6.21894	5.39761
CMC4	3.12358	3.34277	3.28377	3.43082	2.04579	1.48336	2.44784	3.31839
CMIP	6.53108	7.05071	6.22582	6.59337	6.95272	5.80401	6.14778	5.48887
CMPK1	6.93894	6.68502	6.70472	6.68994	6.70876	6.89297	7.31923	6.08431
CMPK2	1.64847	2.21925	1.6893	1.96551	1.35811	0.699107	1.74201	2.60774
CMSS1	6.01942	6.68061	6.83152	7.02683	6.47353	6.40144	5.9476	6.38748
CMTM2	5.99438	6.33593	2.8522	2.06626	4.62155	5.04418	2.67875	2.62842
CMTM3	7.62065	8.18699	6.95791	7.28463	6.97497	7.19635	7.40288	6.36013
CMTM6	5.99684	5.31913	5.70775	6.10666	6.10018	5.91989	5.28246	3.62673
CMTM7	7.52588	7.82394	7.05194	7.28762	6.61002	7.29131	7.14914	5.67247
CMTM8	3.58526	3.40694	3.41386	3.52995	2.91399	3.98245	3.03624	3.34369
CN5H6.4	1.57022	1.30451	0.53057	1.01828	0.880881	0.674009	0.775683	0.696439
CNBP	7.51208	7.7631	7.77278	7.70744	7.63873	6.03615	6.65485	5.80129
CNDP2	5.4848	5.56423	5.14447	5.31176	5.46033	2.16366	4.60662	6.4232
CNEP1R1	3.89205	4.06255	3.98559	3.81491	3.1888	4.11695	3.75291	3.74518
CNIH	5.63887	5.77095	5.70122	5.89244	6.07994	4.12928	5.72024	5.71133
CNIH2	3.2312	3.0492	2.43069	2.45457	1.45286	4.04072	2.31165	3.22836
CNIH4	5.2666	5.72748	5.14431	5.17515	4.33239	6.45228	5.83078	5.7357
CNKSR1	0.986593	1.8341	1.80426	0.665848	1.74416	3.28503	0.913799	1.05033
CNKSR2	1.56389	1.4225	1.60455	0.459432	2.53244	2.21366	2.60715	0.646163
CNN2	5.65803	5.51264	1.90728	3.1944	6.50597	4.85395	7.78102	6.25397
CNNM3	5.91209	6.13997	5.4838	5.37933	5.83876	7.95501	6.8401	7.01584
CNNM4	4.73596	4.31669	4.15951	4.41342	4.29605	5.78729	5.62561	4.10224
CNOT1	6.38175	6.15299	6.07044	6.06792	6.45987	3.93409	5.46262	5.69919
CNOT10	4.10026	3.96278	3.9949	4.25365	4.39972	1.86513	3.39252	3.89079
CNOT2	6.46427	6.40382	6.17438	6.34432	6.14247	5.40618	5.19109	5.84535
CNOT3	6.36512	6.08388	5.69456	5.65243	5.45837	6.66848	5.76681	6.71094
CNOT4	5.48375	5.48623	5.35406	5.32216	5.81256	3.63337	3.83623	3.45108
CNOT6	4.64299	4.57531	4.47473	4.41937	4.61865	1.56755	3.57459	3.65025
CNOT6L	7.74894	6.97377	7.67502	7.5696	7.7146	6.77301	6.95049	6.76666
CNOT7	7.05671	7.22799	7.32265	7.31333	7.41539	7.94469	8.63414	7.73629
CNOT8	2.25459	2.60312	2.5701	2.44493	3.11378	1.47379	2.4049	2.38474
CNP	6.53172	6.18395	6.18648	6.38148	6.12485	7.17335	5.6272	4.98299
CNPPD1	7.76615	7.39339	7.54577	7.12234	7.09259	7.44598	8.40845	7.3739
CNPY2	6.04076	6.52177	5.81595	5.74976	5.3683	5.39535	6.12266	6.11998
CNPY3	8.5636	8.59459	8.90698	9.01518	8.5127	9.73182	9.58398	10.1564
CNPY4	4.55839	4.51602	3.96768	4.05567	3.42304	3.87401	3.54646	4.07587
CNR2	6.0101	5.55552	3.71172	2.23879	0.588805	2.47988	2.00881	2.46702
CNST	5.14877	4.2228	3.8624	4.21144	3.55219	3.77653	4.00706	3.62714
CNTNAP1	0.896853	0.806943	1.28036	1.32395	1.32797	1.48826	0.151209	2.8125
CNTRL	6.84744	6.93237	6.3764	6.31183	6.7224	7.13167	6.81445	7.8741
CNTROB	5.80382	6.23243	4.89428	4.83223	4.5837	4.13007	3.2394	5.06169
COA1	7.00092	6.75987	7.25095	6.6784	6.48366	8.04236	6.29851	6.84407
COA3	5.00009	5.29578	4.92151	5.25873	4.80051	3.5861	3.29924	3.03378
COA4	3.80493	3.96629	3.76283	3.95982	4.09698	1.99204	3.39869	2.93706
COA5	5.00187	4.93036	5.54365	5.37119	4.64703	5.07519	5.45167	5.3093
COASY	6.99974	7.13002	6.55464	6.34438	6.43785	7.22901	5.92098	6.98292
COBRA1	2.63471	2.57809	2.1551	2.71172	2.39204	1.40436	1.57701	2.13553
COCH	4.95131	5.11149	4.60964	6.5472	3.21583	4.67313	0.995665	1.19755
COG1	5.37959	5.16267	4.71864	4.65775	4.89729	5.95403	4.71515	3.80012
COG2	4.11902	3.81737	3.59323	3.43716	3.43876	2.55496	3.63587	4.26806
COG3	4.69374	4.46627	4.48288	4.28229	3.67412	4.70077	3.83218	3.55299
COG4	6.53282	5.83746	5.97879	5.84266	5.88356	6.73893	6.25299	5.98617
COG5	5.69711	5.47543	5.46442	5.30157	5.36396	4.61571	5.02547	5.76158
COG6	4.02476	4.0272	3.99272	3.87838	3.85015	2.14861	2.60715	1.79805
COG7	4.08483	4.65938	3.84157	3.61706	3.18349	3.71331	4.00791	4.73319
COG8	5.89011	5.2086	5.10375	4.96338	4.99743	5.25329	5.54694	5.0009
COIL	4.20124	4.47132	4.03391	4.05888	4.32557	1.63807	2.73996	2.79119
COL11A2	1.81926	1.61636	1.56657	0.991681	0.787432	3.94622	1.95829	2.8489
COL1A1	1.2561	5.13145	2.48633	1.4351	1.05033	1.45444	0.876959	1.05137
COL27A1	4.29344	5.94805	0.912267	0.24245	2.49748	3.81511	4.52472	6.22707
COL4A3BP	4.20018	4.13451	4.2558	4.65621	4.03131	1.54003	4.01297	3.42761
COL5A1	2.97581	3.08083	4.62029	4.29602	3.78125	3.7833	5.49921	6.79828
COL5A2	0.485942	1.70708	0.402176	0.24245	0.481299	0.825379	0.687956	0.590722
COL6A4P2	0.49057	0.941482	2.66414	1.61777	0.78576	4.38263	2.07159	2.32481
COLQ	5.94502	5.84725	3.35014	3.40368	1.32682	5.25788	0.350497	1.75446
COMMD1	6.09095	5.02554	5.50733	5.48272	5.96724	5.42343	6.6848	6.64053
COMMD10	5.08368	4.96931	4.39938	4.51422	4.03329	4.23504	4.70468	5.10578
COMMD2	3.78957	3.59908	3.11387	3.57186	3.02724	0.707525	2.19283	2.70288
COMMD3	6.41923	6.91143	6.25148	6.41584	5.6082	4.71776	5.64009	6.23065
COMMD4	6.05754	6.61879	6.02399	5.84421	5.50589	3.50335	3.72197	5.66842
COMMD5	1.62106	1.79119	1.55287	1.6227	1.32682	2.01203	1.31499	1.33885
COMMD6	1.76956	1.86987	1.20945	1.17281	2.11636	1.55385	0.773574	0.539531
COMMD7	3.99177	3.70797	2.3147	2.12218	2.99349	3.56474	3.51122	2.75446
COMMD8	2.35191	2.88098	2.29631	2.77674	2.57664	0.437228	1.25338	1.54868
COMMD9	4.09187	3.50837	3.26439	3.2811	3.62784	1.77779	3.27068	3.86572
COMT	8.3302	9.30626	8.54367	8.76234	8.28974	9.13785	8.42389	7.21121
COMTD1	2.3189	2.43856	1.54942	1.9824	1.04893	1.18587	0.909965	0.928655
COPA	6.2535	6.17373	5.73335	5.97482	5.72005	4.37104	5.88596	6.04502
COPB1	5.84925	6.03228	5.63619	5.52457	5.6528	4.09123	6.14333	5.34163
COPB2	4.89297	4.92695	4.67883	4.69958	4.47777	1.79722	3.5121	3.4004
COPE	7.88698	7.97994	7.88777	8.13269	7.88632	9.40586	8.56774	6.94754
COPG1	6.49463	6.50428	6.26519	6.45778	6.37976	6.57242	5.90291	4.85639
COPG2	4.34319	3.69404	3.57477	3.32423	3.23396	3.5464	3.42324	2.5363
COPS2	6.35273	6.21734	6.71204	6.61141	6.23725	5.56177	6.14688	6.30156
COPS3	6.68918	6.91703	7.13861	7.17831	7.11636	5.54663	5.73762	5.58305
COPS4	5.1131	5.30874	5.41077	5.39491	5.08096	3.80168	4.51573	3.83698
COPS5	4.47314	4.43922	4.51004	4.64204	4.14645	2.05485	3.69053	4.32905
COPS6	6.02474	6.20941	6.40667	6.60473	6.30723	3.21746	4.53412	5.47037
COPS7A	5.18279	4.78976	4.43866	4.5272	4.57525	4.70592	4.58898	4.4756
COPS7B	6.22247	5.97365	5.81152	5.68139	5.60717	5.1067	5.64172	6.62163
COPS8	7.09991	7.37743	6.94902	7.08089	6.83692	6.6424	8.0787	8.05615
COPZ1	6.80777	6.96613	6.72563	6.57967	7.36419	5.98851	7.12708	5.79961
COQ10A	3.5218	3.56468	3.32423	2.84288	3.40606	3.05884	2.89927	2.19093
COQ10B	3.75462	3.14135	3.42955	3.50608	3.67152	1.35811	3.20453	3.65237
COQ2	5.28233	5.10262	4.77787	4.91705	4.86463	5.42373	5.09963	5.67091
COQ3	1.851	1.66448	1.4631	1.47353	1.44917	0.495183	0.777788	1.72988
COQ4	5.50007	5.01803	5.494	5.82111	5.46614	5.99671	5.67177	4.66571
COQ5	4.75689	4.85768	4.73297	5.14317	4.58087	3.65913	4.67008	3.88323
COQ6	3.64916	3.56761	3.23327	3.06618	3.94251	3.55213	4.40966	3.09635
COQ7	4.1696	4.1758	3.77516	3.80833	3.93036	4.7223	4.3547	4.01029
COQ9	5.14486	5.24462	4.97529	5.27986	4.96257	5.48615	5.38436	4.13746
CORO1A	8.03911	9.21951	8.07339	8.55015	8.29053	10.3195	8.33153	6.2259
CORO1B	6.19465	6.19787	6.53886	5.86966	6.26023	6.98248	7.01813	5.78518
CORO1C	4.70893	3.67723	5.28451	5.91389	4.08755	3.34979	6.18932	5.50484
CORO2B	1.93225	3.56639	1.2762	1.5064	1.58664	1.28836	3.27947	3.65907
CORO6	2.86414	2.78346	2.46336	2.12813	3.52281	4.62062	2.54461	3.41258
CORO7	4.66727	4.83043	4.13254	4.43583	3.39623	3.93494	4.09681	4.03589
COTL1	4.79223	5.49889	5.84004	6.00674	5.12106	3.20148	7.51634	5.65594
COX10	5.61555	5.59406	5.59122	5.25142	5.32476	6.55453	5.5997	6.05995
COX11	2.86384	3.17832	3.2706	3.63314	4.03532	0.848398	2.23174	0.839153
COX14	1.64962	2.11803	2.04527	2.21304	1.81885	0.731618	0.527571	1.3048
COX15	5.54232	5.13576	5.14033	5.12342	5.74782	6.22005	6.03325	4.01199
COX16	6.59819	5.98117	7.37179	7.46326	7.18602	5.33709	7.76937	7.11811
COX17	7.08709	7.71788	7.22694	7.64636	7.13675	6.14963	5.20928	5.00767
COX18	3.51828	3.4266	3.74937	3.79327	3.23143	1.68055	2.84127	3.03104
COX19	5.65262	5.5487	5.19292	5.15297	5.56964	5.19509	4.93803	5.48591
COX20	5.30155	5.40764	5.89561	5.7454	5.16221	5.24092	5.85936	6.20181
COX4I1	9.02656	9.07092	9.13365	9.34904	8.89409	9.05945	9.11854	9.01678
COX5A	6.85543	7.10396	7.26832	7.59959	7.03535	5.84876	6.14846	5.16448
COX5B	7.15913	7.51689	7.59317	7.83638	7.36277	6.57965	7.84175	7.25581
COX6A1	8.90938	9.53912	9.60503	9.98756	9.21988	8.91316	9.35978	8.04291
COX6B1	9.08049	9.56407	9.8283	10.1307	9.76483	8.16971	9.83862	9.10693
COX6C	6.42771	7.05991	6.98663	7.45959	6.56742	3.20594	5.47463	4.44864
COX7A2L	6.55358	6.24704	6.22804	6.3752	6.89471	6.25092	7.33174	4.53938
COX7B	7.47306	7.69738	8.06331	8.33219	7.46073	6.27475	8.06989	6.34331
COX7C	8.17114	8.55589	8.81891	8.93542	8.50785	7.45046	8.40659	7.02393
COX8A	5.9079	6.38273	6.40185	6.63752	6.39079	3.46493	4.67525	5.89655
CPD	4.26123	4.21517	3.45464	2.86453	3.33721	3.06695	3.41244	2.43296
CPEB3	1.918	1.66266	1.36093	1.45969	1.81517	0.301588	0.990592	1.9092
CPEB4	4.08036	3.3884	4.01226	3.29035	3.43042	6.0215	3.89259	4.50332
CPNE1	4.05472	3.93537	2.30247	2.10685	2.94692	3.1127	3.71166	3.75286
CPNE2	6.17926	6.8698	5.71473	5.93034	6.40165	6.33197	6.10119	5.23915
CPNE3	5.44014	5.4838	5.03461	4.96197	5.12449	2.91504	4.46699	4.3111
CPNE7	2.49518	3.94795	3.30129	3.29976	1.89879	1.854	1.49902	4.3087
CPOX	2.50067	2.7094	2.72126	2.01471	2.31019	2.34908	1.07039	2.69722
CPPED1	2.71348	2.78167	2.84519	3.45101	3.10995	1.8542	4.76003	3.50118
CPQ	5.02906	5.1351	3.7461	4.1811	4.20414	3.70924	5.18291	4.09942
CPSF1	7.565	7.56277	6.63148	6.46814	6.47937	8.0449	8.07957	8.76672
CPSF2	4.65813	4.51046	4.52344	4.64792	4.59529	2.2423	3.54442	4.31274
[truncated: 8,913 more rows]
