# Supplementary material for: Targetable lesions and proteomes predict therapy sensitivity through disease evolution in pediatric acute lymphoblastic leukemia
Source: Nat Commun. 2023 Nov 21;14:7161. doi: 10.1038/s41467-023-42701-9 (PMC10663560; doi:10.1038/s41467-023-42701-9)
Supplement: Supplementary file 22 — Supplementary Data 19 [file 41467_2023_42701_MOESM22_ESM.xlsx]

## Sheet: 19.RNA-seq TARGET Cohort
Supplementary Data S19 RNA-seq data from TARGET cohort normalized by transcripts per million and transformed log2(x+1)
Gene	PARXMC_Dx	PAPZNK_Dx	PAPDUV_Dx	PARXMC_R	PANZPJ_R	PANZPJ_Dx	PARMSP_Dx	PARMSP_R	PAPHJF_Dx	PAPHJF_R	PAPJHB_R	PAPMVB_R	PARFTR_R	PARFTR_Dx	PAPJIB_R	PAPJIB_Dx	PARAKF_Dx	PAPRCS_R	PAPNNX_R	PAPNNX_Dx	PASHUI_Dx	PAPEFH_Dx	PAPEFH_R	PAPGFP_Dx	PAPGFP_R	PAPZST_Dx	PAPZST_R	PASHUI_R	PAPMVB_Dx	PAPEJN_R	PANSDA_R	PANSDA_Dx	PAPAGK_R	PAPAGK_Dx	PARAKF_R	PAPZNK_R	PARPRW_R	PARPRW_Dx	PARBVI_R	PARBVI_Dx	PAPSPN_Dx	PAPSPN_R	PAPEJN_Dx	PAPECF_R	PARFLV_R	PARFLV_Dx	PAPVTA_Dx	PAPVTA_R	PARBRK_Dx
7SK			0.0333004						0.597766			0.325785	0.104384				0.0931336	0.0238934	0.075029		0.106619				0.186942					0.176345					0.0449988				0.228621				0.169948					0.108826
A1BG	4.30598	6.25569	4.66843	4.46862	4.5723	4.97817	5.06307	3.78764	4.45487	5.60111	4.91644	4.78659	5.79028	5.16349	6.33378	5.00897	5.22185	5.4356	5.25174	5.3176	5.353	4.94865	5.97224	5.82269	5.36354	2.40328	5.59719	5.45748	4.20713	4.5564	5.69323	4.74902	6.77334	6.51999	5.37886	7.53708	6.13397	5.85669	5.76927	5.31799	5.01566	5.94204	5.82653	6.04854	8.23669	6.15931	6.7991	5.32297	5.34237
A1BG-AS1	2.36181	1.86399	2.7549	1.46472	2.52108	0.464783	2.09088	1.96355	3.41553	3.48158	3.0018	1.81154	2.6276	2.00721	2.84604	1.16356	1.17	1.59462	2.07727	1.41689	2.42229	1.92984	2.53605	1.92984	2.9355	0.0144976	1.94862	3.46074	1.75709	4.06951	3.13915	1.78247	3.45547	2.00721	3.1094	3.4803	2.33344	2.26308	2.97453	0.696096	1.79498	1.53613	3.6893	2.40872	3.85297	4.36243	3.95516	4.51668	2.76129
A1CF	0.0144976								0.0144976				0.0144976								0.042784											0.0287099																0.0144976
A2M	1.22039	0.042784	0.604182	0.411534	3.28986	1.30457	2.34773	3.3406	2.23268	0.378614	2.23883	0.831961	0.251076	1.00728	1.13101	0.887589	0.189164	1.13101	0.286996	0.38968	0.96354	1.02153	2.47515		0.454284	0.0144976	1.02866	1.98555	0.505995	2.65305	1.05667	2.50846	1.281	1.68262	1.03571		0.298782	0.485537	0.903095	2.1922	2.21413	1.92984	1.23271	0.757126	0.226636	0.941194	1.3674	3.66109	2.84802
A2M-AS1	0.137632		0.0842031	0.0287099	1.00728	0.251076	1.43302	1.10441	1.03571	0.356247	1.33921	0.696096	0.310455	0.464783	0.111167	0.189164	0.322052	0.310455	0.214245	0.16363	0.12446	0.0287099	0.0144976	0.0705247	0.840018		1.0636	1.28696	0.678148	0.505995	0.400636	0.137632	0.0567235	0.0144976	1.52612	0.0144976	0.807444	0.356247	0.42233	0.12446	0.042784	0.505995	0.150686	0.322052	0.042784	0.251076	0.251076	1.44363	0.137632
A2ML1	0.485537		0.0842031	0.0705247	0.310455	0.0705247	0.0287099	0.0842031	0.575411	0.378614		0.16363	0.42233		0.189164	0.189164			0.464783	0.0144976	0.641648	0.0144976	0.411534	0.0977481	0.0705247	0.12446		0.475177	0.378614	0.042784	0.411534	0.286996	0.0144976						0.475177		0.0287099		0.0287099		0.0287099	0.0567235		0.765625	0.111167
A2ML1-AS1	0.485537																				0.111167									0.226636		0.0977481
A2ML1-AS2													0.286996
A2MP1	0.0705247	0.0287099	0.214245		1.16356				0.150686	0.042784	0.298782	0.111167	0.042784	0.0144976				0.516128	0.0144976		0.111167	0.042784	0.0705247		0.12446		0.0977481	0.310455	0.0144976	0.137632	1.69601	0.475177		0.0144976	0.176446				0.26316	0.137632		0.12446	0.0287099		0.111167	0.485537		0.0287099	0.16363
A3GALT2	0.0842031		0.0705247	0.378614		0.0144976	0.042784	0.0977481	0.251076	0.367485	0.0567235		0.0977481	0.042784	0.189164		0.0842031	0.0144976	0.0705247	0.0144976	0.546055		0.0144976		0.516128		0.150686	0.0705247		0.214245	0.0842031	0.0567235	0.042784		0.298782		0.0567235		0.367485				0.333534		0.731261	0.333534	0.433055	0.526184
A4GALT	1.92601	0.475177	1.75279	1.44363	0.0705247	0.585065	0.443721	0.0842031	0.367485	0.623024	0.400636	0.790837	0.298782	0.0287099	0.12446	1.26908	0.0287099	0.226636	1.18911	0.189164	0.669106	0.895387	2.04616	0.632353	1.57049	2.43565	0.333534	0.26316	0.696096	0.0977481	0.298782	0.378614	0.0842031	0.739941	0.201757	0.238915	1.73987	1.83191	0.632353	0.111167	1.62299	0.333534	0.739941	0.585065	0.176446	0.042784	0.632353	0.0977481	0.443721
A4GNT																0.0144976					0.042784								0.0144976												0.0144976
AAAS	4.12271	5.04959	4.18671	3.37436	4.16668	2.98554	4.68649	2.75277	5.46305	5.52828	4.32697	3.31323	3.11267	5.7623	2.60642	3.16516	3.02152	4.61121	3.16187	3.62181	3.20165	3.93646	4.43693	4.06866	4.03211	2.69159	4.12271	5.04135	3.42759	5.35583	4.26679	3.77614	4.55094	3.49442	4.82883	3.23727	5.04959	4.67409	3.14403	2.39785	5.45318	4.79132	4.98233	4.13836	2.29278	3.27802	2.61119	4.39918	4.373
AACS	1.38963	2.38959	2.20167	1.00005	2.51101	0.696096	2.11443	2.23268	3.06009	2.7929	0.985561	1.49063	2.65078	2.26308	1.31622	0.840018	1.33347	1.3674	2.99279	2.69598	1.29874	1.20797	1.74422	2.76555	2.96162	0.400636	1.60413	1.44363	1.13755	2.623	1.55092	1.27506	3.08405	2.76769	1.22656	2.9203	4.00902	3.14891	2.44365	2.3104	0.871913	1.42767	2.38684	1.21417	1.61827	0.879794	1.40061	1.64619	2.10099
AACSP1	0.0144976		0.0144976						0.0842031	0.0144976	0.0144976		0.042784		0.042784						0.0705247				0.0144976			0.042784		0.042784	0.0144976							0.0144976					0.0144976			0.0144976		0.0287099
AADAC									0.0705247				0.16363								0.0977481				0.26316			0.12446									0.0705247	0.0567235
AADACL2	0.0287099								0.0567235	0.0144976			0.0144976								0.042784				0.0287099				0.0144976
AADACL2-AS1																												0.505995
AADACL3	0.0144976											0.0287099																0.0842031				0.0144976
AADACL4				0.0977481						0.0287099						0.0144976			0.0144976		0.0705247							0.12446	0.0287099	1.23271		0.0144976			0.189164				0.042784		0.0144976		0.632353	0.042784				0.0144976
AADACP1					0.0977481	0.0567235			0.0977481				0.189164								0.137632			0.0567235	0.604182			0.111167	0.0705247								0.704956	1.56075
AADAT	0.0144976		0.0144976	0.0287099		0.0144976					0.0977481	0.189164	1.73553	3.81456		0.0287099		0.0144976	0.0287099		0.0287099	0.42233	0.978248	1.05667	0.298782	0.137632	1.22039	0.137632	0.0144976	2.46466		0.0842031				0.0144976	0.65087	0.238915			0.0144976		0.16363	0.310455		0.0842031	0.0842031	0.0567235
AAED1	1.33921	1.85204	0.226636	0.774072	3.66902	1.67361	2.33344	2.26609	3.10772	2.40328	3.51102	2.14732	2.7549	1.87977	4.26679	0.641648	3.21262	0.137632	0.585065	0.150686	1.61355	1.64619	2.2048	2.07384	3.25248	0.594646	0.38968	0.910803	0.879794	2.25098	1.31622	0.433055	1.62299	2.12105	2.43296	1.31042	2.60408	2.03216	0.0705247	0.150686	0.189164	0.137632	3.11435	1.32197	1.60884	1.93361	2.49569	1.47514	0.189164
AAGAB	2.66222	4.24717	2.89534	2.05314	3.41281	2.04616	3.31764	2.80532	4.54166	4.88068	3.07726	2.12105	4.18822	4.46079	2.10099	1.92225	1.82789	3.17316	3.72578	2.66222	2.81767	2.50846	2.85405	2.73558	3.09597	1.87977	3.02327	3.14891	2.2048	4.33058	3.22655	3.58978	3.07726	2.90114	3.58858	2.8012	3.66109	3.27649	3.67353	1.73119	3.67243	2.71368	3.24639	2.65768	1.90696	3.23423	2.54599	3.27945	2.49059
AAK1	4.21877	3.82887	6.43515	4.92359	6.28352	4.62762	3.76771	4.15865	6.72747	6.63428	5.7842	4.45086	5.1355	4.7214	5.30162	4.16186	4.47377	5.53483	4.83037	4.05663	6.47213	3.52106	4.82526	3.72245	3.87383	1.90696	4.80221	5.50108	4.12431	5.72629	6.51079	6.16651	5.88608	6.25816	4.74845	4.32554	4.77773	4.32915	8.07715	5.19422	4.07384	4.16828	4.76501	4.0968	5.62324	5.92414	5.60855	6.26882	5.49825
AAMDC	2.48804	3.33348	2.74851	1.13101	2.20167	1.9964	4.51037	2.70487	4.29943	4.27504	2.82376	1.81154	1.83998	4.13421	1.54105	1.88363	0.704956	2.81767	1.23887	1.80739	1.71376	3.04267	3.59932	3.19532	2.74851	2.70047	4.02591	3.47248	2.03919	3.82785	2.29867	1.54105	3.57291	2.84604	3.34908	2.64615	3.63229	3.2095	1.20168	2.58981	3.97819	3.31908	3.67132	3.25857	1.31622	2.39785	1.66908	3.03564	3.63689
AAMP	3.13756	4.49766	3.8115	3.5862	3.90881	3.0807	4.38337	3.38131	5.04833	5.19889	4.01081	3.32484	3.64618	4.73333	2.56317	1.98555	3.64158	4.16111	4.39509	3.86591	4.27352	2.93924	4.04357	3.80945	3.23271	2.37851	4.10688	4.51602	3.4957	4.83848	3.58253	3.96901	4.29278	3.45811	4.20004	3.56192	4.50339	4.27058	4.29724	3.63689	4.7317	4.28984	4.07468	3.75492	4.18746	4.62177	3.95422	4.20864	3.54225
AANAT	0.0567235	0.189164	0.298782	0.495795	0.594646	0.12446	0.12446	0.286996	0.887589	0.485537	0.286996		0.536153	0.176446	0.226636	0.16363	0.0705247	0.26316	0.298782	0.042784	0.464783	0.16363	0.137632	0.42233	0.65087		0.0977481	1.89531	0.189164	0.38968	0.137632	0.176446	0.137632	0.526184	0.0842031	1.07045	0.505995	0.443721	1.24493	0.0144976	0.0567235	0.214245	0.660012	0.238915	0.214245	0.286996	0.150686	0.454284	0.0567235
AAR2	2.22961	3.61116	2.32487	1.31042	3.5862	2.80532	3.4101	3.4502	4.43293	4.18189	2.89923	2.47515	4.06095	4.03033	2.53108	1.04972	2.38684	3.05313	3.42895	3.76558	2.27204	2.13425	2.78246	2.60642	2.88945	1.57049	2.67588	3.19853	2.6276	3.19381	2.7929	2.94298	4.16111	3.93449	3.02152	3.53111	3.69714	3.55826	2.29572	2.39234	2.64851	2.22347	2.61353	2.86	2.58981	3.05657	2.63465	2.43565	3.01792
AARD	0.0287099												0.12446						0.0977481		0.275124		0.238915			0.042784		0.111167			0.0144976	0.0287099							0.0144976							0.0144976
AARS	2.98737	3.64498	3.03038	1.86	2.45942	1.02153	3.43168	1.85204	5.64411	5.19023	3.19693	1.76132	2	4.88609	1.21417	1.57049	1.40061	3.11108	3.69382	2.02861	3.38403	2.16998	3.06176	2.00361	2.61353	1.18911	2.70047	4.49317	2.52108	4.72409	2.5286	2.77187	2.33056	1.02153	4.01259	2.00721	3.98737	3.76345	2.93733	1.32197	4.35264	2.87579	4.55333	2.58981	1.81154	1.62766	2.92977	3.6276	2.89534
AARS2	1.0636	1.00728	1.62299	0.879794	1.50083	0.298782	1.13101	0.856081	3.38547	2.56317	1.50595	0.879794	1.20797	2.38959	0.815671	0.526184	0.367485	0.941194	1.09768	0.696096	0.807444	0.956147	1.44363	1.15064	1.02153	0.0705247	0.910803	1.52109	0.774072	2.57048	1.29281	0.941194	1.37858	0.748536	1.65082	0.696096	1.56075	1.98914	1.02153	0.322052	1.89531	1.29874	1.52109	1.02153	0.411534	1.00005	0.713785	2.41416	1.48034
AARSD1	3.23423	4.43159	3.56925	3.4423	3.70822	2.66222	4.84948	3.85101	6.00925	5.23421	4.14487	3.08405	3.82172	4.81504	3.10604	2.67588	2.9837	3.89434	4.99638	4.10773	3.4383	2.72471	3.50974	4.07384	3.96536	2.2048	3.71811	4.33847	3.18588	5.0557	4.04357	3.6288	4.13506	3.69604	4.52922	3.53732	4.32697	4.3868	4.13336	3.11435	4.42225	4.49823	4.11357	3.45811	2.67132	3.68709	2.73125	4.01521	4.04704
AARSP1
AASDH	1.51608	0.669106	2.03216	1.23887	2.15383	1.27506	1.01444	1.94492	3.60886	3.21101	1.94114	0.970923	2.56317	1.48548	1.24493	1.21417	0.696096	1.07733	1.94114	0.632353	1.86399	1.29874	0.660012	0.623024	1.65539	0.526184	1.35055	2.86396	1.22039	3.0807	1.71815	1.31622	0.565692	0.956147	1.78247	0.790837	1.02866	1.11774	1.1764	0.275124	0.948698	0.34495	2.51101	0.831961	0.65087	1.55092	1.19542	2.3104	1.18911
AASDHPPT	2.35054	2.2449	2.9727	2.94298	3.88949	2.23575	2.68035	4.47253	5.10723	4.84804	3.09085	3.56073	3.83594	3.61593	3.26609	1.25706	2.65305	3.24943	3.31764	2.11105	2.58497	2.42498	2.52612	2.30744	3.26152	1.37858	2.23575	3.73123	2.69159	4.21877	4.05569	3.37436	1.94114	2.26308	2.8278	2	2.62995	2.86198	2.36737	2.18908	3.06871	2.07041	3.04091	2.18276	1.64156	2.85198	2.69598	2.41684	2.9782
AASS	0.400636	1.03571	1.89144	0.189164	2.18908	0.176446	0.765625	1.51608	3.87877	3.9736	0.150686	1.72254	1.97457	3.12099	1.1764	0.895387	0.0287099	1.21417	0.042784		0.16363	1.01444	0.933637	0.831961	2.18908		0.505995	1.83998	0.970923	3.85101	3.43032	1.70932	0.433055	0.356247		0.96354	0.985561	0.0144976	3.31908	1.44363	0.848089	0.840018	0.0705247	0.555915	1.14411	2.70487	1.4595	3.89042	1.97092
AATBC	0.226636	0.0287099	0.238915	0.546055	0.286996	0.0567235	0.0977481	0.286996	1.44895	1.05667	0.731261	0.454284	0.42233	0.226636	0.669106	0.238915	0.042784	0.189164	0.594646	0.0567235	0.322052	0.226636	0.0977481	0.214245	0.613632	0.0144976	1.43832	0.42233	0.238915	1.79078	0.475177	0.464783	0.298782	0.150686	0.454284	0.111167	0.275124	0.378614	1.23271	0.0842031	0.111167	0.176446	0.790837	0.111167	0.275124	0.475177	0.251076	2.20793	0.286996
AATF	3.7366	5.3023	3.99009	4.44762	4.19455	3.34772	5.84097	5.01527	5.93073	5.29421	4.69486	4.00274	4.72188	5.42221	4.08918	2.64153	4.21489	4.52357	4.01165	3.98456	3.3618	3.65649	3.76975	4.30379	3.8797	2.71368	4.1579	4.63808	4.1851	5.45416	4.37223	4.02507	4.55458	4.63165	5.07472	4.39299	5.10141	4.8161	3.59932	3.99187	5.32053	4.4925	4.96442	3.86694	3.4854	4.54903	3.98456	4.44628	4.3074
AATK	0.0705247	0.0144976	0.604182	0.0705247	0.12446		0.042784	0.251076	0.367485	0.356247	0.12446	0.16363	0.16363	0.042784	0.0977481	0.111167	0.0567235	0.0144976	0.0287099	0.0144976	0.815671		0.0144976	0.150686	0.16363	0.0287099	0.176446	0.150686	0.0977481	0.903095	0.150686	0.042784	0.111167	0.310455	0.0977481	0.214245	0.0842031	0.111167	0.0977481	0.0287099	0.0287099		0.918464	0.214245	0.0705247	0.0567235	1.13101	0.26316	0.0144976
AATK-AS1	0.0842031		0.042784	0.0144976	0.0144976				0.464783	0.0977481	0.0287099	0.0842031	0.0287099	0.0144976							0.0705247									0.176446		0.0567235	0.0287099		0.0144976				0.0842031				0.0977481					0.226636
AB015752.3			0.0705247	0.111167			0.0567235		0.0977481										0.150686												0.0977481
AB019440.50			0.0705247						0.16363		0.201757																						0.16363															0.12446	0.0705247
AB019441.29	1.19542	2.53853	1.56565	1.94114	2.33914	1.54105	1.73987	1.83191	1.08414	1.61355	1.81562	0.757126	1.54605	1.65539	1.48548	0.879794	2.00721	1.5802	1.60884	1.86791	1.63694	0.879794	0.941194	2.05663	1.33347	0.400636	1.83191	0.731261	1.63694	1.33347	1.56565	1.48034	2.68035	1.52109	1.97823	2.43565	1.48034	1.585	1.15709	1.53109	2.19854	1.98555	1.98555	1.75279	1.56075	1.89919	1.18278	1.66908	1.54105
ABALON	1.35055	1.15709	1.32774	1.07733	1.30457	0.275124	0.623024	1.02153	1.65082	1.54605	0.831961	1.09768	2.28689	1.48034	0.96354	0.856081	1.18911	1.79911	0.871913	0.782505	1.00728	1.16356	1.33921	1.16356	1.1764	0.613632	0.926076	0.722542	1.31622	1.87583	1.85204	0.96354	1.37299	1.77822	1.40061	1.68262	1.49573	1.1764	1.52109	0.871913	1.42227	1.34491	1.02153	0.992862	1.29281	1.60413	0.82383	0.956147	0.660012
ABAT	2.10775	1.01444	2.13757	1.5898	2.2691	0.516128	0.879794	0.687133	3.09597	2.95796	2.10437	1.15709	2.73337	2.07384	1.30457	1.0636	0.475177	1.36183	2.39785	0.687133	2.04616	1.01444	0.594646	1.35622	2.37294	0.12446	0.948698	2.4699	1.1764	4.21489	2.24798	1.54605	1.33921	1.08414	1.92225	1.29281	1.49573	1.30457	3.3646	0.485537	0.464783	0.546055	2.83795	1.35055	0.933637	1.65997	1.26908	3.02502	0.96354
ABBA01017803.1	0.333534	0.0977481	0.310455	0.485537	1.30457	0.137632	0.0144976	0.433055	0.516128	0.378614	0.516128	0.310455	0.333534	0.042784	0.42233	0.0287099	0.275124	0.16363	0.286996	0.0144976	0.42233	0.111167	0.0287099	0.12446	0.298782		0.042784	0.34495	0.226636	0.356247	0.871913	0.443721	0.0287099	0.137632	0.176446	0.150686	0.0842031		0.42233	0.0705247	0.12446	0.042784	0.367485	0.042784	0.214245	0.555915	0.26316	0.799151	0.322052
ABC12-47964100C23.1					0.0287099										0.0287099				0.0567235		0.042784																		0.201757									0.0287099
ABC12-49244600F4.4	0.150686		0.0705247	0.0842031			0.26316	0.0842031	0.322052	0.189164	0.555915	0.454284		0.137632	0.150686		0.042784	0.0842031	0.0977481	0.238915	0.0842031	0.042784			0.042784					0.411534		0.0977481	0.0705247	0.238915	0.226636		0.137632	0.0144976	0.594646		0.0144976		0.251076			0.42233		0.887589	0.150686
ABC14-1080714F14.1											0.26316																	0.604182				0.150686
ABC7-42404400C24.1	0.0705247		0.0287099		0.042784				0.238915	0.150686			0.0287099	0.189164		0.0144976			0.0567235			0.0287099	0.042784			0.0977481		0.042784	0.0144976	0.137632	0.0287099		0.042784	0.0567235	0.0287099	0.0705247	0.0144976		0.042784			0.0144976	0.042784	0.0287099		0.0287099			0.111167
ABC7-42418200C9.1						0.0144976							0.111167								0.12446							0.0287099				0.0144976
ABC7-481722F1.1					0.26316														0.0567235
ABCA1	1.6871	0.594646	3.20638	3.98643	2.9727	2.30744	0.42233	2.63692	4.35758	3.79701	2.25398	1.41151	4.65652	1.29874	3.14403	2.31327	2.98554	3.08405	4.66276	4.39366	4.46929	2.64851	1.44895	1.86399	4.28168	0.575411	1.00005	3.3434	4.24111	2.87579	4.88116	4.66737	0.585065	1.09092	2.85801	1.3674	1.4595	0.948698	3.89341	3.90694	1.15709	1.78247	4.42625	0.400636	3.29426	5.25514	4.39232	4.58974	0.38968
ABCA10	0.238915				0.367485	0.0842031			0.251076	0.12446	0.322052		0.0144976	0.0705247		0.0287099		0.226636	0.948698		0.0842031	0.0287099			0.150686			0.189164	0.150686		0.485537	0.0287099	0.0705247	0.0287099			0.150686	0.16363	0.0287099		0.0144976		0.0705247			0.0287099		0.214245	0.0144976
ABCA11P	0.887589	0.0567235	0.565692	0.526184	0.757126	0.042784	0.226636	0.16363	3.28098	2.93168	0.687133	0.739941	0.604182	1.20797	0.111167	0.214245	0.16363	0.641648	1.07045	0.0567235	0.555915	0.238915	0.214245	0.189164	1.19542		0.495795	1.47514	0.641648	2.69378	0.678148	0.757126	0.226636	0.0977481	0.815671	0.042784	0.475177	0.251076	1.37858	0.16363	0.333534	0.111167	1.09768	0.632353	0.0287099	0.42233	0.475177	0.978248	0.485537
ABCA12									0.137632	0.0144976	0.0144976	0.0144976	0.0144976	0.0144976							0.0567235				0.0287099			0.042784		0.0705247	0.0144976	0.0144976			0.0287099				0.042784							0.0287099		0.0287099
ABCA13	1.73553	0.042784	0.12446	0.970923	0.623024	0.0144976	0.0287099	0.042784	0.214245	0.0144976	0.111167	1.79078	0.0287099			0.0287099	0.454284		0.042784		0.0567235					0.0977481	0.400636	0.189164	2.82376	2.89923	0.731261	0.0144976	0.0144976	0.12446	0.575411	0.0287099	0.0287099	0.0842031	0.0705247		0.0144976	0.042784	4.68092	0.774072		0.0287099		0.0287099
ABCA17P	0.0287099	0.0144976	0.201757	0.0144976	0.251076		0.12446	0.238915	0.678148	0.585065	0.748536	0.0144976	0.137632	0.0287099			0.0144976	0.0567235			0.201757				0.333534		0.310455	0.201757	0.0287099	0.0144976	0.613632		0.12446	0.0287099	0.0144976	0.176446	0.0567235	0.433055		0.042784		0.042784	0.400636				0.0144976	0.0567235	0.16363
ABCA2	2.54102	2.06355	5.56282	2.82376	4.37709	3.14891	3.6276	3.89238	4.20325	4.28168	4.58255	2.7549	2.33914	1.66908	3.79182	2.74204	2.47253	3.49953	4.77821	5.2126	4.03831	4.46986	3.56925	2.84397	3.25096	0.526184	4.48285	5.86691	2.92603	3.77503	4.9681	4.61591	3.71044	2.68035	4.09002	1.53613	3.46465	3.15867	4.71919	3.38403	2.79701	3.40738	3.89826	2.91076	3.1922	4.18586	3.91553	6.71657	4.12101
ABCA3	0.748536	0.214245	0.137632	0.495795	0.594646	0.0287099	0.443721	0.713785	3.12932	3.101	1.38413	0.411534	0.176446	0.12446	0.111167	0.111167	0.433055	0.251076	0.298782	1.01444	0.275124	0.0144976	0.0977481	1.63694	1.15709		0.632353	0.565692	0.464783	0.748536	0.516128	0.0842031	0.251076	0.16363	1.07733	0.42233	2.70707	1.95241	0.807444	0.660012	0.150686	0.201757	1.11774	1.05667	0.12446	0.38968	0.42233	0.367485	0.82383
ABCA4	0.34495	0.275124	0.0567235	0.82383	0.0287099		0.042784	0.669106	0.298782	0.985561	0.400636	0.275124	0.0144976	0.042784	0.310455	0.0287099	0.687133	0.0287099	0.137632		0.575411	0.0977481	0.0842031	0.0144976	0.0144976	0.298782		0.286996	0.12446	1.26312	1.09768	0.12446	0.042784	0.0144976	2.22654	0.0287099	0.0144976	0.0144976	0.0977481	0.12446	0.0144976	0.0842031	3.37716	0.879794	0.0144976	0.0705247	0.042784	0.0842031	0.0567235
ABCA5	1.00005	0.201757	0.585065	0.722542	1.98555	0.565692	0.0144976	0.298782	1.87583	1.73553	1.45422	1.20168	1.28696	0.765625	0.111167	0.433055	0.189164	0.251076	2.39234	0.526184	1.01444	0.150686	0.0977481	0.298782	0.840018	0.322052	0.238915	1.70051	1.86791	1.23271	1.18278	0.848089	0.378614	0.879794	0.585065	0.226636	0.613632	0.526184	0.0144976		0.201757		2	0.322052	0.042784	0.333534	0.475177	1.42767	0.0977481
ABCA6	0.16363		0.042784		0.0977481	0.176446	0.0144976		0.16363	0.042784		0.0842031	0.454284	0.0144976					0.201757	0.042784	0.201757	0.0144976		0.042784		0.0144976	0.189164	0.400636	0.0842031		0.0144976	0.26316	0.137632	0.0842031	0.0144976		0.0144976		0.0705247		0.0144976						0.0144976	0.150686	0.0144976
ABCA7	2.80326	3.04619	4.50081	2.63927	5.10937	1.55092	3.86293	2.58497	4.85402	5.8334	4.33847	3.58382	3.18108	3.50336	4.30009	3.24487	2.44895	3.97453	2.5435	1.15709	2.69598	2.8719	3.90013	3.87281	4.84244	3.05313	3.27506	4.9561	2.90114	4.58312	4.59213	2.26308	4.04357	3.12604	2.96903	5.70049	4.51219	3.7666	3.81967	1.35622	3.37716	2.90885	3.93833	3.78978	2.84397	2.16034	1.96355	3.61593	2.09425
ABCA8	0.367485		0.0842031	0.0144976	0.0705247	0.298782			0.0287099			0.310455	0.526184	0.0144976					0.0287099		0.38968	0.0144976			0.042784			0.623024	0.0567235	0.0705247	0.0287099	0.0977481								0.0144976	0.0705247
ABCA9	1.64619		0.0287099	0.0287099	4.78245	0.137632	0.0287099		0.933637	0.0144976	2.49569	0.0144976	0.333534	0.111167				2.10437	0.831961	0.111167	0.226636	0.38968	0.464783	0.0287099			0.0144976	0.660012		0.042784	0.443721	2.24798		0.137632					0.214245	0.0977481	1.02153	0.475177	0.411534		0.411534	0.722542	0.0144976	1.27506
ABCA9-AS1					1.12439				0.189164		0.238915							0.150686	0.0287099		0.0977481											0.12446											0.042784		0.0287099			0.464783
ABCB1	0.505995	0.0144976	1.22656	0.856081	1.75709	1.33921	0.16363	0.454284	0.985561	0.871913	0.815671	0.782505	1.61355	0.042784	0.333534	0.275124	1.00005	0.495795	1.42227		1.77404	0.748536	0.310455	1.0427	1.51101	0.251076	1.44363	1.28696	0.298782	0.604182	1.09092	0.378614	0.0567235	0.34495	0.475177	0.0144976	0.526184	1.41151	0.0842031	0.0842031	0.0842031		0.871913	0.322052	0.214245	0.722542	0.505995	0.505995	0.0977481
ABCB10	4.48218	2.64389	3.69493	4.09934	3.23727	1.84806	3.0807	2.19541	3.7366	4.20476	3.80221	3.06695	2.43834	2.55586	1.91842	4.55027	1.67815	3.1906	5.10355	2.9203	4.0968	2.48804	3.10436	3.21878	4.12016	4.16271	3.3001	3.72356	3.42759	4.10433	3.12604	2.8217	1.6871	2.79915	3.06009	1.66908	3.66109	3.75807	2.90495	1.14411	3.41952	1.76555	3.94207	2.33056	1.19542	2.62065	3.48158	3.67584	3.32484
ABCB10P1	0.0977481			0.0144976			0.0144976		0.0144976	0.0144976		0.0977481	0.042784			0.0287099		0.0144976			0.214245							0.0567235	0.0287099		0.0144976
ABCB10P3	0.042784		0.0287099		0.0287099																		0.0287099			0.0287099	0.0144976					0.0287099											0.0287099			0.0144976			0.0144976
ABCB10P4			0.0144976						0.0144976			0.0567235									0.150686							0.201757
ABCB11	0.0144976								0.0144976	0.0144976	0.0144976										0.042784							0.150686							0.0144976				0.0144976				0.0705247	0.0287099			0.111167	0.111167	0.0144976
ABCB4	0.176446	0.96354	2.22033	0.310455	1.1764	0.831961	1.03571	2.09762	2.71588	3.85399	2.95421	0.443721	3.98821	1.21417	0.722542	0.322052	0.333534	1.89919	0.0567235	0.0144976	3.26905	1.09768	1.64619	2.65078	5.08277	0.34495	0.16363	3.70047	0.298782	0.464783	3.07726	2.87579	0.978248	0.604182	0.238915	1.77822	3.29723	2.3951	0.748536	0.286996	0.790837	1.12439	0.641648	1.02153	0.286996	0.495795	1.77404	2.94673	1.95983
ABCB5	0.137632		0.0287099	0.0705247		0.0144976			0.042784	0.0144976	0.0144976	0.042784	0.111167		0.0144976	0.0842031	0.0144976		0.238915		0.322052	0.0144976	0.042784		0.0144976	0.238915	0.0144976	0.0977481	0.150686			0.042784							0.0287099		0.0144976	0.0144976	0.0842031			0.0287099	0.042784	0.0287099	0.0287099
ABCB6	3.57291	1.32197	2.49569	3.5185	1.55587	0.322052	3.28834	1.34491	4.05917	2.94673	1.95612	2.08407	1.33921	2.11443	1.08414	4.26376	0.731261	1.32774	3.99365	1.16356	3.06871	1.88363	2.38684	1.74851	2.34484	3.64038	1.5898	2.47515	2.27505	1.99281	2.56807	1.67361	1.18911	1.76979	1.80739	1.281	1.3674	1.42767	2.45419	0.713785	2.21107	1.20168	2.78246	1.61827	1.24493	1.24493	2.62526	2.65078	1.68262
ABCB7	3.42632	3.48413	3.52983	3.99552	4.00087	3.48805	3.85399	3.84897	4.98417	5.04222	4.22416	3.75492	3.64728	3.92029	3.06352	3.25096	2.92603	4.04357	4.30303	3.27802	5.00268	2.69827	2.58256	3.10772	3.26	1.94492	3.13428	4.7087	4.10179	4.96675	3.87281	4.36672	3.1094	2.80326	3.85697	2.65995	3.57896	3.43168	4.39509	2.73125	4.24717	2.90694	4.30237	3.20325	3.45156	4.46728	4.50014	4.74739	4.70764
ABCB8	2.66222	3.35611	3.03564	2.49824	3.69714	1.43302	2.76982	1.44363	4.72842	4.38404	3.14731	2.56807	1.87191	3.87775	1.85602	1.83594	1.88757	2.97087	2.07041	2.09425	2.18276	2.57772	3.09253	2.5059	2.80943	2.6276	2.95238	3.96349	1.92601	4.16989	3.65419	2.32199	3.06176	2.33344	3.46856	2.96903	3.40738	2.6893	2.05314	1.72254	3.88166	3.58739	3.14084	2.48541	2.02506	2.64389	1.49573	3.66902	2.73558
ABCB9	1.41151	0.82383	1.79078	1.44895	1.59462	0.485537	1.75709	2.25398	3.22342	2.13425	1.67815	0.840018	1.70051	1.9964	1.07733	0.815671	0.879794	1.55092	1.42227	1.73987	1.11774	0.879794	1.13101	1.18911	1.45422	0.632353	1.13101	2.78451	0.704956	3.18428	2.17317	1.52109	2.32199	1.48034	1.96355	1.81562	1.07733	1.42227	1.8197	0.910803	1.59462	1.12439	1.75709	0.731261	0.799151	1.52109	0.757126	2.44095	1.35055
ABCC1	4.24111	3.37716	4.69659	3.31323	5.09423	3.67353	3.79497	5.08238	5.23957	4.66218	4.27125	3.82478	3.32484	4.17149	3.69151	2.89923	3.02152	4.51095	6.05504	4.9896	5.16349	3.44366	3.83799	4.11102	3.94768	0.585065	4.15865	4.63107	4.00809	6.11416	4.742	4.5385	4.26376	3.15708	4.55946	4.2024	4.85151	4.25324	5.81759	3.8963	3.56925	4.06349	4.76925	4.0807	4.59693	4.18907	5.38374	5.83468	4.36805
ABCC10	1.53613	1.50595	1.76555	1.75279	3.21565	0.641648	2.03563	1.73119	3.75057	3.50463	2.59214	2.15708	2.17956	3.21101	2.11443	0.933637	1.43302	1.53613	1.40602	0.739941	1.4595	1.15064	1.60884	1.40061	2.23268	0.111167	1.61355	2.98912	1.48548	3.73447	2.34773	0.82383	2.33344	1.55092	2.16034	2.58739	2.3951	2.71588	1.53109	0.948698	1.64619	2.04616	2.45419	2.40053	0.739941	1.52612	2.28101	3.68035	1.77404
ABCC11	0.042784	0.0287099	0.0144976	0.042784	0.0287099	0.042784		0.042784	0.226636	0.0287099	0.0567235	0.0144976	0.0977481	0.0144976		0.0705247	0.0287099	0.0287099	0.0842031	0.0705247	0.0705247	0.0144976	0.0287099	0.0842031	0.0567235		0.042784	0.12446		0.0567235	0.0977481	0.111167	0.0144976		0.0705247	0.042784	0.0144976	0.042784	0.0287099		0.0287099	0.0567235	0.0144976	0.0144976	0.0144976		0.042784	0.0705247
ABCC12	0.137632								0.0144976										0.0144976		0.16363
ABCC13	2.43296	0.378614	1.16356	1.89919	0.0567235	0.0287099	0.782505		0.189164	0.613632	1.43832	1.61355	0.201757	0.12446	0.765625	2.73983	0.111167	1.49573	0.485537	0.310455	1.39514	1.69159	1.85602	0.748536	0.555915	2.76342	0.505995	0.623024	1.57534	0.0144976	0.0977481	0.137632		1.21417	0.0567235	0.042784	0.0144976	0.201757	0.286996	0.0977481	0.34495	0.26316	0.941194	0.864038	0.0842031		1.09092	0.201757	0.978248
ABCC2	0.356247	0.111167	0.26316	0.495795	0.594646	0.111167	0.0144976	0.378614	1.38963	1.15064	0.970923	0.251076	0.286996	0.0842031	0.111167	0.0705247	0.26316	0.34495	1.20797	0.042784	0.38968	0.0567235	0.042784	0.0705247	1.0427	0.0567235	0.251076	0.722542	0.26316	0.65087	0.433055	0.0842031	0.0842031	0.16363	0.641648	0.176446	0.400636	0.356247	0.356247	0.0705247	0.111167	0.042784	0.669106	0.0977481	0.150686	0.356247	0.111167	0.879794	0.0977481
ABCC3	0.575411	0.0144976	0.0567235	0.150686	0.34495	0.333534	0.0287099	0.214245	0.933637	1.0636	0.433055	0.38968	0.333534	0.176446	0.16363	0.176446	0.310455	0.0287099	0.12446	0.0144976	0.485537	0.0705247	0.0705247	0.137632	0.0287099	0.0144976	0.623024	0.713785	0.137632	0.536153	0.0977481	0.214245	0.0287099	0.251076	0.0144976	0.0287099	0.378614		0.0567235		0.0567235		0.34495	0.26316	0.0144976	0.137632	0.0144976	0.0842031	0.0705247
ABCC4	2.3104	1.07045	1.38963	1.90696	1.9964	1.09092	1.67361	0.895387	4.88899	3.08238	1.65082	1.34491	1.20168	2.82986	0.137632	1.07733	0.739941	1.4595	1.78247	1.08414	1.281	1.14411	0.848089	1.94862	2.35336	0.992862	0.941194	0.790837	1.38963	3.22038	0.941194	2.06355	1.15709	1.12439	1.20168	0.526184	1.57534	1.27506	1.17	1.52612	1.82379	1.05667	3.11108	0.585065	0.790837	1.23887	0.774072	0.623024	0.378614
ABCC5	3.74743	2.42498	3.94861	3.34908	3.03038	1.26312	3.46729	1.53613	4.62992	4.59041	4.13506	3.17316	1.42767	3.23271	1.41151	2.60885	1.98555	2.10437	3.29723	2.59698	2.73771	2.46204	2.84604	2.38959	2.7549	2.23883	2.43027	3.67805	3.1906	5.21844	3.93739	2.48032	1.8197	1.5802	3.76131	1.79498	2.72029	2.97087	2.42498	1.33921	2.74204	2.02506	3.8207	3.13259	1.04972	2.02861	1.83998	3.53979	2.51349
ABCC5-AS1			0.042784										0.0705247																			0.0842031
ABCC6	1.72686	0.226636	0.464783	0.933637	0.956147	0.433055	1.23887	0.333534	1.54105	0.978248	0.895387	0.251076	0.298782	0.275124	0.704956	1.09092	0.433055	0.238915	1.74851	0.495795	1.70494	0.176446	0.310455	0.238915	0.555915	0.226636	0.251076	0.632353	0.356247	1.75709	1.4595	1.02153	0.555915	0.555915	1.23887	0.96354	0.275124	0.333534	2.27799	0.310455	0.042784	0.214245	0.790837	0.400636	0.613632	1.02153	0.495795	2.55337	0.226636
ABCC6P1			0.0287099	0.0144976			0.137632		0.0144976				0.0287099	0.042784	0.0144976		0.0144976	0.0287099			0.0287099				0.0144976						0.0705247				0.0144976				0.0705247
ABCC6P2	0.0705247				0.042784		0.201757														0.16363
ABCC8			0.0567235	0.0287099		0.0144976	0.0144976	0.042784	0.238915	0.111167			0.0144976	0.042784				0.0842031			0.26316		0.16363		0.0144976			0.400636			0.0977481	0.0144976	0.400636		0.189164											0.356247
ABCC9	0.12446		0.0705247	0.042784	0.042784	0.042784	0.0144976	0.0287099	0.0287099		0.042784	0.042784	0.623024						0.0144976		0.176446	0.042784			0.042784	0.0287099		0.214245		0.0287099	0.0705247	0.0705247		0.0144976	0.0144976				0.0287099		0.0567235					0.137632		0.0287099
ABCD1	1.29281	3.17476	3.04267	1.05667	3.19532	1.65539	3.76873	3.92599	3.01976	3.13587	1.97823	1.8197	2.22654	2.85	2.58497	1.26908	1.15709	2.92977	1.80325	2.32487	3.13587	2.38134	2.14732	3.00898	3.12932	0.214245	2.43565	4.26831	1.74422	3.92123	2.11774	1.57534	3.3618	2.32775	3.23271	3.6017	3.90498	2.50846	1.86399	1.42227	1.92225	2.55337	3.79803	2.58739	4.47377	2.4568	3.56925	4.33124	2.21413
ABCD1P2													0.0287099			0.0144976	0.0144976		0.0144976		0.0287099							0.238915
ABCD1P3																					0.0705247
ABCD1P4
ABCD1P5												0.0977481																0.0977481
ABCD2	0.176446	0.0144976	0.0842031	0.042784	0.505995	0.0144976	0.0287099	0.0567235	1.00728	0.495795	0.367485	0.0287099	0.12446	0.0287099	0.0144976		0.0287099	0.400636	0.0705247		0.0567235	0.0842031	0.0144976	2.37577	1.56075		0.16363	0.38968	0.042784	0.189164	0.176446	0.0977481	0.042784	0.0144976	0.0705247	0.042784	0.42233	1.23887	0.111167	0.0567235	0.0567235	0.0144976	0.176446	0.150686	0.0287099	0.111167		0.26316	0.0287099
ABCD3	2.30457	2.11105	2.33056	2.18276	2.85	0.82383	2.24798	2.76555	4.26603	4.08918	2.91457	2.21413	3.08405	2.63465	1.71815	0.96354	2.02861	2.10775	2.36463	1.74422	1.35622	1.74851	1.42767	1.73987	3.00723	0.840018	1.4595	2.92977	2.29278	3.74631	2.96537	2.90495	1.86791	2.2691	2.37577	2.13425	2.51349	1.97823	1.95241	1.21417	2.37577	1.32197	3.09085	1.46996	0.765625	2.6276	1.51101	2.63692	1.78247
ABCD4	4.19928	4.00087	4.75432	3.68709	5.36286	3.93543	4.96442	4.2024	5.84126	5.93919	5.22224	4.53362	4.32117	5.28466	4.02507	3.38547	3.44093	4.68197	5.48221	4.07299	5.66048	4.20089	4.24414	4.27125	4.13336	0.978248	3.95142	5.64872	4.16828	6.28875	5.64676	5.75141	4.28832	3.02327	4.73285	4.23798	4.5999	4.07299	6.37013	3.78347	4.49374	4.74257	5.03912	4.28908	4.30522	5.13501	5.10267	6.51426	5.17914
ABCE1	3.3646	2.65305	3.96349	4.28396	4.62992	3.33483	3.50591	4.33628	6.00138	5.6352	4.91605	3.14571	4.18113	3.60647	3.4502	2.18276	2.5059	3.83492	4.92272	2.92603	4.08155	2.34484	2.41684	3.13756	4.47053	2.13757	3.04091	4.49126	3.09933	5.01479	4.32915	4.61476	2.21727	2.41953	3.5185	1.55092	3.862	3.4383	4.61707	2.57531	3.55094	2.19541	4.85846	1.98555	3.92225	5.13958	4.1579	4.09765	3.31179
ABCF1	4.19058	4.54721	4.58255	5.87704	5.11355	4.24793	4.52108	5.47996	6.05307	5.66195	4.89044	4.88309	5.55832	5.37847	6.24434	4.69437	4.6329	4.40938	5.36949	5.10015	5.62001	4.46862	3.94674	4.21176	4.72631	2.90304	3.89919	4.05315	5.29246	5.79598	5.12472	5.45973	5.1252	5.04086	4.91267	5.48094	4.85296	4.68255	5.70127	4.66103	4.96897	4.10264	5.08064	3.83492	6.59816	6.22204	6.06805	6.27908	4.72082
ABCF2	2.31911	3.33483	2.99096	2.09088	2.27204	1.75279	3.32916	2.9727	5.04086	4.73882	3.2913	1.98555	2.92221	4.56741	1.23271	1.56565	1.57049	2.94116	3.40874	3.34204	2.32775	2.26308	2.57772	3.13259	2.81561	1.46996	2.85603	3.86694	2.27799	3.69825	2.45157	2.4568	2.9837	1.94492	3.05833	2.02151	4.20325	4.32117	3.58015	3.88362	4.30303	3.81763	3.44493	2.51605	2.56317	2.41684	2.59456	2.84802	3.67925
ABCF2P1					0.042784																		0.0144976							0.042784																		0.0144976
ABCF2P2												0.251076																		1.5802													0.189164
ABCF3	3.99824	2.83795	3.48677	5.2091	5.1631	3.45156	3.67584	4.92882	4.91789	4.95281	3.88847	4.22416	5.39263	3.37987	3.75918	1.68262	3.92692	2.74204	5.20433	3.90974	4.04704	2.74851	2.95047	2.42767	4.2234	1.49573	2.65078	4.20325	4.03033	5.48319	4.70159	4.62819	3.57658	3.61474	4.47635	4.43693	2.84604	3.16347	5.68372	3.72791	2.68483	2.72683	4.9322	3.16516	3.94207	4.57709	3.53111	5.24453	3.11435
ABCG1	1.38413	0.150686	2.64153	2.65078	2.38959	2.18276	2.90694	4.36672	1.09092	1.3674	3.3674	3.06352	4.00002	0.34495	3.77818	3.22038	3.02502	1.46996	2.71148	2.33633	6.07622	0.238915	0.495795	0.356247	1.42767	0.275124	1.57049	2.96537	5.14162	4.38337	3.60886	2.86992	2.57772	0.985561	2.73983	0.696096	1.07733	0.443721	4.33704	3.26609	1.01444	0.731261	5.08665	1.65082	2.91839	1.85204	6.24681	5.30269	1.62766
ABCG2	2.31615	0.189164	0.879794	1.93737	1.40602	0.38968	0.333534	0.310455	0.678148	1.16356	0.613632	2.22654	0.214245	0.575411	0.748536	1.61355	0.782505	0.238915	1.12439	0.378614	0.933637	0.687133	0.879794	1.05667	1.14411	0.992862	0.585065	0.985561	2.25398	1.47514	0.731261	0.555915	1.02866	0.790837	1.66908	0.111167	1.32774	1.31622	1.09768	0.0287099	0.641648	0.26316	2.19854	1.21417	0.443721	0.275124	1.38413	0.565692	1.11774
ABCG4	0.0287099			0.111167	0.0567235	0.0144976	0.0144976		0.214245	0.0287099	0.0567235	0.042784	0.251076	0.0287099				0.0567235	0.16363	0.0287099	0.137632				0.0144976			0.286996	0.0144976	0.042784	0.201757	0.111167		0.0144976	0.0144976				0.400636		0.0144976		0.0287099		0.0287099	0.042784		0.0705247
ABCG5	0.042784			0.0144976	0.042784		0.0144976		0.137632	0.0705247	0.0287099	0.0567235	0.214245	0.0144976					0.0287099		0.16363	0.310455		0.0287099	0.0842031			0.26316	0.0144976		0.0144976	0.0567235	0.0144976	0.12446		0.0567235	0.176446	0.0144976										0.0144976
ABCG8	0.0144976		0.0144976				0.0144976		0.0842031	0.0287099	0.0144976		0.0144976								0.042784				0.0144976					0.0705247									0.0287099	0.0144976			0.0144976					0.0567235
ABHD1	0.495795	0.0567235	0.275124	0.286996	0.111167	0.0287099		0.226636	1.32774	0.678148	0.214245	0.042784	0.454284	0.0977481	0.356247	0.411534	0.214245	0.286996	0.34495	0.322052	0.322052	0.201757	0.298782		0.333534		0.298782	0.356247	0.189164	0.400636	0.189164	0.298782	0.0705247	0.214245	0.286996		0.333534	0.0144976	0.748536	0.176446	0.201757	0.0842031	0.731261	0.585065	0.378614	0.286996	0.526184	0.400636	0.310455
ABHD10	2.52108	2.5059	2.42767	2.45942	3.78245	2.1922	2.48287	2.45157	4.78187	4.72631	2.91076	3.07726	3.67805	3.53851	2.47253	1.02153	1.89919	3.5248	2.78033	1.82379	2.50079	2.37577	2.82986	1.91078	2.52612	1.07045	2.44095	3.85502	2.60642	3.96536	3.27506	3.26457	2.00721	1.89144	3.04962	2.22347	2.61353	2.82376	1.79078	0.992862	2.6736	2.05314	2.92794	2.64615	1.32774	2.97636	2.35618	2.16034	2.62526
ABHD11	1.00005	2.51349	0.433055	0.978248	1.02866	0.333534	2.33914	1.11112	3.09085	2.56807	1.53109	1.19542	2.64153	3.3162	0.526184	0.790837	1.01444	0.660012	1.53613	2.01082	0.864038	1.28696	1.42227	2.34773	2.70707	0.887589	1.3674	2.72029	0.970923	1.35622	0.895387	0.526184	1.92984	2.44365	1.84402	1.00005	2.66222	2.19541	0.333534	0.42233	1.30457	0.623024	1.22656	2.02151	0.214245	0.38968	0.632353	1.64156	0.790837
ABHD11-AS1				0.0567235			0.201757	0.201757	0.0977481	0.0567235			0.322052						0.042784	0.111167		0.0977481		0.214245					0.0567235				0.0977481	0.722542			0.251076	0.0567235						0.16363	0.042784
ABHD12	2.54599	4.08579	2.72683	2.52612	3.4502	2.24798	4.35967	3.65189	4.12846	4.17952	4.01437	2.48287	4.35967	4.38547	2.99638	2.02151	3.23879	3.52362	3.18428	4.27058	2.23883	2.94673	3.74308	3.34628	2.53108	1.83998	3.02502	3.26457	2.31615	3.69041	3.42895	3.29723	4.15459	3.71811	3.36875	3.54719	3.72033	3.2913	2.63692	3.06352	3.96255	3.68819	3.09597	3.20477	2.33633	3.49187	2.59932	3.84199	3.67132
ABHD12B	0.111167	0.0842031	5.43032	0.0567235	4.02056	3.02327	0.485537	0.411534	5.8115	5.68117	3.54107	0.871913	5.16349	6.50624	0.516128	0.722542	0.0287099	4.23647	0.226636	0.26316	2.58739	3.41417	3.45947	0.042784	0.0567235	0.238915	0.613632	2.93924	0.16363	0.485537	5.37369	3.40738	1.09768	0.150686	0.0842031			0.0144976	5.39614	3.98456	4.92127	3.11108	0.189164	0.42233	2.89724	4.56195	0.286996	0.286996	0.757126
ABHD13	2.54599	2.40604	3.31467	2.9203	4.1595	2.49824	2.50846	3.50208	3.12099	3.43431	3.48158	3.29283	4.02854	1.97823	3.60996	2.01797	2.51852	2.8278	2.73771	1.5898	3.48677	2.19854	1.94114	1.74851	3.18748	0.970923	2.05314	2.79495	3.20789	4.10349	4.04263	3.96807	1.93737	2.27799	2.94298	2.46204	1.71376	1.45422	3.39506	2.55827	1.70932	1.33347	2.99279	2.16034	2.81355	4.39985	4.26907	3.34204	2.24798
ABHD14A	2.52356	4.27125	2.09425	0.879794	1.87977	1.73119	4.30009	1.80325	3.17636	2.58014	3.06009	1.5898	1.97457	3.43032	1.22656	1.43832	1.23887	2.59214	1.25706	3.38683	1.11774	2.32199	2.83597	4.54845	2.65995	2.27799	4.74633	3.28986	1.55587	2.95979	2.01797	1.95983	3.1906	2.16353	3.62411	3.27945	4.07722	4.11517	1.69601	3.14403	3.4502	3.37436	2.32487	3.53485	1.46472	2.33056	0.871913	2.38684	2.84604
ABHD14A-ACY1	0.660012	0.856081	0.150686	0.0567235	0.12446	0.464783	0.16363	0.298782	0.82383	0.310455	0.333534	0.443721	0.286996	0.298782	0.26316	0.0144976	0.910803	0.189164	0.12446	0.65087	0.310455	0.0567235	0.238915	1.25101	0.378614	0.275124	0.871913	0.731261	0.0842031	0.526184	0.985561	0.111167		0.12446	0.0842031	0.856081	0.475177	0.464783	1.22656	0.251076	0.16363	0.454284	0.594646		0.189164	0.678148	0.16363	0.356247	0.275124
ABHD14B	4.85199	6.41885	5.73796	4.70764	5.88991	4.67467	6.00679	5.5546	5.75484	5.93309	6.31215	5.03611	5.59033	6.41983	5.19577	4.44294	5.31292	5.90161	5.00946	6.28648	4.85499	4.41958	5.13385	6.62567	5.93358	3.47384	5.81945	6.15477	5.24599	5.7412	5.53542	5.59846	6.59944	5.96231	5.84647	6.3083	6.49101	6.41262	5.20433	5.24073	5.81297	6.05613	4.67188	6.08213	5.3452	6.09573	5.3176	5.58739	6.09041
ABHD15	1.85602	4.05748	2.34773	1.22039	2.99279	1.16356	3.81865	2.52356	5.11355	6.30179	3.3646	2.05663	5.97362	3.28394	2.2048	1.01444	1.83594	2.68711	1.60884	3.01792	1.20168	2.28983	2.73337	2.55827	3.37436	0.669106	2.65768	3.99458	1.17	4.34693	2.58497	1.39514	5.52671	4.30455	3.23727	5.54129	4.32554	2.84802	1.79078	0.660012	3.89919	2.28395	4.55276	3.01792	2.6645	3.21414	1.19542	3.42759	2.49059
ABHD16A	4.1562	4.40118	4.63693	4.67073	4.68765	3.84599	5.02904	4.46537	5.01392	5.45387	5.14366	3.72033	5.33984	4.23571	5.09384	3.87579	4.51162	5.61619	5.57046	4.34132	5.5546	4.93356	4.69985	4.24945	5.46501	3.11604	4.15299	5.31721	3.98821	5.34023	5.78734	5.07637	4.90203	4.85354	4.79334	5.87674	4.84099	4.66679	6.43782	4.77821	4.43293	4.92127	4.79238	4.16828	5.04571	5.57623	5.37613	6.40412	5.40024
ABHD16B	0.12446	0.0287099		0.201757		0.137632	0.485537						0.0144976							0.0567235			0.111167			0.0567235								0.042784	0.111167	0.0144976		0.454284			0.0144976	0.16363	0.713785	1.00728					0.042784
ABHD17A	3.94674	5.18624	4.24414	2.77614	4.53735	3.41417	4.83491	4.0018	4.93684	5.34549	4.44895	3.81558	3.90787	4.96346	3.20477	2.88366	3.12932	4.54223	4.72082	4.1731	3.64958	3.45283	4.58562	4.60584	3.91459	2.53853	4.86696	5.24142	3.57529	4.86638	4.20164	3.89341	4.80944	4.23268	4.78977	4.50014	5.29752	4.27058	3.64268	4.13176	4.67582	5.07724	4.57172	5.76338	3.60051	3.93262	3.16347	3.6634	4.35473
ABHD17AP1	0.585065	0.0567235	0.12446	0.505995	1.09092	0.0842031	0.111167	0.687133	1.83594	1.15709	0.864038	1.33347	2.28983	0.495795	0.687133	0.0567235	0.505995	0.38968	0.585065	0.16363	0.910803	0.0144976	0.150686		1.6871	0.0567235	0.286996	1.42227	1.24493	2.59698	0.546055	1.12439	0.333534	0.632353	1.70494	0.0842031	0.378614	0.464783	0.0705247	0.16363	0.189164	0.189164	1.18911	0.310455	0.238915	1.0636	0.333534	1.33347	0.238915
ABHD17AP3	0.0842031	0.042784	0.042784	0.137632	0.137632	0.0287099	0.0705247		0.16363	0.0977481	0.0567235	0.0705247	0.0287099	0.201757			0.0567235	0.0287099	0.0567235	0.0567235	0.275124	0.042784	0.0287099	0.0567235				0.516128	0.0287099	0.137632	0.378614	0.137632	0.042784	0.0705247	0.0842031	0.042784	0.042784	0.0287099	0.0287099	0.0287099	0.0567235	0.0144976	0.0705247	0.0705247		0.189164	0.0287099	0.575411	0.0842031
ABHD17AP4	0.201757		0.042784	0.0287099					0.137632	0.226636			0.298782	0.0287099				0.042784	0.16363		0.16363				0.475177			0.613632			0.0567235	0.042784	0.0977481								0.176446	0.201757	0.0567235					0.42233
ABHD17AP5		0.0567235	0.111167	0.0287099			0.555915	0.985561	0.251076	0.367485		0.12446	1.17	0.433055			0.111167	0.0567235	0.176446	0.176446	0.16363		0.042784	0.042784	0.137632	0.0705247	0.356247	0.251076	0.042784				0.696096	0.799151	0.111167		0.0567235				0.286996	0.176446	0.150686	0.516128			0.286996	1.41151
ABHD17AP6	0.0842031	0.0287099			0.0287099		0.0705247		0.042784	0.16363		0.137632						0.0705247	0.12446			0.0144976	0.0977481	0.0705247			0.0842031				0.0842031	0.0567235	0.042784		0.0287099	0.042784	0.0287099			0.0287099	0.0567235	0.0705247		0.286996		0.0842031		0.0287099	0.0144976
ABHD17AP9	0.0977481																											0.16363
ABHD17B	4.28472	4.87971	5.94341	5.80246	5.11937	3.94768	3.7856	5.45221	6.84113	6.82685	6.13585	6.42487	5.7892	4.36881	6.26941	3.86889	4.31329	5.19101	5.19179	3.33916	5.69264	5.02147	4.66679	4.48925	6.36717	1.11112	3.89238	6.67101	5.72707	6.5379	6.69963	6.65735	4.68591	4.2869	5.1218	3.96255	3.87775	5.22107	5.73443	3.87877	4.69207	3.96995	4.46079	5.13132	4.74305	5.87625	5.40161	6.31176	5.20677
ABHD17C	0.111167	2.11105	3.86694	0.042784	0.782505	2.47253	5.52955	8.48872	3.17796	2.15383	4.71313	0.226636	2.69159	2.30744	5.66509	2.54848	0.739941	1.26312	6.80039	4.97817	3.46729	2.35336	2.61119	0.815671	2.8217	0.298782	1.11112	1.6871	0.0705247	0.443721	1.92601	3.46465	2.59698	1.22656	1.24493	2.29572	1.86	1.75279	4.57172	5.36774	2.98912	0.356247	0.310455	0.275124	4.15138	4.26082	4.79855	5.96998	0.201757
ABHD2	2.50846	2.98554	3.99637	2.18276	3.85502	2.34773	2.79701	4.4647	4.54414	4.37995	3.65538	2.7549	4.49508	3.42088	2.62995	1.88363	2.58014	3.63459	4.41481	3.4101	3.25552	2.64153	2.58256	1.89144	2.82986	1.90308	2.77187	3.47639	2.56566	4.62004	4.04967	4.48094	2.57531	3.6668	3.3646	3.27506	2.67132	2.10437	4.25324	3.1094	3.21726	2.68711	2.81561	2.23268	2.17956	3.95142	3.51604	4.05663	3.6645
ABHD3	5.10267	3.2219	3.24031	5.49248	4.4989	2.14732	3.23271	2.04616	6.50367	4.77975	3.84199	4.23041	4.24869	3.97725	3.05833	1.70051	3.98371	3.89826	2.85801	3.12932	3.34908	3.33483	2.10099	2.73771	1.9964	1.0427	3.38131	4.38061	4.94391	7.63795	4.9322	4.16186	2.86992	2.92794	5.9626	2.57772	2.98737	1.62766	4.31908	1.81154	3.33916	1.87977	6.18288	4.33486	3.2869	4.3169	2.32487	4.13176	3.8299
ABHD4	2.42767	4.0985	2.58256	2.31911	1.42227	0.831961	3.26753	2.95604	2.46728	2.8738	4.39166	1.63233	2.76342	1.59937	1.63694	2.26007	1.9146	2.21727	5.44126	6.20734	1.48034	1.76132	1.75709	4.04441	1.64156	2.79076	2.34484	1.96355	1.96355	2.774	2.65078	2.09088	2.6645	3.55213	1.89919	2.29572	1.49063	2.33344	3.22342	1.0427	2.8339	3.07726	3.77401	2.22033	2.75703	1.09092	1.40602	1.86	2.19541
ABHD5	3.19532	2.02861	2.37851	3.75918	2.85603	1.47514	2.12768	3.42759	3.89723	3.06352	2.93733	2.51101	3.38403	2.4699	2.77819	4.3889	2.28101	1.93737	4.63232	2.29278	3.23575	2.08071	2.29278	2.58256	2.64153	4.04	1.79498	2.18276	2.76982	3.27649	3.08582	2.73558	2.38959	2.92412	2.10437	2.11774	2.04965	1.86	3.20165	1.66456	2.22347	1.16356	2.59932	1.98555	2.11105	2.59698	3.37716	2.7549	2.48032
ABHD6	1.22656	0.739941	0.226636	0.739941	0.604182	0.333534	0.275124	0.585065	2.4777	2.59456	0.941194	0.704956	0.42233	1.32774	0.12446	0.137632	0.0842031	0.137632	2.17637	0.201757	0.831961	0.201757	0.201757	0.310455	0.433055	0.0977481	0.604182	1.33347	0.941194	3.17316	0.0705247	0.0705247	0.687133	0.298782	0.765625	0.516128	0.782505	0.367485	0.042784	0.0567235	0.895387	0.226636	1.96355	1.02153	0.0705247	0.189164	0.322052	0.722542	0.251076
ABHD8	2.00361	1.59937	3.03038	1.0636	2.49569	1.89919	3.65649	1.88757	3.95881	4.37157	2.30162	1.56565	2.10099	3.63578	1.95612	1.53109	1.45422	2.42498	3.16187	2.49314	2.06005	2.01082	3.51102	2.2048	2.27799	0.464783	2.68483	3.3674	1.20797	3.6668	2.88167	2.64851	2.92221	1.35622	3.3702	1.96719	3.63689	2.37851	3.57172	2.18276	2.75277	2.83193	3.31467	3.27802	3.01617	2.37294	2	3.12763	3.23271
ABI1	4.39366	4.75653	4.72631	6.31759	6.28155	4.33989	3.65078	5.57682	5.9686	6.26477	5.66989	5.28797	6.10598	4.87082	5.08957	3.35332	4.79238	5.46794	5.29752	4.60287	5.4019	4.09341	3.50847	4.43626	5.36462	2.3951	3.862	5.14327	5.24638	6.19748	6.51208	5.94932	4.10933	5.17195	4.78814	3.97725	4.16753	4.2288	6.27217	4.22038	4.2288	3.56925	5.60022	4.00087	5.22458	6.11791	5.22302	5.8278	5.22302
ABI2	2.63465	3.90881	3.30594	2.57048	2.97636	1.97823	2.32199	2.52356	5.18828	4.82478	3.14243	2.70707	3.49698	4.92794	1.93737	1.71815	2.83597	3.4906	4.45945	4.30237	2.81561	2.47253	2.85801	3.29866	3.15379	1.67815	2.30457	2.59932	2.2449	4.28396	3.10436	3.359	3.43295	3.45283	3.40874	2.54102	3.59097	3.1194	3.04795	3.03916	3.4854	3.00005	4.09172	2.68711	2.8738	3.10436	2.98003	3.3646	3.101
ABI3	0.696096	0.26316	0.992862	0.687133	1.08414	1.61827	2.54599	1.87191	2.97636	2.50846	2.14732	0.748536	0.887589	1.48034	1.00005	0.575411	0.96354	1.585	0.516128	0.815671	1.92225	0.42233	1.54105	1.13755	0.641648	1.14411	2.18588	3.20165	0.516128	1.55587	0.910803	0.871913	1.46472	1.21417	1.50083	0.38968	1.73119	1.14411	2.28689	3.08405	2.16353	1.81562	2.43834	1.89144	0.748536	0.687133	1.65082	1.94492	1.72254
ABI3BP	0.176446		0.238915	0.641648	0.505995	0.604182			0.536153	0.189164	0.201757		0.137632	0.0705247	0.0287099	0.111167		0.0144976	0.26316	0.0705247	0.475177	0.536153	0.0144976		0.251076		0.0567235	0.137632	0.0287099	0.0144976	0.322052	0.189164			0.0144976	0.226636	1.17	0.0705247	0.150686		0.298782		0.0144976			0.226636	0.0977481	0.189164	0.176446
ABL1	3.43431	4.81764	4.31253	3.73882	4.63107	3.38403	4.30816	5.57985	6.07494	5.71863	4.62935	3.87187	5.57897	4.95929	4.64211	2.79701	4.15384	3.90591	4.47186	5.17516	4.59156	3.97725	4.17952	4.40118	4.14327	2.15383	4.07722	4.60527	3.96995	5.09423	4.33989	4.13336	5.81022	5.46432	4.71813	5.10015	4.48801	3.80425	3.91077	3.45283	4.05663	3.53485	4.66564	3.92506	3.68709	4.4376	5.47156	5.29392	4.49059
ABL2	1.92601	1.11112	2.38409	1.40061	2.64389	1.30457	1.25101	4.24869	3.72356	3.19853	2.48541	2.50079	2.01082	1.41689	1.63694	0.565692	1.11112	1.79078	2.58981	1.52612	2.89334	1.03571	1.25101	1.12439	1.8197	0.201757	1.20168	2.95796	1.59937	4.00724	2.131	2.18588	1.31042	1.6871	2.74851	1.26908	1.51101	1.70494	3.60886	1.43832	1.23887	1.00728	2.88366	1.13755	1.71815	2.2691	2.56807	3.49315	1.92225
ABLIM1	2.65995	1.23271	4.33628	2.32487	3.63928	1.15709	0.505995	4.66737	4.61237	3.24943	3.94207	2.62065	4.82121	1.00005	2.92977	0.669106	1.66908	1.83191	2.93733	0.475177	4.26234	2.04616	2.81355	4.11517	3.78978	0.433055	3.36875	2.93359	2.15383	3.33348	2.60175	2.42498	3.0807	2.131	1.62766	1.87191	4.41958	3.55213	3.14891	1.57534	3.02327	1.79078	3.37716	2.69827	2.2449	2.71588	3.52983	4.12016	3.55579
ABLIM2	0.0705247	0.585065	0.189164	0.275124	0.251076		0.111167	0.887589	0.356247	1.37299	0.111167	0.310455	0.411534	0.251076	0.214245	0.137632	0.555915	0.238915	0.333534	0.0144976	1.62299	1.09092	0.669106	0.137632	1.07045	0.0144976	0.0287099	1.1764	0.042784	0.910803	0.12446	0.0144976	1.40602	0.807444	0.585065	0.815671	2.2449	1.42227	0.623024		0.0144976	0.042784	0.546055	0.687133	0.0705247	0.26316	1.41151	0.433055	0.0144976
ABLIM3	0.111167		0.0144976	0.0144976	0.214245	0.0705247	0.0287099	0.16363	0.411534	0.042784	0.0144976	0.0287099	0.0567235			0.042784		0.0144976	0.0144976		0.0705247	0.0287099	0.0144976		0.0977481		0.111167	0.0287099	0.0567235		0.111167	0.0567235	0.0144976	0.0287099	0.0144976		0.0287099	0.0144976			0.0144976		0.0287099			0.0287099	0.0287099		0.0842031
ABO	0.400636	0.0977481	0.42233	0.111167	0.176446		0.0567235	0.111167	0.485537	0.623024	0.238915	0.226636	0.495795	0.042784	0.0287099	0.526184		0.176446	0.150686	0.0287099	0.226636	0.137632	0.201757	0.0705247	0.546055	0.226636	0.0287099	0.201757	0.0567235	0.214245	0.042784	0.176446	0.0705247	0.641648	0.0705247		0.433055	0.176446	0.150686		0.378614	0.042784	0.286996	0.367485	0.0567235	0.0977481	0.12446	0.0842031	0.0705247
ABR	2.41684	3.64388	5.1322	2.85603	4.15299	2.91648	3.98915	6.01122	4.10094	4.9174	5.21805	3.94861	4.40461	3.79497	3.38683	0.887589	2.66905	2.95979	5.16193	2.07727	2.91839	0.739941	1.51608	1.38413	1.67815	1.65539	3.49315	4.95049	3.63928	5.03476	4.73988	3.46602	1.89531	2.85405	3.33204	4.58619	1.92225	0.765625	5.4611	2.22347	2.36737	2.81149	3.55094	3.79497	5.99596	4.78245	3.65189	4.83945	3.98549
ABRA	0.0705247		0.0144976	0.042784	0.042784			0.0287099	0.454284	0.16363	0.111167	0.0287099	0.042784		0.042784	0.0287099		0.0144976	0.0567235		0.0567235		0.0287099					0.111167	0.0287099	0.042784	0.111167	0.0567235	0.0287099		0.0567235	0.0144976			0.251076			0.0144976	0.0144976			0.0705247	0.0144976	0.286996
ABRACL	5.42798	6.57935	5.0175	4.40871	5.56409	5.97293	5.75386	5.40669	7.13916	7.57697	5.40024	5.43198	5.54814	6.95725	5.72305	4.53668	5.50235	5.90663	4.39232	4.81918	5.24492	5.30708	5.95138	5.99774	5.37086	3.76233	6.66507	6.93642	5.63745	7.30842	6.27069	6.00807	5.82761	5.30269	6.55125	5.93141	6.34603	6.45957	5.23032	5.89965	6.9137	6.10913	6.52266	6.47608	5.752	5.82937	7.04426	6.13397	5.57104
ABT1	2.12437	3.63689	1.88363	2.48804	2.9672	2.48804	3.28834	4.09002	3.64268	3.41281	2.60642	3.1194	3.73984	3.05313	4.30816	1.53613	2.29572	3.12604	3.44756	3.2219	2.57772	2.78033	2.94864	2.28101	2.70707	1.41689	2.47515	2.56317	2.87778	3.71811	2.33056	2.97087	3.07215	3.30594	2.46466	3.27201	2.46728	3.29866	2.70707	2.85	3.68257	2.70267	3.27945	3.22806	4.22501	3.41553	4.05569	3.18588	2.70047
ABT1P1			0.042784	0.0977481		0.12446			0.322052					0.16363					0.042784			0.0977481				0.0287099						0.0842031							0.238915							0.176446		0.26316	0.0705247
ABTB1	3.88464	3.00539	4.87681	3.25857	4.45745	2.84199	4.73603	3.0018	4.35406	5.55891	4.55094	4.05663	3.48285	3.20165	3.01792	3.59097	2.97453	4.00452	3.75492	2.72029	3.83092	3.14731	4.29648	3.58501	4.07807	2.9355	4.70764	5.15746	3.52234	4.30522	5.23723	3.72902	4.65133	3.32484	4.47769	3.75918	5.01837	4.20004	2.86595	2.30457	4.11517	4.11102	4.01437	4.76607	2.84604	3.87476	3.24791	4.44294	3.73984
ABTB2	0.12446	0.226636	0.226636	0.641648	0.310455	0.0705247	1.13101	2.81149	2.17317	1.19542	0.38968	0.536153	3.43966	0.516128	0.433055	0.251076	0.150686	0.214245	2.96903	0.565692	0.34495	0.65087	0.704956	0.992862	0.871913	0.0567235	0.298782	0.411534	0.176446	1.11112	1.85602	1.03571	2.38684	2.2691	0.176446	0.214245	0.970923	0.604182	1.34491	1.18911	0.238915	0.16363	0.565692	0.378614	1.30457	0.378614	1.08414	0.840018	0.333534
AC000032.2		1.07045	0.575411	0.226636	0.739941	0.400636	1.15064	0.815671	2.11774	1.68262	0.765625		0.137632	0.555915			0.137632		0.275124	0.840018	0.356247	0.411534						1.8197		0.286996			0.669106	0.111167	0.765625	1.09768					0.555915	0.275124	0.322052					0.956147	0.623024
AC000035.3
AC000036.4	2.11774		0.526184	2.07384	0.65087	0.0567235	0.111167				0.660012	0.918464			0.286996	0.985561	0.286996	0.042784	0.613632	0.0144976	1.83998	0.137632			0.0842031		0.0144976	0.356247	1.00728	1.77822	0.807444	0.887589		0.0144976	1.19542				2.70267	0.0705247	0.0144976	0.0567235	0.96354	0.0705247	0.632353	1.62766	0.0977481	1.66456	0.0567235
AC000041.8																	2.43027																	1.9146												1.11112
AC000067.1
AC000068.10	0.722542		0.970923	1.585	1.69601	0.176446	0.0705247	0.26316	1.60413	1.32197	1.38963	0.757126	0.731261	0.310455		0.443721	0.433055	0.298782	0.516128	0.42233	0.903095	0.475177	0.16363	0.799151	1.02866		0.137632	1.63694	1.18278	1.18278	1.29874	0.831961	0.443721	0.298782	1.15709	0.189164	0.895387	0.226636	1.48034	0.137632	0.201757	0.150686	0.696096	0.411534	0.150686	0.660012	0.137632	2.20793	0.660012
AC000068.5	1.15709	0.322052	0.464783	1.28696	1.22656	0.238915	0.310455	0.275124	1.22039	0.722542	0.669106	0.765625	1.0636	0.555915	0.623024	0.189164	0.565692	0.226636	0.82383	0.26316	0.871913	0.275124	0.176446	0.189164	1.18911		0.111167	0.941194	0.864038	0.856081	1.41151	0.831961	0.214245	0.322052	0.678148	0.356247	0.367485	0.201757	1.92225	0.356247	0.16363	0.176446	0.895387	0.201757	0.42233	1.11112	0.495795	2.28689	0.251076
AC000068.9			0.516128	0.731261	1.08414		1.29874	2	2.06698	0.856081		0.713785	0.96354	0.111167	1.94862	0.604182	0.214245	1.51101	1.28696	0.678148	1.31042	0.926076	1.18911		1.75279	0.799151	0.0287099	1.42227	2.38409	1.81562	2.79495	1.18911	1.02866	0.831961	0.505995		0.848089	0.16363	2.64153			0.367485	0.575411	1.71815		1.96719	0.400636	2.02506	1.01444
AC000077.2				0.0287099									0.137632								0.042784
AC000078.5	0.443721	0.26316	1.00728	0.970923	1.4595	0.0842031	0.38968	0.150686	2.03216	1.87191	0.978248	1.15709	0.516128	0.443721	0.485537	0.411534	0.464783	0.871913	0.790837	0.150686	1.281	0.150686	0.0977481		0.696096		0.604182	0.669106	0.565692	1.86	1.97092	0.985561	0.322052	0.0842031	0.831961	0.333534	0.660012	0.443721	1.21417	0.367485	0.111167	0.378614	0.641648	0.12446	0.176446	0.713785	0.298782	1.15709	0.704956
AC000081.2									1.32774										0.137632						0.275124			0.765625					0.286996													0.298782
AC000089.3	0.286996	1.20168	0.623024	0.879794	0.96354	0.879794	0.42233	0.848089	1.09092	0.956147	0.575411	0.433055	0.765625	0.871913	0.903095	0.238915	1.47514	0.65087	0.948698	1.09768	0.613632	0.322052	0.687133	0.941194	1.02153	0.333534	0.546055	0.226636	0.356247	1.41689	0.985561	0.632353	1.17	0.575411	0.978248	0.864038	0.739941	0.978248	2.53605	1.07045	0.856081	1.16356	0.903095	0.660012	0.65087	0.594646	0.536153	0.815671	0.641648
AC000095.11	0.111167		0.12446	0.310455	0.0842031				0.111167	0.0705247	0.275124	0.34495	0.137632					0.0977481	0.189164		0.505995	0.226636	0.0977481	0.176446	0.546055				0.189164	0.641648	0.226636	0.0842031			0.251076	0.111167		0.201757	0.739941	0.042784	0.042784		0.678148		0.226636	0.12446	0.0567235	0.790837	0.042784
AC000095.9		0.0567235		0.0287099								0.150686	0.0287099	0.0567235			0.0144976						0.0144976			0.0144976	0.0977481							0.111167
AC000099.1	0.0144976			0.0287099								0.0977481																				0.0144976
AC000110.1				0.0567235									0.111167				0.042784		0.0705247													0.0567235						0.0567235		0.0287099			0.0567235
AC000120.7	0.623024	0.12446	0.933637	1.05667	1.28696	0.286996		0.214245	2.7929	1.69601	1.32197	0.585065	0.660012	0.0842031	0.333534	0.333534	0.111167	0.0842031	1.3674	0.0144976	1.25706	0.150686	0.0705247	0.16363	1.16356	0.0842031	0.0144976	1.3674	0.485537	2.60175	1.45422	1.08414	0.042784	0.0977481	0.807444	0.12446	0.0977481	0.176446	0.926076	0.0287099	0.0287099	0.0842031	0.713785	0.16363		0.956147	0.176446	1.66908	0.65087
AC000123.2	0.660012	0.189164	1.22039	1.50595	1.31042	0.26316	0.275124	0.546055	2.32487	1.76555	1.35055	0.623024	1.09768	0.298782	0.464783	0.433055	0.298782	0.782505	1.54105	0.275124	1.31622	0.286996	0.111167	0.176446	0.799151	0.516128	0.333534	1.00728	0.831961	1.81562	1.98555	1.17	0.137632	0.433055	0.454284	0.214245	0.275124	0.12446	2.65305	0.275124	0.214245	0.137632	1.10441	0.150686	0.505995	1.41151	0.696096	1.75709	0.565692
AC000123.3	1.81154	0.137632	1.36183	1.86791	2.36463	0.378614	0.137632		2.8339	3.07726	2.5435	1.29874	1.79911	0.495795	0.238915	0.731261	0.137632	1.01444	3.58253	0.660012	1.96355	0.774072	0.226636	0.0977481	1.53613	1.20797	0.433055	2.48541	1.23271	2.91267	2.10099	1.44363	0.34495	0.111167	0.722542	0.189164	0.464783		3.39778	0.604182	0.150686	0.0567235	1.69159	0.411534	0.722542	1.26312	0.433055	2.07727	0.623024
AC000123.4	1.16356		1.38963	1.57049	1.49063	0.150686	0.0567235		2.35054	2.41416	1.64156	1.30457	2.25707	0.042784		0.632353	0.275124	1.11774	3.13091		1.56565	0.150686	0.0977481		0.895387		0.275124	2.02861	0.992862	2.45157	2.40872	1.03571	0.286996	0.286996	0.238915	0.475177	0.251076		2.62995	0.111167		0.0842031	1.49063		0.367485	0.807444	0.546055	1.49063	0.400636
AC000124.1	0.042784				0.0977481					0.0287099											0.042784																											0.0705247
AC000362.1
AC000367.1	0.042784			0.0287099	0.0144976							0.042784	0.286996						0.0287099		0.042784							0.150686	0.042784														0.0705247					0.0144976
AC000374.1																					0.0144976
AC000403.4			0.0567235	0.0144976		0.042784	0.0977481	0.111167	0.0705247	0.0567235	0.0567235	0.0287099	0.042784	0.0705247	0.0567235			0.0287099	0.0287099		0.0977481			0.0287099	0.322052		0.0842031	0.176446		0.0705247	0.0567235		0.0287099	0.0287099	0.150686	0.0144976	0.0567235	0.201757	0.0144976		0.0705247		0.0977481	0.0144976		0.042784		0.226636	0.042784
AC001226.7	0.286996		0.150686	0.176446	0.722542			0.38968		0.298782	0.443721	0.505995		0.275124		0.042784		0.0842031	0.238915		0.16363				0.176446		0.34495	0.310455	0.26316	0.696096	0.546055	0.433055			0.356247		0.150686	0.12446		0.111167	0.042784		0.433055				0.34495	0.34495
AC002044.1	0.546055		0.526184	0.12446	0.864038	0.660012	0.0977481		1.09768	0.713785	0.956147	1.07045	0.782505					0.333534	0.251076	0.201757	0.150686	0.0977481	0.0567235	0.042784	0.516128		0.0287099	0.941194	0.150686	0.226636	0.840018	1.16356		0.0144976	0.555915	0.137632	0.042784		1.04972	0.0287099	0.111167	0.042784	0.137632		0.12446	0.807444	0.0705247	0.799151	0.111167
AC002044.3	0.956147		0.251076	0.0567235	0.632353			0.201757	1.15709	0.356247	0.238915	0.310455	0.275124					0.333534	0.12446	0.042784	0.238915				0.0977481		0.251076	0.774072		0.16363	0.807444	0.722542			0.411534				0.400636		0.042784		0.555915		0.042784	0.454284		0.214245	0.16363
AC002044.4				3.99009					2.9672				1.38413
AC002056.3	1.00005	0.201757	0.137632	1.73553	0.286996	0.0977481	0.12446	0.16363	0.38968	0.111167	0.150686	0.333534	0.238915	0.16363	0.565692	1.49573	0.322052	0.214245	0.310455	0.042784	0.82383	0.12446	0.0567235	0.0567235	0.226636		0.0842031		0.176446	0.748536	0.238915	0.34495	0.150686	0.0287099	0.356247	0.310455	0.0567235		2.44626	0.201757	0.0287099	0.137632	0.400636	0.111167	0.65087	1.37299	0.111167	1.25101	0.12446
AC002056.5	2.05663		0.731261	1.95983	0.903095		0.34495					2.22654				1.20168	0.948698		1.46996		2.57531	0.454284			0.310455				1.42227	2.04965	0.848089	0.910803			0.526184				3.60647	0.238915		0.0567235	1.87977		1.48034	1.94114	0.604182	1.79911
AC002059.10	3.25248	0.748536	3.22806	2.34203	2.18908	1.11774	2.04267	0.454284	0.840018	1.16356	1.71815	4.55889	0.831961	0.443721	2.07727	1.89144	0.516128	1.25706	2.29278	0.176446	3.83492	3.19853	2.69159	2.3702	2.87977	0.464783	1.35622	3.88949	3.17956	3.8866	2.35899	1.19542	0.322052	0.189164	3.23423	2.42229	1.43302	0.575411	1.76555	0.042784	0.516128	1.33347	1.39514	2.58981	2.62526	1.78247	1.88363	3.54225	0.790837
AC002064.5			0.0567235																		0.26316
AC002064.7	0.214245		0.16363	0.918464		0.226636						0.176446	0.782505	0.226636		0.356247		0.176446	0.0977481					0.16363	0.526184					0.632353	0.411534	0.150686		0.0842031						0.150686		0.16363					0.226636	0.536153	0.176446
AC002066.1		0.214245									0.0977481		0.475177								0.546055	0.0705247							0.0567235			0.042784	0.0144976										0.286996
AC002069.5			0.0287099		0.042784														0.0287099													0.0144976								0.0144976
AC002069.6							0.0144976								0.0287099																				0.0567235
AC002075.3
AC002075.4	0.475177	0.400636	0.38968						0.443721					0.475177	0.757126		0.815671	0.226636	0.505995	0.201757		0.34495	0.604182	0.641648					0.505995	0.774072				0.226636				0.286996	1.33921	0.722542	0.226636	0.34495			0.226636
AC002076.10												0.0842031									0.322052				0.0977481				0.0567235
AC002115.5																																		0.238915
AC002115.9													0.111167						0.042784									0.150686										0.16363
AC002116.7	0.475177	0.585065	0.696096	0.367485	0.660012	0.0567235	1.27506	0.16363	1.49063	0.65087	0.505995	0.0705247	0.042784	1.18278	0.485537	0.26316	0.201757	0.669106	0.214245	0.333534		0.495795	0.696096	0.286996	0.333534	0.150686	0.505995	0.238915	0.16363	1.79911	0.956147	0.669106	1.02153	0.12446	0.985561		0.565692	0.475177	0.411534	0.0842031	1.04972	0.879794	0.713785	0.585065	0.189164	0.0842031	0.12446	0.910803	0.926076
AC002116.8	2.41148	2.03563	2.07727	2.11443	2.4699	1.281	1.99281	1.25706	0.310455	2.02506	1.40061	1.98555	2.01797	1.52109	1.79078	0.82383	2.16672	1.70051	1.83594	1.53613	1.33347	1.18278	1.47514	1.27506	2.44095	1.00728	1.82379	2.74204	1.62299	2.21727	2.11774	1.25101	2.15383	1.48034	2.26609	2.61119	1.75709	0.807444	1.22039	1.04972	0.948698	1.28696	1.84806	2.15708	0.623024	1.54605	0.948698	2.03216	1.42227
AC002117.1			2.17637	0.137632	2.77614				0.433055	0.782505	2.69598	1.07045	0.26316	0.238915	0.96354	0.176446	0.485537	1.49063	0.696096		0.926076	0.378614	0.613632		1.35622		1.33921	1.8197	0.137632	1.57534	3.81967	1.09092	1.78247		0.367485		0.433055	1.38413	0.176446	0.42233	0.856081	1.26312	0.34495					0.411534	1.00728
AC002127.4													0.042784
AC002128.5	0.0842031			0.226636	0.111167				0.238915	0.150686	0.286996		0.150686		0.0567235				0.16363		0.26316				0.0842031			0.251076	0.042784		0.251076	0.111167											0.150686			0.0842031	0.042784	0.238915	0.0287099
AC002306.1	0.687133		0.82383	0.848089	1.11112	0.0144976	0.0287099		0.790837	0.0842031	0.516128	1.36183	0.495795	0.0144976	0.903095	0.214245	0.0705247	0.042784	1.98914	0.0144976	0.731261	0.0287099	0.042784	0.378614	1.03571			1.13101	0.864038	0.948698	0.367485	0.286996	0.226636	0.150686	0.176446		0.0705247	0.226636		0.0144976			0.575411	0.378614		0.400636	0.0287099	1.18911	0.0144976
AC002310.10	0.0705247	0.0287099	0.0287099	0.111167				0.26316	0.475177	0.042784	0.0842031		0.0842031	0.0144976				0.0842031	0.0287099		0.26316							0.214245		0.111167	0.201757	0.0977481							0.275124					0.111167				0.0977481	0.0842031
AC002310.11	0.38968	0.310455	0.565692		0.189164	0.26316		0.485537	0.594646	0.918464	0.189164	0.0705247	0.16363				0.0705247	0.604182	0.214245	0.189164	0.150686	0.0977481	0.298782	0.485537	0.111167			0.687133							0.367485		0.111167	0.604182	0.660012	0.111167	0.464783	0.378614	0.38968	0.356247	0.201757		0.0977481	0.443721	0.298782
AC002310.12	0.34495	0.475177	1.07733	0.660012	0.526184	0.322052	1.27506	0.400636	2.2449	1.60413	0.815671	0.454284	0.400636	1.76979	0.748536	0.176446	0.411534	0.575411	0.367485	0.286996	0.613632	0.840018	1.23271	0.641648	0.367485	0.16363	1.28696	1.69601	0.310455	1.97823	0.96354	0.34495	0.378614	0.12446	1.0427	0.333534	0.871913	1.78666	0.722542	0.0842031	1.18278	0.879794	2.3951	0.176446	0.111167	0.111167	0.111167	0.613632	0.585065
AC002310.13																	0.411534	0.669106						0.201757																							0.0287099	0.713785
AC002310.14	0.150686	0.765625	0.82383	0.137632	0.713785	0.111167	0.150686	0.298782	1.25706	1.26908	0.575411	0.251076	0.495795	0.713785	0.042784	0.042784	0.310455	0.632353	0.790837	0.433055	0.604182	0.176446	0.238915	0.298782	0.333534		0.443721	0.400636	0.495795	1.11774	1.15064	0.201757	0.251076	0.16363	0.585065	0.26316	0.565692	0.238915	0.731261	0.111167	0.356247	0.411534	0.713785	0.111167	0.411534	0.516128	0.111167	0.38968	0.333534
AC002310.17			0.16363	0.310455	1.09768	0.774072		0.739941	3.3674	1.13101	0.495795			1.41151				0.201757			1.64619		0.201757				0.485537	0.594646		1.13755		0.765625	0.400636		0.378614		0.464783	0.815671			0.526184	0.176446	0.704956		0.356247			0.933637	0.176446
AC002310.7	0.0705247		0.0287099	0.310455	0.111167	0.0567235	0.201757	0.516128	1.27506	0.176446	0.333534	0.16363		0.378614		0.536153		0.176446	0.411534		0.485537	0.0977481	0.0977481	0.150686			0.0842031	0.443721	0.0705247	0.251076	0.748536	0.226636			0.0567235	0.16363	0.0705247		0.713785		0.238915	0.0705247			0.189164	0.214245	0.12446	0.65087	0.0842031
AC002314.4			0.0567235							0.0977481											0.536153											0.201757											0.176446					0.111167
AC002331.1				0.201757																																	0.12446		0.623024				0.367485					0.400636	0.12446
AC002366.3																					0.0287099	0.0567235						0.111167
AC002368.4									0.454284	0.864038																					0.333534						0.0705247
AC002386.1										0.111167
AC002398.11	0.275124	0.12446	0.16363	0.485537	0.226636	0.042784	0.226636	0.12446	0.722542	0.378614	0.333534	0.226636	0.176446	0.0144976	0.111167	0.0842031	0.150686	0.0287099	0.400636	0.189164	0.34495	0.12446		0.0705247			0.0144976	0.356247	0.12446	0.485537	0.0287099	0.26316	0.0977481	0.0144976	0.189164	0.150686	0.176446	0.0144976	0.871913	0.0287099	0.0977481	0.042784	0.251076		0.378614	0.34495	0.0287099	0.201757	0.0144976
AC002398.12		0.0144976	0.0144976	0.0144976	0.238915		0.956147		0.0287099					0.298782							0.150686										0.16363	0.042784	0.0287099		0.0287099	0.0842031	0.333534												0.042784
AC002398.13	1.03571	0.38968	1.44895	0.111167	0.367485	0.0977481	0.546055		2.31911	1.33347	0.782505	0.546055	0.669106	0.895387	0.815671	0.322052	0.042784	0.137632	0.38968	0.0567235	0.948698	0.505995	0.831961	1.00005	1.27506	0.150686	1.23271	1.85204	0.516128	1.92225	1.52612		0.176446	0.310455	1.50595	0.623024	0.696096	0.505995	0.526184	0.111167	1.11112	0.933637	2.03919	0.433055	0.275124		0.150686
AC002398.9	1.94862	2.33914	2.03919	0.433055	1.46472	1.81154	3.39099	1.72254	1.69601	3.05489	1.29874	1.20797	1.42227	2.75064	1.15064	1.63233	1.37858	2.10437	2.96345	2.89334		1.87583	2.12437	2.23268	1.73987	1.11112	2.74417	3.33204	1.96719	2.96903	1.40061	1.88757	1.97457	1.30457	2.3104	2.54102	2.34484	2.35336	2.43565	1.84806	2.32199	2.41416	2.31615	2.43027	3.23879	2.16672	2.2449	2.11443	1.90696
AC002400.1	1.0636		0.669106	1.98914	3.53979	0.555915	0.137632	1.43832	1.86791	0.807444	1.64619	3.30747	2.94864	0.722542	1.13755		0.632353	0.585065	1.0636	0.516128	1.23271	0.16363	0.0842031	0.815671	1.81562		0.356247	0.475177	3.12604	4.1579	3.49825	2.59698	0.454284	0.956147	2.70487	0.871913	0.333534	0.201757	2.95979	0.111167	0.226636	0.26316	1.20168	0.111167	0.298782	3.70157	0.970923	3.61354	0.623024
AC002429.5	0.238915			0.0144976	0.0567235							0.0705247	0.111167								0.433055							0.604182	0.0287099	0.411534	0.0287099	0.0567235																0.0144976
AC002451.3		0.111167	0.042784		0.189164				0.575411				0.16363			0.0287099				0.214245	0.16363		0.0287099		0.475177			1.31042			0.189164							0.454284					0.322052					0.042784	0.111167
AC002454.1	2.95047	5.27764	5.30015	1.21417	4.64557	5.9871	5.65137	3.25248	3.61593	1.07045	5.24375	2.85405	2.7887	5.09597	3.43168	3.64158	1.81562	5.78056	3.33483	1.65082	3.56321	4.37642	5.18274	3.15548	1.26908	2.09088	7.09995	3.41281	0.848089	4.8972	3.717	4.61534	7.42123	6.02678	3.03038	3.8207	2.71368	0.400636	4.29354	5.89552	3.51604	5.82014	3.55341	3.76446	4.96394	4.63866	3.26305	2.49059	4.59693
AC002456.2	0.840018	0.464783		3.22494		0.613632		0.475177	1.40061	1.10441	0.555915	0.722542	0.298782	1.585	0.454284	1.64156	0.150686	1.37299	3.09933	2.14082	1.20797	1.15064	0.641648	6.17173	4.54166	0.201757	0.704956	1.9146	0.42233	1.11112	1.14411	1.03571	1.01444	0.613632	1.60413	0.137632	4.16828	6.50891		0.731261	0.400636	0.536153	2.52612	2.21413	0.840018	0.26316	1.0427	0.926076	1.73987
AC002463.3										0.0287099						0.0287099																						0.042784
AC002467.7	1.0636	0.722542	0.799151	0.970923	0.516128	0.565692	0.910803	0.757126	1.62299	1.71815	0.42233	0.739941	0.546055	0.739941	0.739941	1.75709	1.15709	0.864038	1.15709	0.464783	0.757126	0.895387	0.879794	0.978248	0.790837	0.669106	1.64619	1.01444	0.475177	1.15709	1.37299	0.910803	0.840018	0.238915	1.15709	0.985561	1.15709	1.19542	1.24493	1.67815	0.879794	1.33921	1.02866	1.14411	2.08751	0.748536	1.15709	0.516128	0.505995
AC002472.11				0.0567235																	0.367485							0.526184
AC002480.2	0.042784			0.0144976	0.0144976	0.0567235		0.0287099	0.0287099	0.0287099	0.201757	0.0567235	0.0567235								0.042784		0.0144976		0.0287099			0.0287099	0.0567235														0.0567235					0.0705247
AC002480.3					0.0287099				0.0144976	0.042784	0.137632		0.0144976	0.042784	0.0144976													0.0842031		0.0567235					0.0287099								0.0144976		0.0287099
AC002480.4									0.0977481	0.0567235		0.298782									0.0842031
AC002480.5	0.0287099		0.0144976		0.0287099				0.0977481	0.201757	0.201757						0.0144976				0.0287099	0.0144976		0.0287099			0.0842031		0.0567235	0.0567235			0.0287099		0.251076		0.0977481				0.042784		0.201757	0.660012				0.214245
AC002486.2					0.12446
AC002486.3
AC002511.2							0.0705247			0.0842031											0.111167							0.704956				0.176446											0.226636
AC002511.3						0.0705247						0.0705247	0.0287099			0.0842031												0.0705247											0.0977481				0.0287099			0.0977481
AC002519.6			0.0287099		0.042784					0.0977481																		0.238915				0.0705247
AC002519.8	0.150686		0.189164	0.0287099	0.0567235	0.0144976			0.536153	0.367485	0.137632	0.0977481				0.0287099			0.0144976		0.111167				0.0705247		0.042784	0.111167	0.0144976	0.356247	0.0842031	0.0144976			0.12446		0.0144976		0.641648				0.0287099			0.0144976		0.0842031	0.0144976
AC002523.1
AC002539.1									0.176446	0.111167			0.150686
AC002542.2																																															0.613632
AC002543.2	0.848089	0.0287099	0.594646	0.848089	2.2048	0.189164	0.0705247	0.623024	1.0636	0.475177	1.51608	1.53613	0.799151	0.356247	0.536153	0.0705247	0.400636	0.189164	0.275124	0.0287099	0.613632	0.16363	0.111167	0.201757	1.09768	0.0842031		0.565692	0.96354	2.39785	1.585	0.433055	0.0842031	0.16363	1.33921	0.226636	0.34495	0.0567235	1.77404	0.111167	0.0705247		1.04972		0.12446	2.20793	0.214245	3.27057	0.594646
AC002550.5	0.226636	0.298782	0.0287099	0.505995	0.356247		0.176446					0.226636	0.38968					0.0842031	0.189164	0.176446	0.333534		0.12446		0.0705247			0.632353		0.475177	0.475177	0.0705247		0.0567235	0.400636					0.0842031			0.201757			0.298782	0.189164	1.07733
AC002550.6	1.57049	0.565692	0.757126	0.739941	1.281	0.286996	0.411534	0.322052	1.91842	1.23271	1.95241	2.15708	0.0977481	1.50083			0.26316	0.848089	0.604182	0.669106	0.956147	0.333534	0.286996	0.660012	1.01444		1.26312	1.46996	0.34495	2.59456	0.713785	0.594646	0.774072	0.0705247	1.81154		0.555915	0.669106	0.12446	0.0567235	0.201757	0.356247	0.669106	1.07733	0.137632		0.475177	2.03919	0.0705247
AC002551.1	0.176446		0.251076	0.150686	0.226636		0.042784		0.815671	0.485537	0.310455	0.333534	0.0567235	0.0287099	0.16363		0.176446	0.042784	0.176446	0.12446	0.150686				0.367485			0.495795	0.226636	0.807444	0.411534	0.176446	0.0842031	0.111167	0.189164		0.0977481		1.17				0.150686	0.286996		0.333534		0.807444	0.0705247
AC002553.4	0.585065		0.0842031	0.696096	0.926076			0.42233	0.848089	0.516128	0.26316		0.12446	0.0842031	1.29874				0.189164		0.356247				0.201757				0.34495	1.09768	0.226636	1.24493		0.26316		0.411534			2.08407							0.585065		1.40602
AC002984.2	0.669106			1.32774	0.26316				1.77404	1.17	1.14411	0.400636	1.585		0.807444		0.275124	0.16363	0.495795	0.286996	1.21417	0.137632			1.49063	0.555915		1.1764	0.34495	1.50083	1.82789	1.01444	0.12446	0.310455	0.298782	0.831961		0.0842031	2.84802	0.0977481			1.49063		0.0567235	0.678148	0.137632	0.516128
AC002985.3				0.0567235				0.604182					0.176446	0.0977481			0.111167	0.0287099	0.926076	0.333534				0.176446		0.12446					0.12446			0.0842031									0.189164		0.042784	0.0842031
AC003002.4
AC003002.6			0.176446	0.454284		0.042784		0.970923	0.660012	0.356247			0.0705247	0.226636	0.546055		0.286996	0.275124	0.485537	0.0977481	0.0977481		0.176446		0.201757	0.214245	0.189164	0.189164	0.275124	0.322052		0.0842031		0.310455	0.275124	0.214245	0.0842031		0.632353			0.042784	0.137632		0.0977481		0.26316	0.356247	0.111167
AC003003.5	0.0705247									0.0144976			0.150686								0.201757							0.322052			0.0144976						0.0144976
AC003005.2	0.38968		0.201757	0.238915					0.475177	0.310455	0.137632	0.251076	0.378614						0.286996		0.0977481			0.0842031	0.201757			0.16363	0.176446			0.0705247			0.0842031		0.16363		0.669106	0.042784	0.042784		0.189164		0.286996		0.275124	0.16363
AC003005.4									0.485537	0.111167								0.495795	0.34495										0.0567235	0.226636									0.201757		0.310455		0.0842031		0.12446		0.34495	0.201757	0.12446
AC003006.7	0.82383	0.400636	0.298782						0.286996	0.16363			0.807444	0.201757				0.0567235	0.275124		0.12446				0.298782							0.286996	0.238915						0.748536	0.378614	0.356247		0.464783		0.0977481		0.0705247
AC003009.1									0.214245	0.176446											0.176446									1.15064													0.0842031
AC003045.1													0.26316								0.0567235
AC003075.4	0.356247	1.02866	0.275124	0.0567235	1.39514	1.11112	0.275124	0.475177	0.176446	0.433055	0.722542	0.815671	1.1764	0.641648	1.0636		0.815671	0.604182	0.176446	0.475177	0.322052	0.238915	0.12446	0.214245	0.201757	0.275124	1.09092	0.696096	0.464783	0.322052	1.10441	0.310455	0.464783	1.15064	0.26316		0.678148	1.24493	0.356247	0.367485	0.941194	1.22656	0.226636	0.546055	0.34495	0.516128	0.594646	0.26316	0.201757
AC003080.4					0.042784		0.0287099	0.251076	0.238915		0.150686						0.0705247				0.0977481									0.0977481		0.12446							0.251076									0.26316
AC003084.2									0.137632									0.0567235
AC003088.1																																													0.042784		0.0567235
AC003090.1			0.34495	0.214245	0.604182	0.0144976	0.0287099		0.226636	1.32774	0.251076	0.0705247		0.0287099		0.12446	0.0287099	0.0144976			0.150686	0.0977481	0.238915		0.555915		0.0144976	0.660012		0.042784	1.52109	0.0144976			0.26316		0.275124	0.774072	0.298782		0.0842031	0.226636	0.150686		0.0144976	0.042784		0.0842031	0.0705247
AC003092.1	0.137632			0.0977481	0.137632		0.201757	4.31832	0.214245		0.176446		0.333534		0.526184				0.526184		0.238915							0.251076							0.0567235										1.09768	0.16363	0.411534	0.275124
AC003101.1	0.356247		0.0567235													0.298782	0.0705247					0.0977481	0.0567235		0.12446						0.26316																0.137632
AC003104.1	0.848089		0.856081	0.632353	0.879794	0.0144976	0.226636	0.322052	1.25706	0.333534	0.895387	1.29874	0.189164	0.042784	0.0705247	0.0567235	0.0842031	0.214245	0.516128	0.0144976	0.356247	0.042784		0.0842031	0.546055	0.042784	0.238915	0.475177	0.782505	2.08751	1.09092	0.378614	0.0287099	0.0705247	0.565692	0.0287099	0.111167	0.0842031	1.62299	0.111167	0.0287099	0.0705247	0.443721		0.0287099	0.594646		1.25101	0.042784
AC003682.16	0.546055		0.0977481		0.918464				1.13755	0.505995	0.848089	0.464783	0.150686	0.0977481							0.632353				0.516128			0.378614	0.26316	0.555915	0.748536	0.333534			0.275124			0.0842031	0.565692				0.782505			0.65087	0.0705247	1.01444	0.0567235
AC003682.17			0.0705247	0.333534					0.0705247	0.042784			0.150686						0.604182	0.0842031	0.333534			0.150686					0.16363	0.298782													0.111167
AC003956.1				0.238915											0.12446	0.0705247		0.16363			0.333534																	0.12446				0.150686
AC003958.2										0.0287099			0.111167								0.0287099
AC003958.6																												0.226636
AC003973.1			0.0287099																																													0.214245
AC003973.3	0.0977481		0.042784		0.0705247				0.111167	0.0567235		0.42233	0.0144976		0.310455	0.0144976		0.367485			0.0705247				0.0567235		0.0977481	0.137632	0.367485	0.16363		0.0567235	0.0144976		0.042784							0.0144976	0.0144976			0.0287099	0.660012	3.27353
AC003973.4													0.042784								0.0567235																												0.0144976
AC003973.5	0.356247
AC003984.1																					0.0144976
AC003986.5																					0.0287099							0.042784				0.0144976
AC003986.6		0.722542					0.042784		0.042784				0.0144976					0.0144976	0.042784		0.0842031	0.0144976									0.0705247	0.0567235		0.0144976		0.807444					0.526184								0.0144976
AC003986.7																			0.0287099		0.0567235							0.226636
AC003988.1																																0.0705247
AC003989.3																																																2.59932
AC003989.4	0.0977481		0.111167		0.251076				0.42233	0.226636	0.226636										0.594646							0.286996	0.0977481	0.757126	0.356247	0.0705247																0.201757	0.0842031
AC003991.3	0.565692			0.111167	0.042784				0.310455	0.137632	0.0705247		0.214245	0.042784	0.111167	0.189164			0.322052	0.111167		0.238915	0.0287099	0.12446		0.286996		0.367485	0.137632		0.0567235	0.111167							0.34495		0.042784		0.333534		0.0287099	0.0705247		0.137632
AC004006.2	0.34495			0.214245								0.150686					0.378614													0.546055					0.613632
AC004009.1
AC004009.2											0.0842031										0.0567235							0.214245
AC004012.1			0.111167						0.0977481												0.0842031							0.310455			0.111167	0.137632							0.0705247	0.176446
AC004019.10	0.251076		0.0144976	0.12446	0.641648				1.87583	0.848089		0.176446	1.87977	0.856081			0.0144976	0.464783	0.0842031		0.150686	0.0144976	0.0977481		0.137632	0.251076		0.189164	0.0567235	0.678148	0.26316	0.0287099			0.189164	0.739941	0.0144976					0.0287099	0.251076		0.137632	0.0842031		0.137632	0.0705247
AC004019.13	0.16363		0.042784	0.150686	0.111167			0.042784	0.310455	0.16363	0.0842031	0.251076	0.111167	0.0842031	0.0567235	0.111167	0.0287099		0.176446	0.0287099	0.0705247				0.042784				0.0287099	0.238915	0.12446	0.0705247	0.0842031		0.0287099	0.0567235		0.0144976	0.201757	0.0144976	0.0144976	0.0144976	0.042784	0.0705247		0.0842031	0.0144976		0.0144976
AC004022.8	0.12446			0.26316																	0.0287099															0.0567235							0.042784
AC004051.2									0.042784																0.0705247
AC004053.1	0.0144976												0.0144976	0.0144976							0.0287099								0.042784
AC004054.1																															0.38968
AC004057.1	9.82998	9.87943	7.48487	10.0183	7.7515	9.12718	11.1707	10.8415	8.22702	7.69866	9.39764	9.2947	8.63124	10.1643	10.4307	9.43938	10.6882	10.1442	10.5317	11.1189	8.88016	9.24807	10.1294	11.0508	10.1144	7.51719	9.43708	9.26045	9.28302	8.88824	7.92514	8.16264	9.57399	9.35221	10.4868	9.70073	9.62403	9.45545	8.16264	9.5671	9.24388	9.69214	9.66757	10.2179	9.11091	8.89393	9.86525	9.15224	9.61524
AC004062.2													0.0977481
AC004063.1																																0.0705247
AC004066.2																					0.042784										0.0567235
AC004067.5	0.807444	0.546055	0.464783	0.367485	0.722542	0.918464	1.00005	0.150686	2.33633	2.15383	0.696096	0.536153	0.807444	0.903095	0.475177	0.298782	0.042784	0.731261	0.790837	0.26316	0.840018	0.840018	0.933637	0.848089	1.01444		0.704956	1.98189	0.464783	2.31615	0.333534	0.903095	0.613632	0.0567235	1.09092	0.739941	1.57534	0.831961	1.03571	0.137632	0.333534	0.176446	0.565692	0.526184	0.0842031	0.985561	0.799151	1.96355	0.910803
AC004069.1	0.214245				0.0287099				0.111167				0.042784
AC004069.2	0.189164	0.0287099	0.150686	0.0567235		0.137632	0.433055		0.516128	0.12446	0.34495		0.333534	0.238915				0.16363	0.238915	0.298782	0.0842031	0.454284	0.214245	0.226636		0.475177	0.464783	0.669106	0.214245	0.790837	0.864038	0.0705247	0.189164	0.042784			0.042784		0.137632		0.226636	0.214245	0.632353		0.0842031	0.0977481	0.0567235	0.275124	0.275124
AC004070.1																												0.275124
AC004074.4				0.042784									0.0287099								0.0977481					0.12446		0.0705247
AC004076.5	0.411534	0.0287099	1.0636	0.443721	0.333534	0.189164	0.16363	0.16363	2.16353	1.63233	1.02866	0.565692	0.864038	0.251076	0.214245	0.0287099	0.111167	0.251076	1.29281	0.0842031	1.26312	0.0144976	0.042784	0.0977481	0.251076	0.0287099	0.0977481	1.26312	0.555915	1.26312	0.978248	0.985561	0.042784	0.0144976	0.38968	0.0705247	0.111167	0.0842031	1.20168	0.0144976	0.0705247	0.042784	0.782505		0.0287099	0.38968	0.16363	0.632353	0.201757
AC004076.7				0.214245	0.356247									0.137632																	0.516128														0.176446
AC004076.9	0.623024		1.56075	0.485537	0.82383	0.322052	0.150686	0.333534	0.840018	1.23271	1.60413	0.38968	0.310455	0.12446			0.660012	1.09768	1.11112	0.333534	0.840018	0.150686	0.555915		0.356247		0.485537	1.42227	0.731261	1.67361	1.96355	0.887589	0.0977481		0.189164	0.238915	1.22656	0.443721	0.411534		0.660012	0.669106	1.07045	0.214245	0.623024	0.669106	0.546055	0.970923	0.879794
AC004112.4																													0.0567235					0.0842031		0.189164
AC004112.5				0.189164										0.12446							0.0842031																						0.0705247
AC004112.7	0.150686			0.0287099				0.0842031													0.0705247																											0.0287099
AC004125.3	0.505995		0.0977481	0.696096						0.0842031									1.04972										0.0567235	0.378614	0.226636	0.0977481							0.238915									0.669106
AC004129.9																					0.0567235								0.0287099
AC004156.3	0.201757	0.0842031	0.251076	0.226636	0.0705247	0.0287099	0.16363	0.0287099	0.26316	0.137632	0.111167	0.12446	0.238915	0.0705247		0.26316	0.0287099	0.12446	0.137632	0.0842031	0.226636	0.0705247	0.111167	0.0287099	0.16363	0.042784	0.042784	0.378614	0.0842031	0.0567235	0.275124	0.042784		0.0287099	0.0567235	0.0287099		0.12446	0.0842031	0.042784	0.0705247	0.0144976	0.0977481	0.12446	0.111167	0.111167		0.0977481	0.0567235
AC004158.1	0.189164		0.137632	0.214245		0.0705247			0.356247	0.12446	0.226636	0.150686	0.38968	0.0705247				0.226636	0.0842031		0.42233	0.0705247		0.150686	0.16363			0.713785		0.546055	0.356247	0.12446	0.176446	0.0842031	0.150686	0.0977481			0.378614		0.0842031		0.111167		0.150686			0.367485
AC004158.3	0.555915		0.238915	0.042784	0.322052	0.111167			1.46996	0.356247	0.454284	0.251076	0.137632	0.0842031		0.0842031		0.12446	0.137632	0.0287099	0.367485	0.0144976			0.111167			0.840018	0.0705247	0.400636	0.546055	0.34495	0.0287099		0.137632				0.0567235		0.0144976		0.16363			0.0977481		0.704956	0.0287099
AC004159.1																																											0.0567235
AC004160.4	0.0977481																				0.0842031				0.0842031					0.298782							0.042784						0.214245					0.632353	0.0842031
AC004221.2			0.0287099	0.0287099	0.111167	0.042784			0.214245	0.0705247		0.251076	0.275124			0.0977481	0.0287099		0.150686	0.042784	0.176446				0.0567235				0.12446	0.26316	0.16363	0.111167							1.30457				0.0977481			0.0567235		0.12446
AC004231.2										0.042784				0.0287099					0.0287099				0.0287099							0.0977481	0.0567235								0.0842031
AC004237.1	0.356247		0.687133	0.286996	0.411534				1.26908	0.871913	0.722542	0.16363	0.475177					0.137632	0.0977481		0.38968	0.137632	0.042784		0.475177			0.16363	0.238915	0.704956	0.251076	0.150686		0.0977481	0.298782		0.111167		0.887589		0.042784		0.495795	0.176446		0.485537		0.840018	0.0287099
AC004257.1	0.356247			0.238915								0.298782			0.42233	0.137632			0.443721		1.29874	0.137632						0.879794																	0.150686			0.464783
AC004381.6	2.39234	2.03563	1.96719	1.92225	1.89144	1.96355	1.67361	1.25101	3.07215	1.8197	2.65995	1.47514	1.08414	2.33633	0.565692	1.55587	1.51101	2.16672	1.26312	2.40053	1.24493	1.53109	1.86791	1.55587	1.57049	2.93924	1.79078	1.87977	1.99281	2.33056	2.55096	2.34484	1.74422	1.87977	2.45157	1.87191	2.43565	1.31622	2.3702	0.895387	3.10436	1.93361	1.95983	1.14411	0.941194	1.70051	0.985561	2.08751	2.38684
AC004381.7	0.214245			0.137632	0.400636				0.201757		0.251076							0.0842031						0.831961	2.09088					0.848089	0.400636					0.214245	0.16363	0.356247								0.555915		0.526184	0.0842031
AC004383.3	1.32197			0.400636	0.585065				1.72254	1.40602	1.13101			0.12446	0.546055				0.505995		0.895387							1.52612				0.226636					0.238915		0.251076				0.536153					0.887589
AC004386.4	0.38968			0.042784	0.0842031						0.0842031	0.201757	0.546055					0.0567235			1.08414							1.17		0.111167	0.189164	0.251076				0.0287099									0.12446			0.042784
AC004448.2				0.0705247					0.111167										0.042784						0.0977481					0.176446					0.16363								0.238915				0.0567235		0.042784
AC004448.5			0.0144976	0.16363									0.0705247			0.505995					0.16363							0.310455						0.238915				0.0842031						0.12446			0.042784	0.042784
AC004449.6	0.137632		0.34495	0.251076			0.226636		1.02153	0.903095	1.18911	0.12446	0.378614	0.782505		0.0977481	0.150686		0.176446			0.485537	0.632353		0.137632				0.0842031	0.238915		0.0977481			0.214245		0.641648		0.687133		0.0567235		0.16363		0.275124	0.275124	0.150686	0.111167	0.12446
AC004453.8	2.88556	3.59455	2.79495	2.73983	3.68146	3.2869	3.05833	2.75277	3.38267	2.38134	3.18748	2.5286	3.62641	3.2311	3.57658	2.36181	3.86787	3.38954	3.93262	3.61703	3.70268	2.33056	2.47253	4.1938	2.59698	1.19542	2.93168	3.92795	2.58256	2.70267	2.99463	3.61703	4.17074	3.08238	3.21414	3.85399	2.85	3.57896	2.96537	4.02235	3.7452	3.59097	1.77404	3.60528	2.84802	3.25248	3.31179	3.61823	3.89528
AC004461.4			0.176446										0.34495							0.0567235	0.585065		0.137632							0.848089		0.111167			0.12446													0.226636	0.201757
AC004471.10		0.0287099	0.0977481	0.585065	0.286996	0.0287099	0.111167		0.678148	0.464783	0.0705247	0.0287099	0.367485	0.0705247	0.275124		0.0842031	0.0842031	0.0287099	0.0567235	0.150686	0.042784	0.137632	0.356247	0.660012		0.0144976	0.333534	0.0977481	0.176446	0.632353	0.238915	0.150686	0.0144976	0.505995	0.251076	0.310455	0.0567235	0.0977481	0.0287099	0.0287099		0.201757	0.042784	0.0977481	0.298782	0.0567235	0.34495	0.042784
AC004471.9	0.176446	0.286996	0.322052	0.613632	1.04972	0.16363	0.575411	0.34495	0.669106	0.411534	0.214245		0.201757	1.00005	0.546055	0.34495	0.226636	0.176446	0.251076	0.12446	0.464783	0.0567235	0.454284	0.546055	0.782505		0.137632		0.356247	1.34491	1.56565	0.298782	0.0842031	0.275124	0.739941	0.660012	0.516128		1.15709	0.623024		0.0977481	0.34495	0.298782	0.565692	1.09768	0.238915	0.660012	0.0705247
AC004485.3										0.0705247		0.251076		0.0842031							0.0842031							0.310455	0.111167														0.176446
AC004490.1	0.310455	0.150686	0.660012	0.782505	0.298782	0.0144976	0.0144976	0.0977481	0.565692	0.275124	0.411534	0.565692	1.01444	0.111167	0.475177	0.111167	0.189164	0.0705247	0.298782	0.137632	0.356247	0.176446	0.0144976	0.411534	2.33914	0.042784		0.933637	0.16363	0.687133	0.687133	0.226636	0.26316	0.238915	0.443721	0.214245	0.226636	0.790837	1.3674	0.0567235	0.0287099	0.042784	0.201757	0.0567235	0.226636	0.322052	0.042784	0.443721	0.042784
AC004510.3													0.536153										0.0977481													0.238915				0.0144976			0.0705247
AC004535.2
AC004538.3	1.61355	0.0567235	0.150686	0.201757	0.454284	0.0287099			0.632353	0.189164	0.176446	0.0842031	0.411534			0.286996	0.0567235	0.0287099			0.575411	0.275124	0.0567235		0.411534		0.137632	0.201757	0.0567235	2.3951	0.16363				0.226636	0.12446		0.111167	0.0144976				2.41148	0.0287099		0.0567235	0.298782	2.72471	0.400636
AC004540.4	0.0842031	0.0567235	0.12446	0.201757	0.322052		0.042784		0.454284	0.464783		0.333534	0.0977481	0.26316	0.214245	0.275124	0.137632		0.042784		0.201757				0.251076	0.189164		0.137632	0.137632		0.111167		0.0842031	0.322052		0.12446	0.189164	0.0705247		0.0287099	0.0287099	0.0287099	0.0705247	0.275124			0.0977481	0.12446	0.042784
AC004540.5	0.400636	1.66456	0.042784	0.0567235			0.333534	0.356247	1.14411	1.11112	0.16363	0.0842031	0.400636	1.42767		0.333534	0.137632	0.0842031	0.042784	0.322052	0.12446	0.464783	1.23271	0.150686	0.443721	0.0287099		0.298782	0.0705247		0.189164		0.275124	1.27506	0.0705247	1.03571	0.310455			0.150686	0.400636		0.189164	0.298782			0.176446	0.189164	0.042784
AC004549.6			0.0287099	0.0144976	0.0287099			0.0705247	0.310455	0.0705247	0.176446	0.0842031	0.111167	0.042784	0.176446	0.214245	0.042784	0.0567235	0.0842031	0.042784	0.150686	0.0567235	0.0144976	0.0287099	0.0705247		0.12446	0.0567235	0.0567235	0.226636	0.310455		0.0287099	0.0144976	0.150686	0.214245		0.0842031	0.12446	0.042784		0.042784	0.189164		0.0144976			0.251076	0.0144976
AC004593.3	0.464783	0.12446	0.864038	0.286996	3.27649	1.42767		0.613632	0.226636	0.400636	1.47514	0.38968	0.594646	0.0287099	0.464783		0.26316	0.555915	0.378614	0.0287099			0.0977481		0.895387			0.356247	1.53613	1.51101	2.84802	1.89919	0.65087	0.604182	0.042784	0.201757	0.0705247		2.72471	0.137632	0.26316	0.0287099	0.226636		0.0705247	1.91842	0.189164	2.27204	0.856081
AC004603.4													0.0567235						0.0144976		0.150686							0.201757				0.0287099										0.0144976
AC004623.2					0.485537
AC004623.3	0.632353		1.43302	0.42233	1.08414	0.238915	0.176446		1.98914	1.4595	1.38963	1.09768	0.214245	0.799151	0.0842031	0.0567235	0.0705247	0.678148	0.765625	0.0705247	1.09768	0.298782	0.0977481	0.226636	0.799151		0.251076	1.59462	0.887589	1.38413	0.333534	0.790837	0.042784	0.0287099	0.956147	0.0705247	0.464783	0.286996	1.09092	0.0705247	0.137632	0.201757	0.594646	0.0567235	0.0144976	0.310455	0.0567235	0.613632	0.238915
AC004637.1				0.137632	0.238915	0.042784			0.333534	0.0842031			0.137632						0.189164						0.214245			0.356247		0.367485	0.536153	0.310455							0.815671				0.137632					0.0842031
AC004691.5			0.042784	0.226636		0.042784			0.275124				0.322052		0.189164								0.042784	0.356247	0.26316						0.201757			0.0842031			0.042784	0.12446	0.0705247									0.137632
AC004692.4		0.298782	0.176446		0.42233						0.704956										0.275124				0.298782			1.04972			0.516128						0.042784											0.0842031	0.0977481
AC004692.5			0.16363		0.286996						0.731261			0.0567235								0.298782						0.226636																				0.214245
AC004754.3	0.0567235	0.0287099	0.0567235	0.0287099	0.176446		0.137632	0.0842031	0.0842031	0.0977481	0.16363			0.0567235	0.150686	0.042784	0.0144976	0.0144976			0.0977481	0.214245	0.34495	0.0287099	0.443721		0.111167	0.495795		0.0567235	0.176446	0.0977481	0.111167	0.0977481	0.0842031	0.111167	0.0144976	0.367485	0.0287099		0.310455		0.38968		0.042784		0.0287099	0.322052	0.12446
AC004775.5			0.042784	0.367485					0.0705247		0.0842031								0.0842031		0.201757			0.286996	0.111167			0.0977481	0.0287099		0.189164	0.042784	0.0567235	0.0567235				0.0842031	0.042784							0.0705247	0.0287099
AC004791.2									1.03571	0.0842031		0.150686	0.298782	0.516128		0.42233		0.111167	0.298782		0.111167			0.275124	0.12446															0.137632			0.226636	0.604182	0.356247			0.137632
AC004813.1	0.189164			0.214245						0.526184		0.42233	0.475177	0.0705247					0.150686	0.137632	0.298782							0.516128		0.298782	0.356247				0.400636				0.485537				0.111167			0.189164		0.367485	0.0842031
AC004816.1
AC004837.3				0.0567235		0.0705247	0.0977481		0.12446			0.310455					0.0567235															0.0705247								0.0705247	0.042784		0.0287099		0.748536	0.0977481			0.0705247
AC004837.4									0.238915					0.0977481		0.0705247														0.298782													0.0287099	0.16363					0.0567235
AC004837.5	0.411534	0.176446	0.505995	0.864038	0.887589	0.38968		0.378614	0.856081	0.757126	0.669106	1.11112	1.33921	0.226636	0.660012		0.0977481	0.322052	0.879794	0.12446	1.20168	0.111167			0.286996		0.0705247	0.38968	1.93737	1.54605	0.713785	1.60413	0.0705247	0.298782	0.238915		0.0977481		1.3674		0.0287099	0.0287099	0.790837		0.176446	1.01444	0.275124	1.03571	0.0287099
AC004840.8			0.0287099		0.111167	0.0287099			0.38968	0.16363	0.111167		0.0567235								0.0705247				0.298782			0.137632			0.0842031	0.176446			0.12446				0.0567235							0.176446		0.0705247	0.0705247
AC004853.1
AC004854.4	0.864038				1.03571							0.536153		1.23887				0.731261					0.16363		1.20797		1.04972	2.33914				0.238915					0.594646						1.09092						0.137632
AC004854.5																																0.286996
AC004862.6	0.201757												0.0567235								0.26316							0.585065				0.0567235
AC004869.2				0.0567235
AC004870.3																		0.0977481						2.79076	2.9837												1.96355	2.22961
AC004870.4									0.0842031									0.333534	0.0287099		0.042784			0.201757	2.9782			0.137632									0.495795	0.226636
AC004870.5		0.0144976																0.12446			0.042784	0.0567235		0.201757	2.00721			0.16363				0.042784					0.214245	0.333534
AC004878.2	1.66456	0.0977481	2.06005	1.9964	2.6893	0.226636	0.0977481	0.12446	1.46996	0.887589	3.05833	1.81154	1.30457	0.918464	1.52109	0.298782	0.887589	0.0287099	0.918464	0.774072	1.60413	0.367485	0.475177		1.74422	0.12446	0.433055	1.83998	1.56075	2.29867	3.52855	1.74422	0.226636	0.238915	2.58256	0.310455	0.807444	0.495795	2.25398	0.150686	0.150686	0.16363	1.11774	0.298782	0.275124	2.39234	0.189164	4.19616	0.782505
AC004878.8	2.1922	0.137632	2.2048	1.80325	2.72029	0.555915			1.70051	0.238915	1.70932	2.05663	1.19542	1.21417	1.92984	0.748536	0.411534		0.757126	0.604182	1.26908	0.970923	0.555915	0.485537	2.23268	0.978248		1.39514	1.20797	2.91457	3.62641	1.07045		0.516128	2.35618	0.632353	1.20797	0.815671	1.72254		0.42233	0.137632	0.411534		0.526184	2.16672		4.09934	0.400636
AC004893.10	1.07045	0.367485	0.782505	1.65997	1.98555	0.632353	0.042784	0.189164	1.76555	1.23271	1.64619	1.22656	1.25101	0.38968	1.33921	0.367485	0.475177	0.42233	1.09768	0.400636	2.06005	0.454284	0.0144976	0.443721	3.48158	0.0144976	0.137632	0.992862	1.15064	2.39234	1.87191	1.26312	0.322052	0.704956	1.63694	0.669106	1.02153	0.464783	2.43027	0.38968	0.12446	0.0977481	0.748536	0.0977481	0.713785	2.26007	0.782505	2.51605	0.34495
AC004893.11	2.66222	1.91842	2.80532	3.4542	3.3618	1.41689	1.5898	1.5802	3.74419	3.73012	3.02502	2.89334	1.9146	2.22654	2.69827	1.75279	1.80325	1.78666	2.20793	1.0427	3.10268	1.73119	1.89531	4.14978	5.59601	0.0287099	1.99281	3.05657	2.38134	4.23344	3.69041	2.61119	1.90696	1.76132	3.32916	2.2048	4.61879	4.31975	3.75705	1.87583	1.74851	1.54105	3.25704	2.71148	3.20325	3.26905	3.17636	4.60939	2.95796
AC004895.4	0.298782								0.111167					0.150686							0.0842031										0.111167										0.042784		0.0705247
AC004899.3					0.0287099				0.042784												0.042784
AC004901.1											0.238915													0.696096	1.18911			0.38968									0.632353	1.01444
AC004906.3			0.286996	0.189164	0.495795				0.34495	0.251076	0.0842031	0.238915	0.226636		0.111167			0.12446	1.0636	0.0144976	0.333534	0.0567235			0.0977481	0.0144976	0.137632	0.526184	0.176446	0.485537	0.0567235	0.12446	0.111167	0.238915	0.16363	0.0842031	0.0842031	0.0705247	0.12446		0.0287099		0.546055	0.176446	0.0287099	0.0705247		0.879794
AC004911.2									0.0567235												0.0842031										0.0567235
AC004920.3
AC004938.5				0.176446																	0.782505																		0.565692						0.322052
AC004941.3	0.12446				0.0287099					0.0287099		0.0287099	0.0705247						0.0144976		0.214245				0.0287099			0.26316		0.042784	0.0144976							0.0144976	0.0144976
AC004941.5					0.454284
AC004945.1	0.042784			0.0287099											0.111167				0.0144976									0.150686
AC004947.2									0.0977481												0.0144976																					0.0287099
AC004951.5	0.12446			0.042784	0.0977481	0.0287099			0.238915	0.0567235		0.16363		0.0287099				0.0287099	0.0287099	0.0705247	0.0567235		0.238915					0.150686	0.042784	0.238915				0.0567235			0.0842031		0.0567235		0.0287099	0.137632	0.111167				0.042784	0.251076	0.0287099
AC004951.6	1.50595	0.632353	2.08751	1.71815	2.94673	0.831961	0.286996	1.01444	4.50148	3.01082	2.02861	1.5802	2.11443	1.55587	1.49063	0.201757	0.687133	0.910803	1.60884	0.660012	2.41953	0.782505	0.613632	0.641648	1.95983		0.748536	3.05489	1.07733	4.24414	2.66905	2.18908	0.871913	0.641648	2.70927	1.07733	0.790837	0.757126	3.62181	0.378614	0.565692	0.765625	1.6871	0.623024	0.516128	2.76129	0.400636	3.21262	1.61827
AC004967.7	0.367485	0.782505	0.201757	0.238915	0.903095		0.333534		0.251076	0.38968	0.16363	0.111167	0.848089	1.07733		0.464783	0.400636	0.641648	0.275124	0.367485	0.111167	0.275124	0.176446	0.948698	0.34495		0.275124	0.214245		1.00005			0.887589	1.0636	0.815671	0.575411	1.0636	0.565692	0.0977481	0.226636	0.16363	0.956147	0.0842031	0.433055	0.400636	0.378614	0.333534	0.0977481	0.400636
AC004980.1
AC004980.10	1.40602	0.65087	1.32774	1.11774	1.43302	0.201757	0.12446	0.433055	1.97457	2.17956	1.281	1.53613	1.18911	0.956147	0.454284	0.433055	0.238915	1.13755	1.72686	0.275124	1.83594	0.367485	0.333534		1.35055		0.807444	1.04972	1.65997	2.73125	1.61355	1.41689	0.485537	0.594646	0.400636		0.214245	0.201757	3.17476	0.516128	0.042784	0.0842031	1.31622	0.526184	0.985561	1.75709	0.660012	2.16034	0.604182
AC004980.7	1.57534	1.41689	1.59937	1.67361	1.82379	0.585065	0.895387	1.0636	3.05489	2.56566	2.12768	1.87977	1.63233	2.00361	1.46996	0.864038	1.48548	1.53613	1.67361	1.17	1.66908	0.565692	0.910803	1.73987	1.50595	0.38968	1.49573	2.12768	1.53109	2.84001	2.25398	1.80739	1.40061	1.10441	2.03563	1.33921	1.69159	1.52612	2.63692	1.43832	1.6871	1.67361	2.28983	1.72254	1.29874	1.67815	1.23887	2.50335	1.87191
AC004980.9	0.226636		0.0705247	0.333534	0.137632	0.26316			0.356247	0.464783	0.201757	0.848089						0.251076	0.176446	0.0705247	0.443721	0.137632	0.176446			0.367485			0.214245		0.201757	0.275124		0.16363		1.00728	0.0842031		0.400636		0.16363		0.333534	0.333534	0.0842031	0.526184		0.38968	0.495795
AC004985.12	0.0705247	0.0705247	0.150686	0.0842031	0.150686	0.0144976	0.042784		0.286996	0.26316	0.226636	0.12446	0.214245	0.0842031	0.0977481	0.0705247	0.0144976	0.0842031	0.042784	0.214245	0.0287099	0.0144976	0.0144976		0.238915			0.0567235	0.0144976	0.585065	0.356247	0.201757		0.0287099	0.0287099		0.0977481	0.0287099	0.722542			0.16363	0.322052	0.0705247	0.176446	0.214245	0.0287099	0.137632	0.042784
AC004987.10				0.12446												0.042784																																0.0842031
AC004987.9	0.16363	0.594646	0.378614	0.189164	0.333534	0.042784	0.34495	0.0842031	0.546055	0.411534	0.189164	0.333534	0.400636	0.585065	0.12446	0.137632	0.0977481	0.782505	0.150686	0.111167	0.38968	0.443721	0.495795	0.333534	0.189164	0.0567235	0.251076	0.201757	0.201757	0.757126	0.0705247	0.0977481	0.333534	0.516128	0.275124	0.669106	0.201757	0.433055	0.16363		0.286996	0.251076	0.748536	0.757126	0.226636	0.12446	0.226636	0.34495	0.0705247
AC004988.1	0.137632			0.0144976			0.0287099		0.286996	0.0287099		0.042784	0.226636								0.0567235								0.0287099									0.201757		0.0144976
AC005008.2																												0.214245	0.0842031
AC005008.3																					0.0705247
AC005009.1																																																0.495795
AC005009.2													0.042784	0.0977481					0.0842031										0.0842031			0.12446					0.0287099
AC005013.5										0.26316										0.0287099							0.310455																0.201757
AC005014.5	0.0977481	0.0287099	0.0567235	0.565692	0.0144976		0.0144976		0.0842031	0.042784	0.0144976	0.0567235	0.042784	0.0567235	0.189164	0.150686	0.042784		0.0842031	0.12446	0.0842031	0.0287099	0.0144976	0.0287099	0.042784		0.0144976	0.111167	0.0567235	0.042784	0.0705247	0.042784	0.0287099	0.042784	0.042784		0.0144976		0.0842031		0.042784	0.0287099	0.0144976		0.0567235	0.0287099	0.0287099	0.367485
AC005017.2	0.111167
AC005019.2																					0.12446
AC005033.6
AC005034.2	0.226636																				0.189164
AC005037.3	1.01444	1.84806	0.443721	0.687133	2.5435	1.93361	0.0567235		1.59462	0.887589	0.505995	0.831961	1.11112	0.933637	0.848089		0.286996	1.56565	0.575411	0.864038	0.903095	0.12446	1.15709	2.00721	2.07384	0.333534	0.765625	0.757126	0.774072	1.37858	1.49063	0.871913	0.585065	0.356247	0.731261	2.84199	0.956147	1.21417	1.96355	1.71376	1.1764	0.933637	1.12439	0.807444	0.807444	1.23887	0.310455	1.42767	1.16356
AC005037.6	0.298782		0.111167		0.941194				0.516128	0.201757	0.34495		0.454284					0.356247			1.12439							0.433055	0.322052		1.40061	0.38968		0.238915					0.903095							0.298782		0.38968
AC005040.3
AC005042.2	0.322052		0.400636	0.34495	0.16363	0.0705247	0.0705247	0.443721	0.111167	0.214245	0.443721	0.189164	0.298782	0.150686	0.0705247				0.0287099		0.137632	0.0567235	0.0287099		0.948698			0.189164	0.34495	0.831961	0.613632	0.464783		0.12446	0.042784				0.575411	0.137632	0.0977481		0.0287099	0.0977481	0.0977481	0.475177	0.189164	0.933637	0.0705247
AC005042.4	0.150686		0.16363	0.150686	0.111167				0.696096	0.505995	0.34495			0.0287099				0.0144976	0.0705247		0.189164	0.0567235		0.042784	0.12446			0.0144976		0.42233	0.042784	0.0567235			0.0144976		0.0705247		0.34495				0.111167	0.0977481			0.0144976	0.704956
AC005042.5
AC005062.2	2.75064	3.84804	3.00364	2.97453	4.51477	3.75807	3.12604	2.91839	2.7887	2.52108	3.85204	2.76555	3.48805	3.13915	4.08918	2.7549	4.11187	3.19532	3.83594	3.42759	3.12763	2.44365	2.61822	4.47053	3.00364	1.70051	3.49953	3.38131	3.16996	2.96537	3.73549	4.31395	3.93646	3.31908	3.24031	4.32478	3.38819	3.82172	3.35756	4.21564	3.73225	3.92599	3.18909	3.77818	3.56687	3.77188	3.54847	3.32052	3.73336
AC005076.5	0.831961	0.864038	1.32197	0.641648	0.378614	1.55587	1.52109	1.00005	0.526184	1.0636	1.11112	1.15709	1.43832	1.51608	0.454284	1.14411	0.322052	0.82383	0.641648	1.0427	0.840018	0.575411	1.46472	1.90696	1.93737	0.310455	1.72254	0.903095	0.137632	0.731261	1.29281	0.687133	0.546055	0.42233	1.07733	0.704956	1.34491	1.80739	1.31622	1.3674	1.33347	1.59937	0.704956	1.25101	0.485537	0.495795	0.42233	1.30457	1.61827
AC005077.14	3.65308	1.16356	3.53111	2.34484	3.22958	1.89531	2.10099	1.59462	4.89768	4.85296	4.10433	2.71148	1.49063	3.28394	1.93737	1.69159	1.77404	3.09765	0.201757	0.12446	2.30744	1.94862	2.92603	4.20713	3.40602		4.06866	4.30674	1.22039	4.82121	5.01081	2.25098	3.06695	1.68262	4.84195	1.11774	4.43426	3.95881	4.46929	1.95241	3.58253	3.62641	4.34056	3.71811	1.81562	2.18588	1.45422	2.49059	4.7549
AC005077.7																			0.0287099	0.0567235				0.12446	0.214245					0.137632				0.0287099															0.251076
AC005077.8				0.111167	0.12446					0.238915				0.201757
AC005082.12	0.042784		0.782505	0.226636	0.0144976		0.0287099		0.137632	0.0977481	0.0287099	0.0287099	0.0144976		0.0287099		0.495795		0.0287099		0.0287099	0.0287099			0.111167	0.0144976	0.0287099	0.0705247	0.0287099	0.0977481	0.0977481	0.0287099	0.0567235	0.0287099	1.11774				0.0144976				0.137632		0.0144976	0.0567235	0.0287099	0.0567235
AC005083.1	0.150686	0.176446	0.411534		1.21417	0.226636	0.0842031	0.150686	0.400636	0.176446					0.0977481	0.298782	0.042784	0.0287099	0.0567235	0.0567235		0.189164	0.251076		0.201757	0.298782	0.356247		0.0842031	0.214245	0.367485	0.0567235		0.150686	0.189164		0.16363	0.137632			0.956147	0.0287099	0.286996	0.575411	0.0287099
AC005086.1	1.11774		0.251076		0.790837			1.02153	1.281				1.03571						0.310455		0.594646	0.26316			0.594646					2.29867		0.799151			0.604182				0.941194							0.623024		1.03571
AC005086.2									0.641648																					1.12439													0.505995
AC005086.3																																																0.546055
AC005094.2																												0.536153
AC005102.1									0.226636		0.150686		0.137632					0.0977481			0.201757																											0.176446
AC005104.3	1.13755	0.613632	1.5898	1.87977	2.02861		0.0705247	1.02866	2.89534	2.58739	3.04962	1.40602	2.16998	0.879794	0.594646	0.150686	0.214245	1.52109	3.26152	0.411534	3.7366	1.21417		0.111167	1.13755		0.275124	0.978248	1.23887	2.3951	2.9203	3.2957	0.367485	0.16363	0.696096	0.0705247	0.546055		3.81456	0.275124	0.16363	0.687133	1.60413		0.111167	2.02861	0.150686	1.88757	0.111167
AC005105.2									0.333534	0.0705247											0.0567235										0.12446
AC005150.1
AC005152.3														0.0977481							0.214245		0.765625
AC005154.6	4.3263	2.38684	5.58886	5.09209	6.23358	4.00452	1.71376	2.41953	6.03013	5.76525	5.86121	5.70932	4.22189	3.58253	3.4502	2.80532	3.23271	4.12186	4.44561	2.2419	4.42024	2.41148	2.20167	2.9203	5.845	0.926076	3.48677	5.2642	5.15095	5.86642	6.37033	5.27316	2.91267	3.09429	5.19256	2.68711	2.78246	3.16836	5.62442	1.02153	2.23883	2.31327	5.04048	2.53357	1.57049	4.76501	2.37577	5.90299	4.63866
AC005154.7	0.696096	0.0567235	1.26312	0.585065	0.879794	0.26316	0.0144976	0.238915	1.72686	1.59937	1.50083	1.28696	0.0977481	0.176446	0.356247	0.189164	0.0977481	0.286996	0.555915	0.0842031	0.464783	0.0977481	0.042784	0.176446	1.54105		0.176446	1.42227	0.895387	1.29281	1.34491	0.782505	0.298782	0.0705247	1.08414	0.226636	0.201757	0.189164	0.96354	0.0705247	0.0287099	0.0705247	0.956147	0.150686	0.0567235	0.526184	0.0567235	1.37299	0.411534
AC005154.8	0.613632	0.189164	1.28696	0.918464	1.23271		0.0977481		2.65768	1.35055	1.97457	1.90308	0.748536		0.585065		0.201757	0.286996	0.782505		0.150686		0.0842031		0.790837		0.443721	0.879794	1.56075	1.49063	1.90696	1.45422	0.322052	0.575411	1.10441	0.0977481	0.201757		1.75279		0.0705247	0.485537	0.214245		0.0705247	0.623024		1.91078	1.23271
AC005162.5									0.26316	0.322052																						0.0705247
AC005176.2
AC005178.1									0.26316				0.0842031						0.0567235																				0.201757									0.201757
AC005189.6					0.871913	0.443721	0.400636		0.475177	0.189164	1.17				0.594646				0.516128				0.443721									0.356247			0.226636				0.956147					0.464783		0.871913	0.38968	0.516128	0.495795
AC005197.2	0.201757		0.0287099	0.443721		0.0287099			0.137632	0.042784			0.0842031			0.0705247			0.0567235		0.286996	0.0977481			0.310455			0.322052			0.214245	0.0567235						0.042784	0.333534	0.0287099	0.0287099					0.0705247	0.0842031	0.696096	0.0977481
AC005220.3	0.176446		0.0144976	0.251076	5.18507	0.0705247	0.34495	0.214245	0.0567235					0.0567235	0.0287099	0.0567235	0.0977481		0.0705247	0.0567235		0.150686	0.0705247	0.042784			0.0287099	0.137632	0.0842031	0.443721	0.0567235		0.0977481	0.137632	0.0567235		0.0144976		0.16363		0.0977481	0.042784	0.367485	0.176446			0.286996	0.176446	0.189164
AC005224.2	0.176446		0.137632	0.12446	0.238915	0.111167	0.0977481		0.731261	0.632353	0.310455	0.0705247	0.111167	0.214245		0.0842031	0.0144976	0.150686	0.176446	0.042784	0.0705247	0.0144976	0.042784	0.16363	0.275124		0.356247	0.214245	0.0567235	0.505995	0.16363	0.201757	0.0842031	0.137632	0.214245		0.322052	0.214245	0.042784		0.150686	0.042784	0.310455	0.042784	0.0567235	0.111167	0.201757	0.298782	0.12446
AC005229.5				0.189164
AC005229.7	0.150686												0.176446																	0.26316
AC005235.1	0.111167	0.0287099			0.0144976				0.0144976		0.0144976	0.0144976	0.0144976		0.0567235						0.536153							0.992862				0.12446
AC005237.2											0.831961																				1.22656	1.66908							2.58981
AC005237.4	0.0977481			0.0567235	0.189164				0.0977481		0.12446		0.26316					0.111167	0.604182		0.298782				0.0842031			0.926076					0.0977481	0.0842031			0.042784		0.322052		0.0842031		0.214245					0.0705247
AC005251.3	0.150686	0.251076	0.0567235	0.0842031	0.0977481			0.286996	0.38968	0.0977481	0.333534	0.12446	0.0842031	0.111167	0.189164	0.0567235				0.0567235	0.12446	0.0977481	0.0705247	0.0567235		0.0705247	0.226636				0.150686		0.26316	0.12446	0.310455	0.34495	0.0567235	0.176446		0.201757			0.0842031	0.251076	0.176446	0.150686	0.0842031		0.0567235
AC005253.2	0.782505	0.604182	1.281	1.10441	1.41151	0.214245	0.433055	0.696096	1.95983	1.66456	1.49063	0.815671	0.956147	0.992862	0.713785	0.176446	0.546055	0.604182	1.23887	0.333534	0.926076	0.565692	0.38968	0.475177	0.895387	0.0705247	0.594646	1.97092	0.623024	1.73119	2.01797	1.16356	0.485537	0.594646	0.978248	0.433055	0.526184	0.831961	1.31042	0.26316	0.485537	0.790837	0.840018	0.275124	0.214245	0.722542	0.378614	1.09768	0.546055
AC005253.4																																										0.0977481
AC005255.3		0.546055	0.310455		0.933637	0.298782				0.623024					0.495795			0.411534						0.739941	1.57534								0.722542					0.464783
AC005255.5													0.12446								0.12446								0.0567235
AC005255.6																			0.0842031		0.042784										0.0567235
AC005256.1	0.678148
AC005262.2			0.0567235		0.201757		0.0842031				0.176446				0.275124	0.201757					0.238915	0.150686									0.16363								0.38968		0.12446				0.226636
AC005262.3		1.44363					0.12446						1.57049	0.0567235		0.251076				0.226636		0.189164	0.0144976									0.367485	2.77187	1.91078		0.856081	0.201757				0.0977481					0.903095	0.298782
AC005262.4			0.0705247	0.238915	0.137632		0.298782			0.12446		0.310455	0.214245			0.0705247			0.0842031		0.575411	0.26316			0.176446			0.546055			0.378614	0.378614				0.594646			0.623024						0.16363	0.378614	0.464783	0.275124
AC005264.2	2.89534	0.516128	1.39514	2.68483	3.14571	0.704956	0.956147	0.555915	1.07733	0.774072	2.29278	1.5898	0.495795	0.12446	1.55587	1.09092	0.970923	0.790837	1.40602	0.333534	2.62526	1.13755	0.660012	0.0144976	0.604182	0.0287099	0.765625	2.9837	2.26308	3.40194	3.59812	2.05314	0.38968	0.464783	3.03389	1.57049	0.251076	0.0977481	4.3455	0.856081	0.575411	0.505995	3.31323	0.251076	0.774072	3.53485	0.251076	3.26457	0.713785
AC005276.1																0.0144976															0.0567235															0.0567235
AC005281.1
AC005281.2
AC005300.5	0.632353		0.594646		0.555915				1.04972	0.526184	0.226636	0.298782	0.696096			0.137632		0.150686	0.150686		1.32774							0.903095	0.201757	0.765625	0.992862	0.12446	0.176446		0.516128	0.189164	0.505995	0.111167					0.660012
AC005301.8									0.0705247				0.0144976				0.774072		0.298782																0.201757								0.042784				0.12446
AC005304.1				0.0977481	0.310455				0.546055					0.322052																0.485537																		0.111167
AC005306.3	1.95612		1.95983	1.5802	0.992862	0.546055	1.64156	0.678148	2.31911	2.30457	1.91078		0.214245		2.00361	1.91078	0.565692	1.50595	1.21417	0.042784	1.15064	0.585065	1.28696	0.485537	1.19542	0.632353	2.22347	3.82478	0.16363	0.214245	1.20797	0.848089	1.585	0.848089		1.41151	0.137632	0.298782	1.73553	0.150686	0.333534	0.903095	1.67815	0.356247	1.85204	0.298782	0.433055	1.99281	1.69159
AC005307.1		0.12446	0.0144976	0.0287099	0.713785				0.0287099		0.0287099		0.042784									0.0567235					0.214245				0.137632	0.0144976	0.26316	0.298782		0.286996									0.0287099
AC005307.3		0.356247			1.0636		0.0287099	0.189164	0.0977481				0.137632								0.0287099	0.948698	0.201757	0.150686			0.189164	0.333534			0.356247	0.38968	0.623024	0.910803		0.411534				0.0287099			0.0287099		0.0287099			0.042784
AC005324.6			0.042784							0.042784			0.12446								0.111167							0.16363			0.443721												0.137632
AC005324.7																					0.12446
AC005329.7	0.42233	0.895387	1.56075	0.807444	0.623024	0.176446	0.713785	0.641648	2.05663	2.25098	1.60413	0.757126	0.286996	0.585065	1.34491	1.09092	0.443721	0.82383	0.137632	0.96354	0.555915	0.82383	0.298782	1.54605	1.22039	0.0287099	0.400636	2.16672	0.807444	1.92225	0.831961	0.150686	1.09092	0.189164	0.807444	0.238915	0.774072	1.32774	0.454284	0.201757	0.65087	0.831961	0.856081	0.678148	0.251076	1.10441	0.0144976	1.04972	0.411534
AC005330.2	0.201757		0.150686	0.0842031					0.0705247				0.176446		0.0705247	0.0977481		0.0144976	0.0287099		0.378614	0.042784						0.536153	0.0144976	0.111167	0.111167	0.0977481		0.0705247	0.0567235				0.0287099		0.0287099		0.042784		0.0567235
AC005336.4	0.137632				0.0287099																0.214245							0.111167			0.042784	0.0287099
AC005336.5				0.0287099						0.0287099									0.0144976		0.226636							0.150686			0.0567235	0.0287099					0.0144976								0.0144976
AC005339.2	1.32197		0.189164		1.70494	2.9203	2.26609	0.26316	1.40061	1.585		0.848089		0.807444	1.45422	1.67815	1.48548	2.3104	2.10437	1.68262		0.411534	1.08414	1.79078		0.042784	0.555915	1.29874			0.189164	2.36463	1.57534	1.20168	2.01082		0.748536	1.04972	1.50083	2.22961	0.848089	1.74422	1.27506	2.39785	2.83795		0.879794	1.00005	1.02153
AC005351.1																					0.0567235							0.0977481
AC005355.1			0.0842031	0.0842031				0.137632	0.201757		0.0842031		0.0842031						0.16363												0.0705247	0.0977481							0.150686									0.201757
AC005355.2				0.0842031					0.042784		0.042784		0.0287099						0.042784		0.12446										0.12446
AC005355.3		0.16363	0.214245	0.322052			0.356247		0.12446	0.286996	0.150686				0.475177	0.378614	0.251076	0.189164	0.0567235		0.0977481							0.189164		0.367485	0.536153	0.238915		0.0567235			0.26316		0.251076		0.0977481	0.214245	0.201757			0.12446	0.12446	0.0842031	0.0567235
AC005357.1																																															0.150686
AC005358.3	0.0705247			0.433055								0.367485	0.042784								0.0287099								0.454284	2.99096					0.696096								0.111167					0.0842031
AC005363.11		1.65082	0.201757			0.536153	0.748536			0.696096				0.201757			0.910803	1.31622	0.65087		1.36183		0.464783								1.22039	1.11774		0.604182	1.13101	1.50083		0.765625			1.09768	0.226636	0.623024		0.613632		0.275124	0.356247	0.575411
AC005363.9																														3.17956
AC005387.2	0.378614	0.433055	0.0567235	0.16363	0.275124	0.0977481			0.137632	0.400636	0.454284		0.238915		0.536153			0.26316	0.378614						0.12446		0.464783				0.505995	0.189164					0.214245		1.08414		0.16363	0.0567235				0.137632	0.150686	0.201757
AC005387.3		0.411534	0.298782	0.12446	0.38968		0.411534		0.201757		0.464783							0.322052	0.0842031	0.0842031	0.475177	0.150686	0.26316		0.356247			1.14411		0.333534	0.400636	0.275124			0.16363				0.298782			0.367485					0.214245	0.286996
AC005391.2			0.0977481										0.137632								0.201757											0.16363			0.201757				0.189164							0.238915		0.322052
AC005392.13																																0.0842031
AC005477.1	0.0977481		0.0144976						0.12446			0.042784				0.0567235					0.0705247																										0.0287099
AC005480.1	0.65087		0.12446	0.275124					1.49063				0.678148	0.111167							1.65082							1.76132	0.0842031	0.831961		0.111167					0.12446		0.12446		0.189164							0.322052
AC005481.5	0.0287099	0.042784	0.298782	0.0842031	0.0287099	0.0287099		0.042784	0.16363	0.0842031	0.150686	0.0842031	0.0842031	0.333534		0.0705247	0.42233	0.0287099	0.0287099	0.0144976	0.0287099	0.275124	0.0567235	0.0567235	0.16363		1.65997	0.286996	0.0144976	0.111167	0.378614	0.0567235	0.0705247	0.0144976	0.189164	0.0287099	0.176446		0.189164	0.0287099		0.0705247	0.790837			0.0144976	0.0567235	0.411534	0.189164
AC005487.2				0.042784															0.443721
AC005488.11	0.0705247		1.16356	0.150686	0.12446	0.111167	0.0705247	0.251076	1.00005	0.604182	0.790837	0.0977481	0.042784	0.042784	0.226636	0.137632		0.0287099	1.20797	0.042784	0.879794		0.16363				0.0287099	1.21417	0.0287099	0.82383	0.696096	0.286996	0.0567235	0.12446	0.150686		0.0287099	0.189164	0.82383				0.286996		0.0287099	0.310455	0.0705247	1.29874	0.111167
AC005498.1																																					3.59216
AC005498.3			0.201757				0.12446		0.176446	0.226636	0.96354	1.13101	0.333534	0.226636	0.641648	0.12446	0.378614	0.454284	0.0705247	0.0705247	0.286996	0.722542	1.09768	0.669106	1.28696		0.26316	1.0427	0.546055		0.12446	0.214245	0.632353	0.433055	0.464783	0.536153	0.887589	0.879794		0.16363	0.0705247	0.137632	0.632353	1.04972	0.214245	0.0567235		0.433055	0.38968
AC005498.4			0.0977481				0.137632		0.238915	0.669106													0.0567235							0.38968	0.464783	0.0842031	0.12446										0.150686					0.0977481
AC005510.3															0.214245
AC005514.2					1.43832				0.757126				0.807444								1.3674							1.74422				0.632353			0.903095				2.92977							0.848089
AC005517.3			0.042784		0.0842031				1.00728	1.50595	0.137632		0.433055	0.0842031		0.310455			0.0977481		0.275124						0.238915			0.189164	0.613632		0.111167	0.137632					0.16363				0.0705247				0.0705247
AC005518.2									0.42233	0.0287099			0.042784	0.201757							0.0287099
AC005519.4	1.25101	0.0842031	1.45422	0.713785	2.2449	0.546055	0.585065	0.856081	2.93733	2.03563	2.14732	1.57049	1.31622	1.50595	0.696096	0.150686	0.12446	1.23271	1.66908	0.594646	2.8012	1.20797	0.526184	0.176446	1.13101	0.111167	0.713785	2.28101	1.18911	2.81767	2.47515	3.07215	0.226636	0.275124	0.613632	0.516128	0.575411	0.433055	3.29426	0.286996	0.505995	1.26908	0.992862	0.16363	0.238915	2.04616	1.07045	2.95047	0.443721
AC005522.6				0.137632									0.34495			0.42233	0.238915											1.00005			0.226636										0.176446
AC005522.7	0.251076						0.0705247	0.26316	0.310455			0.400636									0.526184							1.66456		0.575411	0.137632								0.0977481							0.26316
AC005523.2	1.98189	2.89144	2.49059	2.45942	2.69159	2.40604	3.55213	3.99093	3.52736	3.99458	2.36463	2.31911	4.01165	3.71155	2.9782	1.51101	3.08749	1.83998	3.09765	3.73447	2.01436	1.86399	3.04443	3.16836	3.24335	1.48548	2.27204	2.13757	2.72029	3.4236	1.89919	2.09762	3.76345	3.07894	3.4542	3.45156	3.27802	2.32487	2.11443	2.30162	3.01792	2.14732	2.90694	3.60409	3.85995	3.24639	2.67132	2.70707	2.82582
AC005523.3			0.226636	0.0977481			0.0842031		0.150686	0.0977481			0.251076	0.111167	0.275124			0.12446			0.454284	0.298782		0.433055	0.26316			0.774072		0.251076		0.201757				0.150686	0.0567235	0.0977481				0.226636		0.485537		0.150686	0.0842031
AC005532.5			0.0977481	0.678148	0.214245		0.0842031		0.864038	0.400636	0.238915		0.0977481	0.0567235	0.0567235	0.38968			0.333534	0.176446	0.111167		0.298782	0.189164				0.201757	0.042784	0.26316	0.0842031	0.150686		0.0287099	0.286996	0.0842031							0.0977481		0.0705247	0.0842031	0.137632	0.454284	0.286996
AC005534.6	0.137632			0.0842031	0.189164				0.275124	0.34495							0.0842031	0.0567235	0.226636						0.137632					0.238915					0.214245		0.111167		0.623024				0.696096					0.678148
AC005534.8	0.454284	0.0287099	0.604182	0.782505	0.848089	0.485537	0.0977481		0.356247	0.26316	0.704956	0.150686	0.687133	0.0287099	0.678148	0.150686	0.495795	0.176446	1.49063	0.111167	1.00005	0.042784	0.0287099	0.0977481	0.864038		0.0977481	0.613632	0.411534	0.555915	0.613632	0.774072		0.485537	0.536153		0.0705247	0.042784	1.26908	0.0705247	0.0567235	0.0287099	0.322052	0.111167	0.555915	0.613632	0.464783	0.926076	0.189164
AC005537.2	0.042784	0.214245	0.189164	0.137632	0.0705247				0.042784		0.696096		0.0567235	0.0144976				0.0287099	0.042784		0.042784			0.0144976	0.0567235						0.12446	0.0842031	0.042784	0.0144976		0.16363	1.281	1.57534			0.0842031	0.0287099				0.0567235	0.0144976		0.0144976
AC005538.3	0.0705247	0.34495		0.0842031			0.111167		0.687133			0.0705247							0.0705247			0.0842031						0.356247				0.0705247	0.34495			0.176446	0.0287099						0.0144976			0.042784	0.042784	0.137632
AC005538.5
AC005539.2	0.0287099			0.0144976						0.0144976		0.042784	0.12446								0.0705247							0.042784		0.042784		0.0144976											0.0567235
AC005540.3	0.275124	0.774072	0.641648	3.57896	1.11774		0.443721	3.08582	1.30457	0.34495	0.879794	1.42767	0.322052	1.5802	3.28241	1.59937	3.15059	1.31622	0.0567235	2.08407	0.298782	0.443721	1.53109	1.73119	0.918464	0.251076	0.782505	0.367485	1.585	2.23575	2.6554	1.18278	0.378614	2.7463	0.941194	1.57049	0.298782	0.687133	3.27802	2.70707	0.411534	1.31042	1.48548		3.63928	3.21101	1.62299	3.81048	1.95983
AC005546.2	0.176446		0.251076	0.298782	0.333534				0.454284	0.400636			0.516128	0.0705247		0.526184		0.137632			0.275124				0.856081			0.848089	0.0977481	0.887589	0.604182	0.12446			0.137632	0.0842031		0.111167	0.871913	0.12446			0.454284			0.322052	0.176446	0.704956	0.0705247
AC005550.3	0.0144976								0.0144976												0.0287099								0.0144976			0.0287099																0.0144976
AC005559.3	0.454284			0.12446					0.0567235		0.0705247	0.0705247	0.0287099			0.0705247			0.0287099		0.322052							0.0842031		0.176446	0.16363								0.150686							0.0567235		0.0842031
AC005562.1	2.04267	2.53853	2.1922	1.17	2.52356	1.3674	2.61353	3.01976	3.94207	3.40874	2.60175	2.05663	2.49314	2.71148	1.84806	0.632353	1.79498	2.42498	3.34628	2.71588	1.32197	0.864038	1.83594	2.10775	2.10099	0.895387	1.83998	2.68263	1.83998	3.4906	3.28394	2.62995	2.41148	1.85602	2.89534	2.64153	2.3104	2.14082	2.54848	1.70494	2.43834	1.91842	2.18276	1.93361	2.00361	2.68711	2.40053	3.80119	2.27204
AC005578.3	0.042784	0.042784	0.150686	0.895387	0.0842031		0.176446	0.0977481	0.0842031	0.0842031	0.16363	0.238915	0.475177	0.26316	0.660012	0.322052	0.632353	0.12446	0.189164	0.0287099	0.443721	0.0567235	0.042784	0.26316	0.26316	0.0144976	0.251076	0.201757	0.201757	0.454284	0.536153	0.0842031		0.201757	0.495795	0.201757	0.176446	0.0567235		0.238915	0.226636	0.0842031	0.748536	0.34495	0.623024	0.464783	0.0287099	0.275124	0.286996
AC005592.1				0.0144976					0.0144976				0.0705247			0.0144976					0.042784							0.0287099				0.0144976
AC005592.2										0.0705247			0.111167	0.150686											0.0977481						0.298782						0.0842031
AC005592.3					0.0287099								0.12446																			0.0144976
AC005593.2	0.831961		0.201757	0.941194	0.150686	0.189164		0.214245			0.978248	0.251076	0.12446	0.042784	0.765625	0.526184	1.46472	0.464783	0.367485	0.226636	0.669106	0.495795	0.137632	0.251076	0.189164		0.275124	0.704956	0.226636	0.948698	0.985561	0.464783	0.111167	0.042784	0.310455	0.34495	0.12446		0.226636	0.604182		0.201757	0.189164	0.356247	0.565692		0.0567235	0.367485	0.042784
AC005597.1																					0.443721							0.38968
AC005606.14															0.0144976
AC005606.15
AC005609.16							0.0144976																	0.0842031	0.0977481							0.0567235						0.16363								0.042784
AC005609.17																																0.0567235					0.0705247
AC005609.18																					0.0842031							0.201757
AC005609.19									0.0842031															0.0705247				0.42233		0.12446									0.0705247
AC005609.2	0.0705247													0.0287099														0.111167														0.0567235
AC005609.20																0.137632			0.0567235		0.0977481				0.111167
AC005614.3	0.042784			0.34495	0.0144976				0.0567235	0.042784		0.0144976	0.0287099				0.042784	0.0144976	0.0842031	0.0567235	0.0144976	0.0705247		0.0144976	0.0287099			0.0705247	0.0567235	0.042784	0.0287099	0.042784					0.0144976		0.0567235				0.042784		0.0144976		0.0144976	0.042784	0.0144976
AC005614.5						0.189164										0.731261			0.226636		0.26316					0.0567235					0.34495	0.0842031							0.214245	0.333534					0.251076
AC005616.1					0.298782								0.214245			0.042784					0.0287099	0.12446											0.0287099			0.12446													0.042784
AC005616.2	0.411534									0.0567235		0.150686	0.298782						0.042784		0.526184							0.887589			0.0977481											0.042784
AC005618.6	0.0567235	0.0144976	1.29874	0.0567235	0.367485	0.042784	0.251076		1.3674	1.25101	0.65087	0.310455	0.137632	0.475177	0.150686	0.0567235		0.367485	0.16363	0.150686	0.310455	0.433055	0.505995	0.150686	0.34495		0.111167	1.11112	0.411534	1.54605	0.475177	0.516128	0.251076	0.0842031	0.137632	0.356247	0.137632	0.0567235	0.0287099	0.238915	0.16363	0.0144976	1.23271	0.310455		0.042784	0.356247	1.52612	0.879794
AC005618.8		0.526184						0.367485			0.275124							0.34495	0.0144976									0.150686					0.0842031			0.16363											0.660012		0.0977481
AC005618.9	0.137632		0.38968	0.214245				1.00728	0.782505			0.214245							0.189164		0.111167		0.12446						0.0567235		0.831961			0.322052			0.0567235	0.0567235	0.356247				0.34495		0.0144976		0.400636	0.933637	0.0977481
AC005624.2					0.251076				0.176446	0.238915			0.310455	0.322052	0.238915			0.150686	0.16363	0.137632			0.0842031		0.176446					0.310455		0.137632		0.150686		0.356247	0.150686				0.356247	0.214245	0.505995		0.42233	0.189164			0.0842031
AC005625.1	0.12446		0.042784	0.0705247					0.536153									0.201757	0.0567235			0.0842031		0.0977481						0.38968	0.251076												0.275124					0.0977481
AC005682.5	1.40602	2.01082	1.60413	2.10099	1.08414	1.9146	0.613632	0.238915	3.19381	2.16998	2.43296	0.790837	1.72254	2.22961	1.74422	1.31042	1.32197	2.27505	1.9146	2.22654	2.18908	1.4595	0.992862	2.8278	2.20793	0.739941	1.28696	0.765625	0.739941	1.281	1.09768	2.35618	1.23887	1.52612	1.31042	1.93737	2.36737	2.48287	1.6871	0.82383	2.07041	1.32774	1.35055	1.22039	2.64153	2.79915	3.06871	1.41689	2.92603
AC005682.6		0.0842031	0.0705247		0.0842031	0.0567235	0.0705247		0.251076	0.275124	0.26316	0.0287099	0.150686	0.0842031		0.150686	0.137632	0.12446	0.454284	0.400636	0.238915	0.042784	0.0842031	0.137632	0.150686		0.12446	0.0977481	0.12446		0.0567235	0.176446	0.298782	0.137632	0.042784	0.137632	0.137632	0.475177	0.12446	0.042784	0.111167	0.042784		0.0567235	0.475177	0.0842031	0.485537	0.042784	0.333534
AC005682.7		0.189164	0.0842031	0.941194	0.42233	0.238915			0.411534	0.275124	0.38968	0.189164	0.42233	0.310455	0.275124	0.660012	0.65087	0.585065	1.13755	0.475177	1.29281	0.298782		0.400636	0.298782	0.0842031	0.286996	0.948698	0.0567235			0.42233		0.26316	0.251076	0.111167	0.526184	1.14411	0.238915	0.042784	0.042784		0.26316	0.660012	0.26316	0.226636	1.07045	0.0842031	1.0636
AC005703.3										0.0287099											0.0144976							0.042784
AC005722.4										0.0287099											0.0842031							0.286996	0.0287099													0.0144976
AC005730.2	0.575411			0.26316					0.214245	0.150686											0.189164					0.65087																					0.111167
AC005740.3		0.042784																			0.176446																												0.38968
AC005740.4	0.150686		0.111167	0.0977481	0.111167					0.189164						0.0567235					0.356247									0.251076					0.12446				0.214245				0.176446		0.0567235			0.111167
AC005740.5			0.238915										0.34495								0.189164																	0.137632
AC005740.6	0.0977481	0.111167	0.238915	0.298782	0.0287099		0.214245	0.0977481	0.26316	0.251076	0.411534	0.150686	0.0567235	0.0705247	0.0977481		0.0977481	0.0705247	0.0977481		0.38968	0.042784	0.0567235		0.286996		0.251076	0.226636	0.214245	0.150686	0.137632	0.214245		0.042784	0.26316	0.201757	0.189164	0.0287099	0.475177	0.150686	0.12446	0.0842031	0.214245	0.0842031			0.201757	0.485537	0.042784
AC005741.2																					0.433055
AC005752.10	0.0705247		0.042784						0.298782	0.201757			0.34495					0.042784	0.0567235		0.111167				0.0287099			0.111167	0.0144976	0.16363							0.0144976		0.189164				0.0144976				0.042784	0.0567235	0.0144976
AC005753.1				0.189164					0.0842031	0.0567235				0.150686																								0.0567235
AC005754.7																			0.765625		0.189164																										0.042784
AC005754.8			0.0144976				0.0144976			0.0144976			0.0567235			0.0287099			0.111167		0.042784				0.0144976			0.12446			0.0144976																		0.0144976
AC005757.6	0.12446		0.34495	0.214245	0.575411				1.17	0.485537	0.526184	0.669106	0.660012	0.137632	0.485537		0.310455	0.150686	0.333534		0.678148		0.16363		0.660012		0.565692	0.660012	0.790837	2.17317	1.77822	0.641648	0.12446	0.333534	0.757126				1.83594	0.16363		0.0977481	0.669106		0.150686	1.41151	0.0705247	1.08414	0.251076
AC005757.7	0.189164	0.310455	0.12446	0.464783	0.201757	0.0567235	0.150686	0.298782	0.910803		0.641648	0.505995	0.298782	0.0144976	0.111167	0.378614	0.34495	0.34495	0.378614	0.0144976	0.992862	0.34495	0.150686		0.594646			0.879794	0.226636	1.83191	0.799151	0.333534	0.585065	0.0842031	0.933637	0.831961	0.150686		2.21727	0.16363		0.042784	0.26316	0.34495		1.23271	0.0567235	0.555915	0.16363
AC005758.1																														0.26316
AC005772.2																			0.0144976		0.0705247						0.189164	0.0705247
AC005775.2	0.0705247	0.298782	0.322052	0.0842031	0.201757	0.201757	0.0977481	0.150686	0.42233	0.42233	0.367485	0.16363	0.189164	0.687133		0.0567235	0.042784	0.38968	0.111167	0.286996		0.333534	0.238915	0.310455	0.443721		0.226636	0.189164		0.669106	0.201757	0.0977481	0.238915	0.333534	0.16363	0.0842031	0.505995	0.464783	0.286996	0.0977481	0.485537	0.433055	0.464783		0.495795	0.214245	0.137632	0.111167	0.150686
AC005776.1	3.38267	0.864038	1.83998	2.93924	3.20005	1.75709	1.10441	1.29874	1.81154	0.985561	2.27204	3.06176	2.84199	0.678148	1.89144		2.06698	1.78247	1.09768	0.879794	2.06355	1.02866	0.970923	2.38684	3.37851			2.2419	1.86791	2.38409	3.32772	1.87191	0.941194	1.61827	2.91457	2.16672	1.67361	1.33921	1.92984	0.807444	0.687133	1.31042	1.98914	1.89531	1.75709	3.75057	0.687133	4.0968	1.72686
AC005777.3
AC005779.2	0.0977481		0.251076	0.226636	0.137632				0.433055		0.433055			0.042784	0.12446	0.0705247				0.042784			0.251076		0.333534				0.0567235	0.565692	0.286996	0.137632			0.150686			0.12446	0.201757				0.0567235		0.0842031			0.333534	0.16363
AC005780.1					2.55586	0.0287099					0.137632		0.0705247								0.189164	0.12446					0.594646	0.333534			2.58497	1.35055							0.65087
AC005785.2	1.30457	0.903095	1.30457	1.86399	1.73553	0.96354	1.00728	1.03571	1.65997	1.86791	1.56565	1.5898	1.79911	0.856081	1.32774	0.565692	1.00728	0.731261	1.35055	0.575411	1.22039	0.687133	0.831961	1.15064	1.92984	0.454284	0.731261	2.01436	1.20797	2.63465	2.48804	1.70051	1.30457	1.88363	1.78247	1.23271	0.555915	0.678148	1.76979	1.22039	0.495795	0.565692	1.65997	0.774072	1.26312	2.16034	0.613632	2.52612	0.722542
AC005785.5	1.56075	0.400636	2.53605	2.13425	3.38547	1.51608	0.251076	1.07045	3.47512	2.78451	3.09085	2.06355	2.41684	0.748536	1.29281	0.286996	1.11112	0.910803	1.95612	0.910803	3.14891	0.660012	0.641648	0.713785	2.86	0.137632	0.660012	2.85405	2.05314	3.41816	3.45283	2.91839	0.687133	0.739941	2.02151	0.516128	0.42233	1.05667	3.00539	0.96354	0.12446	0.201757	2.2691	0.38968	0.604182	2.9727	0.613632	3.23879	0.594646
AC005786.3					2.86992																4.52041										3.13259
AC005786.5	0.356247			0.516128	0.137632			0.65087	0.189164	0.12446		0.16363			0.238915				0.16363		0.669106			0.150686	0.604182			0.286996			1.52612			0.0842031	0.150686			0.111167	0.38968							0.356247		1.00005
AC005786.6	0.201757		0.0842031	0.443721		0.0567235	0.226636		0.137632		0.251076	0.176446	0.0842031	0.0842031	0.82383	0.34495		0.0567235	0.226636	0.0287099	0.565692	0.214245			0.251076			0.226636		0.433055	0.903095	0.0977481		0.0287099	0.0567235				0.333534				0.0842031		0.0842031	0.150686		0.251076
AC005786.7					0.150686
AC005789.9																							0.176446									0.0977481					0.0567235									0.26316
AC005794.1																					0.516128
AC005795.1	0.400636	0.956147	0.536153	0.978248	1.14411	0.298782	0.505995	0.475177	1.0427	0.669106	1.02866	0.42233	0.286996	0.613632	0.454284	0.201757	1.26908	0.879794	0.831961	0.765625	0.848089	0.411534	0.310455	0.660012	0.475177	0.042784	0.96354	0.585065	0.774072	0.978248	0.774072	0.485537	0.807444	0.546055	0.669106	0.613632	0.765625	0.454284	1.05667	0.495795	0.555915	0.739941	0.585065	0.411534	0.696096	1.22656	1.18278	1.31042	1.0636
AC005796.2			0.16363	0.16363					0.38968	0.0977481			0.0842031						0.12446								0.0842031			0.774072	0.150686								0.38968			0.0567235						0.464783	0.275124
AC005808.3									0.176446	1.38413					0.111167																						0.201757			0.0705247
AC005822.1	0.238915	0.042784	0.150686	0.238915	0.310455	0.0567235	0.042784	0.0977481	0.464783	0.322052	0.16363	0.137632	0.111167	0.0287099	0.16363	0.0144976	0.111167	0.238915	0.226636	0.0144976	0.176446	0.0144976	0.0144976	0.0287099	0.0842031		0.0287099	0.137632	0.12446	0.137632	0.333534	0.226636	0.12446	0.0144976	0.0705247	0.042784		0.0842031	0.150686	0.0287099	0.0705247		0.150686	0.0705247	0.0842031	0.137632	0.0705247	0.251076	0.150686
AC005838.2																																													0.632353
AC005863.1	0.176446				0.0287099						0.0144976	0.0144976	0.150686						0.042784		0.214245							0.16363	0.0144976		0.0287099
AC005863.2																					0.042784							0.0842031
AC005915.1	0.137632			0.0144976							0.0287099										0.0977481							0.12446				0.0567235								0.0287099			0.0144976			0.0144976	0.0144976
AC005932.1		0.0144976	0.0705247	0.176446	0.042784	0.12446	0.042784		0.26316				0.475177	0.0842031	0.150686		0.042784		0.604182	0.322052	0.226636				0.150686			0.367485	0.0287099		0.505995	0.189164			0.0287099	0.0287099		0.0842031	0.137632									0.226636
AC005943.2				0.150686	0.696096			0.137632		0.367485			0.555915	0.495795						0.731261	0.251076												0.516128		1.00005		1.67361		0.111167		1.0636	0.933637			0.286996	1.4595			1.31622
AC005943.6		1.11112	3.67694		3.77188		4.44628	1.78666			4.42558	4.54539	4.40395	4.80423							4.72304			3.95235				5.19967	2.28983	5.72658	1.42767	0.933637			2.98554		5.43061			0.713785		4.41281				3.373	2.17637
AC005944.2	5.06133	5.05396	5.7623	4.35406	6.00984	5.74817	6.69973	5.02322	5.53855	5.36179	5.78341	6.01723	5.82269	5.82525	6.53809	4.31471	6.68379	5.69097	2.75916	4.29867	5.83488	4.51286	6.44939	5.74493	6.22608	2.5435	6.30455	6.30327	5.81818	5.99094	6.99336	5.72491	6.3487	6.04677	6.32193	7.67875	7.04079	5.57623	3.52736	4.90155	5.35544	6.08381	5.72197	6.53236	5.04746	6.41835	5.24716	5.01081	5.32521
AC005954.3								0.42233		0.286996				0.238915					0.0977481										0.12446			0.16363												0.38968
AC005954.4			0.16363	0.0567235	0.0842031				0.613632	0.189164	0.38968		0.454284	0.137632				0.0977481	0.0842031					0.0842031			0.201757	0.189164	0.111167	0.433055			0.0977481		0.0705247				0.275124	0.0977481		0.042784	0.16363					0.333534
AC006003.3			0.0287099	0.042784								0.0705247													0.0842031						0.251076																	0.0567235
AC006004.1	0.12446				0.0144976				0.12446	0.0287099		0.0567235	0.0705247	0.12446							0.201757	0.0144976						0.0567235
AC006007.1																					0.12446
AC006011.4	1.92601	4.55764	2.69378	2.04965	2.97087	3.54472	5.26527	3.70379	5.14444	4.10094	2.82376	3.19693	4.48218	4.78814	4.30892	2.88945	2.36181	4.15053	3.63689	4.20401	3.44893	2.76129	3.29723	4.03211	3.55954	2.32199	3.546	3.16516	2.9837	3.56925	2.98187	3.30594	3.98915	3.63349	2.89534	3.81967	4.24641	3.73123	3.49315	2.60885	3.97547	3.28834	3.38403	3.53732	2.8278	3.90013	3.62999	2.09762	3.44366
AC006014.7	0.65087	1.20168	1.17	1.32197	1.61827		0.150686	0.96354	1.75709	2.14082	1.40602	0.623024	1.76979	1.50083	0.799151	0.176446	1.51101	0.96354	0.918464	1.87977	0.782505	0.286996	1.27506	1.31622	0.765625	0.275124	0.669106	1.08414	0.443721	1.88757	1.18911	1.79078	1.18911	1.29874	1.11774	0.879794	1.08414	0.731261	1.85602	1.25706	0.941194	0.555915	1.94492	1.33921	0.757126	0.879794	1.37299	1.00728	1.65539
AC006014.8	0.585065	0.0287099	3.84599	0.713785	0.864038	0.464783	0.713785	0.879794	2.67588	1.95241	3.63689	0.96354	0.641648	0.848089	1.03571	0.464783	0.42233	0.322052	3.546	0.604182	2.81355	0.26316	0.443721	0.042784	1.00728	0.0287099	0.454284	2.79915	0.632353	2.52108	2.73983	1.48034	0.42233	0.475177	0.687133	0.214245	0.275124	0.536153	2.76342	0.400636	0.333534	0.555915	1.22039	0.0842031	0.464783	1.65997	0.815671	3.40059	0.65087
AC006019.3	0.0144976			0.0144976	0.0144976							0.0144976	0.0144976								0.0144976				0.042784
AC006019.4				0.0144976	0.0144976								0.0144976								0.0567235				0.0287099			0.150686
AC006022.4											0.214245	0.137632							0.0705247		0.150686																0.137632
AC006026.9	0.0287099				0.0144976				0.0705247	0.0287099		0.0144976	0.042784				0.0144976		0.0144976		0.0977481				0.0144976		0.0144976	0.214245	0.0144976			0.0567235			0.0144976			0.0144976	0.042784						0.0144976			0.0287099
AC006028.11	0.555915		0.238915	0.831961	0.400636			0.575411	1.57534	0.464783	1.29874	2.20793					0.604182	0.137632	0.0705247		0.678148	0.226636			1.4595			0.96354	1.07045	3.44756	2.15383	0.926076			0.948698		0.12446		0.978248		0.475177		0.356247		0.137632	1.14411	0.251076	2.28101	0.748536
AC006033.22			0.0567235				0.42233					0.433055			1.32197	0.298782			0.575411	0.632353				1.5898	1.12439	0.214245	0.65087		0.16363	0.238915	0.286996	0.0977481	0.687133	0.65087			1.82379	1.20168		0.0567235	1.41151	1.89919		0.464783			0.42233	0.475177	1.71815
AC006042.6	0.201757		0.367485							0.0705247		0.322052							0.137632		0.176446								0.16363	0.333534					0.16363										0.042784
AC006042.7	0.0977481				0.12446				0.42233	0.176446	0.111167	0.0842031	0.0567235			0.12446		0.111167							0.16363			0.286996			0.505995	0.12446			0.0705247			0.111167				0.0705247	0.0567235					0.137632
AC006042.8	0.807444	0.0977481	1.38413	0.941194	2.14082	0.16363	0.0144976	0.12446	1.96355	2.15383	1.57534	1.00005	2.02861	0.189164	0.454284	0.042784		0.918464	1.13101		0.65087	0.275124	0.111167	0.0705247	1.23887	0.0567235	0.16363	0.871913	0.765625	2.42498	2.57048	1.81562	0.189164	0.226636	0.546055	0.226636	0.536153	0.831961	2.06355		0.16363	0.12446	0.799151	0.0567235	0.0842031	1.46996	0.42233	1.40602	0.189164
AC006050.2			0.0287099	0.137632																	0.0567235							0.0567235									1.76979	0.774072									0.322052	0.0567235
AC006077.3	2.51605	2.51852	2.29572	2.5286	3.21565	1.76979	2.73771	1.12439	2.25098	2.54848	3.0018	2.42498	3.07215	4.36529	2.7549	0.926076	2.86793	2.33056	1.51608	1.87583	1.98189	2.04616	2.55096	3.14084	2.95238	1.03571	3.6276	2.26609	2.29572	2.95604	3.83799	2.59932	2.54102	3.24183	2.74204	3.09085	3.32052	3.21262	2.43027	1.93361	2.73337	3.18108	1.43302	2.63927	1.87191	2.76982	1.8197	2.80943	3.04267
AC006077.4	1.30457		0.238915	0.678148		0.298782		0.411534	0.956147	0.275124	0.840018	0.34495	1.00728				0.12446		0.34495		1.17				1.13755			0.333534	0.840018	1.25706	1.00728	0.739941		0.411534					1.07045									0.298782	0.26316
AC006115.6										0.848089
AC006116.12			0.150686	0.0842031					0.895387				0.226636									0.042784			0.238915				0.0705247		0.137632		0.12446										0.16363			0.26316		0.505995
AC006116.13	0.367485		0.378614	0.565692	0.464783				0.831961	0.238915	0.485537	0.0705247	0.594646		0.565692	0.226636	0.0977481	0.12446	0.516128		0.275124	0.0144976	0.042784		0.275124	0.367485	0.0287099	0.333534	0.0977481		0.378614	0.0977481	0.042784		0.0705247	0.0287099	0.0287099	0.0842031	0.0977481		0.0567235		0.111167				0.189164	1.60884	0.0705247
AC006116.14			0.0705247		0.378614				0.322052	0.356247			0.322052																		0.565692																	0.82383	0.16363
AC006116.15			0.275124	0.042784	0.137632	0.0842031			1.37858	0.454284	0.0977481		0.16363	0.475177	0.26316	0.0567235	0.0567235	0.0567235	0.0842031		0.433055	0.042784	0.226636	0.0977481	0.333534		0.0977481		0.16363	0.12446	0.12446	0.0842031	0.0705247	0.0977481	0.0567235	0.189164	0.042784	0.0705247				0.0144976	0.201757		0.042784	0.042784	0.0287099	0.443721	0.0977481
AC006116.17	0.201757	0.0842031	0.310455	0.660012	0.623024	0.12446	0.0977481		0.687133	0.298782	0.613632		0.400636	0.16363	0.34495	0.0287099	0.176446	0.12446	0.298782		0.16363	0.042784	0.0567235	0.0287099	0.189164		0.111167	0.26316	0.411534	0.176446	0.678148	0.298782		0.0567235	0.201757	0.0567235	0.0977481	0.251076	0.137632	0.137632	0.0977481	0.0842031	0.286996	0.0977481	0.0287099	0.042784	0.0287099	2.15708	0.042784
AC006116.19	0.275124		0.111167	0.111167	0.189164				0.815671	0.176446	0.12446		0.0567235	0.176446				0.111167	0.042784		0.226636			0.0705247	0.176446				0.201757	0.864038	0.189164				0.38968			0.0567235	0.201757		0.042784		0.111167			0.0977481	0.0567235	0.201757	0.042784
AC006116.20	0.941194		0.505995	1.33921	0.0567235	0.137632	0.111167		1.14411	0.189164	0.831961	1.51101	0.12446	0.790837			0.687133		0.042784	0.150686	0.516128	0.0705247	0.042784		0.454284		0.433055	0.669106	1.31042	3.15548	0.189164	0.201757	0.0977481	0.34495	2.33056	0.189164		0.176446	0.0705247		0.0705247		2.36737	3.44756		0.34495		0.42233	0.0842031
AC006116.21			0.632353						1.6871	0.526184		0.623024	0.713785	0.150686	0.189164	0.0287099			0.495795										0.226636		0.189164							0.0977481					0.137632	0.443721					0.0705247
AC006116.22	0.0705247		0.150686	0.201757	0.731261	0.0287099	0.0144976		0.526184	0.214245	0.495795	0.0287099	0.111167		0.322052	0.0287099	0.0842031	0.0287099	0.176446		0.150686	0.0144976	0.0144976		0.176446	0.0567235	0.0144976	0.0287099	0.0842031	0.201757	0.42233	0.0705247		0.0144976	0.176446	0.214245			0.150686		0.042784	0.0144976	0.0287099			0.0567235	0.0567235	1.74851	0.0567235
AC006116.24	0.16363		1.64156	0.555915	0.864038				2.97453	3.09085	0.604182	1.07733	1.48548	0.536153	0.298782			0.137632	0.150686	0.0144976	1.26908	0.660012	0.238915		0.65087	0.0567235		1.63233	1.59462	2.89534	0.985561	0.757126		0.16363	0.985561		0.34495	0.137632	0.555915			0.0977481	1.4595	0.594646	0.214245	0.660012	0.433055	1.92984	0.226636
AC006116.27	0.400636	0.641648	1.11774	0.454284	1.02866			0.201757	2.4699	2.98912	0.918464	0.748536		0.12446	0.176446		0.0287099	0.238915	0.137632		0.887589	0.585065			0.790837			0.765625	1.42767	2.69598	0.526184	1.11774	0.26316		0.978248	0.65087	0.0287099	0.298782	0.731261	0.42233			1.19542		0.575411	0.678148		0.96354	1.31042
AC006126.3			0.189164		0.0705247		0.0567235			0.0705247	0.34495	0.16363							0.16363	0.042784		0.298782			0.34495			0.16363	0.111167		0.111167				0.150686				0.454284				0.12446	0.176446	0.12446		0.0567235	0.713785	0.0842031
AC006126.4									0.12446		0.16363										0.214245							0.678148			0.137632	0.0842031					0.0567235		0.0977481								0.201757	0.189164	0.0567235
AC006128.2	2.64389	1.22039	3.22655	3.29723	2.7549	1.41689	1.21417	2.11443	3.42632	3.62999	3.16996	2.53357	3.26753	2.51605	1.59462	0.840018	2.03216	1.95612	3.02327	1.35622	2.94116	1.49573	1.50083	1.31042	2.67588	1.21417	1.09092	4.44495	2.43027	4.42492	3.44493	3.04962	1.43832	1.79498	2.62995	1.44895	1.55092	1.54105	4.01165	1.62299	0.879794	1.44363	2.4568	1.11774	0.903095	2.50335	1.44363	2.88366	1.61355
AC006129.1	2.81973	1.84402	4.13506	4.4647	3.07894	1.81562	2.34484	3.72356	2.23268	4.0215	3.5008	3.99908	1.63694	0.879794	3.49825	4.0618	4.34056	3.90209	2.2449	0.65087	1.9146	2.14732	2.95047	2.04267	3.12099	0.189164	2.3104	3.53485	3.64038	3.7366	5.29207	4.10518	2.34773	1.54605	3.85697	1.72254	1.42767	2.73337	3.24639	3.85502	3.30307	2.58497	4.93733	3.46729	5.38989	4.10773	3.36875	3.25857	4.52166
AC006129.2	3.4712	3.50719	5.28729	5.0144	6.81555	4.66737	3.5248	3.44493	5.32843	5.9322	5.19422	5.00723	3.05313	4.2758	4.41548	3.07559	4.19767	5.70049	3.0018	1.32774	3.44629	4.5317	4.12516	3.53979	4.61237	0.333534	4.41414	4.70764	4.95	5.95237	7.23152	6.48765	3.54225	2.56807	4.71592	3.06871	4.24869	5.39097	5.84853	5.18274	4.45811	5.2495	5.41274	4.0985	5.4568	5.60316	4.65306	4.12846	5.17272
AC006129.3	0.526184	0.0287099	1.59937	1.39514	1.94492	0.565692	0.251076	0.137632	2.94298	2.53108	1.50595	1.41151	0.555915	0.333534	0.82383	0.378614	0.505995	1.11774	0.322052	0.0567235	1.26312	0.475177	0.176446	0.26316	0.970923		0.238915	1.67361	1.44363	3.46338	3.04795	2.54848	0.137632	0.111167	0.704956		0.150686	0.516128	2.69827	0.286996	0.660012	0.613632	0.464783	0.333534	0.26316	2.44365	0.623024	1.42767	1.15064
AC006130.3														0.0705247						0.111167																	0.0144976			0.150686								0.0144976
AC006130.4																																							0.495795						0.0977481
AC006133.3																					1.99281
AC006145.4	0.0287099				0.0144976				0.0144976					0.0144976							0.0144976							0.0842031
AC006153.3																	0.286996					0.298782
AC006156.2					0.0287099
AC006159.4													0.042784																				0.0705247
AC006159.5
AC006160.5	0.12446		0.12446	0.238915	0.356247	0.238915	0.322052	0.565692	0.546055	0.226636	0.485537	0.286996	0.660012	0.42233	0.378614	0.0287099	0.251076	0.26316	0.150686		0.150686	0.042784	0.0567235	0.0977481	0.111167				0.16363	0.475177	0.739941	0.214245	0.0567235	0.201757	0.137632	0.495795	0.356247	0.042784	0.042784	0.0287099	0.0567235		0.516128	0.111167	0.333534	0.356247	0.0705247	0.660012	0.137632
AC006195.2	0.356247	0.137632	0.505995	0.956147	0.516128				0.475177	0.26316	0.65087	1.00005	0.226636			0.0977481	0.0977481	0.34495	0.807444		0.604182	0.0144976			0.475177			0.298782	0.546055	1.72254	1.18911	0.748536		0.137632	0.238915	0.0705247	0.042784		0.356247	0.0287099	0.0144976	0.0144976	0.641648		0.042784	0.782505	0.150686	1.23887	0.12446
AC006196.1	0.0144976				0.201757							0.0567235																0.0287099	0.0144976	0.137632	0.150686	0.042784			0.042784				0.0705247							0.0287099
AC006227.1
AC006262.11																													0.189164
AC006262.4
AC006262.5	0.378614																				0.42233							0.367485
AC006272.1			0.26316		0.378614		0.367485		1.11774	1.29874	0.948698			0.16363		0.42233			1.64619	0.310455	0.790837	0.201757	0.189164		0.26316					0.799151	0.536153	0.0977481	0.275124				0.275124	0.333534	0.565692	0.150686	0.12446		1.15709	0.251076	0.12446	0.632353	0.0842031	0.632353	0.34495
AC006272.2											0.12446							0.150686	0.0842031											0.16363
AC006273.4	0.0567235					0.111167						0.042784	0.0977481						0.0842031		0.214245						0.0567235	0.38968														0.0144976					0.0287099
AC006273.5						0.0144976			0.0705247			0.111167	0.12446						0.0567235		0.454284							0.176446		0.322052
AC006277.2	0.604182	3.53111	0.585065	0.669106	1.03571	0.176446	0.941194	0.322052	1.81562	2.03216	0.34495	0.748536	0.933637	2.09088	0.367485	0.526184	0.16363	0.910803	0.575411	0.214245	0.585065	1.46996	0.765625	0.214245	0.739941	0.12446	0.713785	1.83998	0.757126	1.98189	1.35622	1.00005	2.29572	0.799151	0.799151	3.71044	0.310455	0.251076	1.09768	0.400636	0.505995	0.848089	1.63233	0.585065	0.941194	1.281	0.275124	1.22039	0.613632
AC006277.3	0.176446	0.516128	0.65087	0.748536	0.238915	0.150686	0.505995	0.660012	1.18911	0.660012	0.722542	0.275124	0.485537	0.485537	0.613632	0.918464	1.76979	0.464783	0.475177	0.214245	0.12446	0.137632	0.0842031	0.433055	0.201757	0.0287099	0.704956	0.970923	0.214245	0.575411	2.5059	0.613632	0.0977481	0.34495	0.696096	0.251076	0.367485	0.400636	0.713785	0.411534	0.26316	0.516128	0.941194	0.176446	2.26007	1.03571	0.12446	0.137632	0.251076
AC006296.2
AC006326.3													0.176446								0.0567235							0.189164
AC006328.4																												0.0977481
AC006328.9					0.12446																0.150686
AC006335.10																					0.0842031
AC006355.3																					0.0705247							0.137632
AC006369.2	0.251076				0.137632				0.378614				0.0567235									0.042784		0.226636			0.111167	0.298782						0.201757							0.042784					0.214245		0.226636
AC006369.3
AC006372.4	0.0287099			0.0287099					0.0144976			0.0144976						0.0144976	0.042784		0.042784			0.0144976	0.0287099			0.0567235		0.0144976	0.0144976	0.0144976							0.16363		0.0144976	0.0144976			0.0144976	0.0144976		0.042784
AC006372.5																														0.16363																		0.0705247
AC006378.2			0.042784	0.111167	0.137632				0.275124	0.286996									0.333534			0.0705247								0.555915	0.516128	0.251076							0.0705247		0.042784					0.275124
AC006386.1	0.0842031	0.111167	0.0287099							0.111167			0.26316	0.150686	0.0977481		0.042784	0.189164		0.0287099	0.0705247								0.12446		0.0842031	0.111167			0.0705247	0.042784	0.0287099	0.0977481		0.0567235	0.0977481	0.0977481			0.16363			0.111167
AC006390.4
AC006427.2	0.0705247		0.0842031	0.111167	0.0977481					0.042784	0.0842031	0.678148				0.12446		0.16363	0.0287099		0.111167		0.0287099		0.623024				0.150686	0.933637	0.137632				0.238915			0.34495					0.903095			0.0705247		0.238915
AC006445.6																												0.454284														0.0567235
AC006445.7				0.0705247																	0.464783										0.12446
AC006458.3
AC006460.2			0.310455	0.226636	0.189164	0.0842031			0.378614	0.176446	0.214245						0.0977481		0.0287099				0.0287099		0.0567235			0.189164		0.411534	0.356247				0.0977481				0.238915		0.0287099		0.0705247			0.12446	0.042784	0.12446
AC006461.2									0.226636												0.38968																									0.454284		0.926076	0.0977481
AC006466.5																					0.275124
AC006483.5																					0.42233							1.16356					0.251076						0.201757							0.26316		0.641648
AC006486.10	0.34495	0.226636	0.42233	1.15709	0.298782	0.0977481	0.111167	0.214245	0.632353	0.546055	0.333534	0.26316	0.310455	0.322052	0.411534	0.632353	0.189164	0.238915	0.739941	0.26316	0.536153	0.12446	0.0977481	0.137632	0.526184	0.042784	0.189164	0.298782	0.137632	0.585065	1.3674	0.799151	0.0977481	0.137632	0.485537	0.176446	0.0977481	0.150686	2.57772	0.286996	0.214245	0.322052	0.38968	0.0567235	0.831961	0.298782	0.356247	0.713785	0.12446
AC006486.9			0.111167					1.18911							0.65087	0.378614			0.485537	0.713785		0.0705247	0.0977481	0.34495	0.903095											0.910803			1.41151	0.926076	0.0977481	0.16363			2.52108	0.475177	1.57534
AC006499.1										0.0287099																													0.0842031
AC006499.3
AC006499.4
AC006499.5																					0.0567235											0.0567235
AC006499.6
AC006499.7				0.0567235
AC006509.4			0.298782		0.111167	0.226636	0.411534		1.54605	0.840018	0.926076		0.0977481	0.443721				1.07045	0.333534			0.226636			0.150686			1.35622	0.26316	0.275124	1.26312	0.42233			0.251076		0.12446	0.0977481				0.594646	0.367485
AC006509.7	0.150686		0.632353		0.555915	0.16363	0.16363		1.44895	0.696096	0.516128	0.251076	1.02153	0.322052			0.12446	0.189164	0.0705247		0.613632	0.286996	0.137632	0.238915	0.214245			1.61355	0.0842031	0.831961	0.926076	0.26316	0.0842031		0.378614		0.176446	0.0567235	0.0567235	0.0287099	0.0705247	0.0287099	0.696096		0.0287099			0.594646
AC006538.1	0.238915	0.189164	0.400636	0.226636	0.443721	0.0144976	1.37858	0.0567235	2.38409	1.60884	0.546055	0.505995	0.189164	0.678148	0.516128	0.150686	0.238915	0.38968	1.26312	0.443721	0.333534	0.475177	0.565692	0.378614	0.275124		0.669106	1.09092	0.322052	1.24493	0.903095	0.16363	0.0977481	0.0567235	0.575411	0.226636	0.546055	0.807444	1.20797	0.12446	0.594646	0.433055	1.49573	0.632353	0.782505	0.150686	0.16363	0.275124	0.526184
AC006538.4																																									0.0977481
AC006538.8	1.46472		1.63233	3.59932	1.76132	0.0287099	1.44895	2.95421	1.72254	1.24493	2.6323	2.82376	0.516128	0.0287099	3.22038	2.45419	2.32487	1.24493	2.04965	0.443721	2.12105	1.70932	0.555915	0.275124	1.70051		0.0977481	2.3702	2.32199	3.96995	4.02854	1.35055	0.864038	0.739941	2.2419	0.333534	0.378614	1.15064	3.6645	1.43832	0.214245	1.20168	2.15057	0.16363	3.04267	2.83795	0.475177	2.32775	1.79078
AC006539.2	0.214245		0.0842031	0.0705247	0.0842031	0.298782	0.286996		1.0427	0.137632	0.137632	0.623024	0.0705247	0.594646	0.536153	0.367485	0.226636	0.298782	0.454284	0.536153	0.189164	0.298782	0.42233		0.111167			0.333534		0.757126	0.887589	0.594646	0.111167		0.0842031		0.433055		0.238915			0.322052	0.42233	0.782505		0.226636	0.176446	0.926076	0.26316
AC006539.3	0.411534	0.214245	0.565692	0.16363	0.298782	0.0287099	0.0977481	0.189164	1.85204	0.42233	0.214245	0.464783	0.871913	0.226636	0.678148		0.0567235	0.111167	0.322052	0.0705247	0.356247	0.0977481	0.12446	0.400636	0.992862			0.411534	0.555915	1.97457	1.12439	0.641648	0.0842031	0.286996	1.33347		0.275124	0.275124	0.367485				0.356247		0.042784	0.757126	0.150686	2.45157	0.322052
AC006547.13	2.10437	0.65087	1.97457	0.831961	1.95241	0.189164	0.831961	0.286996	3.2311	2.93733	1.62299	2.20793	0.864038	0.970923	0.38968	0.815671	0.555915	1.22656	1.74422	0.485537	2.07727	0.765625	1.20797	0.848089	2.11774	0.464783	1.54105	2.96903	1.26908	3.28394	2.27799	1.40061	0.815671	1.0427	1.87583	0.790837	1.61355	0.815671	3.30747	0.12446	0.871913	0.910803	2	0.831961	0.433055	0.918464	1.00005	2.6554	0.807444
AC006547.14	0.137632	0.799151	0.251076	0.137632	0.367485	0.0144976			0.978248	0.895387	0.34495	0.238915	0.275124	1.18911		0.189164	0.12446	0.0842031	0.0977481		0.042784		0.0705247	0.536153	0.757126		0.0842031	0.948698	0.238915	0.485537	0.485537	0.226636	0.356247	0.400636	0.12446	0.956147	1.78247	0.731261	0.546055		0.0144976	0.298782	1.11774	0.310455	0.0567235	0.111167	0.042784	0.378614	0.0705247
AC006547.8	0.505995	0.38968	0.475177		1.32774	0.632353	1.16356	1.07733		1.75279	0.926076	0.613632	0.485537	2.2419		0.575411	0.367485		0.411534	0.150686		0.985561	1.02153	1.07045	0.585065	0.378614	1.38963	0.411534	1.42767	2.36737	1.14411	0.286996	0.992862		2.48541	2.59214	1.90308	0.565692			1.74422	0.322052	1.40061	2.1922	0.848089		0.696096	1.76132	0.454284
AC006548.26													0.0144976
AC006548.28	0.042784		0.0144976	0.0144976	0.0144976				0.0144976	0.0144976		0.0144976	0.042784				0.0144976		0.0287099		0.0842031							0.0977481	0.0144976	0.0144976	0.238915	0.0287099											0.0287099			0.0144976		0.0144976
AC006552.1	0.042784												0.0287099								0.0287099											0.042784
AC006840.1													0.12446								0.0842031							0.16363
AC006942.4	1.04972	0.356247	1.26908	1.01444	1.43302	0.0842031	0.38968	0.214245	1.51608	1.15064	1.01444	0.526184	1.11774	0.948698	0.34495	0.251076	0.42233	0.565692	0.26316	0.16363	0.251076	0.322052	0.322052	0.16363	0.367485	0.322052	1.02866	1.5898	0.286996	1.43302	1.67815	0.516128	0.111167	0.400636	1.23271	0.454284	0.871913	0.526184	0.536153	0.0842031	0.0977481	0.536153	1.31042	1.07733	0.443721	0.604182	0.150686	0.903095	0.238915
AC006946.12	0.443721		0.678148	0.286996	1.55587	0.251076		0.443721	2.35899	1.40602	1.0636	0.536153	1.84806	0.970923	1.48548	0.0842031	0.864038	0.201757	0.201757	0.0977481	1.72686	0.0842031		0.189164	0.731261	0.34495	1.0636	0.879794	0.137632	2.23268	0.948698	0.16363		0.0977481		0.34495	0.0977481		0.34495	0.0842031	0.0977481	0.275124	1.13101	1.20797	0.367485	0.933637	0.356247	3.35611	0.903095
AC006946.15				0.0567235		0.575411	0.26316	1.11112	0.0705247	0.0705247		0.137632	0.042784	0.0977481	1.17	0.687133		0.042784	0.251076	1.02153	0.176446		0.226636	0.042784	0.150686	0.0567235	0.34495	0.704956	0.0567235			0.0705247	0.111167	0.0287099				0.137632			0.0567235	0.298782	0.286996		0.226636	0.0705247	0.790837	0.985561	1.40602
AC006946.16	1.04972		0.926076	0.948698	0.042784	0.0144976	0.356247	0.411534	2.76769	2.35054	0.0144976		0.0977481	0.0144976			0.367485		0.0842031		0.0705247	0.0144976	0.201757					0.189164	0.0144976	1.30457	0.926076	0.0567235		0.0144976	1.19542								2.33914	0.111167			0.485537	0.042784
AC006946.17	0.38968		0.214245	0.111167				0.137632	1.97092	1.67361							0.443721		0.0287099		0.0567235	0.111167									0.411534	0.042784			0.454284								0.933637	0.310455			0.0705247
AC006947.1	0.226636		0.0977481						0.594646		0.150686										0.189164										0.238915	0.0842031											0.201757
AC006960.7	0.378614							0.38968			0.12446								0.042784											0.176446
AC006978.6	3.15867	2.15383	4.5141	4.75865	5.71618	3.4906	2.06698	3.07726	4.72409	5.55675	4.94768	3.97912	5.56625	1.92984	4.29136	3.09253	3.41281	4.15138	4.82169	2.41148	4.88116	2.17317	1.84806	2.54599	4.28766	1.18278	2.5435	4.18983	3.86992	5.11481	5.78763	5.69294	3.21565	3.13915	3.37716	3.12763	2.43834	1.92984	5.31507	1.70932	2.21107	1.20797	4.14327	2.44095	3.79182	5.91194	4.33989	5.27014	3.98821
AC006987.4
AC006987.5																					0.137632
AC006987.6																												0.454284
AC006994.1	0.214245	0.0567235	0.310455	0.298782	0.696096	0.0144976			2.13757	0.678148	0.367485		0.0287099	0.0842031		0.0977481			0.495795	0.042784	0.214245			0.0842031	0.367485			1.07045	0.0287099	1.52109	0.367485	0.0842031	0.150686		0.16363	0.189164	0.0287099		0.933637				0.214245			0.0567235	0.0842031	1.45422	0.0705247
AC006994.2	0.214245	0.505995	0.0842031	0.189164			0.0567235			0.201757		0.0977481	0.189164	0.310455				0.137632	0.042784		0.0977481			0.0842031	0.0977481		0.12446		0.0567235	0.189164	0.941194		0.111167	0.042784	0.0842031	0.678148	0.16363	0.0705247		0.042784		0.16363			0.042784		0.176446
AC006994.3				0.0144976															0.0287099		0.0287099											0.0705247							0.0705247				0.0144976
AC007000.10	0.516128		0.956147	0.26316	1.60413	0.16363		0.613632	2.68483	1.64156	1.3674	0.575411	0.536153	0.12446	0.214245	0.310455	0.356247	0.42233	0.0567235		1.15064		0.111167		0.214245		0.298782	1.07045	0.12446	1.66456	1.83998	1.34491			0.887589			0.0705247	0.807444		0.189164		0.641648			0.433055	0.12446	2.45942	0.238915
AC007000.11																												5.44986																		4.50148
AC007003.1									0.0287099										0.0287099
AC007009.1	0.150686		0.941194		0.0977481	0.378614				0.26316	0.604182		0.310455			0.475177	0.150686					0.0977481	0.687133	0.322052	0.251076	0.454284	0.356247	0.226636		0.238915	0.411534	0.594646		0.286996			0.0977481						0.176446	0.251076			0.286996		0.0567235
AC007016.3									0.454284												0.464783										0.516128
AC007036.4		0.367485	2.35054	0.238915	0.985561	0.565692	0.526184	0.887589	0.774072	0.669106	1.46472	0.505995	0.613632			0.623024		0.16363	0.856081	0.251076	0.12446					0.356247		0.214245	0.226636		2.44895	0.774072							0.201757				0.238915		0.0567235	0.38968		0.378614	0.367485
AC007036.5	0.201757		1.281		0.226636	0.176446	0.0567235	0.356247	1.27506	1.26312	0.34495		0.722542			0.251076		0.322052	0.594646	0.516128		0.575411	0.226636	0.275124	0.275124	0.367485	0.333534		0.150686			1.03571		0.613632			0.137632				0.34495	0.411534		0.748536	0.137632	0.696096	0.275124	0.176446	0.575411
AC007036.6		0.150686	0.111167		0.0567235				0.275124	0.411534	0.176446		0.0842031			0.0287099			0.632353	0.111167					0.201757			0.12446			0.0842031	0.201757		0.0287099			0.0287099		0.251076	0.0287099		0.0287099				0.214245	0.042784	0.111167
AC007038.7	0.669106	0.0567235	0.696096	0.226636	1.08414	0.298782	0.042784	0.150686	2.66677	1.67815	1.32197	0.613632	0.505995	0.275124	0.0705247	0.0567235	0.0977481	0.322052	1.22039	0.042784	0.34495	0.0705247	0.042784	0.111167	0.632353	0.042784	0.150686	1.16356	0.310455	2.6323	0.992862	0.632353	0.0287099	0.16363	0.310455	0.0567235	0.150686	0.356247	1.15064	0.0705247	0.0842031	0.0567235	0.485537	0.0567235	0.0567235	0.516128	0.0842031	1.33921	0.176446
AC007040.11	0.201757		0.0144976	0.0287099	0.042784		0.0567235			0.0144976	0.0567235	0.0144976	0.0705247				0.0287099	0.0144976	0.042784	0.0287099	0.475177	0.0567235		0.0287099	0.0567235			0.495795	0.0567235	0.0567235	0.0144976	0.0287099	0.0144976		0.0287099		0.12446	0.0144976	0.042784		0.0144976		0.433055					0.0144976	0.0144976
AC007040.6			0.042784	0.0705247		0.042784																			0.111167			0.189164
AC007040.8			0.042784			0.0705247			0.0977481		0.226636																0.150686	0.150686			0.0977481						0.0705247			0.0287099								0.137632	0.042784
AC007041.2	1.97092	0.189164	0.96354	3.33348	1.09768	0.356247	0.378614	0.150686	0.604182	0.848089	1.70932	0.546055	1.22039	0.443721	1.00728	1.83191	0.137632	0.16363	1.72686	0.275124	2.32775	0.443721	0.111167	0.454284	0.96354		0.176446	0.879794	0.82383	1.98914	2.26609	1.15709	1.09768	0.956147	1.35622	0.831961	0.251076	0.042784	2.70267	0.356247	0.12446	0.0842031	1.09092	0.356247	1.16356	1.23887	0.400636	3.18588	0.286996
AC007050.17	0.632353		0.201757	0.333534	1.08414		0.042784		0.411534	0.137632	0.604182	0.536153	0.298782	0.111167					0.238915	0.0842031	0.546055	0.176446		0.12446	0.333534			0.443721	0.34495	1.64619	1.37858	0.38968	0.214245	0.12446	0.546055	0.214245	0.0567235		1.29281				0.0977481		0.176446	0.918464	0.0977481	1.6871	0.0977481
AC007050.18	0.189164			0.189164		0.12446	0.042784			0.0287099	0.495795	0.0287099			0.0977481	0.0144976	0.0144976		0.042784	0.0144976					0.176446						0.333534	0.137632				0.0977481			0.42233	0.0977481		0.0144976	0.0287099		0.042784	0.150686	0.0287099	0.433055
AC007064.22													0.226636						0.948698		0.464783							0.298782
AC007064.24
AC007064.25																			0.26316
AC007078.4	0.137632								0.310455	0.16363			0.356247								0.526184								0.214245		0.137632								0.0977481
AC007098.1									0.201757										0.433055
AC007099.1		0.0567235			0.0287099					0.042784									0.0144976		0.0287099	0.0567235								0.226636	0.0705247		0.0287099		0.0567235		0.0287099				0.0287099		0.226636		0.0144976	0.111167
AC007099.2	0.226636				1.25101				0.411534	0.286996	1.02866	0.189164		0.887589								0.16363	0.286996						0.722542	1.29874	1.63694	0.669106	1.77822	0.505995	0.34495	0.42233					1.09092	0.604182	1.28696	0.38968	0.433055	1.14411
AC007106.1				0.0567235																											0.0842031
AC007115.3
AC007126.1	0.0287099								0.0144976												0.0842031							0.0977481			0.0144976	0.0287099										0.0144976
AC007128.1																0.0287099			0.0144976																		0.0144976										0.0144976		0.0144976
AC007131.1	0.333534		0.042784	0.0144976					0.226636	0.189164	0.214245	0.111167	0.226636	0.137632			0.0144976		0.0144976		0.0705247	0.0144976					0.0144976		0.0144976	0.887589	0.739941	0.0287099	0.042784		0.111167								1.67361		0.0144976	0.137632		0.0977481
AC007131.2				0.411534					0.189164		0.226636			0.201757			0.0977481					0.12446					0.0977481			0.731261	0.454284				0.275124				0.238915	0.0705247	0.226636		1.64619		0.0705247			0.201757	0.0287099
AC007136.1																					1.00728				0.96354					1.54105	1.07045	0.757126				1.46996
AC007161.5			0.176446		0.150686				0.526184	0.16363	0.0705247	0.0705247	0.042784		0.111167			0.0287099	0.0567235		0.0977481	0.0842031					0.0287099			0.774072	0.0567235	0.0842031		0.0287099	0.275124				0.214245				0.111167		0.0144976	0.12446		0.42233	0.0705247
AC007163.10			0.0842031																																0.176446
AC007163.2	0.34495							0.879794	1.51101	0.910803	0.226636		0.137632	0.0705247			0.111167		1.18278	0.042784	0.150686																						0.411534	1.15064		0.495795
AC007163.3	0.34495		0.565692	0.632353	1.00005	0.0287099	0.0144976		2.7225	2.62526	0.214245	0.12446	0.251076	0.214245	0.0705247	0.0705247	0.0705247	0.214245	0.0287099		0.286996	0.111167	0.0977481	0.0287099	0.356247		0.189164	0.526184	0.0705247	2.28395	3.09765	0.910803	0.042784		0.214245	0.16363	0.16363	0.0842031	0.189164	0.0567235	0.0287099	0.042784	0.475177	0.189164	0.111167	0.485537	0.0144976	0.238915	0.275124
AC007163.6	0.286996	0.400636	0.757126	0.575411	1.56565	0.0977481	0.137632	0.111167	1.81562	2.55586	0.464783	0.275124	0.189164	0.251076		0.34495	0.214245	0.26316	0.150686	0.0705247	0.286996		0.16363	0.275124	0.536153		0.594646	0.38968	0.333534	2.01436	2.35336	0.871913	0.150686	0.0287099	0.38968	0.454284	0.286996	0.0287099	0.790837	0.111167	0.150686		0.613632		0.495795	0.765625	0.0567235	1.09092	0.226636
AC007163.8	0.0705247		0.0287099		0.0567235								0.12446						0.0287099						0.251076			0.12446			0.0705247
AC007163.9	0.0567235		0.0287099	0.0705247	0.042784					0.0842031	0.0842031		0.214245						0.0842031	0.0287099	0.111167				0.111167			0.286996				0.042784							0.176446									0.042784
AC007179.1																														0.226636
AC007182.6		0.0144976						0.042784									0.0144976				0.0144976				0.0144976	0.0567235		0.0287099				0.0144976							0.0287099		0.0287099							0.0144976
AC007191.4	0.918464	0.189164	1.17	1.20797	1.25101	0.495795	0.757126	1.42227	1.97823	1.75709	1.46472	0.641648	1.48034	0.704956	0.411534	0.16363	0.475177	0.275124	1.41689	0.433055	1.92984	0.411534	0.176446	0.475177	1.02153	0.0287099	0.16363	1.51101	1.01444	1.89919	1.70051	0.660012	0.485537	0.433055	0.575411	0.38968	0.546055	0.669106	1.79911	0.669106	0.443721	0.378614	1.08414	0.367485	0.226636	1.16356	0.669106	1.86	0.555915
AC007192.6	1.59462	1.84806	1.49573	1.90308	0.871913	3.31908	4.86049		0.669106	1.02866	1.21417	0.26316	2.40604	1.13101		1.95612	0.516128	2.01436	2.5286	1.71376	3.34484	1.25706	1.28696	0.400636	0.0842031	1.76555	2.22654	3.60647	0.757126	1.60413	1.23271	0.454284	1.77822	2.33344	1.43302	3.33483	0.970923	2.08071	1.96719	1.24493	0.475177	1.39514	2.02861	2.43565	3.64848	1.64156	1.96719	3.12763
AC007193.10													0.0705247								0.298782										0.0287099	0.0287099			0.0842031
AC007193.8
AC007193.9					0.214245		0.42233						1.53613	1.23887	1.02153	0.16363							0.38968															0.0144976					0.687133				0.26316
AC007204.2		0.12446	0.34495	0.333534	0.0842031	0.0842031	0.565692		0.748536	0.454284			0.464783	0.594646	0.516128	0.150686	0.298782	0.214245	1.42767	0.475177	0.0977481	1.14411	0.526184	0.0977481	0.111167		0.189164	0.367485	0.0705247	0.464783	0.189164	0.555915	0.516128	0.310455	0.0977481		0.16363	0.411534		0.189164	0.516128	0.26316	0.536153	0.214245	0.0287099	0.189164	0.0705247	0.926076	0.333534
AC007204.3									0.16363		0.0977481		0.0977481								0.26316							0.367485			0.251076	0.16363																0.12446
AC007228.11	0.251076	0.0842031	0.495795	0.0287099	0.176446		0.356247	0.042784	1.30457	1.20168	0.251076	0.251076	0.0977481	0.443721	0.176446	0.111167	0.0287099	0.12446	0.0287099	0.0287099	0.150686		0.0287099	0.150686	0.356247		0.333534	1.4595	0.226636	1.08414	0.678148	0.0842031	0.34495		0.251076		0.731261	0.38968	0.042784			0.042784	0.856081	0.82383	0.0567235	0.137632	0.0842031	0.526184	0.669106
AC007228.5									0.111167			0.176446									0.0977481								0.226636		0.214245												0.12446
AC007228.8
AC007228.9	0.0977481	0.815671	0.310455	0.042784	0.65087	0.214245	0.687133	0.42233	0.739941	0.815671	0.669106	0.214245	0.565692	0.333534	0.926076	0.475177	0.322052	0.454284	0.910803	0.903095	0.367485	0.433055	0.333534	0.38968	0.443721	0.042784	0.275124	0.65087	1.11774	1.1764	0.815671	0.623024	0.848089	0.516128	0.903095	1.15709	0.38968	0.111167	1.08414	0.831961	0.42233	0.632353	1.13755	0.575411	0.322052	0.0287099	0.903095	1.281	0.879794
AC007229.3	1.26908	1.38963	0.65087	0.96354	0.831961	0.189164	0.948698		1.20797	0.864038	0.356247		0.526184	0.82383	0.286996	1.31622		0.722542	0.575411	0.594646	1.57534	0.310455	0.604182	0.704956	0.790837	0.42233	1.19542	1.08414	0.38968	1.73987	0.941194	0.641648	0.992862		1.89144	1.17	1.18911	0.782505	2.40872		0.992862	1.0427	0.970923	0.26316	0.623024	1.07045	0.594646	2.28689	0.848089
AC007237.2
AC007238.1	0.0705247	0.137632	0.189164	0.0567235	0.286996	0.0567235	0.0842031	0.0977481	0.433055	0.356247	0.0567235	0.0977481	0.189164	0.137632	0.042784		0.12446	0.189164	0.150686	0.0287099	0.26316	0.0842031	0.0287099	0.0705247	0.111167	0.042784	0.12446	0.16363	0.0977481	0.333534	0.322052	0.214245	0.0705247	0.0287099	0.214245	0.042784	0.0842031	0.189164	0.0842031	0.042784	0.214245	0.0705247	0.238915	0.042784	0.0567235	0.12446	0.0977481	0.189164	0.16363
AC007246.3	1.92225	1.62766	1.42767	1.75279	3.46465	2.11774	1.94862	1.20797	2.8719	2.8738	2.43027	2.48541	1.09768	2.28101	2.08407	0.731261	1.50083	2.17317	1.51101	1.24493	1.68262	1.64156	2.11443	2.08751	1.80325	0.251076	2.15383	2.91076	2.26007	3.79803	2.99463	2.09088	2.68263	1.97092	3.19532	1.85204	2.47515	2.01082	2.15383	1.60884	2.58739	2.85405	3.69493	2.58981	0.956147	2.29572	1.48034	2.28395	2.41416
AC007248.7					0.042784				0.0567235										0.0287099		0.042784
AC007249.3				0.0705247					0.322052	0.0705247			0.137632	0.16363				0.042784						0.546055	0.201757			0.34495					0.111167										0.137632			0.12446			0.310455
AC007250.4	0.111167											0.042784
AC007251.2																					0.0567235
AC007253.1	0.201757		0.0567235	0.137632	0.536153				0.251076	0.16363	0.298782					0.0705247						0.214245	0.137632		0.0977481	0.0144976		0.378614	0.0842031	0.251076	0.111167	0.111167			0.042784				0.34495				0.0567235
AC007255.8	0.0287099	0.0977481	0.0287099		0.238915	0.0144976			0.150686	0.111167	0.111167			0.111167				0.12446	0.042784	0.0287099	0.042784							0.238915	0.0144976	0.150686	0.214245	0.275124	0.189164	0.189164		0.0977481			0.864038		0.0567235		0.0567235		0.0842031	0.150686	0.0977481	0.286996	0.0567235
AC007256.5	0.871913	0.0842031	0.765625	0.895387	0.848089	0.111167	0.176446	0.176446	0.82383	0.400636	0.433055	0.464783	0.669106	0.0977481	0.310455	0.765625	0.16363	0.536153	1.29874	0.176446	0.985561	0.310455	0.367485	0.26316	0.757126	0.748536	0.201757	0.400636	0.575411	0.82383	0.678148	0.641648	0.16363	0.26316	0.275124	0.298782	0.400636	0.251076	0.400636	0.0977481	0.475177	0.137632	0.765625	0.226636	0.137632	0.34495	0.485537	0.516128	0.286996
AC007271.3
AC007272.3				0.0287099	0.286996				0.0705247	0.042784								0.0977481				0.0144976					0.0842031							0.042784			0.0842031	0.0287099	0.111167					0.16363
AC007274.5													0.137632
AC007277.3	0.0144976												0.0287099						0.0144976		0.0567235							0.0842031																					0.0144976
AC007278.2	0.137632		0.0287099	0.226636	0.251076		0.042784	0.0705247	0.333534	0.137632	0.0842031	0.16363	0.356247				0.0144976	0.0287099	0.0567235	0.0287099	0.0842031							0.367485	0.137632	1.13755	0.367485	0.0287099							0.150686				0.201757			0.0705247	0.042784	0.0287099
AC007278.3	0.238915		0.0705247	0.298782	0.565692	0.12446		0.42233	0.356247	0.238915	0.454284	0.150686	0.96354				0.0842031	0.111167	0.150686		0.226636					0.111167	0.0567235	0.333534	0.411534	1.59462	1.15709	0.111167			0.0977481				0.0705247			0.042784	0.310455	0.0567235		0.0705247		0.0705247
AC007279.2	0.26316	0.0567235	0.0705247	0.0705247	0.150686			0.111167	0.400636	0.0977481	0.137632		0.38968	0.275124					0.214245	0.0567235	0.176446							0.475177	0.0287099	0.26316	0.0567235	0.111167						0.0287099			0.0287099	0.0287099	0.16363		0.0705247	0.0567235		0.12446	0.042784
AC007282.6	0.111167		0.042784							0.137632			0.12446						0.0842031		0.0842031											0.0705247					0.042784											0.0842031
AC007283.4																														1.59937	1.11774																		0.82383
AC007283.5	0.0567235													0.322052							0.189164												0.26316					0.367485						0.443721
AC007285.6			0.0977481	0.0567235	0.111167				0.790837	0.150686	0.12446	0.12446	0.12446	0.201757				0.0567235			0.0705247			0.0842031					0.0567235		0.150686				0.150686		0.0977481
AC007285.7		0.669106	0.34495		0.214245		0.16363	0.214245	0.201757	0.322052			1.44895	0.454284			0.226636		0.687133	0.454284	0.333534	0.176446	0.137632											0.0842031	0.16363	0.251076					0.042784		0.189164		0.214245		0.226636	0.594646
AC007292.3	1.60884	0.042784	0.356247	1.43302	0.176446	0.0977481	0.333534	0.604182	1.65539	0.660012	0.926076	0.748536	0.214245	0.378614	0.454284	0.613632	0.378614	0.16363	0.713785	0.0567235	1.20168	0.275124	0.150686	0.286996	1.15064		0.0567235	0.831961	0.687133	1.13101	1.20797	0.575411	0.176446	0.0977481	0.585065	0.0705247	0.16363	0.0977481	1.43832	0.0567235	0.26316	0.0977481	0.918464		0.641648	0.831961	0.310455	1.16356	0.322052
AC007292.4	0.807444			0.34495					0.367485	0.251076						0.0705247			0.176446		0.176446				0.356247					0.594646	0.82383	0.495795	0.367485		0.443721								0.623024		0.443721	0.378614		0.275124
AC007292.6	1.71376	0.840018	1.83191	2.28983	1.42227	0.400636	1.44895	1.11774	2.10437	2.15383	2.00721	1.585	0.933637	1.44363	0.941194	0.555915	1.38963	0.454284	0.96354	0.933637	0.910803	1.00005	1.02866	1.25706	1.48034	0.0144976	0.201757	1.53109	1.51101	2.41953	2.50079	0.903095	1.72686	1.10441	1.18911	0.516128	1.01444	1.19542	1.79498	1.40061	0.660012	0.933637	1.42767	0.918464	1.62299	1.83191	0.322052	2.00361	0.604182
AC007292.7		0.38968	0.378614	1.28696	0.790837				0.585065	0.454284	0.985561			0.739941			0.871913		0.16363		0.774072	0.26316		0.864038	0.322052				0.201757				0.594646	0.82383			0.687133		0.275124		0.150686	0.38968			0.526184			0.799151	0.150686
AC007308.7						0.536153	2.80532
AC007312.3									0.704956																					0.687133																			0.176446
AC007318.5	0.790837	2.26007	1.18911	2.26007	1.61827	0.910803	1.20168	1.90308	2.28983	1.85602	1.00005	0.782505	1.6871	1.76132	1.88363	0.555915	2.93733	1.64619	1.72254	1.89531	1.23271	0.903095	1.07733	2.25398	1.18911	0.189164	1.65539	1.23887	1.23271	2.15708	1.53109	1.65539	2.12768	1.25706	2.03563	2.02506	1.76555	1.69601	1.6871	1.38963	2.29572	1.62299	1.26908	1.72254	1.9146	1.44363	1.11112	1.86791	2.81561
AC007319.1	1.10441		0.0705247	0.933637			0.495795					2.11443	0.0705247			0.790837			0.16363			1.0636							2.22033	2.00361		0.042784			0.214245								0.696096				0.0977481	0.042784
AC007322.1													0.0977481								0.137632
AC007322.7
AC007326.1			3.07726	1.09768	1.97457	0.251076	1.57534		2.40053	2.56566	1.56565	0.565692	0.613632	0.238915	0.722542			1.9146	0.16363			0.26316		1.36183	1.49573		0.748536	0.840018	1.63233	2.29867	1.92601	0.941194	1.02153	1.07045	2.05314		1.00728	1.25101	0.546055	0.941194	0.310455	1.42227	1.25706	0.585065		2.08071		0.765625	1.07733
AC007326.10	0.042784			0.0567235								0.0144976	0.0144976				0.0144976		0.0144976		0.042784		0.0144976					0.0567235		0.0144976	0.042784	0.0144976				0.0144976			0.0144976						0.0144976	0.0144976		0.0287099
AC007326.9				0.150686																										0.214245									1.12439				0.0842031					0.189164
AC007327.5	0.12446				0.176446														0.16363		0.111167				0.12446				0.495795										0.0977481									0.0977481
AC007327.6			0.16363																0.189164		0.65087				0.367485				0.433055									0.238915										0.516128
AC007349.4	0.176446	0.0977481	0.16363	0.807444	0.333534	0.214245			0.0842031	0.0567235	0.310455	0.275124	0.251076				0.137632		0.150686		0.713785				0.310455				0.042784	0.286996	0.739941	0.774072							0.12446				0.0567235			0.26316		0.815671	0.042784
AC007349.5	0.411534		0.137632	0.516128	0.604182	0.0705247			0.298782	0.0705247	0.0705247	0.238915	0.12446		0.16363	0.12446		0.0287099			0.782505				0.275124			0.322052	0.214245	0.400636	0.475177	0.475177			0.042784				0.286996				0.0977481	0.0977481		0.251076		0.613632	0.12446
AC007349.7	0.275124		0.111167	0.0567235	0.310455			0.201757	0.275124	0.176446	0.433055							0.150686	0.042784		0.495795				0.251076			0.150686	0.201757	0.669106	0.443721	0.42233							0.443721			0.042784	0.111167			0.286996	0.150686	1.19542	0.238915
AC007359.6																					0.0144976
AC007362.3					0.137632				0.604182					0.042784							0.0842031																											0.0842031
AC007364.1													0.26316								0.286996							0.516128
AC007365.1	0.0287099	0.0567235	0.0287099	0.34495		0.0567235			0.0287099	0.0287099	0.111167		0.0977481	0.0567235				0.042784	0.0144976		0.042784				0.0287099			0.042784		0.0567235	0.150686	0.0842031					0.042784		0.322052				0.0144976				0.0287099	0.0567235
AC007365.3	0.16363	0.0287099	1.12439	0.687133	0.910803	0.0842031		0.322052	0.238915	0.238915	0.516128	0.310455	0.0977481	0.12446	0.464783	0.0842031	0.042784	0.275124	0.0705247		0.42233	0.0287099	0.111167		0.34495		0.454284	0.464783	0.042784	0.137632	0.840018	0.356247				0.0842031	0.0977481		0.815671	0.26316	0.12446	0.214245	0.042784			0.0842031		0.864038	0.34495
AC007365.4	0.12446			0.356247					0.12446																					0.400636				0.16363
AC007381.2		0.0287099	1.18278	0.042784	1.05667	0.0287099	0.910803	0.275124		0.757126	1.15064			0.0567235	0.687133	0.275124	0.137632	1.38963		0.0977481	2.38134	0.275124	0.879794				1.4595	1.79911	0.042784	0.42233	0.992862	0.34495	1.28696	1.07045	0.0567235	0.485537			0.757126	0.0705247	1.09092	1.13755		0.333534	0.378614	1.53109	1.8197	1.32197	1.83998
AC007381.3	0.111167	0.0705247	1.43832	0.16363	0.790837	0.0842031	0.933637	1.12439	0.0977481	0.516128	0.831961	0.400636	0.251076		0.275124	0.176446	0.0977481	1.281	0.0287099	0.0977481	2.26007	0.238915	0.536153		0.0705247		1.11112	1.85204	0.0977481	0.411534	1.11112	0.443721	1.22039	1.30457	0.176446	0.38968	0.0705247	0.275124	0.879794	0.298782	0.765625	0.970923	0.333534	0.378614	0.687133	1.0636	1.37299	0.856081	1.60884
AC007383.3	3.21726	2.39785	3.16676	2.99463	2.9837	2.69827	2.13425	2.6323	2.55337	3.87187	2.61822	4.00537	4.39785	3.14571	2.91457	1.67361	2.77187	2.6645	2.91648	3.03564	3.07559	1.80325	2.43565	3.27506	4.50148	0.879794	2.63465	2.66905	3.58382	3.96536	2.76555	2.75277	2.40053	2.57531	2.68263	2.68483	3.09253	3.23575	2.29278	1.44895	2.38134	1.92984	2.8738	3.03213	3.01976	3.23575	4.21413	3.01792	2.43565
AC007383.4	0.546055		0.879794	0.12446	0.12446				1.49573	1.86791	0.516128						0.12446		0.895387	0.0705247	0.831961			0.189164				1.41689		1.0636					0.765625		0.226636	0.226636	0.815671		0.12446		0.454284		0.176446		0.201757	0.82383	0.0842031
AC007383.6													0.137632
AC007386.2	0.0705247	0.286996	0.0144976	0.16363	0.0567235				0.226636	0.12446	0.0567235	0.0287099	0.0144976		0.0977481	0.0287099		0.0144976	0.111167		0.0842031			0.0287099	0.0287099			0.0287099		0.042784	0.042784	0.0144976	0.0287099		0.042784	0.0144976	0.042784		0.555915				0.111167	0.042784	0.0842031	0.0287099		0.137632
AC007386.3	0.176446		1.13101	1.01444	1.04972				1.76979	0.411534	1.5898	0.669106	0.585065	0.0977481	0.774072	0.0977481	0.042784	0.678148	0.400636	0.12446	0.575411		0.042784		0.831961		0.137632	1.11112	0.887589	2.14082	1.46472	0.495795	0.176446	0.275124	0.378614			0.310455	2.85801	0.150686	0.176446	0.0977481	0.546055		0.150686	0.485537	0.0977481	1.82379	0.0705247
AC007386.4	0.12446		0.604182	0.933637	0.641648	0.201757	0.238915	0.42233	1.0427	0.38968	0.433055	0.137632	0.713785	0.0144976	0.992862	0.111167	0.201757	0.34495	0.623024		0.495795	0.475177		0.176446	0.546055		0.310455	0.137632	0.137632	0.660012	1.00005	0.433055	0.310455	0.333534	0.333534	0.790837	0.0705247	0.0567235	2.27799		0.150686	0.0842031	0.16363	0.526184	0.298782	0.286996	0.111167	1.91842	0.12446
AC007389.1	0.0567235								0.0567235		0.0705247		0.042784		0.042784						0.400636							0.189164
AC007389.2	0.516128												0.16363								1.5898							1.71815			0.286996	0.367485
AC007389.3	0.042784		0.0144976						0.0705247	0.0287099		0.12446	0.0144976	0.0144976		0.0144976		0.0144976	0.042784		0.137632				0.0287099			0.16363		0.042784		0.0287099							0.0144976									0.042784
AC007390.4													0.333534
AC007391.2													0.0705247
AC007392.3													0.111167
AC007392.4													0.111167								0.137632				0.0567235
AC007394.3													0.0567235
AC007395.3							0.286996												0.0567235
AC007395.4													0.0842031			0.0287099					0.176446
AC007403.2
AC007403.3
AC007405.4	0.137632		0.0144976	0.0144976	0.0287099					0.0144976			0.226636			0.0287099			0.0567235		0.378614	0.0567235	0.0287099					0.790837			0.042784					0.201757
AC007405.6	0.0705247												0.042784			0.16363	0.042784		0.042784	0.0287099	0.0705247		0.201757								0.0842031																0.0842031		0.0287099
AC007405.8	0.12446	0.042784	0.042784	0.137632					0.111167					0.0842031	0.0705247		0.0567235		0.38968	0.0705247	0.176446				0.0842031	0.226636														0.042784			0.0705247
AC007422.1																												0.0705247
AC007461.2													0.0287099	0.0705247
AC007463.2	1.93361		0.555915	1.6871	1.281	0.941194	0.26316	0.26316			1.59937	1.95983	0.189164		0.26316	0.613632	0.782505	0.111167			0.0567235	0.454284	0.641648				0.799151	1.34491	2.32199	2.04965	0.632353	0.585065	0.16363		2.26007	0.16363			1.15709	0.641648	0.137632	0.864038	1.17	2.15708	1.07733	0.475177	0.495795	1.18911	0.26316
AC007551.2	0.111167		0.12446		0.214245				0.111167	0.42233			0.0705247								0.176446		0.042784		0.275124						0.310455	0.150686			0.0842031			0.137632				0.042784						0.298782
AC007556.3																																																0.201757
AC007557.3
AC007559.1																									0.189164
AC007560.1		0.475177					0.310455							0.411534				0.26316																0.251076			0.226636			0.214245	0.495795		0.378614						0.238915
AC007562.1														0.0842031
AC007563.1	0.0144976											0.0144976																0.0144976			0.0144976																	0.0144976
AC007563.3																					0.12446
AC007563.4																												0.286996
AC007563.5																							0.0977481					0.150686								0.0842031
AC007566.10	0.411534	0.443721	1.32774	0.475177	1.08414	0.765625	0.214245	0.941194	1.63233	1.38413	2.56566	0.443721	1.18911	0.310455		0.799151		0.748536	2.25098	0.613632	0.464783	0.137632		1.02866	2.21413		0.400636	1.71815	0.505995	1.27506	1.79078	0.765625		0.367485	0.895387		0.322052	1.23271	1.88757	0.722542	0.0705247		1.00728			0.286996	0.042784	1.42227	0.322052
AC007568.1													0.275124								0.111167
AC007618.3	0.298782		0.0705247	0.042784																								0.111167		0.111167													0.189164					0.0977481
AC007620.3	0.895387		1.79078	2.41684	2.14406	1.46996		0.0977481	3.20325	3.77614	2.48287	1.80325	0.65087		0.739941		1.29874	1.57049	0.864038	0.0977481	3.20165	0.310455	0.604182	0.669106	1.48548			2.37577	1.62766	3.9174	2.56076	2.39785		0.485537	2.25707		1.42227	0.464783	1.53109	0.516128	1.28696	0.516128	2.45942			3.53851		2.2419	1.12439
AC007652.1
AC007677.2
AC007679.1																					0.0977481							0.176446
AC007679.3
AC007679.4	0.42233			0.26316	0.623024			0.765625	1.41151	0.0977481	0.632353	0.948698	0.0842031		0.65087				0.0705247		0.464783	0.16363			0.505995		0.443721	0.926076	0.0842031	1.54105	0.298782	0.111167		0.12446	0.687133				0.505995							0.757126	0.0842031	1.39514	0.238915
AC007680.2
AC007682.1												0.042784	0.0567235								0.111167							0.0287099			0.0144976
AC007740.1	0.042784												0.0144976								0.0287099											0.0144976
AC007742.3													0.322052								0.201757																								0.201757
AC007743.1	0.042784		0.0705247	0.0287099	0.34495	0.0977481		0.0567235	0.367485	0.38968	0.0977481	0.042784	0.16363	0.0705247	0.0287099	0.0287099		0.0705247	0.137632		0.378614	0.0287099	0.0567235	0.0144976	0.275124			0.137632	0.0287099	0.333534	0.176446	0.111167		0.0144976	0.12446		0.0705247	0.0705247	0.111167	0.0144976			0.111167		0.0567235	0.12446	0.0144976	0.286996	0.0705247
AC007750.5	0.0287099			0.201757			0.0144976		0.0287099		0.0287099								0.0567235		0.0144976									0.0144976					0.0144976				0.0842031				0.042784		0.0287099
AC007773.2	0.400636	0.238915	0.367485	0.0567235	0.189164			0.0977481	0.555915	0.111167	0.111167	0.275124	0.0287099	0.251076			0.137632	0.150686	0.0705247	0.189164	0.150686	0.226636	0.322052	0.238915	0.34495			0.516128	0.238915	0.150686	0.189164	0.0977481	0.176446	0.0977481	0.226636	0.0287099	0.226636	0.16363	0.0287099	0.042784	0.251076	0.189164	0.516128	1.02153	0.0705247	0.189164
AC007787.2	0.0567235		0.0144976	0.0287099	0.0144976		0.0144976	0.0567235	0.678148	0.16363	0.16363		0.0287099	0.0144976		0.0567235		0.042784	0.137632	0.0977481	0.0287099				0.226636					0.0842031	0.0842031	0.0144976	0.0567235						0.411534				0.0144976
AC007787.3	0.38968	0.0567235	0.0705247	0.238915	0.176446				1.86	0.807444	0.201757	0.0705247	0.0977481			0.150686		0.137632	0.848089	0.0977481				0.0705247	0.367485		0.176446	0.137632	0.042784	0.400636	0.333534	0.12446	0.238915	0.137632		0.201757			1.00005	0.0567235			0.251076		0.137632	0.0842031		0.12446	0.042784
AC007790.4	1.29874		1.09092	0.433055	1.84402	0.0842031	0.0287099	0.12446	1.23887	1.32197	1.19542	1.22656	0.38968	0.275124	0.111167	0.333534	0.150686	0.310455	0.604182	0.042784	0.722542		0.111167		1.08414		0.0287099	1.23271	0.669106	2.14732	1.72254	0.678148		0.189164	0.831961	0.356247	0.16363	0.0705247	0.757126		0.0567235	0.16363	1.18911			1.60884		1.52109	0.12446
AC007792.1	0.16363		0.176446	0.0977481			0.322052	0.575411	0.555915	0.298782	0.367485							0.137632	0.678148	0.0567235	0.678148				0.411534			0.464783	0.0842031	0.26316	1.31042	0.731261			0.251076	0.378614			0.433055		0.0705247		0.443721	0.516128		0.16363		0.333534
AC007795.1
AC007875.2	0.16363				0.111167				0.879794	0.782505	0.678148														0.298782						0.464783												0.0977481		0.0705247	0.176446		0.443721
AC007879.1											0.12446
AC007879.2	0.189164				0.34495					0.214245	0.226636	0.150686	0.0977481					0.042784	0.16363				0.238915		0.176446		0.12446	0.150686		0.16363		0.201757	0.0977481	0.042784	0.150686		0.111167				0.111167	0.176446	0.400636	0.16363	0.042784		0.0567235	0.333534
AC007879.3																																0.137632											0.150686
AC007879.4										0.12446	0.12446										0.0842031				0.0977481												0.111167											0.0705247
AC007879.5					0.475177				0.0977481	0.189164	0.251076		0.546055	0.111167				0.111167	0.042784	0.0705247	0.16363	0.042784		0.0567235	0.0977481			0.16363	0.16363		0.546055	0.042784			0.0842031								0.38968	0.176446		0.286996		0.322052	0.400636
AC007879.6										0.137632
AC007879.7			0.111167		0.12446			0.322052	0.111167	0.111167	0.275124		0.0977481			0.176446				0.042784	0.042784			0.226636	0.111167	0.0705247	0.12446		0.0705247		0.0567235	0.226636					0.042784				0.0705247	0.0705247	0.26316					0.0567235	0.111167
AC007880.1	0.042784	0.111167	0.042784	0.0287099	0.748536	0.0705247	0.0705247		0.696096	1.02866	0.367485	0.0144976	0.150686	0.454284		0.0144976	0.042784	0.214245	0.0144976	0.0144976	0.0567235		0.042784	0.0287099			0.722542	0.782505			0.226636	0.0287099	0.485537	0.34495	0.0567235	0.0567235	0.0287099	0.0842031	0.238915		0.310455	0.176446	0.042784	0.298782			0.0567235	0.26316	0.367485
AC007899.3	1.74422	1.43832	1.26908	1.93737	3.94955	2.2048	1.04972	2.45942	2.31615	1.26312	2.40604	2.81355	3.49315	0.790837	3.35196	0.137632	1.02153	1.62299	1.68262	1.56075	2.04965	1.52612	2.26308	2.2419	1.87583	0.150686	1.48034	1.71376	2.51852	3.35052	2.85198	1.70051	0.433055	1.31042	2.02151	2.31327	0.82383	0.632353	1.585	1.69601	0.856081	1.25706	3.0374	2.6276	1.47514	2.61353	2.38409	2.86793	1.16356
AC007906.1	0.926076	0.378614	1.51101	1.90308	3.04619	1.49063	0.16363	2.59214	2.26609	2.35899	1.48548	2.36463	2.34773	1.02866	1.32774	0.367485	1.00728	1.28696	1.25101	0.731261	1.25101	0.992862	1.10441	0.433055	1.56075		1.17	0.992862	2.53357	2.9355	2.55586	2.33056	0.111167	0.96354	1.65539	1.22656	0.641648	0.137632	1.60884	0.546055	0.34495	0.378614	0.856081	0.739941	1.02153	2.88167	1.05667	1.77404	0.748536
AC007919.18																																0.536153			0.748536													1.43302
AC007919.19	0.310455		0.0842031		0.0705247			0.226636	0.475177	0.137632		0.176446	0.411534	0.0842031							0.992862							0.594646		0.176446		0.286996																0.298782
AC007950.1													0.0567235																										0.176446
AC007950.2	0.201757		0.042784	0.454284	0.042784	0.042784	0.042784	0.0705247	0.464783	0.251076	0.201757	0.137632	0.26316	0.176446	0.214245	0.16363	0.16363	0.0705247	0.0842031	0.0287099	0.42233		0.0144976	0.150686	0.286996		0.0567235	0.333534	0.042784	0.214245	0.585065	0.189164	0.0144976	0.0567235	0.0144976	0.0842031	0.0567235	0.0287099	0.286996	0.042784	0.0705247	0.0567235	0.042784	0.137632	0.0287099	0.0977481	0.0144976	0.378614	0.0287099
AC007952.4				0.238915						0.0977481		0.454284	0.0567235		0.137632		0.0705247	0.042784	0.12446	0.0567235	0.378614	0.0567235			0.16363		0.042784	0.111167	0.333534	1.02153	0.0567235	0.150686		0.495795	0.214245		0.0287099	0.042784	0.0567235			0.111167					0.322052	0.251076
AC007952.5	4.39918	0.748536	2.50335	4.47053	0.16363	0.0287099	0.765625	1.39514	2.17637	3.09085	2.76129	5.50079	1.90308	1.10441	3.08582	2.55337	4.71091	2.53357	2.22961	0.333534	5.72354	2.17317	0.948698	2.56317	5.2906	0.275124	0.871913	4.96578	5.27726	6.23398	5.25622	3.91263	2.7887	3.41146	5.47996	1.70932	1.84806	1.48034	3.88558	1.25101	1.24493	2.45942	0.848089	1.79498	0.536153	0.948698	3.33348	4.49632	2.17637
AC007952.6	1.19542	0.0977481	0.623024	1.281			0.201757	0.546055	0.96354	1.29281	1.43832	3.73882	0.623024	0.26316	1.82379	1.14411	1.84402	1.43302	0.641648	0.137632	3.83185	0.594646	0.137632	0.970923	3.38131	0.0977481	0.189164	3.14243	3.51732	4.34199	3.36595	2.14082	0.400636	0.400636	2.40328	0.356247	0.970923	0.722542	2.56076	0.722542	0.322052	0.96354	0.310455	0.485537		0.0567235	1.20168	2.09088	0.848089
AC007966.1			0.0287099	0.0144976							0.443721			0.0287099					0.400636	0.042784				0.0567235	1.52109							0.0977481
AC007967.2
AC007967.4
AC007969.4		1.22039
AC007969.5	4.56559	5.66538	4.14572	4.42692	4.68591	5.15542	5.32843	5.42729	4.27058	3.85697	4.7522	4.62062	5.0883	5.33769	5.29577	4.30598	5.5317	5.08665	4.92553	5.63314	4.29136	4.16913	4.98456	5.78842	4.59338	2.94673	4.75596	4.51726	4.0461	3.85204	4.75759	5.13754	5.79883	5.71039	4.5141	5.8909	5.16796	5.60492	4.42892	5.93427	5.29168	5.83468	4.83491	5.41147	5.29168	5.00897	3.87383	3.62062	5.13171
AC008060.5										0.0842031
AC008060.7	3.73225			2.70487	3.45547	0.464783	0.042784		0.137632	0.613632	2.26007	3.03389	0.0287099		1.20168	0.0287099	2.30457	3.06528	0.0144976		0.887589	2.10099	1.27506	0.0705247	0.0567235		1.95612	3.55707	3.51476	6.20122	4.4542	2.69378	0.0287099	0.0144976	4.15544		2.01797		2.68483	1.00728	0.16363	0.713785	1.07733	4.02591	2.04965	3.01792	0.16363	2.72029	3.02502
AC008060.8																												0.16363
AC008063.2					0.16363					0.0567235
AC008065.1			0.16363						1.42227	0.137632	0.475177										0.485537		0.0977481	0.16363						0.856081					0.322052								0.251076			0.214245		1.15709
AC008067.2	0.310455				0.0567235								0.251076								0.585065							0.251076	0.042784		0.0842031
AC008069.1				0.0567235									0.0567235																0.0567235																		0.150686
AC008069.2
AC008072.1				0.0705247	0.042784								0.137632
AC008073.7				0.0287099					0.176446	0.042784			0.111167					0.0705247	0.0287099		0.150686							0.189164		0.189164	0.0567235	0.0977481											0.042784			0.0567235
AC008073.9				0.226636					0.840018	0.12446									0.042784					0.0842031				0.298782		0.16363	0.201757						0.111167		0.275124								0.214245	0.400636
AC008074.1				0.226636					0.623024	0.26316	0.111167	0.251076	0.623024				0.298782	0.251076	0.226636	0.042784				0.0977481						0.176446	0.0842031	0.12446	0.111167		0.310455	0.226636	0.042784		0.464783		0.201757					0.333534	0.0567235	0.238915
AC008074.3									0.310455	0.505995	0.0842031		0.0842031	0.0705247					0.111167				0.0567235	0.111167							0.137632	0.042784					0.0287099			0.0287099
AC008074.4														0.0287099
AC008074.5									0.604182	0.34495	0.176446		0.0842031	0.111167					0.0567235						0.367485						0.150686	0.201757		0.0567235													0.0842031		0.0567235
AC008079.10	0.214245	0.0705247	0.660012	0.322052	0.536153	0.26316	0.378614	0.251076	1.02153	0.660012	0.704956	0.16363	0.454284	0.042784	0.411534	0.111167	0.111167	0.238915	0.678148	1.07045	1.07733	0.275124	0.0705247	0.042784	0.34495	0.0144976	0.150686	1.44895	0.189164	0.765625	0.748536	0.585065	0.0977481	0.0842031	0.411534	0.150686	0.176446	0.12446	1.29281	0.150686	0.310455	0.310455	0.722542	0.0842031	0.856081	1.23271	0.65087	1.63694	0.16363
AC008079.9					0.0567235		0.0144976		0.0705247		0.0287099		0.0287099								0.0144976	0.0977481						0.0287099		0.042784	0.0287099												0.0567235		0.042784		0.0287099	0.286996
AC008088.4	0.111167			0.226636			0.0842031	0.137632	0.356247	0.201757	0.585065	0.042784	0.411534	0.189164		0.137632	0.0287099	0.176446			0.214245	0.150686	0.286996					0.34495		0.26316	0.275124	0.176446	0.201757	0.0705247	0.042784			0.0705247	0.189164		0.0705247	0.201757	0.0287099	0.201757				0.0842031	0.042784
AC008103.4			0.111167	0.0144976	0.12446				0.042784	0.0705247	0.298782		0.12446						0.0705247		0.150686				0.0287099		0.042784	0.378614			0.150686	0.0567235					0.0144976		0.0567235				0.0842031					0.137632
AC008132.13	0.16363	0.0705247	0.0144976	0.0144976	0.0842031		0.0144976		0.0705247	0.0287099	0.0287099	0.042784	0.378614	0.0287099	0.0705247			0.0287099	0.0144976		0.411534		0.042784		0.0287099		0.0287099	0.555915	0.042784	0.0287099	0.042784	0.0977481					0.0287099	0.0567235	0.378614	0.042784	0.0144976	0.0287099	0.0144976			0.0567235	0.042784	0.0977481	0.0144976
AC008132.14										0.12446												0.0567235
AC008132.15	0.176446			0.201757	0.0705247		0.0842031		0.0977481				0.214245	0.0287099	0.286996			0.0287099	0.251076	0.238915	0.201757									0.0567235	0.0287099	0.0705247			0.042784				0.16363	0.0144976			0.111167		0.201757	0.0705247	0.0144976	0.34495
AC008154.4									0.286996
AC008155.1	0.926076			0.536153	0.443721								0.765625								1.33921							1.92225				0.575411											0.400636			0.238915	0.12446	0.176446
AC008155.2												0.378614
AC008171.1							0.604182						1.22039															1.281
AC008175.1																					0.0144976
AC008264.4	0.189164		0.454284	1.19542	0.367485			0.367485	0.356247	0.546055	0.604182		0.310455		0.623024	0.433055			0.505995		1.05667	0.0705247	0.0842031		0.333534				0.111167		0.201757	0.251076		0.0842031			0.286996	0.111167	1.77404	0.42233			0.111167			0.189164		1.27506	0.16363
AC008265.2	0.0842031			0.137632	0.0144976											0.0144976	0.0287099				0.111167							0.042784															0.0287099
AC008268.1						0.0567235																						0.189164
AC008268.2				0.0144976					1.98189	0.565692							0.0287099	0.0287099	0.0144976		0.0567235			0.641648	0.516128					0.042784	0.0287099						0.310455	0.150686								0.042784		0.0144976
AC008269.2				0.0842031		0.111167			0.150686			0.189164						0.0567235							0.0705247					0.12446									0.111167	0.0842031								0.111167
AC008271.1										0.0144976											0.042784							0.0705247			0.0287099	0.0842031								0.0144976
AC008277.1	0.475177		0.400636	0.042784	0.623024	0.0287099		0.0842031	0.475177	0.0977481	0.713785	0.189164	0.42233	0.137632				0.0705247	0.150686		0.189164	0.0842031	0.0567235	0.0705247		0.137632		0.150686	1.40602	0.903095	0.26316	0.704956		0.0144976	0.226636	0.201757	0.16363		1.17				0.16363			0.111167		1.87191	0.0287099
AC008278.2		0.16363												0.275124						0.0567235															0.12446
AC008278.3																																																0.0705247
AC008280.1			0.594646	0.0977481	0.298782				1.08414	0.0977481	1.08414			0.16363			0.251076				0.251076				0.137632			0.443721		1.55092	0.310455				0.12446				0.111167				0.495795					0.864038	0.0705247
AC008280.3			0.411534	0.565692			0.16363		1.51101	1.0427	0.378614			0.565692		0.774072			0.042784		0.687133									0.978248			0.0144976	0.150686		0.12446	0.887589		0.0705247	0.176446	0.42233						0.0287099	0.367485
AC008281.1														0.0567235							0.0705247
AC008427.2											0.0977481						0.12446				0.0705247								0.042784	0.12446	0.0842031	0.0567235			0.16363								0.26316	0.137632		0.0842031
AC008440.10			0.042784	0.0567235	0.367485				1.03571	0.0567235	0.42233	0.298782	0.275124		1.55092		0.150686	0.0842031			0.16363		0.16363	0.0842031			0.454284		0.251076	0.669106	0.0977481			0.12446	0.0705247				0.38968		0.042784	0.150686	0.411534			0.0977481	0.111167	0.333534	0.16363
AC008440.5			0.0977481							0.137632								0.0842031			0.189164									0.310455					0.150686		0.0842031				0.0842031					0.251076		0.322052
AC008565.1
AC008592.3	0.411534		0.546055	0.546055	0.536153	0.214245	0.0842031	1.50083	0.286996	0.189164	0.495795	0.632353	0.333534	0.526184			0.238915	0.286996	0.454284		0.251076	0.505995			0.774072			1.16356	0.310455	0.464783	1.10441	0.815671		0.298782	1.02153	0.286996	0.322052	0.34495	0.111167	0.0567235	0.0705247	0.176446	0.0977481	0.26316	0.0567235	0.298782	0.16363	0.641648	0.0705247
AC008592.4				0.546055	0.176446											0.226636	0.0705247		0.16363								0.275124				0.378614																	0.433055
AC008592.5	0.150686		0.0287099	0.378614			0.042784		0.0705247						0.137632	0.12446			0.189164																					0.176446	0.137632							0.322052
AC008592.7																																			0.0705247
AC008592.8				0.871913	0.26316	0.137632		0.201757			0.238915	0.16363	0.0567235						1.75279		0.16363						0.0567235			0.310455			0.0977481	0.26316	0.150686		0.150686	0.0567235				0.042784	0.176446		0.16363			0.38968
AC008686.1																																							0.137632
AC008694.2			0.111167					0.516128					0.298782
AC008694.3				0.251076					0.137632												0.238915
AC008697.1	0.0705247	0.0567235	0.042784	0.0842031		0.0977481	0.0287099		0.226636	0.0144976			0.310455	0.238915	0.0977481			0.0144976	0.0287099	0.0567235	0.0705247	0.0144976	0.042784	0.042784	0.378614	0.0144976	0.367485	0.12446		0.16363	0.137632	0.12446	0.0977481	0.0705247			0.0705247		0.111167			0.0567235	0.137632	0.137632		0.0842031	0.0287099		0.12446
AC008703.1				0.0144976	0.0144976				0.042784					0.0144976															0.0144976	0.137632		0.0287099																0.0287099
AC008746.10	0.34495		0.226636	1.00728	0.799151		0.0705247		0.12446	0.546055	1.00005	0.669106	0.454284				0.201757	0.933637	0.0567235		0.201757	0.0842031	0.0567235				0.189164	1.85204	0.475177	1.24493	1.14411	0.948698		0.150686	0.632353				0.0977481	0.251076	0.201757	0.42233	0.978248	0.713785	0.201757	0.454284		0.333534	0.333534
AC008746.12	0.992862		2.22654	1.07733	0.978248	0.0977481	0.0567235		3.52106	2.29278	2.17317	0.910803	0.0977481	1.14411		0.26316	0.0567235	0.687133	0.356247	0.111167	0.516128	0.594646	0.565692	0.275124	0.970923		0.632353	2.5286	0.594646	2.55827	1.81562	0.0705247	0.443721		0.356247	0.176446	0.226636	0.356247	1.42767	0.137632	0.275124	0.555915	1.21417	0.26316	0.16363	0.201757	0.0842031	1.47514	0.356247
AC008746.3			0.871913	0.485537	0.864038				1.85602	1.54105	0.871913	0.516128	0.12446	0.526184	0.189164	0.333534		0.34495	0.585065	0.111167	0.38968	0.555915		0.0842031	0.275124		0.641648	0.687133	0.411534	1.65997	1.35622	0.505995			0.226636			0.454284	0.864038	0.111167	0.0842031	0.516128	0.536153	0.176446		0.298782	0.16363	0.910803
AC008746.5			0.546055		1.48548				3.40738	1.61355				1.07733	1.73987		1.32774								1.15709			0.96354	0.454284	1.13755								0.42233	1.43832	0.286996		0.594646	0.887589		0.34495			0.871913
AC008746.9			0.111167	0.613632			0.286996	1.17			0.322052						0.16363	0.226636	0.613632	0.111167																			0.214245	0.189164						0.275124
AC008753.3					0.226636												0.555915				0.748536														0.731261								1.1764					1.72254
AC008753.4	0.464783			0.38968			0.42233		0.322052	0.111167			0.443721		0.565692	0.400636	0.0977481		0.214245		2.12105	0.848089	0.286996				0.0977481	2.44895	0.189164	2.09088	0.176446		0.16363		0.485537				1.53109		0.0705247		2.04616			0.176446		2.22347	0.137632
AC008753.6		0.322052	0.660012	0.378614	0.696096	0.443721	0.0705247		0.485537	0.411534		1.17	0.0842031		0.475177		0.356247	0.495795					0.12446	0.310455	0.356247		0.678148	0.411534	0.356247	0.757126	0.799151	0.0977481			0.38968	0.26316	0.475177		0.864038	0.400636	0.111167	0.433055	0.687133	0.782505	0.16363	0.505995	0.214245	0.378614
AC008781.7																																0.12446																0.150686	0.0705247
AC008810.1
AC008834.1												0.12446																	0.12446						0.0567235
AC008834.2
AC008850.3	0.526184		0.286996	0.613632	0.475177	0.275124	0.111167		0.356247	0.12446	0.613632	0.879794	0.322052		0.454284			0.310455	0.38968		0.16363	0.201757			0.485537			1.10441	0.400636	0.585065	1.70494	0.485537	0.189164		0.16363				1.05667				0.333534			0.799151	0.111167	0.604182	0.0842031
AC008906.1
AC008937.2	0.0842031		0.238915	0.400636	1.09768	0.12446			2.03563	1.26312	0.555915		1.09092	0.275124			0.042784		0.042784		0.0705247				0.585065			0.26316		0.150686	0.411534	0.0567235	0.150686	0.275124			0.214245				0.0705247		0.150686			0.189164		0.356247
AC008937.3		0.176446	0.0977481	0.0842031	0.042784	0.111167			0.985561	0.238915	0.238915	0.16363	0.275124	0.201757			0.0287099	0.137632	0.0977481	0.0567235	0.201757				0.378614		0.111167		0.0287099		0.0705247	0.0705247		0.0705247	0.0705247		0.042784		0.356247		0.0977481		0.0567235			0.16363	0.0287099	0.378614
AC008940.1				0.0287099	0.16363				0.226636	0.042784									0.0287099									0.0977481										0.042784
AC008982.2	1.77404	0.495795	1.81154	1.85204	2.52612	0.831961	0.704956	1.03571	1.50083	1.57049	2.47253	1.5802	2.28689	1.09092	1.22656	0.641648	0.660012	0.42233	1.89531	0.201757	1.79078	0.790837	0.251076	0.411534	2.6645	0.0567235	1.19542	1.05667	1.76979	3.11604	2.55586	1.36183	0.978248	0.782505	2.25707	1.27506	1.19542	0.65087	2.57772	0.367485	0.941194	0.214245	2	1.13101	1.57534	2.62065	0.739941	3.33204	0.790837
AC008984.2		0.0287099		0.042784		0.150686			0.275124	0.137632	0.0705247	0.042784	0.782505		0.042784		0.0567235	0.0287099	0.0144976		0.111167			0.0842031	0.0287099	0.16363	0.189164	0.176446	0.111167		0.12446	0.0977481	0.189164	0.286996	0.042784	0.0287099	0.16363	0.0144976	0.042784	0.0144976	0.0144976		0.042784			0.0567235		0.0977481
AC008984.5																															0.214245						0.0842031
AC008984.6					0.0287099				0.042784	0.0567235								0.0144976							0.042784			0.0705247	0.042784		0.12446			0.0144976					0.0567235							0.042784
AC008984.7									0.16363	0.111167			0.34495												0.150686	0.0842031								0.0705247
AC008985.1	0.26316		0.226636	0.150686	1.17	0.0705247	0.0705247	0.042784	1.69159	0.895387	0.585065	1.13755	0.713785	0.0977481	0.333534	0.0567235	0.12446	0.16363	0.42233	0.0842031	1.02153	0.16363	0.0705247	0.0842031	0.356247	0.0705247	0.0705247	1.13101	0.505995	1.40602	1.19542	0.555915	0.0705247	0.042784	0.42233	0.0287099	0.0842031	0.042784	1.98914	0.0567235	0.0144976	0.150686	0.38968	0.0287099	0.0287099	0.704956	0.042784	1.25101	0.0287099
AC008991.1
AC008992.1																					0.111167
AC008993.2	1.281	0.275124	2.03563	1.71376	2.35618	0.111167	0.310455	0.941194	2.84604	1.64156	2.03216	1.76132	1.93737	1.72686	0.840018	0.433055	0.516128	1.0636	1.33347	0.411534	1.13755	0.65087	0.367485	0.38968	2.21413	0.632353	1.07045	2.2419	1.56075	2.86198	2.42498	1.31622	0.226636	0.871913	1.45422	0.641648	0.895387	0.970923	1.02866	0.613632	0.189164	0.65087	1.13101		0.0977481	1.78247	0.774072	1.78247	0.669106
AC008993.3																																																	0.0705247
AC009005.2	1.82379	1.55092	1.50595	0.687133	1.44895	3.11267	2.15383	0.739941	1.39514	0.790837	1.11774	1.08414	1.31042	3.22806	0.933637	1.63233	1.18278	2.46466	1.56565	2.15383	0.895387	0.774072	1.98914	0.910803	0.238915	1.12439	1.92984	0.956147	1.24493	2.4777	0.978248	1.42227	2.04616	1.86791	2.15708	0.739941	1.72254	1.70932	2.32775	2.15708	1.97823	1.76132	2.64153	1.28696	0.623024	0.985561	0.275124	0.150686	1.48548
AC009014.3	0.0977481					0.0144976			0.275124	0.0977481	0.0287099		0.0567235	0.0144976			0.0287099	0.042784	0.0144976		0.0144976				0.0287099			0.042784		0.042784	0.0287099	0.0567235	0.0287099						0.176446
AC009022.1	0.34495		0.0705247	0.111167					0.485537	0.12446									0.226636	0.137632					0.454284				0.0977481	0.546055					0.400636				0.485537									1.04972	0.0842031
AC009052.12									0.275124	0.201757							0.176446
AC009060.2	0.731261		0.807444	0.333534	0.555915		0.176446		0.669106	1.10441		0.214245	0.111167	0.378614			0.111167		0.594646		1.26908	0.251076		0.189164	0.176446		0.0977481	1.76979		0.34495	1.20797	0.464783			0.565692			0.333534	0.948698	0.238915	0.0705247	0.0705247	0.575411				0.0977481	1.00728	0.238915
AC009065.4																0.910803										0.903095								0.505995			2.50335	2.47515				0.367485
AC009095.4	1.18278	0.42233	1.53613	2.2419	2.33914	0.594646	0.201757	0.739941	2.9449	2.20167	2.11105	1.57534	2.02151	0.731261	1.19542	0.111167	0.356247	0.731261	0.848089	0.0842031	1.84402	0.65087	0.275124	0.322052	1.97092	0.0842031	0.0977481	1.76555	1.31042	2.86595	2.4568	1.68262	0.286996	0.322052	1.70051	1.10441	0.322052	0.298782	2.46466	0.137632	0.42233	0.367485	1.51101	0.485537	0.454284	2.31911	0.687133	2.72471	0.286996
AC009110.1
AC009120.10	0.526184		0.0977481	0.137632	0.0842031				0.333534		0.411534		1.20168	0.176446		0.0842031		0.0567235	0.0977481		0.739941				0.111167	0.214245		0.782505	0.0705247		0.238915		0.12446		0.0977481				0.333534							0.12446	0.0705247	0.604182
AC009120.11	0.26316		0.34495	0.411534	0.26316	0.378614	0.150686	0.333534	0.516128	0.26316	0.632353	0.0977481	1.11112	0.0705247	0.333534	0.238915	0.0287099	0.189164	0.632353	0.0567235	0.903095	0.137632	0.0705247	0.111167	0.310455		0.189164	0.454284	0.275124	0.34495	0.887589	0.298782	0.0567235	0.0287099	0.226636	0.0842031	0.0287099	0.0705247	0.704956	0.0842031	0.0144976	0.042784	0.790837		0.16363	0.565692	0.0567235	0.926076	0.042784
AC009120.3	1.04972	0.12446	1.94492	0.926076	2.10775	0.251076	0.189164	0.641648	2.79701	2.20167	1.41151	1.17	2.08751	0.575411	0.298782	0.12446	0.251076	0.815671	1.25101	0.505995	1.32197	0.322052	0.111167		0.871913		0.367485	2.6645	0.941194	3.07894	2.52356	1.72254	0.12446		0.696096	0.536153	0.356247	0.286996	2.18588	0.16363	0.238915	0.275124	1.62299	0.214245	0.367485	1.07045	0.739941	2.11774	0.333534
AC009120.4	0.333534		0.546055	0.485537	0.201757		0.0842031	0.546055	1.05667	0.356247	0.34495	0.238915	0.887589	0.400636	0.879794		0.678148	0.286996	0.42233	0.16363	0.0977481	0.201757	0.137632	0.333534	0.042784		0.378614		0.565692	1.08414	1.44363	0.298782		0.443721	0.12446		0.0567235	0.0977481	1.20168			0.111167	1.03571		0.238915	0.641648		1.65539	0.189164
AC009120.5	0.831961		2.46204	1.07733	2.06355	0.887589	0.367485	0.411534	3.5248	3.01082	2.39785	0.926076	2.00361	1.20168	1.11112	0.189164	0.464783	0.96354	1.69159	0.0842031	1.60413	0.799151	0.226636	0.16363	1.59937		0.505995	2.54599	1.41689	3.73012	2.64153	1.87583	0.298782	0.251076	1.73987		0.739941	0.565692	1.79498	0.322052	0.367485	0.704956	1.94862	0.641648	0.333534	1.77404	0.748536	3.27945	0.831961
AC009120.6	2.28983	1.57049	3.8866	2.96162	4.21101	1.67361	2.10099	2.13425	4.9896	4.78659	4.02413	2.9203	3.31179	2.7225	2.31327	0.757126	1.74851	2.41953	2.90495	1.27506	3.10772	2.25707	1.39514	1.89919	3.24791	0.0842031	2.56807	4.06951	2.57048	5.4482	4.55027	3.46993	1.15064	1.0427	3.40738	1.65539	2.03216	1.95612	3.75381	0.879794	1.4595	1.78247	3.61354	1.79498	1.18911	3.40466	2.25098	4.25627	1.97823
AC009120.8				0.189164									0.137632						0.042784		0.42233							0.34495	0.0567235										0.0842031									0.0842031
AC009120.9									0.12446										0.0287099
AC009133.15																																										0.111167
AC009133.17	0.443721	0.042784	0.16363	0.201757	0.555915			0.0977481	0.782505	0.38968	0.38968		0.0567235	0.0705247	0.333534	0.0977481	0.0144976	0.0144976	0.0567235		0.367485	0.111167	0.0287099	0.0144976	0.137632		0.201757	0.632353	0.0977481	0.411534	0.310455		0.0287099	0.189164	0.12446	0.176446	0.042784	0.0144976	0.251076	0.0567235	0.0287099	0.111167	0.378614	0.12446	0.0705247	0.201757	0.0144976	0.16363	0.111167
AC009133.21	0.536153		1.92601	1.62766	2.03563	1.57534	1.07045	0.604182	3.31908	2.22961	3.13756	1.86399	1.76555	2.72471		1.03571	0.933637	1.91842	1.29874	1.13101	1.05667	1.20168	1.12439	0.585065	1.67361		1.31042	2.27204	1.86399	2.38409	2.42229	2.7463	1.81562	1.68262	2.71588		1.69601	1.0636	2.22347	0.411534	1.51608	1.52109	0.903095	1.08414	0.201757	1.52612	0.790837	1.78247	1.09768
AC009133.22		0.985561			0.0287099			0.176446		0.150686					0.0144976		0.12446			1.07045																0.782505		0.669106											0.310455
AC009133.24																														0.214245
AC009134.1										0.176446																				0.42233													0.16363
AC009158.1	0.0977481												0.0287099			0.137632					0.0842031										0.0977481	0.042784
AC009161.1																																					0.443721
AC009166.5																	0.0705247				0.0977481														0.176446
AC009166.7	0.0144976				0.0144976					0.0144976											0.0287099							0.0842031	0.0287099			0.0144976			0.042784											0.0144976
AC009227.2									0.0144976				0.201757								0.0705247							0.0842031				0.0287099
AC009228.1				0.411534					0.536153	0.0977481	0.623024	0.485537					0.150686	0.575411	1.00005	0.505995	1.83191				0.505995					1.46472	0.933637	0.400636					0.411534		0.505995			0.310455	0.400636		0.678148	0.585065	0.150686	2.17637
AC009229.5													0.0567235															0.137632
AC009234.1																					0.16363											0.042784
AC009236.2																																					0.150686									0.0977481
AC009237.10																					0.0977481							0.176446
AC009237.11			0.0705247		0.12446									0.0705247
AC009237.13
AC009237.16																																																0.150686
AC009237.17								0.150686					0.16363								0.12446									0.12446	0.0842031	0.0977481		0.12446	0.0567235
AC009237.2																												0.201757
AC009237.4
AC009237.5																																0.150686
AC009237.8	0.0705247			0.0144976	0.189164			0.0567235	0.0567235	0.042784	0.042784	0.042784	0.0567235	0.669106		0.0287099		0.042784			0.150686		0.0287099		0.137632			0.433055	0.0287099	0.565692	0.214245	0.0287099		0.042784	0.0287099		0.0144976					0.0144976		0.0977481	0.0144976	0.0705247	0.0144976
AC009238.7								0.150686					0.16363								0.12446									0.12446	0.0842031	0.0977481		0.12446	0.0567235
AC009238.8
AC009245.3	0.669106	1.04972	0.807444	0.970923	1.10441	0.464783	0.298782	0.400636	0.948698	1.02866	0.722542	0.65087	0.565692	0.505995	0.632353	0.275124	1.19542	0.713785	0.790837	0.748536	1.08414	0.333534	0.12446	0.871913	0.704956	0.333534	0.739941	0.367485	0.660012	0.34495	0.831961	0.594646	0.748536	0.895387	0.840018	0.782505	0.585065	0.443721	0.871913	0.774072	0.941194	0.475177	0.623024	0.411534	0.722542	0.871913	0.464783	0.464783	0.604182
AC009262.2									0.96354	0.895387																																						0.0842031
AC009263.2				0.0144976					0.0705247										0.0144976		0.0287099				0.0287099			0.0567235	0.0144976	0.0567235
AC009264.1	0.0567235				0.0567235							0.0567235	0.333534								0.310455				0.0287099			0.0287099				0.042784								0.0567235
AC009274.6			0.0705247					0.367485	0.748536	0.34495			0.310455						0.0842031		0.16363							0.910803		0.310455	0.189164												0.411534					0.26316	0.0842031
AC009299.1
AC009299.2	0.0842031		0.26316	0.111167	1.02866	0.201757			0.748536	0.443721	0.918464	0.0977481	0.251076	0.189164		0.0287099		0.189164	0.485537		0.660012	0.310455			0.042784	0.0144976	0.0287099	0.310455		0.26316	0.731261	1.0636							0.807444	0.137632	0.0705247	0.042784	0.16363			0.12446	0.356247	0.298782
AC009299.3	0.238915	1.29874	1.26312	0.0144976	3.02502	2.55827	0.111167	0.356247	2.76982	1.75709	2.56317	0.464783	1.76979	2.73983	0.613632	1.25101	0.298782	2.17637	0.201757	0.0567235	0.34495	2.30457	1.63233	0.111167	0.137632	0.0144976		0.0977481	0.322052	0.378614	2.6893	3.22958		0.0144976	0.201757	1.71376	0.536153	0.0287099	1.65997	1.19542	2.8738	2.79915	0.918464	0.214245	0.0144976	0.0287099	2.14082	0.137632	0.238915
AC009299.4			0.0567235	0.111167	0.042784							0.16363	0.12446								0.310455							0.565692			0.137632								0.150686								0.042784	0.0977481
AC009299.5	0.275124	0.933637	1.09768	0.400636	1.35622	0.176446	0.678148	2.83193	1.09092	0.848089	0.799151	0.12446	1.00005	0.879794	0.632353		0.0977481	1.281	1.37299	0.495795	0.848089	0.176446	0.807444	0.111167	0.137632		0.443721	1.29874	0.713785		0.65087	0.731261	2.11443	1.24493	0.516128	1.85602	0.454284	0.0977481	0.443721	0.704956	0.575411	0.65087	0.367485		1.00005	0.748536	2.44895	1.90308	0.985561
AC009302.2		0.0705247	0.0977481	0.12446	0.286996		0.176446				0.26316	0.16363	0.367485	0.16363				0.0842031	0.26316	0.0842031			0.0977481		0.632353		0.12446		0.238915									0.12446		0.137632	0.16363		0.12446		0.0842031		0.12446		0.16363
AC009303.1	0.214245		1.47514	0.895387	1.11112		0.137632	1.10441	0.722542	0.0705247	2.04267	1.04972	0.322052	0.137632	0.356247		0.214245	0.042784	0.16363		0.555915	0.298782	0.333534	0.042784	0.604182		0.111167	0.111167	1.14411	2.69159	1.19542	0.251076	0.12446	0.34495	0.546055	0.189164	0.111167	0.042784	0.790837	0.137632	0.137632		0.678148	0.12446		0.856081	0.275124	2.70047	0.831961
AC009303.2	0.765625	1.36183	1.42767	1.36183	0.238915	0.214245	2.07727	3.04267	0.815671	0.575411	1.13755	0.948698	0.464783	0.713785	0.807444	0.739941	1.43832	0.505995	0.864038	0.840018	0.555915	0.970923	1.44363	0.356247	0.815671	0.214245	0.739941	0.367485	2.00721	2.14082	0.713785	0.275124	1.29874	0.26316	1.01444	1.99281	0.310455	0.0144976	0.604182	2.31615	1.76555	0.433055	2.38684	1.22656	1.19542	1.18911	1.47514	2.92603	1.76555
AC009303.3			0.367485	0.12446	0.137632				0.201757						0.367485														0.411534	0.333534	0.400636		0.201757		0.322052			0.12446	0.16363							0.38968	0.214245	0.632353
AC009305.1	0.189164		0.150686							0.12446															0.176446			0.286996		0.310455									0.604182
AC009310.1
AC009312.1
AC009313.1													0.251076								0.34495
AC009313.2										0.0144976	0.0705247		0.0144976															0.0977481				0.0287099
AC009336.19																					0.042784																									0.0144976
AC009362.2																					0.378614																											0.111167
AC009365.4									0.0705247											0.0705247																			0.042784
AC009403.2	1.43832	1.76555	2.09088	0.731261	1.89919	0.864038	1.97457	0.731261	3.24031	2.31911	2.26609	1.51101	2.75916	3.01082	1.281	0.948698	0.722542	2.23268	1.24493	1.21417	2.01797	1.71376	1.91078	2.38409	3.27945	0.641648	3.13259	3.06528	1.14411	2.72904	3.4542	2.12437	1.585	1.15709	2.64389	2.71588	3.29866	2.67588	0.765625	0.985561	2.88366	2.65768	2.7929	1.92984	0.790837	1.31042	1.11774	1.35055	2.70487
AC009404.2	0.546055	0.0287099	0.623024	1.40061	0.604182	0.26316	0.189164	2.00721	1.75279	1.15064	0.65087	0.613632	1.83998	0.378614	0.575411	0.34495	0.12446	0.251076	1.91842	0.0705247	0.871913	0.454284	0.322052	0.238915	0.985561		0.150686	0.774072	0.687133	0.96354	1.09092	0.238915	0.286996	0.201757	0.799151	0.555915	0.275124	0.201757	0.956147	0.356247	0.214245	0.0842031	1.40602	0.12446	0.201757	0.464783	0.65087	1.55092	0.378614
AC009410.1																															0.0705247
AC009411.2
AC009413.2		0.12446			0.111167							0.137632		0.12446	0.201757	0.275124	0.0977481		0.0705247											0.696096						0.0842031				0.111167		0.0705247						0.12446
AC009414.1	0.137632
AC009473.1			0.322052	0.0842031	0.604182				0.696096	0.632353	0.251076	0.322052	0.042784	0.201757				0.0287099			0.176446	0.0287099	0.189164	0.111167	0.310455			0.226636		1.35055	0.505995			0.0287099	0.150686	0.298782	0.333534	0.433055			0.0842031	0.189164		0.12446	0.0567235		0.378614	0.298782	0.298782
AC009474.1													0.0144976								0.150686							0.042784
AC009477.7
AC009480.3	0.150686																								0.38968						0.310455	0.214245
AC009480.4													0.443721
AC009487.4																													0.226636
AC009487.5											0.0567235	0.137632
AC009487.6	0.0842031	0.042784	0.16363	1.02153	0.475177	0.12446		0.443721	0.286996	0.201757	0.42233	0.0842031	0.678148	0.0287099	0.12446	0.189164	0.12446	0.16363	0.790837	0.0977481	0.42233	0.150686	0.0144976	0.042784	0.189164	0.0144976	0.0144976	0.298782	0.176446	0.26316	0.739941	0.669106	0.0144976	0.0705247	0.12446	0.0287099	0.0144976	0.0287099	0.433055	0.0567235	0.0287099		0.0842031	0.0287099	0.275124	0.632353	0.0705247	0.687133	0.12446
AC009494.3																		0.696096												0.722542																		0.189164
AC009495.2			2.38409	0.0977481	0.555915	0.38968	0.433055	0.356247	0.333534	0.111167	1.55587	0.150686	0.137632		0.226636	0.201757	0.12446	0.0287099	0.042784		0.189164			0.042784	0.16363		0.495795	0.585065	0.189164		0.238915								0.042784				0.275124		0.0567235	0.400636	0.333534	2.51605	0.0977481
AC009495.3			0.0842031	0.189164	0.34495				0.111167	0.0705247	0.485537		0.12446				0.12446						0.0977481		0.201757								0.201757	0.26316					0.16363				0.189164			0.111167	0.0567235	0.0842031	0.042784
AC009495.4					0.678148				0.176446						0.0977481				0.12446						0.176446					0.298782																0.333534			0.150686
AC009498.1
AC009500.2												0.214245
AC009501.4	0.34495	0.0977481	0.238915	0.286996	0.189164		0.176446		0.985561	0.641648	0.0977481	0.0567235	0.26316	0.0567235		0.042784		0.12446	0.111167		0.669106		0.0144976		0.111167		0.0144976	0.748536	0.0567235	0.739941	0.333534	0.12446			0.137632		0.0287099		0.0287099	0.0567235		0.0287099	0.0842031			0.16363	0.0287099	0.400636	0.0705247
AC009502.1	0.0567235								0.0567235				0.111167	0.111167							0.0567235											0.0842031
AC009502.4	0.226636			0.0144976	0.042784	0.0144976			0.310455	0.0977481		0.0977481	1.11112	3.09765							0.565692							0.546055	0.0144976		0.12446	0.137632
AC009505.2	0.111167		0.298782		0.238915			0.367485	1.38963	0.251076	0.678148	0.0567235	0.333534	0.176446			0.0567235	0.176446	0.214245		0.34495		0.042784		0.356247		0.0842031	0.790837	0.0287099	1.29874	0.378614	0.38968	0.275124	0.0287099	0.443721	0.26316	0.201757	0.322052	0.713785		0.26316	0.111167	0.475177		0.111167	0.495795	0.26316	0.536153	0.042784
AC009505.4			0.0567235							0.0977481											0.12446				0.137632														0.310455
AC009506.1	1.15709	0.895387	2.06355	2.08751	1.56565	1.22039	2.15057	2.37577	2.11105	2.46466	2.08071	1.60413	0.871913	1.97092	2.01082	0.956147	1.41151	1.79498	1.11774	1.40602	0.903095	0.948698	1.75709	1.76979	1.03571	0.505995	2.30457	2.46204	1.11774	2.23268	3.6029	1.88363	0.815671	1.10441	1.85204	0.748536	0.831961	0.918464	1.61355	2.19854	1.75709	2.18908	2.93359	1.76555	1.85602	1.75279	1.40602	2	1.94492
AC009506.2				0.0567235					0.555915		0.356247	0.042784	0.042784	0.0977481			0.0842031			0.0287099			0.111167						0.0842031	0.623024			0.0705247		0.12446			0.0144976	0.34495	0.0287099			0.189164				0.150686	0.613632
AC009508.1													0.310455								0.275124				0.111167			0.176446
AC009517.2	0.176446											0.0705247	0.111167								0.0842031							0.411534					0.0842031
AC009518.2	0.251076																				0.0567235
AC009518.3
AC009518.4
AC009518.8	0.111167		0.0705247	0.0287099	0.367485				0.594646	0.042784	0.137632	0.275124		0.0287099				0.042784	0.12446		0.464783				0.0567235			0.275124	0.0287099	0.713785	0.0567235	0.16363			0.176446				0.454284				0.0977481			0.12446		0.887589	0.0287099
AC009531.2	0.0842031											0.0705247
AC009541.1	0.0287099			0.0287099									0.0144976								0.042784							0.0287099
AC009542.2	0.38968	0.0567235	0.38968	0.933637	1.59937	0.660012	0.0977481	0.516128	1.13755	1.00728	0.96354	0.696096	1.25706	0.443721	0.226636	0.214245	0.275124	0.238915	0.189164	0.0705247	0.790837	0.0842031			0.505995		0.042784	0.310455	0.400636	1.65997	2.26609	1.20168	0.0287099	0.475177	0.815671		0.150686	0.0287099	1.38963	0.0287099	0.042784	0.0567235	0.536153	0.042784	0.0287099	0.757126	0.286996	1.64619	0.495795
AC009758.1				0.0567235			0.0287099		0.042784																																							0.0705247
AC009784.3					0.042784				0.0567235													0.0287099					0.0977481		0.0977481
AC009784.4
AC009878.2									0.16363																			0.176446
AC009892.10		0.0705247		0.201757							0.38968				0.16363	0.275124				0.12446	0.12446					0.16363		0.275124	0.12446	0.26316	0.322052	0.26316																0.150686
AC009892.2	0.594646		0.632353	0.411534				0.585065		0.42233					0.38968		0.378614		0.150686	0.367485								0.464783		0.903095				0.26316															0.137632
AC009892.5																											0.505995	0.378614			0.26316
AC009945.4
AC009948.5	3.79497	2.90495	4.85103	3.4502	4.44829	2.76342	3.58858	3.09933	5.60434	5.56468	5.78135	4.62464	3.96162	4.30892	3.39642	2.02506	2.09762	3.01792	3.00723	1.85602	3.92692	3.47766	3.00005	3.98184	5.85276	0.495795	3.04091	4.59338	3.98821	5.64794	5.39331	3.98549	2.65768	2.131	3.78866	1.46472	4.11517	4.4647	4.10933	2.29572	3.2869	2.39234	5.42221	3.07894	1.38963	4.03389	3.30747	5.42192	3.84199
AC009948.7	0.0705247	0.042784	0.201757	0.111167	0.042784		0.0705247	0.137632	0.623024	0.251076	0.16363	0.0567235	0.298782	0.150686	0.0842031				0.111167		0.454284			0.0567235			0.137632	0.400636	0.042784	0.660012	0.26316	0.042784	0.0705247		0.0977481		0.0842031		0.0977481	0.042784		0.0287099	0.333534					0.322052	0.0287099
AC009950.1	1.52109	0.0567235	2.88755	1.26312	2.97453	1.31622	2.41416	2.01797	4.20864	3.68598	2.55827	1.83998	1.68262	2.08751	1.20797		0.0977481	2.51349	2.30457	1.59462	2.19854	2.69378	1.49063	0.871913	1.45422		2.26308	2.50335	2.04616	4.67582	3.32916	1.81154	2.10775	1.31042	1.96355	1.57534	3.25248	1.59462	2.22961		3.09597	2.52108	3.42895	3.05657	1.76555	2.15708	1.97092	3.10436	2.48541
AC009950.2	1.53109	0.38968	1.82789	1.13101	2.33056	0.433055	1.23887	1.70932	4.42625	3.69382	1.53109	0.815671	2.79495	0.918464	1.51101	0.546055	1.26312	1.15709	1.73119	0.333534	2.63465	1.33921	0.713785	0.505995	1.30457		0.782505	3.29283	1.15064	3.71044	1.76132	1.13755	0.918464	0.585065	2.30162	0.848089	1.10441	0.713785	2.51349	0.505995	0.38968	0.322052	2.01082	0.864038	0.669106	1.6871	1.54605	2.64851	1.23271
AC009960.1				0.0705247					0.42233	0.150686																		0.495795		0.367485		0.0842031			0.176446
AC009960.2	0.137632								0.0705247	0.137632				0.0842031					0.0567235									0.226636		0.238915	0.0705247				0.111167				0.111167				0.042784					0.34495
AC009960.3	0.137632		0.0567235		0.0977481				0.0705247	0.0842031	0.238915							0.0567235	0.0287099		0.111167				0.0705247			0.782505		0.111167	0.137632				0.0567235			0.12446	0.150686				0.201757		0.111167			0.322052
AC009960.4				0.356247					0.613632	0.137632				0.0567235					0.310455		0.0567235		0.189164					0.12446		0.238915	0.411534				0.111167							0.0567235				0.0705247		0.214245	0.0977481
AC009960.5	0.298782			0.12446					0.214245	0.137632				0.16363				0.042784	0.137632		0.0977481			0.0842031				0.464783		0.485537			0.111167								0.042784					0.111167		0.226636	0.042784
AC009960.6													0.176446								0.495795							0.443721
AC009960.7				0.137632																											0.226636	0.286996			0.333534													0.150686
AC009961.2	0.238915		0.12446		0.238915				0.400636	0.150686	0.0842031		0.150686					0.0287099	0.0287099	0.0287099	0.201757				0.0567235			0.367485	0.0705247	0.807444	0.356247	0.16363		0.0705247					0.0842031		0.0287099					0.238915		0.26316	0.0287099
AC009961.3	1.32774	0.226636	1.24493	0.65087	1.62766	0.367485	0.748536	0.790837	1.3674	1.53613	1.18911	1.25706	1.02866	1.08414	0.660012	0.356247	1.69159	0.669106	0.137632	0.356247	0.918464	0.0977481	0.918464	1.0427	1.01444	0.678148	0.660012	2.22033	0.748536	1.55092	2.32487	1.77822	1.11112	1.52109	0.895387	0.367485	1.13755	0.713785	0.65087	0.848089	0.641648	0.840018	0.807444	0.0842031	0.378614	1.26908	0.871913	1.40061	0.895387
AC009961.5									0.42233
AC009963.5																					0.189164																			0.150686
AC009963.6												0.0977481	0.82383			0.310455					0.443721				0.111167			1.07733				0.16363
AC009965.1	0.042784								0.042784				0.0287099		0.150686						0.042784							0.0705247
AC009967.3	0.226636			0.0705247					0.226636	0.042784		0.0977481	0.137632	0.0287099							0.505995	0.042784						0.575411				0.16363
AC009969.1
AC009970.1	0.137632		1.07045	0.322052	0.713785				1.34491	0.903095	0.82383		0.0842031	0.0567235				0.594646	0.226636		0.910803		0.238915					0.879794	0.0842031	1.79911	1.56075	1.00728			0.214245				1.85602			0.111167	0.251076		0.322052	0.150686	0.226636	1.23887	0.12446
AC010082.2	0.0977481		0.214245	0.111167	0.310455				1.04972	0.713785	0.613632		0.0567235								0.16363							0.856081		1.36183	0.378614	0.322052							0.137632					0.176446		0.286996		0.840018	0.201757
AC010084.1																																													0.0842031
AC010086.1					0.0567235													0.0144976										0.0705247		0.0705247
AC010086.5
AC010091.1													0.0144976								0.0144976							0.042784			0.0287099	0.0144976
AC010095.7	0.356247			0.042784					0.0842031	0.0567235		0.189164	0.310455								0.464783				0.150686			0.12446			0.0842031	0.0567235					0.0567235		0.111167									0.111167
AC010096.1													0.0977481						0.0144976		0.0842031							0.042784	0.0144976			0.0144976					0.0144976
AC010096.2																														0.201757
AC010127.3	0.042784	0.042784							1.20797	1.33347		0.454284	0.871913	1.32774			0.042784				0.0144976			0.0144976				0.0842031	0.411534	0.495795					0.687133	0.0144976							0.042784
AC010132.10																					0.226636
AC010132.11								0.16363							0.201757					0.0144976	0.12446			0.176446					0.0567235								0.12446	0.0567235	0.623024		0.0705247	0.0144976
AC010136.2				0.0567235	0.0705247																								0.238915	0.748536					0.137632								0.16363				0.0567235
AC010141.4					0.042784
AC010141.6																					0.0567235
AC010145.4
AC010146.1					0.0705247																				0.0977481						0.310455
AC010148.1	0.042784				0.226636				1.19542	0.516128			0.400636	0.356247							0.042784			0.0977481	0.176446			0.298782				0.0705247					0.0705247						0.0144976
AC010149.4
AC010150.1	0.214245			0.310455	0.214245		0.333534		1.08414	0.26316	0.26316	0.333534	0.356247			0.226636			0.137632		0.687133	0.585065		0.176446	0.201757	0.286996		0.933637	0.333534	0.189164	0.585065	0.356247			0.16363	0.443721	0.042784	0.201757	1.00005			0.042784	0.251076			0.111167	0.0567235	0.555915
AC010153.3						0.042784							0.12446
AC010168.1	4.46403	6.2549			4.73122	5.4396	4.88019		2.10437	3.13259	3.95048	5.60316	3.64158	6.22421	4.20949				5.98258	4.53228				4.0018	1.96719	5.66538			2.2048		5.20949	4.33847		5.46862		5.91715	1.35055	3.4236		3.90694	0.0144976	2.85405			4.33989		0.669106
AC010226.4	1.41151	0.941194	1.25101	1.71376	2.26609	0.536153	1.44895	1.97092	1.97457	1.52109	1.69159	1.78247	2.07041	1.77822	2.05663	0.985561	1.43302	1.22039	0.790837	0.505995	0.604182	1.71376	2.76769	0.722542	1.26312	0.0705247	1.15709	1.82789	1.90696	1.84402	1.66908	1.98189	2.12437	1.77822	1.65539	0.782505	1.48034	0.411534	1.9146	1.01444	1.42767	1.09768	1.55587	1.63694	1.281	2.15057	1.65539	1.67815	2.63465
AC010240.2	2.29278	0.26316	2.26308	2.82376	3.46729	0.546055	0.214245	0.669106	1.55587	1.07733	3.7452	3.88073	1.77822	0.443721	1.85204	0.848089	1.32197	0.641648	0.903095	0.799151	1.29281	0.565692	0.536153	1.00728	3.2957	0.0842031	0.42233	1.0636	2.55096	3.12436	4.34912	2.25398	0.641648	0.956147	2.84604	1.20168	0.731261	0.251076	3.8963	0.378614	0.16363	0.12446	2.09762	0.238915	0.42233	3.48932	0.641648	4.80838	1.5898
AC010240.3					0.0842031			0.26316		0.0842031	0.16363			0.189164			0.0705247				0.704956				0.226636			0.536153	0.137632	0.214245	0.669106	0.0977481	0.12446		0.0977481		0.0567235	0.0842031	0.189164
AC010287.1	0.641648		0.485537	0.322052	0.0567235				2.4777	0.704956	0.82383	0.864038	0.704956	0.0977481				0.632353	0.722542		1.35622	0.176446	0.150686	0.485537	0.298782		0.378614	1.27506	0.226636	2.83193	0.333534	1.09092	0.238915		0.555915	0.042784			3.14571	0.12446			0.333534			0.251076	0.042784	0.978248	0.042784
AC010468.1	0.111167	0.790837	0.298782	0.585065	0.526184	0.464783	0.189164	0.536153	0.565692	0.322052	0.433055	0.042784	0.111167	0.286996	0.286996	0.176446	1.03571	0.443721	0.613632	0.546055	0.367485	0.176446	0.111167	0.464783	0.251076	0.042784	0.286996	0.189164	0.38968	0.0977481	0.298782	0.623024	0.275124	0.298782	0.65087	0.505995	0.555915	0.214245	0.322052	0.251076	0.464783	0.356247	0.137632	0.604182	0.322052	0.565692	0.367485	0.696096	0.411534
AC010468.2	0.26316	0.238915		0.16363	0.505995				1.07733	0.411534	0.176446	0.42233	0.495795	0.251076					0.464783		0.12446		0.238915					0.214245		0.903095	0.713785				0.111167	0.26316							0.238915			0.137632		0.286996
AC010468.3																					0.214245
AC010492.2	0.0977481		0.739941	0.34495	0.16363	0.12446	0.16363		0.0977481	0.0287099	0.660012	0.0842031	0.26316	0.12446		0.042784		0.137632	0.34495	0.0144976	0.505995	0.0842031		0.16363				0.555915	0.137632		0.613632	0.322052	0.042784	0.201757	0.150686			0.0287099	1.67361	0.0705247	0.042784	0.0144976	0.333534	0.0842031	0.0567235		0.214245	1.5802
AC010492.5				0.0842031			0.12446		0.0842031	0.189164			0.226636					0.0287099	0.0705247				0.0977481							0.12446									0.65087				0.176446
AC010504.2		0.0977481	0.0287099	0.251076	0.238915				0.400636	0.367485	0.214245			0.12446	0.0567235	0.0287099		0.0705247	0.0705247		0.214245		0.150686					0.137632	0.0567235	0.286996		0.0567235	0.16363		0.526184		0.0977481			0.0567235	0.111167	0.226636	0.111167					0.310455	0.042784
AC010522.1	0.251076		0.367485	1.61827	1.35622	0.42233	0.38968		2.22654	0.464783	1.83998	1.46996	1.37858	0.632353	0.678148	0.189164	1.07733	0.111167	0.65087	0.0977481	0.411534			0.378614	0.613632				1.1764	3.05313	1.26312	1.37299	0.454284	0.704956	1.1764	0.26316	0.201757		2.07727				0.660012			1.11774	0.137632	1.31622	0.111167
AC010524.2	0.12446	0.0144976	0.0287099		0.0287099		0.660012	0.0287099	0.0144976			0.0144976	0.042784	0.201757				0.0144976			0.333534	0.16363	0.0705247	0.0977481	0.0705247		0.12446	0.38968	0.042784	1.09768	0.34495	0.0567235	0.0144976	0.0144976	0.201757	0.0144976	0.0567235	0.137632	0.0287099	0.0144976	0.0842031	0.0144976	1.44895	0.0144976			0.0287099	0.26316
AC010524.4													0.0705247								0.0977481																											0.0842031
AC010525.1																																							5.54843
AC010525.4	1.26908	0.238915	1.73119	1.54605	3.13259	1.72686	1.41689	0.275124	1.25706	0.926076	1.31622	2.02506	1.3674	0.856081	1.78247	0.748536	1.20797	0.956147	1.72686	0.887589	2.10775	1.70932	0.848089	0.310455	1.77404	0.176446	0.575411	2.58739	1.74422	2.08751	3.05657	2.35336	0.565692	1.63233	1.43832	0.765625	0.696096		2.82376	1.41689	0.536153	1.25101	1.51608	1.05667	1.15709	2.44095	0.150686	2.15057	0.16363
AC010525.5					0.895387	0.0842031		1.37299			1.48548								0.356247										1.18911				0.150686
AC010547.9	0.16363		0.201757	0.201757	0.322052	0.042784	0.042784		0.226636	0.632353	0.400636	0.0842031	0.0977481	0.176446		0.0842031	0.111167	0.0287099	0.111167	0.042784	0.137632	0.0144976	0.0144976		0.189164	0.12446		0.226636	0.0287099	0.0842031	0.176446	0.042784		0.0567235	0.0977481		0.0705247	0.042784	0.298782				0.275124		0.0144976	0.042784	0.111167	0.0842031	0.226636
AC010641.1									0.0977481	0.137632																		0.16363															0.0567235						0.042784
AC010642.1	0.748536	0.713785	1.40602	1.59462	2.03216	0.0977481	0.26316	1.63694	2.32775	1.68262	1.98189	1.16356	1.68262	1.51608	1.71376	0.378614	1.56565	1.15709	1.39514	1.65997	0.933637	0.536153	0.613632	0.485537	1.08414	0.238915	0.251076	0.65087	1.12439	2.56566	1.83191	1.93737	1.09092	0.604182	1.18911	0.799151	0.722542	0.536153	2.78033	0.879794	0.799151	1.00005	1.89144	0.887589	1.39514	1.87191	2.22347	2.45419	1.34491
AC010642.2	0.0705247		0.0144976	0.34495	0.0287099	0.0144976	0.042784		0.464783	0.150686	0.0842031	0.433055	0.111167	0.0705247		0.0705247			0.111167	0.0287099					0.0705247				0.0705247	0.378614	0.238915	0.0567235	0.0705247	0.0705247	0.0287099				0.322052	0.0144976			0.0144976			0.0705247		0.298782	0.0144976
AC010646.3									0.0144976																													0.0567235
AC010649.1	0.356247				0.555915								0.400636			1.51101					0.333534							1.60884								0.16363			0.310455	0.150686			0.275124
AC010677.5													0.411534						0.189164		0.251076							0.933637
AC010723.1
AC010729.1	0.613632	0.613632		0.948698	0.0567235				0.632353	0.669106		0.678148	0.367485	0.310455			0.411534				0.275124	0.367485	0.238915	0.189164				0.275124	0.238915	0.333534	0.042784			0.0567235	0.731261	0.0842031					0.150686		0.310455	0.0567235				0.0287099
AC010729.2		0.042784		0.0567235		0.0144976			0.0287099	0.0842031		0.0977481	0.0842031	0.042784					0.0144976		0.0144976	0.0144976	0.0287099					0.111167	0.0287099	0.042784					0.0567235	0.0287099					0.0144976		0.150686	0.042784
AC010731.2
AC010731.3
AC010731.4
AC010731.6	0.111167		0.0287099																									0.176446
AC010733.5	1.13101	0.275124	1.81154	2.74417	2.00361	0.226636		2.15383	2.2449	1.65539	1.80325	0.918464	2.48541	0.516128	0.613632	1.00728	0.0977481	1.55587	2.99821	0.613632	2.91648	0.454284	0.214245		0.526184	0.238915	0.713785	1.33347	0.879794	1.78247	2.41416	3.3434	0.42233	1.60884	1.42227	0.16363	0.12446	0.0977481	5.26449	1.02153	0.475177	0.238915	0.840018	0.516128	1.20797	2.32775	1.1764	2.54102	0.910803
AC010740.1																					0.0567235
AC010744.1
AC010745.1																															0.0842031	0.214245
AC010745.2																												0.0842031
AC010745.3
AC010745.4																													0.042784										0.042784
AC010746.3					0.0977481		0.137632				0.310455					0.189164															0.678148							0.238915		0.0977481		0.0977481				0.137632			0.0567235
AC010761.10	2.623	3.47248	2.36181	2.73337	1.25706	1.66456	4.0461	4.4627	2.99096	2.80326	1.89919	0.613632	5.90496	4.26679	4.09934	2.10437	0.0287099	2.80737	3.05489	1.98914	2.99638	3.20477	2.43565	3.43567	4.23192	0.613632	2.10437	2.72904	2.96537	2.85801	3.08405	1.18278	4.69101	4.55458	3.04795	5.23265	2.49314	3.01792	3.93075	2.40053	1.8197	1.93737	3.49187	2.99096	6.78087	3.99637	4.03033	3.89919	1.90696
AC010761.13	0.322052		1.02153	0.516128	1.99281	0.526184	0.0567235	0.594646	1.52612	1.10441	1.38963	1.38963	1.20168	0.238915	0.505995		0.286996	0.970923	1.34491	0.594646	1.85602	0.26316	0.150686	0.333534	0.748536			0.613632	1.11112	1.75279	1.18911	1.55587		0.310455	1.09092	0.26316	0.042784	0.0705247	1.5802	0.042784	0.137632	0.214245	0.713785		0.042784	1.12439	0.38968	1.52109	0.38968
AC010761.6	0.546055	0.400636	1.01444	0.38968		0.879794	1.51101	0.443721					0.864038	0.0144976	1.70494	0.799151	0.238915	0.604182		0.0567235	0.687133	0.0842031		1.33921	1.56565	0.0977481	0.696096	0.585065	0.356247		1.0427	0.604182	0.238915	0.12446					0.748536			0.400636	1.15709	1.00728	1.62766	0.443721	0.536153	1.05667
AC010761.8	1.57534	1.90308	1.99281	2.51349	2.52612	1.08414	2.88556	1.98189	3.37436	2.64153	2.21107	2.24798	1.92225	2.37577	2.62995	1.36183	1.94862	1.4595	2.32199	1.80325	1.84806	1.76555	1.18911	2.13425	2.4568	0.214245	1.23271	2.28689	1.59462	3.57172	2.64389	2.51349	1.5898	1.42227	3.00364	1.93737	1.63694	1.70494	2.93924	1.8197	1.68262	1.77404	2.75277	1.14411	2.58497	3.4854	1.5898	2.81355	1.72254
AC010761.9	2.02151	2.08751	1.89919	2.77187	2.9355	1.11774	1.07045		2.04616	1.45422	2.27799	1.46472	3.02327	2.36737	1.89531		0.848089	0.918464	2.00721		3.07726	2.03216	0.871913	1.50595	2.55337		1.28696	1.67815	1.60884	2.33914	2.33633	1.75709	2.28395	1.70051	2.5435	2.31911	0.933637		4.32839	1.08414	1.29874		2.95604	1.02866	2.52108	3.54847	1.20797	3.29723	1.17
AC010872.1																																								0.0567235		0.0567235
AC010878.3	0.042784	0.0287099	0.0287099					0.0842031	0.042784	0.0287099	0.150686	0.0977481	0.0287099	0.0144976	0.0842031		0.042784		0.0567235			0.0144976						0.0705247	0.0287099		0.042784		0.042784		0.0287099	0.042784	0.042784				0.0144976	0.0144976	0.0287099				0.0287099		0.042784
AC010883.5	1.72254	0.0567235	2.08071	1.25101	2.55096	1.56075	2.37577	0.807444	0.774072	1.21417	2.32487	2.13425	1.21417	1.12439	1.15709	0.275124	0.678148	1.54605	0.970923	0.238915	1.15709	1.67361	2.17637	1.32774	1.47514	0.238915	1.24493	1.72686	1.44363	2.8012	1.75709	1.97092	1.72686	1.39514	1.62299	0.443721	0.799151	0.443721	1.57049	0.275124	1.23271	1.43832	0.848089		0.948698	2.23268	0.536153	1.88757	1.87583
AC010884.1													0.042784	0.0287099					0.0705247						0.0705247		0.275124									0.189164	0.0287099	0.189164				0.0287099	0.0977481	0.26316
AC010886.2				0.0287099	0.0705247		0.0144976		0.16363	0.0144976	0.0144976	0.0287099				0.0144976					0.0287099							0.042784	0.0144976	0.65087	0.0567235		0.0144976		0.0144976				0.042784								0.0144976	0.275124
AC010890.1									0.356247	0.176446
AC010891.2
AC010894.3	0.799151	0.799151	1.48034	0.150686	1.13101	1.35055	1.70494	0.65087	1.02866	0.632353	0.378614	0.782505	0.189164	0.623024	1.01444	0.594646	0.0977481	1.30457	0.613632	0.623024	0.848089	0.632353	1.9146	0.526184	1.29874	0.696096	2.03216	0.985561	0.555915	1.56075	1.61355	0.713785	0.918464	0.807444	1.43302	1.31622	1.65082	1.75709		0.516128	0.918464	1.34491	1.84402	0.799151	1.11112	0.546055	0.704956	0.555915	1.18278
AC010894.4									0.356247				0.322052			0.333534			0.322052											0.807444									0.632353
AC010894.5		0.226636	1.07045	0.356247	1.02866	0.0977481		1.15064	0.464783	0.454284	0.310455	1.12439	1.12439		0.739941	0.0977481	0.0705247	0.475177	0.26316	0.310455	0.565692	0.226636	0.0567235	0.0977481	0.613632		0.201757	0.38968	1.10441	1.29874	0.585065	0.739941	0.12446	0.26316	0.201757	0.189164	0.0977481	0.0842031	1.03571		0.0567235	0.286996	0.704956		0.26316	1.31042	0.594646	1.73119	0.774072
AC010900.1																																																3.96995
AC010900.2			0.0842031	0.214245	0.111167		0.0567235		0.856081	0.400636	0.226636		0.0144976	0.0842031	0.0287099		0.0287099		0.0144976		0.0842031		0.042784		0.0287099			0.38968	0.042784	0.38968	0.0705247	0.042784	0.0567235		0.275124		0.0705247				0.0842031		0.0842031	0.111167		0.137632		0.0977481	0.0705247
AC010904.1
AC010907.2						0.0287099																																	0.150686
AC010907.5																					0.137632							0.0977481
AC010969.1									0.0705247												0.0144976							0.0287099	0.0144976
AC010970.2																																									0.0144976
AC010971.1												0.111167																			0.214245
AC010974.3																									0.176446
AC010975.1
AC010975.2													0.0567235
AC010976.2	0.941194	0.0567235	1.92984	0.978248	2.07041	0.594646	0.333534	1.29281	3.58739	2.71809	2.04616	0.286996	1.97823	0.585065	0.475177	0.0977481	0.226636	0.926076	1.72254	0.0144976	1.84402	0.310455	0.0287099	0.0567235	1.15709	0.0567235	0.111167	2.5729	0.641648	2.76129	2.07384	1.80739	0.16363		0.782505		0.0977481	0.16363	2.36737	0.251076	0.333534	0.333534	1.11112		0.0977481	1.72686	0.411534	1.45422	0.310455
AC010980.2	2.25707			2.8217			0.495795	0.704956	0.310455	0.150686		0.464783		0.0977481			0.807444				0.0287099	0.0287099	0.0977481		0.286996			0.16363	0.748536	0.713785					1.53613		0.042784				0.0144976		2.18908	0.12446			0.111167	0.0287099
AC010983.1	0.12446				0.322052							0.356247										0.0567235							0.137632	0.275124	0.042784			0.137632	0.0977481				0.201757		0.0567235	0.0144976
AC010987.6	0.0705247				0.042784		0.0705247	0.485537	0.0705247		0.0842031				0.251076		0.042784		0.0842031	0.0287099		0.042784		0.0567235					0.042784							0.0977481				0.201757	0.111167				0.251076	0.757126
AC011196.3				0.0567235						0.0567235
AC011225.1
AC011233.2																												0.485537
AC011239.1																									0.16363
AC011239.2	0.0567235		0.0144976	0.176446					0.0287099				0.0287099		0.0144976	0.201757			0.310455	0.0144976	0.0287099							0.137632			0.0287099	0.042784	0.0287099			0.0287099	0.0144976						0.0144976		0.042784	0.0287099		0.0842031
AC011242.5			0.0144976	0.0842031		0.042784			0.042784			0.310455	0.150686	0.0705247	0.0977481						0.0567235								0.042784	0.0567235	0.111167	0.0567235											0.0287099			0.042784
AC011243.1									0.150686	0.0977481																														0.16363
AC011247.3					0.411534							0.526184		0.887589									0.286996			0.623024
AC011284.3	0.687133		0.0144976	0.286996		0.042784			1.26312	0.42233		0.887589	0.189164								0.286996	0.0567235	0.0705247		0.367485			0.176446	0.137632	3.14731			0.150686		0.831961								1.15709	0.0977481				0.12446
AC011286.1					0.042784			0.475177	0.0567235				0.214245	0.042784							0.042784				0.226636													0.0977481								0.0977481		0.042784
AC011288.2																		0.111167										0.150686	0.0567235		0.111167	0.0705247
AC011290.4																					0.12446																						0.34495
AC011290.5	0.16363		0.298782	0.0287099	0.150686	0.137632			2.44095	1.56565	0.322052	0.298782	0.251076	0.201757	0.111167		0.0567235	0.137632	0.322052	0.0567235	0.856081		0.0977481		0.0977481		0.0287099	0.848089	0.150686	0.565692	0.322052	0.669106			0.0842031		0.226636	0.0705247	0.275124	0.0144976	0.0705247		0.16363		0.0705247	0.0567235	0.0287099	0.16363	0.042784
AC011294.3					0.042784				0.111167	0.0144976			0.189164					0.26316			0.0567235	0.0705247	0.0705247	0.0842031	0.831961			0.137632	0.0144976		0.0567235						0.38968	0.411534
AC011298.2	0.0144976		0.16363				0.0144976		0.0144976			0.0144976			0.042784	0.0144976			0.042784		0.0842031							0.111167			0.0287099	0.0287099	0.0144976	0.0144976	0.0977481							0.0287099			0.0705247	0.0977481	0.0977481	0.433055
AC011306.1										0.042784
AC011322.1			0.042784	0.275124	0.042784								0.333534		0.12446	0.176446	0.0567235		0.0842031		0.42233	0.0567235			0.575411			0.0842031				0.0705247							0.0705247								0.0567235	0.696096
AC011330.13	1.85602	0.310455	1.71376	1.42767	1.91078	0.298782	1.585	0.565692	2.94298	2.62995	1.5802	0.731261	1.20168	1.17	0.765625	0.400636	0.378614	0.887589	0.840018	0.38968	1.13755	0.887589	0.594646	1.0636	1.69159	0.214245	0.378614	2.18908	1.0636	2.94298	2.60408	1.54605	0.871913	0.978248	2.07041	0.748536	0.948698	0.613632	1.34491	0.356247	0.356247	0.840018	1.79078	1.27506	0.378614	1.0427	0.485537	1.66456	1.0427
AC011330.5	0.485537		0.505995	1.02866			0.042784	0.575411	1.56075	1.01444	1.12439		0.150686	0.367485	0.555915		0.400636	0.526184		0.322052	0.356247			0.111167	0.464783			0.96354		1.90308	1.09092	0.623024	0.26316	0.26316	0.526184	0.042784	0.782505	0.226636			0.464783	0.150686	0.251076			0.0977481			0.137632
AC011343.1								0.0144976													0.0287099							0.0287099
AC011366.3
AC011406.2			0.505995		0.815671				1.15064	0.12446	1.01444	0.298782	0.310455					0.150686	0.238915		0.16363	0.251076		0.400636	0.713785			0.286996	0.378614	0.310455	0.367485	0.251076			0.286996		0.214245		1.46472		0.42233					0.356247		0.926076	0.0842031
AC011410.1																					1.19542
AC011513.4	0.0977481		0.176446				0.0977481				0.226636										0.0842031									0.150686	0.275124	0.189164					0.042784				0.251076								0.226636
AC011515.2		0.238915	0.0287099	0.251076		0.12446			0.411534	0.275124	0.495795		0.38968				0.042784	0.275124	0.214245	0.16363	0.464783			0.275124	0.632353	0.201757		0.150686					0.176446	0.669106		0.26316	0.748536	0.111167	0.0705247		0.310455	0.042784					0.0977481	0.310455
AC011516.2																					0.0977481							0.12446				0.0287099		0.0705247												0.042784
AC011518.1																					0.042784									0.0567235													0.150686
AC011518.2																														0.12446
AC011523.2																																				0.0842031
AC011524.1
AC011524.3
AC011525.2													0.0144976								0.0144976
AC011525.4			0.0144976																		0.0144976										0.0287099
AC011530.4				0.594646						0.12446		0.433055	0.696096				0.286996			0.0567235	0.137632		0.12446	0.226636				0.42233	0.150686		0.16363			0.464783		0.137632			0.12446						0.0705247		0.433055	0.356247
AC011551.3			0.26316	0.0705247					0.333534	0.0842031	0.286996	0.0977481	0.0705247	0.137632	0.226636			0.150686			0.0977481		0.0567235							0.201757					0.34495							0.0977481	0.150686					0.251076	0.0977481
AC011558.5	0.848089		2.5286	1.46472	3.359	5.74689	5.78243					1.98914	2.47515	0.0977481	1.99281	1.51608	0.150686	1.20168		0.0144976	0.575411	0.757126	1.97092	5.22419	4.66958	2.14732	4.34912	3.97266	1.50083			0.38968		3.5741	1.26312	3.47384		4.6496	3.30307	4.18349		0.887589	2.09088	3.39099	3.09429	1.585	0.042784	1.25101	1.14411
AC011625.1																												0.16363			0.310455
AC011718.2	0.0567235			0.0287099			0.0144976		0.0705247		0.0287099		0.042784						0.0287099		0.0287099							0.0287099		0.042784	0.0287099				0.0144976				0.0287099				0.0567235		0.042784		0.0287099	0.0144976
AC011718.3																																																0.0705247
AC011737.2	2.59698	4.68534	2.90304	2.84397	4.46795	3.85604	3.5741	3.18588	3.26305	3.41146	3.67353	2.09088	3.50591	3.62181	3.72578	2.3951	4.11941	3.32628	4.14082	4.47893	3.43295	2.47515	2.19541	3.98371	3.23423	1.43302	3.52855	3.26	3.16516	2.5435	3.07559	3.70157	3.59932	2.78033	3.92982	4.09002	3.38267	4.08748	3.3234	3.81048	4.27276	4.18671	3.63928	3.84096	3.82478	3.24639	3.67353	3.60528	3.85399
AC011738.4		0.16363	0.310455	0.0287099	1.27506		0.0144976		0.0567235		1.23271			0.0144976		0.189164		0.042784	0.176446	0.0287099	0.0705247	0.042784		0.150686	0.536153			0.176446			0.16363	0.0705247	0.137632	0.0977481		0.378614	0.485537	0.201757		0.0144976	0.111167	0.042784	0.042784	0.0287099	0.0287099	0.0144976	0.0567235	0.16363	0.0144976
AC011742.3									0.678148	0.137632									0.333534																				0.16363		0.0842031		0.12446				0.111167
AC011742.5																			0.0567235	0.150686	0.12446
AC011747.3		0.0567235	0.16363	0.226636	0.0567235	0.042784	0.0287099	0.0842031					0.0842031		0.16363	0.0705247	0.475177	0.0705247		0.0287099	0.0705247	0.201757		0.0977481	0.26316	0.0705247		0.378614			0.815671	0.150686		0.378614	0.0287099		0.111167	0.0567235	0.38968	0.251076			0.0977481		0.16363	0.251076	0.0287099	0.298782	0.201757
AC011747.4	0.042784		0.704956	0.286996	0.0567235	0.0144976	0.176446	0.0842031	0.367485	0.0144976	0.286996	0.0287099	0.0977481	0.0144976	0.0287099	0.042784	0.201757	0.0287099	0.0287099		0.0705247	0.322052	0.275124		0.0287099			0.176446		0.042784	0.150686	0.546055	0.555915	0.0144976	0.042784		0.12446		0.286996	1.03571	0.367485	0.0144976	0.0287099		0.38968	0.678148	0.176446	1.07045	0.189164
AC011747.6													0.0567235																		0.0977481															0.0977481
AC011752.1																																				0.176446
AC011753.5	0.16363			0.0977481					0.0842031				0.150686												0.226636			0.26316			0.0842031
AC011754.1
AC011816.1	0.356247		0.214245	0.840018	1.65539	0.111167		0.201757	1.65082	0.189164	0.910803	0.864038	0.748536	0.111167	0.454284		0.251076	0.16363	0.0842031		0.565692	0.0705247	0.042784		0.0977481		0.201757		0.433055	1.72254	0.918464	0.678148					0.150686		0.918464		0.042784		0.0567235			0.454284		0.748536	0.0842031
AC011893.3	0.150686		0.0144976	0.0977481		0.0567235	0.0705247	0.042784	0.0842031	0.16363	0.0842031	0.189164	0.0705247	0.0287099		0.0144976			0.0842031	0.0287099			0.111167				0.38968	0.111167	0.042784	0.111167	0.641648	0.0144976		0.042784	0.0705247		0.0144976				0.0705247	0.286996	0.0144976	0.214245				0.0842031	0.0977481
AC011899.10	0.0567235		0.0842031					0.310455	0.0287099	0.0144976			0.0144976			0.042784					0.0567235				0.042784					0.042784	0.111167								0.0287099									0.0567235
AC011899.9	0.356247	0.214245	0.333534	0.12446	0.298782	0.150686	0.0977481	0.356247	0.879794	0.807444	0.322052	0.111167	0.12446	0.0144976		0.0567235		0.176446	0.0144976		0.286996	0.575411	0.0567235	0.333534	1.37299		0.443721	1.85602	0.26316	0.433055	0.933637	0.42233	0.322052	0.214245	0.042784	0.0977481	0.286996	0.433055	0.251076	0.0567235	0.0567235	0.214245	0.864038		0.042784	0.042784		0.26316	0.0144976
AC011933.2	2.48032	0.189164	0.575411	2.22961	3.34908	0.485537	0.26316		3.08238	1.00005	1.62299	1.10441	1.68262	0.807444	0.774072	0.856081	0.150686	0.555915	1.23887	0.443721	2.29572	0.0977481	0.111167	0.660012	2.46466			0.378614	0.864038	1.84806	3.3162	2.131	0.623024	0.696096	1.85204	0.565692	0.367485		3.09933	0.536153			1.25101		0.38968	2.82986	0.251076	3.25248	0.111167
AC011995.1								0.189164		0.669106			0.0567235	0.0287099								0.0977481																							0.111167
AC011995.3										1.24493			0.0567235	0.0287099							0.0705247							0.275124			0.0977481	0.0705247	0.251076
AC011997.1				0.0287099	0.0287099				0.38968	0.150686	0.0567235		0.0287099					0.12446	0.0567235			0.0567235	0.0144976	0.137632						0.0705247					0.0705247		0.38968	0.111167	0.0287099									0.0287099
AC011998.2													0.214245								0.201757
AC011999.1	0.12446		0.111167	0.12446	0.0567235				1.0427	0.433055	0.201757	0.111167	0.0287099			0.0842031		0.0705247	0.0144976		0.111167	0.042784	0.042784					0.322052	0.0287099	0.696096			0.042784		0.12446				0.0567235			0.0287099			0.0144976		0.0287099	0.433055	0.111167
AC012005.3	0.0842031	0.111167	0.0287099			0.0567235							0.26316	0.150686	0.0977481		0.042784	0.189164		0.0287099	0.0705247								0.12446		0.0842031	0.111167			0.0705247	0.042784	0.0287099	0.0977481		0.0567235	0.0977481	0.0977481			0.16363			0.111167
AC012005.4																												0.0977481
AC012065.1	0.238915	0.176446		0.322052	0.176446	0.0842031	0.137632		0.378614	0.0842031	0.378614			0.333534				0.0567235	0.111167	0.0977481	0.0977481	0.042784		0.298782		0.0287099	0.298782	0.214245	0.0705247		0.12446		0.251076	0.0977481			0.367485	0.722542		0.0977481	0.150686	0.189164	0.378614	0.214245				0.189164	0.214245
AC012065.4				0.0842031																												0.0567235
AC012065.5	0.495795			0.322052	0.12446				0.176446	0.433055															1.08414			0.275124	0.286996			0.251076					0.137632	0.111167					0.111167					0.251076
AC012066.1			0.0287099					0.150686	1.45422	0.251076	0.251076	0.111167	0.310455	0.176446	0.137632						0.111167							0.731261	0.150686	0.226636	0.0705247		0.0705247						0.150686				0.0842031		0.0287099	0.0705247	0.042784	0.575411
AC012074.2	0.546055	0.454284	0.613632	0.871913	0.623024	0.0287099	0.214245	0.0567235	0.815671	0.903095	0.831961	0.475177	0.238915	0.367485	0.137632	0.322052	0.594646	0.485537	0.485537	0.310455	0.765625	0.322052	0.400636	0.042784	0.16363		0.356247	0.42233	0.526184	1.54105	1.03571	0.739941	0.82383	0.238915	1.02866	0.475177	0.310455	0.536153	0.34495	0.26316	0.16363	0.16363	1.04972	0.298782	0.65087	1.24493	1.04972	1.85602	0.400636
AC012075.1	0.176446																									0.214245
AC012078.2																					0.0144976										0.0287099
AC012123.1	0.12446			0.0287099	0.0977481		0.238915		0.0567235	0.214245	0.0567235	0.0977481	0.26316	0.38968							0.214245			0.0977481	0.0287099			0.333534		0.411534	0.150686	0.0144976			0.16363			0.111167	0.0144976		0.0705247	0.0287099		0.0842031	0.0144976	0.0287099			0.0144976
AC012146.7	3.51978	4.71207	3.58382	2.57048	4.30009	3.39099	3.25857	1.68262	3.79803	4.12016	4.70543	2.96162	3.26905	4.64211	3.26152	3.6276	1.81154	4.03033	3.06528	3.81456	2.07384	3.254	4.85499	5.11481	3.65189	1.79498	3.31179	4.49183	2.68483	3.55707	3.98184	3.70601	5.28388	4.263	2.9449	4.8773	5.21027	4.85248	2.92221	3.90787	4.9561	5.19694	3.24031	4.58197	2.67132	3.74955	2.10437	4.2593	4.43693
AC012314.19	0.238915		0.623024	0.840018	0.575411	0.464783		0.790837	0.226636	0.16363	0.731261	0.536153	0.137632			0.176446		0.201757	0.298782		0.546055	0.0842031		0.505995	0.226636		0.585065	0.356247	0.669106	1.51608	2.06355	0.454284	0.226636		0.660012	0.632353		0.400636	2.38684	0.322052		0.565692	0.731261		0.286996	0.933637		1.41151	0.660012
AC012314.20			0.176446	0.632353					0.298782	0.0977481	0.356247			0.0567235				0.0705247			0.367485	0.214245			0.275124			0.238915	0.16363	0.251076	0.96354	0.111167			0.12446				0.42233							0.16363		0.226636
AC012314.8	0.485537	0.0842031	0.322052	0.632353	1.15709	0.251076	0.226636	0.238915	0.815671	0.782505	0.713785	0.992862	0.992862	0.443721	0.464783	0.0705247	0.238915	0.214245	0.669106	0.226636	0.678148	0.214245	0.111167	0.150686	0.516128	0.0144976	0.0705247	0.575411	0.555915	1.64156	1.15064	0.739941	0.238915	0.275124	0.856081	0.310455	0.189164	0.226636	1.53109	0.189164	0.0842031	0.238915	0.594646	0.12446	0.0842031	0.765625	0.137632	1.03571	0.201757
AC012322.1													0.0287099
AC012354.6					0.0287099		0.042784				0.042784		0.0144976	0.0144976							0.137632							0.0705247													0.0144976		0.0144976				0.0144976
AC012354.8		0.0977481	0.0567235		0.0842031		0.887589					0.201757		0.0977481	0.310455				0.0567235		0.0977481					0.0287099	0.0705247		0.0705247		0.475177							0.0842031										0.34495	0.0567235
AC012358.4	0.34495	0.176446	0.722542	0.322052	1.1764	0.26316	0.660012	0.0567235	1.19542	1.12439	0.411534	0.65087	0.176446	0.669106	0.111167	0.0977481	0.176446	0.704956	0.400636	0.238915	0.660012	0.34495	0.356247	0.226636	0.641648	0.0287099	0.214245	0.840018	0.251076	1.72254	0.757126	0.594646	0.26316	0.0705247	0.985561	0.137632	0.604182	0.815671	1.24493	0.26316	0.356247	0.704956	0.585065	0.594646	0.0842031	0.400636	0.333534	0.807444	0.475177
AC012358.7	0.604182		0.840018	0.286996	1.97823	0.111167			1.82789	1.43832	0.687133	1.14411	0.298782	0.189164	0.150686		0.0842031	0.411534	0.26316	0.042784	0.864038	0.111167	0.042784	0.322052	1.76132		0.333534	1.54605	0.433055	2.3702	1.92601	0.42233			0.799151	0.0287099	0.565692	0.485537	1.3674	0.0977481	0.12446	0.0705247	0.739941	0.251076		0.411534	0.0842031	1.76555	0.176446
AC012358.8	1.31622	0.356247	1.42767	1.13755	2.86198	1.31622	0.495795	0.516128	3.38547	2.5729	1.88757	1.11112	2.11443	0.555915	0.546055	0.34495	0.604182	1.00728	1.09768	0.322052	2.06698	0.887589	0.887589	0.34495	1.67361	0.042784	1.21417	2.13757	1.37299	3.26	2.9355	2.17956	0.298782	0.555915	1.19542	0.111167	0.903095	0.926076	2.65768	0.26316	0.475177	0.356247	1.281	0.748536	0.201757	2.2691	0.201757	2.61822	0.613632
AC012360.4	0.275124		0.356247	0.815671	0.238915	0.150686		0.411534	0.150686	0.137632	0.26316	0.864038	0.464783	0.137632	0.137632	0.176446	2.07041		0.201757	0.201757	0.12446	0.0567235	0.251076	0.226636	0.201757		0.585065	0.226636	0.704956	0.34495	1.46472	0.594646	0.137632	0.26316	0.713785	0.0705247	0.0842031	0.26316	0.433055	0.0287099	0.0287099	0.0842031	0.495795	0.454284	0.201757	0.464783	0.0842031	0.214245	0.34495
AC012360.6	0.251076	0.176446	0.0705247	0.895387	0.0144976		0.0144976		0.378614	0.0144976	0.189164		0.12446		0.0705247	0.34495		0.0144976	0.34495		0.0842031	0.0567235	0.0567235		0.042784	0.0287099			0.0842031	0.0287099	0.0977481			0.0567235	0.0287099				0.286996		0.042784		0.0705247				0.0287099	0.0705247	0.0567235
AC012361.1												0.042784									0.0287099
AC012362.3					0.137632				0.12446		0.0842031		0.042784								0.111167				0.176446				0.042784													0.0287099				0.137632
AC012363.10										0.871913			0.176446															0.464783																				0.226636
AC012363.13																		0.0842031										0.298782
AC012363.4	0.0977481		0.16363	0.12446	0.201757		0.286996		0.111167	0.0567235								0.111167				0.0705247		0.137632	0.176446		0.042784		0.189164	0.903095	0.400636			0.150686			0.042784					0.0287099				0.137632			0.042784
AC012363.7	0.150686		0.275124	0.12446	0.150686				0.678148	0.464783	0.0977481		0.137632		0.189164		0.042784		0.0287099		0.238915				0.0705247			0.12446		0.454284	0.42233				0.310455				0.16363				0.042784			0.226636		0.16363
AC012363.8			0.137632	0.111167	0.238915				0.238915	0.0842031			0.150686				0.12446				0.201757				0.0567235			0.189164		0.378614					0.137632				0.0842031			0.0287099	0.0705247	0.111167				0.176446
AC012365.3	0.226636																				0.189164							0.34495
AC012368.1					0.189164				0.189164	0.0567235	0.12446		0.26316	0.042784					0.042784	0.0287099					0.251076						0.0977481	0.0705247								0.0287099						0.189164			0.042784
AC012370.2			0.0842031						0.286996					0.189164	0.137632				0.042784					0.0842031									0.0977481					0.12446							0.12446	0.111167		0.411534	0.12446
AC012370.3	0.400636		0.0705247	0.042784					0.137632	0.0567235	0.0567235		0.464783								0.495795				0.111167			0.585065				0.0567235			0.150686
AC012442.5		0.536153	0.298782	0.176446		0.214245	0.275124		0.275124	0.42233	0.176446		0.226636	0.214245				0.333534	0.176446	0.214245		0.0977481	0.310455					0.298782	0.0842031	0.454284	0.790837		0.575411	0.12446	0.378614	0.713785	0.333534	0.790837			0.356247	0.111167	0.400636	0.201757				0.111167	0.238915
AC012442.6	0.286996	0.42233	0.189164		0.0705247		0.16363		0.739941	0.411534	0.722542	0.16363	0.176446	0.604182			0.16363	0.16363	0.16363	0.042784	0.0842031	0.214245	0.516128		0.0977481		0.16363	0.310455	0.26316	0.713785	0.214245	0.137632			0.367485	0.378614	0.485537	0.356247	0.0705247		0.310455	0.367485	0.286996			0.475177	0.0567235	0.356247
AC012445.1				0.0567235																									0.137632																			0.12446
AC012451.1
AC012454.4	0.176446	0.0144976	0.150686	0.0567235	0.0977481		0.0977481		0.042784	0.0287099			0.16363					0.042784	0.0567235		0.111167		0.042784			0.0144976	0.111167	0.0705247				0.0977481	0.042784			0.042784			0.214245				0.0842031	0.0842031		0.0977481		0.137632
AC012456.3	0.0287099			0.042784	0.0144976				0.0977481			0.0144976	0.0977481	0.0144976							0.0287099				0.0705247			0.12446			0.0842031								0.0705247										0.0144976
AC012456.4			0.042784										0.0567235							0.0287099																			0.137632
AC012462.2																																0.0842031
AC012462.3				0.111167
AC012485.2													0.214245								0.150686							0.150686												0.12446					0.042784
AC012493.1	0.0567235												0.150686																										0.042784
AC012494.1
AC012497.2																			0.042784													0.0705247
AC012499.1																			0.042784
AC012501.2																												0.275124
AC012501.3	0.0705247																				0.0567235
AC012506.2	0.0567235																				0.042784
AC012507.3			0.0144976	0.0977481					0.65087		0.251076		0.189164	0.0144976		0.0287099		0.042784	0.0567235		0.0567235							0.042784			0.12446			0.0287099					0.879794						0.0144976	0.0287099		0.0287099
AC012507.4								0.176446		0.0144976	0.16363				0.0567235	0.150686	0.0287099		0.0144976		0.0705247				0.0842031			0.322052		0.150686			0.0705247					0.0567235	0.201757			0.0144976						0.176446	0.042784
AC012512.1	0.137632		0.12446	0.042784	0.0977481				0.367485	0.0842031	0.0842031		0.201757	0.0567235					0.286996		0.0567235							0.111167			0.0705247	0.042784		0.0287099				0.12446		0.0287099						0.0705247		0.0977481
AC012513.4	0.895387	0.201757	0.641648	0.731261	1.9146	0.238915	0.201757	1.02866	3.12763	1.65997	1.48034	0.96354	1.49063	0.26316	1.45422	0.137632	0.189164	0.367485	1.02153	0.226636	1.60884	0.137632	0.0842031	0.0287099	1.20797	0.150686	0.0567235	0.992862	0.774072	3.24183	1.73119	1.15709	0.333534	0.286996	1.46996	0.367485	0.16363	0.0705247	2.38684	0.0705247	0.0567235	0.042784	0.565692			2.07041	0.275124	2.9355	0.189164
AC012513.6				0.0287099													0.0287099															0.042784
AC012531.25	0.042784										0.0144976										0.0705247	0.0842031	0.0287099									0.0144976				0.0287099					0.0977481		0.0144976				0.042784
AC012593.1					0.0977481						0.0842031		0.111167			0.0287099					0.34495					0.0705247		0.722542				0.189164
AC012594.1	0.0567235				0.042784							0.0705247	0.226636						0.0705247		0.275124							0.310455			0.0567235								0.111167
AC012613.2	0.042784				0.0144976																		0.0287099					0.0287099			0.0144976	0.0144976												0.0144976
AC012668.2									0.0287099			0.0144976	0.042784						0.251076	0.0144976	0.0144976							0.042784			0.0842031																	0.0144976
AC013248.2																			0.298782
AC013262.1									0.748536
AC013264.2	0.815671		0.411534	0.298782	0.546055	0.137632			1.53109	0.575411	0.310455	0.632353	0.356247		1.07045		0.137632	0.298782	0.111167		0.485537		0.111167	0.201757		0.251076	0.26316	0.201757	0.137632	1.29874	0.137632	0.0977481	0.12446	0.214245	0.201757		0.286996	0.0842031	1.46472		0.111167	0.696096	0.298782	0.887589		0.26316		0.505995	0.310455
AC013267.1	0.970923		0.536153	0.275124	0.275124			1.14411	0.887589	0.275124	0.454284	0.840018	0.575411					0.333534	0.176446		1.07045				0.356247			1.25706	0.226636	0.623024	0.970923				1.23271								0.251076						0.16363
AC013268.3																0.0287099								0.0144976				0.0144976			0.12446								0.0842031	0.0567235									0.0144976
AC013268.4																					0.0977481							0.485537
AC013269.3
AC013269.5																					0.0567235
AC013271.3			0.433055		0.111167	0.367485			0.176446	0.0842031		0.0287099									0.042784			1.49573	1.0427	0.16363	0.722542	0.16363		0.356247	1.93737	2.02506		0.16363		0.0977481	0.678148	0.585065	0.782505	1.61827									0.12446
AC013275.2				0.0287099	0.0144976							0.0144976							0.0144976									0.176446
AC013399.3		0.251076		0.895387	0.201757						0.34495		0.176446						0.910803		0.641648							0.238915			0.150686	0.111167	0.150686						0.214245			0.226636	0.176446					0.565692
AC013401.1													0.214245								0.150686
AC013401.2													0.150686
AC013402.3																												0.38968
AC013402.4
AC013402.5
AC013403.13													0.226636
AC013410.1					0.0287099			0.0705247
AC013410.2	1.0636												0.516128
AC013429.4				0.400636																										0.238915
AC013429.5	1.87191	0.201757	0.286996	0.941194		0.604182	0.12446	0.12446	1.33921	0.546055		0.433055	0.807444	0.042784	0.356247	0.0705247	0.0977481	0.0287099	1.25101	0.189164	0.516128	0.0567235			0.713785			0.189164	1.29874	4.47836	0.782505	0.704956	0.111167		1.281	0.251076			0.641648				1.69601		0.0287099	0.739941	0.333534	0.604182	0.286996
AC013436.6				0.0842031											0.433055				0.12446		0.12446																		0.970923							0.150686		0.632353
AC013437.2	0.111167																				0.0287099							0.0705247			0.042784										0.0144976
AC013437.4
AC013437.6					0.042784								0.12446
AC013437.7					0.0977481																							0.226636
AC013439.4	0.0287099		0.0144976	0.0567235		0.0567235		0.0705247	0.137632		0.042784	0.0287099	0.0567235	0.0287099		0.0567235			0.12446			0.0977481			0.0287099						0.111167	0.042784			0.0977481				0.0287099				0.0842031
AC013444.1		0.0287099		0.042784	0.0287099	0.0287099				0.0144976			0.189164								0.0287099				0.0144976	0.0144976			0.0287099																0.0144976	0.0705247
AC013448.1									0.176446																						0.0567235
AC013448.2									0.0567235												0.0567235							0.275124
AC013460.1		0.0144976		0.0287099	0.0842031	0.042784			0.137632	0.111167		0.333534			0.238915				0.201757					0.0705247	0.12446		0.0567235				0.042784							0.0567235					0.0977481	0.0842031				0.0705247
AC013463.2	1.31622		0.38968	1.81154	1.63233				0.137632	0.322052	0.310455	2.81561			0.111167		0.16363		0.0287099						0.42233			0.0977481	2.01797	1.05667	0.0842031				0.475177				0.298782				1.03571					0.378614
AC013467.1													0.0705247								0.201757							0.137632
AC013470.6	0.238915			0.0144976					0.042784	0.0287099		0.111167	0.0287099								0.201757			0.0287099				0.42233			0.150686	0.0287099			0.0567235											0.0705247			0.0144976
AC013470.8	0.251076								0.238915				0.150686															0.536153
AC013472.3		0.0287099	0.0567235	0.042784	0.678148		0.0287099		0.322052	0.0705247	0.214245		0.310455		0.111167				0.0567235	0.0842031	0.26316						0.0287099	0.0705247			0.0287099	0.0842031	0.0144976		0.0144976				0.367485				0.042784		0.0144976	0.042784	0.0144976	0.042784
AC013472.4																			0.12446								0.16363
AC013474.4	2.12768	0.941194	4.36177	1.6871	3.101	3.46856	1.52612	0.918464	1.4595	1.82379	5.09549	2.68483	0.613632	0.111167	2.20793	0.678148	1.18911	1.73553	3.15059	1.25706	5.03514	1.57049	1.36183	1.26908	2.64615	0.411534	1.42227	1.37299	2.43027	1.96719	4.5975	4.7944	2.29278	1.41151	1.21417	0.505995	1.24493	0.555915	4.50148	1.95983	0.910803	0.687133	1.24493	0.0977481	1.17	2.81561	2.40328	4.68149	3.19381
AC013717.3	0.226636	0.378614	0.137632	0.485537	0.298782	0.0842031	0.454284	0.238915	0.226636	0.0705247	0.150686		0.322052	0.251076	0.286996	0.042784	0.189164	0.042784	0.546055	0.12446	0.367485			0.0977481	0.214245		0.12446		0.189164	0.660012	0.12446	0.16363	0.111167		0.0977481	0.275124	0.0144976	0.400636	0.864038	0.0842031	0.238915	0.0977481	0.137632	0.378614	0.042784	0.238915	0.238915	0.641648	0.226636
AC013727.1
AC013733.3					0.111167														0.0287099		0.137632										0.0842031	0.16363
AC013733.4													0.0287099															0.0705247
AC015688.3		0.286996			0.757126	0.12446	0.12446		0.546055	0.275124			0.26316	0.214245			0.238915	0.0977481												0.948698			0.16363	0.0977481								0.176446	0.16363		0.367485	0.660012		0.623024	0.16363
AC015691.13			0.0842031								0.150686							0.201757				0.0705247													0.251076					0.111167	0.042784							0.42233	0.042784
AC015726.1	0.464783								0.16363	0.214245			1.00728								1.49063				0.433055			2.07041		0.275124					0.137632											0.333534
AC015849.12				0.356247			0.16363		0.150686					0.0567235				0.0705247										0.454284			0.16363		0.150686
AC015849.13									1.19542	0.0977481		0.238915	0.0842031	0.0567235			0.16363	0.12446	0.238915		0.12446							0.226636		0.251076	0.150686	0.464783			0.111167				0.978248							0.150686
AC015849.14		0.042784		0.454284					1.51608	0.356247			0.333534	0.298782	0.367485		0.310455	0.0567235	0.201757	0.042784	0.201757								0.0705247		0.12446	0.16363	0.226636		0.0977481		0.0977481		0.411534				0.0705247			0.454284		0.26316	0.0567235
AC015849.16	0.42233	0.0842031	0.042784	0.214245	0.34495		0.856081	0.042784	3.0018	0.722542	1.14411	0.16363	0.0287099	0.918464	0.0705247	0.0144976	0.0144976	0.26316			0.34495	0.042784	0.238915	0.0977481	0.0287099		0.0705247	0.356247	0.0842031	1.14411	0.378614	0.189164	0.150686	0.042784	0.238915		0.704956	0.38968	0.0287099		0.575411	0.111167	0.623024	0.0567235	0.0144976	0.0705247	0.0144976	0.918464	0.367485
AC015849.19	1.18278		1.94114	0.322052	1.78666	1.37299	0.495795	0.774072	3.40059	1.85204	1.89919	1.22039	0.722542	1.0427	0.150686		0.495795	1.32774	1.62766	0.16363	2.58497	0.400636	0.111167	0.176446	0.632353	0.12446	0.443721	1.61355	0.189164	2.98737	1.32197	1.31042	0.214245	0.226636	0.669106		0.214245	0.604182	1.55092	0.12446	0.275124	0.137632	1.71376			0.840018		1.95241	0.189164
AC015849.2	0.948698	0.0287099		0.505995					1.281	0.367485	0.0977481	0.251076		0.0567235					0.16363									0.12446		0.485537	0.0842031			0.238915	0.298782			0.333534	0.322052		0.189164				0.251076				0.0287099
AC015922.5							0.0287099		0.042784			0.0705247	0.16363						0.042784
AC015922.6	0.042784				0.0287099							0.111167	0.16363								0.475177							0.526184				0.0977481					0.0144976
AC015922.7													0.731261
AC015923.1									0.201757												0.0842031																						0.0705247
AC015933.2			0.82383						0.495795	0.475177																																	0.310455
AC015936.3	0.238915			0.16363	0.042784			0.238915							0.411534	0.201757	0.176446		0.0144976	0.0705247							0.189164			0.555915
AC015969.3			0.0144976	0.0287099		0.0144976	0.0842031		0.0567235	0.0567235						0.042784			0.0144976		0.0287099	0.0287099				0.0287099		0.042784			0.0977481	0.0144976		0.0144976		0.0842031			0.111167	0.0144976			0.0144976			0.0287099	0.0705247	0.042784	0.042784
AC015971.2	3.25248	0.111167	3.60051	4.25778	4.51286	0.948698	0.367485	2.73558	1.61355	2.22961	4.35549	3.56192	3.56073	0.948698	1.48548	0.536153	1.23887	1.50595	2.28395	0.433055	2.57048	1.0427	0.475177	0.594646	3.7049	0.201757	0.978248	1.85602	3.8963	3.84701	5.06657	4.07214	0.475177	1.1764	2.70487	0.189164	0.879794	0.696096	2.80737	0.641648	0.433055	0.411534	3.15548	0.137632	0.546055	4.17556	1.25706	3.68146	1.69159
AC015977.5																						0.333534								0.495795													0.201757
AC015977.6												0.286996																	0.0567235	0.42233															0.042784	0.0977481
AC015987.1	1.49573	0.0567235	1.86399	0.879794	3.89042	0.782505	0.0567235	1.0427	1.07045	1.12439	2.70927	1.20168	1.71376	0.111167	0.790837	0.0977481	0.433055	0.678148	0.536153	0.042784	1.71815	0.226636	0.0977481	0.298782	2.89724	0.251076	0.731261	1.02153	1.43302	2.08407	2.9203	1.84402	0.310455	0.275124	0.856081	0.0567235	0.903095	0.176446	1.69159	0.214245	0.0287099		1.52612		0.226636	2.44365	0.298782	2.97087	0.575411
AC016142.1			0.26316	0.454284	0.748536		0.310455	0.799151	0.941194	0.0705247	0.333534				0.956147	0.687133		0.214245	0.150686	0.042784		0.214245		0.042784	0.546055			0.895387	0.555915	1.15709	1.26312	0.722542	0.0567235	0.0567235		0.286996			1.37299					0.111167	0.12446		0.16363		0.0287099
AC016292.1			0.226636																						0.536153			0.765625																		0.565692		0.704956
AC016292.3		0.0705247	0.641648		0.985561	0.34495		0.310455	1.37299	0.96354	0.555915		0.34495	0.400636	0.660012		0.176446	0.0705247	0.475177	0.565692	0.757126			0.12446	0.310455	0.042784	0.0977481	0.275124	0.713785	2.03563	0.400636	0.831961	0.16363		0.704956		0.367485	0.201757	0.790837	0.111167	0.238915	0.137632	0.189164		0.0705247	0.322052		0.585065	0.42233
AC016549.1	0.322052	0.0705247	0.632353	0.42233	0.623024	0.176446	0.0977481	0.0977481	1.93737	0.782505	0.485537	2.10437	0.887589	0.0705247	0.0977481	0.0977481	0.0567235	0.189164	0.367485	0.0144976	0.918464	0.0842031			0.34495		0.111167	0.660012	1.23887	3.01257	0.704956	2.15383	0.042784	0.042784	1.02866	0.26316	0.042784		2.75064	0.0567235	0.042784	0.12446	0.565692		0.12446	1.05667	0.150686	2.14732	0.150686
AC016561.1													0.0287099																			0.0287099								0.042784
AC016582.2							0.0144976	0.189164											0.0287099										0.0977481																			0.0842031	0.042784
AC016629.3	1.35055	0.765625	0.505995	1.11112	0.286996		0.34495		1.08414	0.748536	0.322052	1.83594	0.238915	0.0287099	0.454284	2.21107	0.495795	0.137632	3.8797	0.505995	1.29281	0.933637	1.82379	0.356247	0.678148	0.774072		0.0977481	1.76555	0.189164		0.594646	0.111167	0.992862	0.0842031	0.12446	0.0705247	1.18911	0.526184	0.042784	0.604182	0.176446	0.887589	0.774072	0.201757	0.0567235	1.9146	0.757126	0.322052
AC016629.7			0.475177		0.546055			0.585065	1.28696	1.23271	1.26312		1.76132	0.0705247	0.641648	1.13755			1.83191	1.57049					0.903095		2.55096		0.623024			0.713785	0.594646	0.411534		1.86399		0.575411		2.03919	0.722542	1.44895	0.226636					1.13755	1.0636
AC016644.1	1.09768	0.201757	0.594646	0.895387	1.26908	0.0977481		1.32197	0.941194	0.485537	1.18278	0.956147	0.970923	0.0567235	1.0427		0.0842031	0.111167	0.687133		0.687133	0.189164			1.16356		0.0842031		0.226636	0.910803	1.88363	1.3674		0.0567235	0.782505	0.0705247		0.0842031	1.65082	0.0567235	0.0567235		0.0842031			1.42767	0.34495	2.68035	0.226636
AC016683.5		0.12446	0.111167		0.298782		0.0977481		0.0977481	0.111167	0.226636			0.0705247				0.111167			0.0842031						0.150686	0.82383		0.42233	0.623024	0.0705247			0.0705247	0.137632	0.137632				0.042784	0.443721		0.310455		0.0977481		0.0705247	0.189164
AC016691.2	0.536153		0.333534	0.34495	0.111167				0.150686	0.286996	0.505995		0.176446						0.310455		0.367485								0.16363	1.34491			0.150686	0.238915	0.433055			0.275124	0.111167				0.42233					0.65087
AC016694.2
AC016697.1	0.0567235					0.150686			0.0567235												0.042784							0.176446
AC016700.2				0.0842031	0.0977481				0.137632	0.0842031									0.111167		0.322052								0.214245		0.137632	0.0977481					0.111167		0.516128							0.137632
AC016700.4				0.333534					0.251076				0.739941			0.0977481					0.433055	0.275124			0.454284			0.704956				0.189164
AC016700.5	1.49573	1.34491	0.275124	0.731261	0.201757	0.298782	0.298782	0.748536	0.985561	0.887589	0.555915	0.948698	0.536153	1.70932	0.536153	0.575411	0.978248	0.623024	0.214245	0.214245	0.34495	0.722542	1.26908	1.67361	0.536153	0.585065	0.956147	0.433055	0.495795	1.07045	1.67815	0.42233	0.918464	0.613632	2.19854	1.46996	2.26007	1.92225	0.111167	0.443721	0.840018	1.39514	1.21417	1.09768	0.731261	0.687133	0.400636	0.815671	0.565692
AC016700.6		2.26007											2.24798																	3.56073																	1.65539
AC016708.2	0.933637	4.88019	0.918464	1.60413	1.26312	1.24493	1.65997	1.40061	1.32197	1.00728	2.14082	0.565692	1.36183	1.37299	2.69159	0.978248	1.61827	4.40395	1.43302	1.43302	4.12271	0.546055	1.0427	2.01797	1.44895	0.275124	2.27204	2.84802	1.51608	1.65997	1.31042	0.660012	1.84806	1.22656	1.51101	4.77773	1.41151	1.1764	3.53851	3.40874	1.36183	2.2449	1.48548	2.99096	1.41689	1.42767	2.34773	2.53605	2.52108
AC016710.1															0.16363																																	0.176446
AC016712.1	0.111167		0.0144976		0.111167				0.475177	0.333534	0.251076		0.322052			0.042784			0.0287099	0.111167	0.495795						0.0567235	0.704956	0.0842031	0.536153		0.042784						0.0977481					0.238915			0.0567235	0.0842031	0.226636
AC016712.2		0.137632	0.286996			0.0977481			0.356247		0.411534		0.201757	0.0705247	0.111167	0.0705247	0.454284		0.298782		0.660012			0.137632				1.31042	0.0977481	0.757126		0.12446	0.536153		0.150686					0.251076	0.226636	0.0705247				0.189164		0.137632	0.214245
AC016716.1	0.137632	0.111167	0.042784	0.226636	0.137632						0.0842031	0.0567235	0.201757		0.0842031		0.042784	0.0842031						0.0567235				0.111167	0.042784		0.0705247	0.137632		0.0287099	0.201757	0.0287099					0.0287099							0.0567235	0.0287099
AC016716.2													0.485537								0.0977481							0.189164
AC016717.1					0.226636
AC016722.3		0.0567235			0.150686				0.0842031	0.226636			0.333534	0.0287099				0.0287099	0.150686		0.189164		0.0287099	0.0567235	0.0705247			0.443721		0.12446	0.0842031	0.201757		0.0705247	0.0567235		0.12446	0.042784	0.111167		0.26316	0.226636			0.0287099	0.226636	0.0842031		0.0287099
AC016722.4	0.895387	0.189164	1.281	0.464783	2.69827	0.526184	0.201757	0.38968	1.281	1.37858	1.44363	0.748536	1.40061	0.275124	1.22039	0.137632	0.433055	0.454284	1.54105	0.251076	1.85204	0.495795	0.0977481	0.0567235	0.926076		0.275124	1.22039	1.02866	1.55587	2.30162	1.5898	0.378614	0.26316	1.281	0.322052	0.411534	0.0977481	1.585	0.214245	0.042784	0.111167	0.903095	0.34495	0.16363	1.26908	0.536153	1.51101	0.0705247
AC016723.4				0.0977481	0.16363	0.251076								0.042784		0.0287099		0.0287099	0.176446	0.0842031					0.0705247					0.137632		0.0567235							0.238915		0.0287099		0.042784				0.042784	0.12446
AC016724.6				0.0977481
AC016727.3																					2.21107
AC016730.1						0.367485
AC016732.2				0.042784	0.042784														0.0287099		0.0567235											0.150686			0.0567235										0.0287099			0.0567235	0.0287099
AC016734.2	0.713785	1.45422	0.322052		1.04972	0.585065	0.565692		0.856081	0.505995	0.400636		0.879794	1.07045	0.475177	0.137632	0.150686	0.555915	0.34495	0.782505	1.00005	0.226636	0.443721	1.11774	0.632353	0.0977481	0.367485	1.17		0.575411	0.176446	0.840018	2.8339	3.15379	0.956147	1.15064	0.970923	0.696096	0.356247	0.356247	0.696096	1.04972	0.623024	0.604182	0.34495	0.454284	0.623024	0.411534	0.34495
AC016735.1					0.38968	0.214245					0.641648					0.765625		0.687133									1.281		0.333534		1.95612	0.704956							0.475177				0.669106
AC016735.2	1.00005		0.042784	0.505995	0.0705247				0.0144976	0.526184	0.042784	0.0287099	0.0144976		0.286996		0.0567235	0.34495	0.137632		0.137632	0.275124	0.782505	0.0977481	0.0705247			0.632353	0.0977481	0.38968	0.731261	0.536153	0.12446	0.226636	0.150686		0.0842031		1.82789	0.0144976	0.0287099	0.137632	1.0636	0.111167	0.0287099	0.0567235	0.12446	0.189164	0.0287099
AC016735.3	1.13755			0.0567235	0.0705247	0.0705247			0.0977481	0.176446							0.0977481	0.0705247	0.042784						0.0842031						0.433055	0.454284	0.0842031		0.0705247				1.65997				0.400636					0.0705247
AC016737.1	0.0567235			0.0287099									0.0705247						0.0287099		0.12446				0.042784			0.251076		0.176446																		0.0842031
AC016738.3	0.111167		0.0842031	0.0977481	0.0842031			0.238915			0.189164	0.189164	0.137632			0.0842031	0.0705247		0.238915		0.226636		0.150686					0.495795			0.696096	0.0842031							0.251076	0.310455			0.137632		0.16363	0.12446	0.0705247	0.16363
AC016738.4		0.0144976		0.16363	0.0144976		0.042784	0.286996	0.0977481	0.0144976	0.12446	0.0144976	0.0144976	0.0287099	0.042784	0.0567235		0.0144976	0.0567235	0.0287099	0.0567235				0.0287099			0.12446	0.0287099	0.0977481	0.0705247		0.0287099			0.042784	0.0144976		0.0977481	0.0567235	0.0144976	0.0144976	0.0567235		0.0287099	0.0144976	0.0144976	0.0567235
AC016739.1																																0.0705247
AC016739.2	3.8339	5.88195	3.98643	4.08494	5.19928	5.15095	5.68509	4.4376	4.29724	3.54966	4.6764	2.98737	4.56377	4.94391	5.03873	3.98737	5.03912	4.95378	5.0018	5.38755	4.01794	3.8797	3.76771	5.52446	3.87681	2.82582	4.96626	3.97088	3.98006	3.61942	4.29724	4.81349	5.59307	4.84852	4.45611	5.65019	4.50397	5.08491	3.8797	5.27648	5.54902	5.49795	2.91839	5.20278	4.59817	4.39509	4.26603	4.32773	5.14735
AC016745.3			0.042784						0.111167		0.475177																	0.831961																				0.433055
AC016747.3	1.16356	1.52109	1.53613	1.09092	0.933637	0.201757	1.82379	0.879794	2.58014	2.87579	1.31042	1.12439	1.00005	2.17317	0.848089	0.475177	1.33347	1.15064	0.669106	0.669106	0.774072	1.22039	1.64156	0.286996	1.23271	0.0977481	1.68262	2.30457	0.970923	3.1906	1.09768	0.731261	0.495795	0.443721	2.58014	1.25101	2.15708	1.281	0.948698	0.137632	2.10099	1.97457	2.81561	2.25098	1.02153	0.604182	0.696096	1.38963	1.73119
AC016751.2																															0.286996
AC016753.7				0.12446						0.0287099			0.12446								0.214245							0.0842031									0.0705247	0.286996	0.226636
AC016757.3	0.669106	1.62299	0.400636	0.722542	0.400636	0.0842031	0.433055	0.042784	2.26007	1.69159	1.21417	0.782505	1.46996	1.90308		0.696096	0.0705247	0.411534	1.32774	1.64619	0.985561	0.871913	1.52109	1.32774	0.565692	0.748536	0.790837	1.30457	0.96354	1.32774	0.696096	0.226636	1.585	0.807444	0.298782	1.21417	1.40061	1.95241	0.201757		0.903095	0.565692	1.59462	1.94492	0.286996	0.38968	0.34495	0.251076	0.251076
AC016768.1
AC016772.4	0.0705247		0.0287099	0.26316	0.322052	0.042784			0.0705247		0.411534	0.238915	0.298782		0.226636	0.0144976			0.0287099		0.16363							0.111167			0.356247	0.0287099														0.0287099		0.286996
AC016831.3																0.464783			0.34495		0.443721																		0.214245									0.201757
AC016831.5	0.201757			0.887589	0.137632				0.536153				0.333534		0.575411				0.774072																				0.433055		0.176446							0.286996
AC016831.6	0.042784			0.286996				0.0977481			0.0842031		0.0567235				0.0287099		0.12446		0.226636	0.0287099			0.111167			0.111167			0.0567235	0.12446			0.0567235				0.505995							0.0705247	0.0842031	0.189164
AC016831.7	0.0567235	0.0287099	0.137632	1.05667	0.782505	0.0705247	0.0567235	0.38968	0.585065	0.0842031	0.516128	0.516128	0.536153	0.0567235	0.333534	0.12446	0.0287099	0.0842031	0.176446	0.042784	0.565692	0.0705247		0.042784	0.918464	0.042784	0.042784	0.623024	0.632353	0.978248	0.555915	0.585065	0.0705247	0.0287099	0.226636		0.0144976	0.0287099	1.05667	0.0287099	0.111167	0.0567235	0.150686		0.042784	0.96354	0.12446	1.87977	0.189164
AC016894.1	2.10437	0.536153	1.13755	1.61827	2.46728	1.51608	0.150686	0.864038	2.63692	2.08071	2.94116	2.29278	2.98912	0.367485	1.59937		0.555915	1.281	1.87583	0.298782	2.05663	0.956147		0.214245	1.52109	0.0705247		1.53109	1.5802	3.38819	2.25707	2.21107	0.475177	0.111167	2.16998	0.38968	0.38968		3.75807	0.641648		0.298782	1.63233		0.411534	2.6645	0.790837	3.4906	0.400636
AC016903.1
AC016903.2													0.137632
AC016907.3	0.16363	0.0567235	0.0842031	0.238915	0.367485	0.0144976	0.0144976		0.0567235	0.0567235	0.16363	0.226636	0.400636	0.0287099	0.150686	0.0287099	0.0144976	0.0287099	0.042784		0.555915	0.0287099	0.0144976	0.0144976	0.433055			0.286996	0.226636	0.585065	0.748536	0.0567235	0.0144976	0.042784	0.26316	0.0287099			0.411534	0.0144976	0.0144976		0.12446		0.0287099	0.251076	0.0144976	0.731261	0.0567235
AC016908.1
AC016909.1	0.042784								1.5898	2.38134	0.864038		0.042784												0.632353					0.12446								0.0705247		0.0567235			1.00005
AC016909.2										2.18908
AC016910.1			0.111167	0.0977481	0.0287099				0.38968	0.251076	0.0977481	0.0977481						0.0144976			0.0287099								0.0977481	0.546055		0.0287099					0.0287099						0.298782					0.214245
AC016912.3
AC016994.2									0.189164
AC016995.3									0.042784				0.16363								0.111167							0.26316											0.0977481
AC016999.2	0.137632	0.042784	0.150686	0.150686	0.485537		0.0705247		0.464783	0.575411		0.96354	0.356247	0.356247		0.454284	1.52612	0.111167	0.111167	0.189164	0.111167		0.516128	1.14411	1.37858	0.251076			0.840018	0.985561		0.0977481		0.26316	1.13101	0.367485	1.15064	1.26908	0.356247	0.176446	0.214245	0.150686	0.546055	0.226636	2.25398	1.79498	0.443721	0.879794	0.111167
AC017002.1	0.176446	0.0705247	1.61355	0.214245	0.238915	1.47514	2.04965	1.52109	0.26316	0.042784	0.526184	0.189164	0.201757			0.12446	0.526184	0.0705247	1.94862	2.15708	0.0567235	0.12446	0.0705247		0.0567235	0.516128	0.251076		0.0705247	0.111167	0.748536	0.298782		0.214245	0.150686		0.275124		0.0567235	1.29874		0.0287099			0.137632	0.189164	0.137632	0.275124	0.0567235
AC017002.2	0.286996		0.411534	0.464783	0.042784	0.111167	0.298782	0.871913	0.613632	0.0287099	0.731261	0.12446	0.042784			0.16363	0.0287099		0.887589	0.356247	0.12446	0.042784			0.137632	0.111167	0.111167	0.0842031	0.189164	0.0842031	0.26316	0.042784			0.111167	0.0842031	0.042784		0.251076	0.485537	0.0287099		0.0287099				0.0567235	0.565692	0.0287099
AC017002.4	0.0567235		0.0287099					0.12446	0.0287099				0.516128	0.0287099					0.214245		0.0567235	0.042784										0.0567235				0.12446							0.042784					0.0287099
AC017006.2	0.799151	0.632353	1.47514	0.286996	2.64153	0.731261	0.378614	0.251076	1.59462	2.08751	1.94492		1.36183	0.042784	0.238915	0.0977481	0.433055	0.495795	0.585065		1.76979	0.214245	0.310455		1.48034			2.85801	0.485537	2.2048	1.34491	1.34491	1.0427	0.42233	1.27506	1.00728	0.275124		2.54102		0.0567235	0.189164	1.14411	0.575411		1.79078	0.137632	2.49824	0.150686
AC017006.3									0.189164																0.333534																0.0842031					0.526184		0.38968
AC017028.10					0.275124				0.367485	0.526184											0.65087																									0.713785		0.286996
AC017035.2	0.575411	0.0977481	0.65087	0.111167	1.50595	0.443721	0.0977481		0.910803	0.555915	1.00005	0.516128	0.137632				0.0144976	0.214245	0.226636	0.12446	0.613632	0.0144976	0.0567235		0.275124		0.042784	0.495795	0.201757	1.11774	0.687133	0.831961	0.0705247	0.0705247	0.226636	0.201757	0.150686		1.83191		0.0567235	0.042784	0.356247	0.137632	0.0842031	0.333534	0.042784	1.37858	0.238915
AC017048.1													0.0705247	0.12446
AC017048.2									0.0567235
AC017053.1	0.176446
AC017060.1									0.757126																					0.226636
AC017074.1																																0.0567235
AC017074.2	0.189164	0.16363		0.26316	0.687133			0.189164	0.918464	0.903095	0.505995	0.0842031	0.536153		0.176446	0.0705247	0.150686		0.623024	0.16363	0.367485				0.251076			0.150686	0.251076	0.433055	0.65087	0.464783	0.0977481		0.214245		0.0705247		0.632353			0.042784			0.150686	0.433055	0.0977481	0.26316	0.042784
AC017078.1			1.30457	0.226636	1.10441		0.201757		1.15709	0.238915	1.44363		1.18911			0.137632		0.0842031	0.0842031		0.879794	0.0705247			0.176446		0.757126	0.536153	0.298782	2.20167	1.20797	0.660012		0.298782					1.23887				0.226636			0.367485		2.00721
AC017079.3				0.176446	0.201757				0.526184	0.443721						0.0567235			0.356247							0.042784		0.782505	0.0842031	0.815671	0.555915	0.111167	0.150686		0.226636	0.0842031			0.585065				0.623024			0.150686	0.0842031	0.722542
AC017079.4	0.226636		0.0977481	0.26316	0.0842031				0.226636	0.150686				0.0842031			0.238915		0.238915	0.042784	0.189164				0.310455				0.12446	0.201757					0.485537	0.678148			0.526184				0.275124		0.137632	0.238915		0.757126
AC017081.1				0.214245	0.12446				0.26316	0.298782	0.310455	0.150686		0.189164				0.0705247	0.150686		0.864038								0.189164	0.42233	0.555915	0.137632	0.176446		0.275124	0.176446	0.137632	0.0567235	0.516128									0.356247
AC017081.2																								0.042784																								0.042784
AC017083.2	0.42233		0.176446	0.0705247		0.0842031			0.895387	0.411534	0.400636		0.0705247	0.0842031		0.12446		0.0977481	0.150686	0.042784	0.286996				0.111167				0.189164	0.367485	0.12446	0.565692							0.65087							0.12446		0.704956
AC017101.10					0.201757								0.238915	0.0977481							0.150686				0.16363														0.137632			0.0705247	0.0567235
AC017104.2	3.32628	0.0705247	1.05667	2.94116	1.89919	1.22039	0.516128	0.65087	1.69159	2.02861	3.14243	1.07045	2.13425	0.978248	0.831961	0.275124	1.26312	0.575411	1.22656	0.0287099	1.79911	0.748536	0.34495	0.454284	2.76342	0.111167	0.189164	2.36737	1.23271	3.03389	4.00087	2.33056	0.536153	0.526184	1.70051	1.43832	0.367485	0.275124	1.82789	0.575411	0.378614	0.137632	1.83594	0.678148	0.774072	2.32775	0.485537	3.03564	0.594646
AC017104.3											5.26975																					3.53604											3.84403					3.25096
AC017104.4	1.44363		0.189164	2.88755	0.333534	0.26316			1.57534		1.72254	0.555915	0.137632	0.176446	0.774072	1.6871			0.400636			0.790837			1.25706			0.367485			3.79497	0.604182	1.1764	1.20168		1.281			1.83594	0.400636	0.111167		0.298782	0.433055	0.111167	0.251076		2.15383	0.201757
AC017104.6	0.565692	2.51852	0.176446	0.378614	0.713785	0.137632	0.189164	0.201757	1.23271	1.42227	0.400636	0.298782	2.45942	2.52356	0.660012	0.214245	0.632353	1.01444	1.20168	0.623024	0.16363	1.23271	0.333534	3.32196	2.4777		2.56317	2.01436	0.201757	0.687133	0.840018	0.189164	2.2691	2.35899	0.722542	3.94207	3.97912	2.80943	0.505995	0.42233	0.641648	0.565692	1.32197	2.08407	0.604182	0.0287099	0.176446	0.333534	0.443721
AC017116.11	0.604182	0.378614	2.11443	0.910803	2.34203		0.565692	0.189164	1.92225	3.28834	2.77614		0.985561	0.111167	0.678148	0.799151	0.687133	1.11112	1.44895	0.970923	2.15383	1.51101	1.49573	1.56075	2.01436	0.0144976	2.05663	3.22342	0.505995	2.37577	2.04616	0.992862	2.48804	3.18268	1.49063	2.84604	0.443721	0.782505		0.201757	1.00728	2.08407	1.51101	0.632353	0.286996	1.03571	0.226636	2.45942	2.16998
AC018359.1			0.0287099		0.251076					0.042784		0.275124						0.0567235							0.739941					0.150686								0.111167					0.042784
AC018359.3			0.042784									0.0705247													0.0842031					0.150686
AC018442.1	0.189164		0.042784	0.0567235	0.176446	0.0144976			0.378614	0.176446	0.12446	0.12446	0.0842031	0.042784				0.042784	0.0842031	0.042784	0.238915			0.0144976	0.238915	0.0567235		0.0977481	0.042784	0.505995	0.0977481	0.0977481			0.137632	0.0977481	0.042784	0.0144976	0.111167		0.0144976		0.0287099		0.0144976	0.0567235	0.0287099	0.251076	0.0287099
AC018462.2	3.17636	3.12099	2.32775	2.67807	4.52041	0.38968	1.25706	0.238915	1.81562	1.02153	4.35825	3.90302	0.400636	0.286996	2.4699	1.0636	3.44366	2.28395	0.400636	0.411534	2.58981	3.19532	4.00902	1.62299	0.555915	0.0567235	0.918464	4.08409	3.46338	5.63108	1.10441	1.46996	4.67582	3.33348	4.30598	2.68711	0.356247	0.433055	1.56075	3.42632	3.80741	2.40053	4.92311	4.23192	0.765625	1.40602	2.7549	3.28241	3.38131
AC018462.3	0.495795		1.48034	0.201757	1.17	0.238915	0.594646		2.27204	2.42229	0.454284	1.11774	0.0144976	0.38968	1.42227	0.111167	0.443721		0.12446	0.286996	1.00728	0.137632		0.585065	1.20168		0.0144976		1.30457	1.94492	0.38968	0.505995	1.3674	1.12439	1.09092		0.555915	0.575411	0.38968	0.765625	1.50083	1.21417	0.526184	1.67361		0.367485	0.831961	1.81562	0.400636
AC018463.1																																																3.91366
AC018463.4	0.0567235	0.042784	0.111167		0.632353		0.0287099	0.111167	1.39514	0.367485	0.378614	0.411534	0.150686	0.189164		0.042784		0.111167	0.111167		0.238915	0.0977481	0.0705247		0.0842031	0.298782	0.0567235	0.26316	0.238915	1.57534	0.226636	0.433055	0.0567235	0.0705247	0.12446	0.137632	0.0705247	0.0705247	1.18911	0.0287099		0.0287099	0.16363			0.226636	0.0705247	0.956147
AC018463.5					0.0842031				0.226636		0.275124								0.150686																												0.176446
AC018464.3													0.0567235
AC018634.9											0.201757		0.34495								0.26316							0.464783				0.111167
AC018641.7			0.0287099	0.201757					0.333534	0.042784	0.0705247			0.0705247	0.34495			0.042784				0.0144976						0.0977481				0.0842031							0.12446									0.12446	0.0287099
AC018647.3			0.0842031	0.0567235	0.042784				0.0705247	0.0705247	0.150686		0.0144976						0.0705247		0.176446						0.137632	0.310455		0.150686		0.042784		0.0567235	0.042784				0.042784			0.0567235	0.12446					0.12446	0.0144976
AC018685.2										0.12446			0.214245
AC018693.5	0.201757								0.201757												0.176446							0.310455																				0.0705247
AC018693.6	0.0977481			0.0567235	0.367485				0.575411	0.0567235			0.322052	0.111167							0.433055							0.298782				0.0705247														0.286996			0.042784
AC018712.2	0.26316			0.042784					0.275124	0.0842031		0.0567235																0.111167	0.042784						0.111167												0.042784	0.150686	0.12446
AC018717.2				0.042784																	0.150686							0.042784				0.0144976
AC018730.4		0.26316																	0.201757
AC018731.3																					0.0842031
AC018735.1		0.0144976			0.042784				0.0287099					0.0287099							0.042784											0.0144976			0.0144976		0.0144976					0.0144976				0.0287099
AC018737.3				0.251076	0.0842031				0.189164		0.150686								0.189164	0.0287099											0.0842031					0.189164			0.322052
AC018738.2	2.99096	4.46337	2.10099	4.07384	3.95974	3.55341	2.52108	2.37577	3.37155	2.41953	3.98006	2.28983	2.67132	3.70379	2.52356	2.98003	4.27798	3.50463	3.18748	4.2795	1.96719	3.38683	2.36463	3.31323	2.02151	0.985561	3.4236	1.95241	2.11105	3.20789	2.33914	3.27649	3.23423	3.02502	3.81354	4.56377	3.28241	3.5546	3.5008	3.64618	3.81661	4.17234	2.89923	3.57896	3.91646	3.31908	1.98914	2.91839	2.91648
AC018742.1
AC018755.16		0.150686		0.042784	0.111167		0.367485	0.310455	0.34495	0.433055	0.565692	0.12446	0.176446	0.238915		0.0287099	0.0842031	0.12446	0.0842031	0.111167	0.0567235	0.475177	0.495795	0.176446	0.0705247	0.310455	0.42233	0.985561	0.0842031		0.226636	0.0977481	0.0705247	0.150686	0.333534		0.926076	1.89531	0.0567235	0.34495	0.696096	0.367485	0.137632	0.815671	0.0287099	0.150686	0.042784	0.310455	0.687133
AC018755.17									0.042784										0.0144976												0.0705247							0.0287099	0.176446			0.0287099
AC018755.18	0.201757		0.111167					0.0567235			0.137632	0.189164		0.042784	0.214245		0.201757	0.042784		0.0144976				0.214245		0.201757			0.150686		0.485537	0.0144976		0.176446	0.0705247				0.0842031						0.042784
AC018766.4	2.27799	1.18911	2.24798	1.65539	3.22494	1.26312	1.40061	1.50595	2.61588	3.43694	2.88366	2.6645	1.71815	1.43832	1.56565	0.887589	1.29281	1.73119	2.29572	0.831961	2.27505	1.01444	1.281	1.34491	2.34773	0.286996	1.18278	2.28983	1.91842	3.14403	2.82582	1.56075	1.73987	1.09768	1.89531	1.5898	1.59462	1.02866	2.17637	1.00728	0.918464	1.32774	2.16998	1.51608	1.79911	2.09425	1.21417	2.95238	1.50595
AC018766.6	0.333534		0.669106	0.322052	2.16353	0.748536			1.39514	1.07045	0.713785	0.356247	0.594646	0.65087	0.782505	0.16363	0.641648	0.042784	0.443721		0.848089	0.042784		0.864038	0.970923			1.25706	0.505995	1.21417	1.23271	0.310455	0.226636		0.731261		0.042784		1.1764	0.0842031	0.0977481		0.82383			0.774072		0.815671	0.150686
AC018799.1					0.0977481
AC018804.3
AC018804.6			1.18278	0.275124	1.22039	0.757126			1.63694	1.6871	0.910803	0.903095	0.594646	0.356247		0.286996	1.02866		1.90308	1.43302	0.443721	0.0977481	0.0977481			0.526184	0.933637	0.201757	0.887589	0.526184			1.10441	0.687133	0.454284	0.12446	0.356247	0.0977481	2.16998	1.34491	0.26316	0.322052	0.150686	0.992862	2.32775	1.52612	1.73119	1.585	0.378614
AC018804.7	0.16363	0.0144976		0.042784	0.189164		0.0705247	0.0567235	0.042784	0.042784	0.0842031		0.16363	0.0144976	0.0287099		0.0705247	0.150686	0.0144976		0.201757		0.0144976		0.0567235		0.0144976	0.34495	0.0144976	0.0567235	0.0287099	0.0567235	0.0287099	0.0144976	0.214245	0.0567235	0.0567235	0.137632			0.0705247	0.0287099	0.0144976	0.0287099	0.0144976			0.0144976	0.0144976
AC018816.3	0.238915	0.12446	0.214245	0.201757	0.12446			0.443721	0.765625	0.26316	0.34495	0.322052		0.176446	0.400636				0.150686	0.0705247				0.516128		0.310455		0.356247	0.26316	1.04972		0.12446					0.748536	0.111167	0.176446	0.367485		0.189164	0.748536	0.748536	0.433055		0.34495	0.840018	0.464783
AC018865.5	0.042784	0.0287099	0.0287099	0.565692						0.042784		0.0567235	0.0287099	0.0144976							0.0567235				0.0287099		0.0144976	0.0567235	0.0977481	0.12446				0.0144976	0.0567235		0.12446		0.0567235		0.0287099
AC018866.1
AC018878.3	0.137632		0.34495	0.696096	1.43302				0.782505	0.485537	0.594646	0.748536	0.378614	0.201757		0.201757		0.322052	0.12446		0.910803				0.970923		0.0842031	0.739941	0.356247	1.46996	1.92984	1.00728			0.713785	0.275124			1.25101			0.111167				0.613632	0.150686	1.09092	0.333534
AC018880.1													0.0842031								0.176446							0.464783
AC018880.2
AC018890.4		0.0705247																						0.0705247										0.0144976		0.137632			0.0144976
AC018890.6		0.505995	0.0144976	0.150686	0.238915		0.0144976	0.0705247	0.585065	0.150686	0.042784		0.0144976	0.0144976	0.275124			0.042784	0.201757		0.322052	0.042784			0.042784			0.189164	0.0842031	0.546055	0.505995	0.286996				0.0567235			0.12446				0.0144976			0.238915		0.214245	0.411534
AC018892.3	0.137632												0.042784
AC018892.8													0.226636
AC018892.9	0.111167		0.16363				0.0977481	0.286996	0.367485	0.111167	0.251076	0.042784	0.150686	0.150686				0.0287099	0.0287099		0.0567235									0.111167	0.137632		0.0842031	0.150686	0.298782		0.0705247			0.0977481	0.0287099		0.34495			0.137632	0.0287099	0.176446	0.12446
AC019048.1			0.042784		0.38968				0.536153	0.137632	0.12446								0.16363					0.238915	0.0977481									0.0842031
AC019050.1																					0.0977481
AC019055.1
AC019064.1
AC019070.1	0.546055		0.516128	0.298782	0.505995		0.0287099		1.36183	0.748536	0.65087	0.585065	0.516128	0.0977481				0.0842031	0.34495		0.176446				0.226636		0.0705247	0.495795	0.356247	1.41151	1.02153	0.275124		0.0567235	0.275124		0.111167	0.111167	0.555915				0.613632			0.251076		1.10441	0.0567235
AC019080.1			0.298782	0.378614	0.42233				1.22039	0.214245			0.189164								0.38968	0.12446			0.150686			0.669106		0.275124		0.226636		0.485537		0.16363				0.176446			0.201757					0.12446
AC019084.7	0.790837	0.201757	0.475177	0.748536			0.0842031	0.722542	0.696096	0.176446	0.926076		0.0842031	0.111167		0.0567235	0.150686	0.0567235	0.765625	0.111167	1.15709	0.0977481							0.0842031	0.433055	1.13101	0.443721		0.275124	0.485537		0.0567235	0.0842031	1.42767								0.526184	1.95612	0.226636
AC019097.7	0.411534	0.0705247	1.13755	0.454284	1.44895		0.660012	0.739941	1.73987	0.956147	1.22039	0.815671	0.782505	0.443721	0.475177		0.0705247	0.378614	0.807444	0.189164	0.475177	0.0977481	0.495795	0.111167	0.748536	0.0842031	0.226636	0.696096	0.454284	1.55092	1.26312	0.411534	0.137632	0.176446	0.322052	0.214245	0.275124	0.623024	0.400636	0.310455	0.26316	0.0287099	1.64619	0.111167	0.12446	0.275124	0.38968	0.941194	0.322052
AC019109.1													0.0144976						0.042784		0.137632							0.322052				0.0287099
AC019117.1		0.0144976							1.28696	0.555915	0.0705247		0.464783	0.713785																		0.042784	0.0567235						0.298782		0.0705247		0.0977481					0.0842031	0.0287099
AC019117.2				0.201757	0.12446				3.57291	1.73553	0.38968		0.594646	1.43832	0.641648	0.38968			0.433055		0.214245	0.286996							0.0977481		0.333534	0.238915	0.16363	0.214245	0.137632						0.815671					0.176446		1.13755	0.42233
AC019118.3		0.903095		0.687133	2.59932	0.26316	0.0842031		3.14891	7.18871	0.333534	0.42233	5.01614	2.56076	0.042784	0.0567235		1.85204	0.0287099		0.555915	3.91366	4.17149		0.34495			3.18428	0.150686	1.39514	2.9782	0.38968	1.80739	1.15709	0.286996	3.88362	1.46472	0.0842031		0.505995	0.298782	1.08414	0.333534	0.485537	1.51101	1.29281		1.86791	0.782505
AC019118.4									0.495795					0.251076
AC019129.1		0.176446	0.16363		0.739941	0.298782			0.378614				0.226636								0.378614	0.16363		0.322052		0.12446	0.251076	1.79911	0.238915	0.660012	0.42233		0.38968	0.176446	0.669106	0.226636	0.322052			0.150686	0.367485				0.189164	0.411534	0.575411		0.176446
AC019172.2	0.189164									0.238915	0.0842031	0.214245	0.226636	0.176446		0.0705247													0.042784																		0.0705247	0.0567235
AC019178.2											0.16363				0.0842031						0.226636
AC019178.3	0.111167								0.111167		0.678148								0.26316		0.26316							0.475177			0.111167
AC019181.2				0.16363	0.0705247						0.111167	0.226636	0.0567235					0.042784																									0.214245	0.310455				0.0705247
AC019181.3									0.251076	0.189164			0.150686
AC019185.2					1.24493								0.516128						0.150686	0.12446	0.275124							0.26316														0.137632
AC019185.3
AC019185.4	0.111167				0.333534														0.042784	0.111167	0.251076							0.16363												0.176446
AC019186.1		0.0977481	0.042784		0.137632				0.585065	0.495795				0.176446					0.275124		0.16363									0.16363	0.0977481				0.0705247				0.454284	0.137632		0.322052	0.333534	0.322052	0.12446			0.150686
AC019206.1				1.20797					1.00005		1.31622																		0.765625
AC019330.1													0.137632
AC019349.5				0.0705247		0.137632	0.201757			0.0842031			0.0144976				0.12446					0.286996																					0.298782
AC020550.7			1.09768	3.57658	3.49315						3.85697		1.20797	1.09092															1.67361	3.06871	2.48032				2.84199													2.93168
AC020571.3	0.443721		1.07733	0.12446	0.485537	0.516128	0.0842031	0.12446	0.748536	0.226636	0.0977481	0.0567235	0.201757		0.0567235	0.0287099	0.111167	0.454284	0.38968		0.475177	0.0567235	0.189164	0.16363	0.0287099		0.26316	0.687133	0.0842031	0.238915	1.31042	0.704956		0.0567235	0.0567235			0.042784	1.32197	0.400636	0.0144976	0.16363	0.505995	0.0977481	1.17	0.454284	0.505995	0.840018	0.0567235
AC020594.5									1.38963	0.286996			0.356247	0.238915	0.505995				0.0977481				0.0977481	0.333534				1.03571		0.367485	0.226636		0.214245		0.34495						0.189164	0.176446	0.594646					0.310455
AC020595.1					0.322052					0.0705247											0.0842031				0.0977481						0.111167
AC020743.2	0.526184			0.137632	0.0842031				0.0567235	0.150686		0.367485	1.15709	0.0705247			0.12446	0.0287099			0.565692	0.150686						0.201757	0.0287099		0.12446	0.12446		0.12446			0.16363			0.12446	0.298782	0.26316	0.238915				0.0287099	0.042784
AC020743.3				0.0977481					0.111167	1.08414	0.0705247										0.0977481		0.0567235					0.189164		0.505995		0.042784		0.0287099	0.042784			0.042784		0.137632	0.678148	0.137632	2.86198	0.0977481			0.0287099	0.042784
AC020915.2	0.042784			0.111167		0.0567235	0.0287099		0.042784	0.16363	0.0567235		0.356247		0.0287099				0.0144976	0.0287099	0.111167							0.150686	0.0287099		0.189164	0.12446	0.137632	0.0144976	0.0705247		0.0144976		0.0977481									0.16363
AC020951.1	1.15709	0.16363	2.23268	0.956147	2.38134	0.137632	0.12446	0.176446	3.95048	3.33916	2.08407	1.36183	0.150686	0.731261	0.201757	0.16363	0.367485	0.536153	0.831961	0.0144976	1.11774	0.150686	0.042784	0.189164	1.95241	0.0144976	0.485537	1.66908	0.926076	3.65419	2.22033	1.47514	0.189164	0.238915	2.09425	0.238915	0.585065	0.378614	2.66677		0.0977481	0.0977481	1.35622	0.0842031		1.20168	0.238915	3.03038	0.887589
AC020956.3	0.454284			0.0144976	0.0144976				0.0144976	0.0144976		0.0705247	0.367485						0.0287099		0.526184				0.0144976			0.731261	0.0977481		0.0567235	0.150686		0.0144976									0.0977481				0.0287099
AC020983.5	0.443721			0.815671		0.042784													0.16363	0.042784	1.25706	0.0977481						0.555915	0.26316			0.201757		0.042784						0.042784			0.275124
AC021016.7			0.042784	0.0705247					0.111167		0.137632		0.0705247	0.0842031	0.150686	0.26316		0.042784	0.0977481			0.042784		0.0842031		0.0287099		0.176446											0.0842031						0.0977481		0.176446	0.0842031	0.0977481
AC021021.1																					0.0842031																									0.0567235
AC021021.2													0.0567235
AC021188.4	1.25101	0.713785	3.40059	2.04616	3.546	1.07733	2.38134	2.86595	2.05314	2.04965	3.64158	1.94492	1.08414	1.65539	2.71368	2.2691	1.93737	3.84403	0.887589	1.0427	4.02329	2.25098	2.9727	1.81562	1.69601	0.0977481	1.77822	3.90209	1.76555	2.85	3.45156	4.07986	2.44365	2.56807	2.48804	0.454284	1.97823	1.80739	4.18822	2.06698	2.55586	2.9727	2.38684	1.88757	3.12763	3.41281	3.27201	4.92601	3.77503
AC021218.2	0.0144976												0.0144976								0.0287099		0.0287099																				0.111167
AC021224.1	2.74851	4.70543	2.57531	3.93926	3.15379	2.02861	2.09425	2.53357	2.88556	3.44629	3.13915	2.37851	2.78246	3.56192	2.75064	1.74851	4.18907	3.61474	2.75703	2.99821	3.15708	2.40053	1.90308	3.77188	3.43032	1.31622	3.29723	2.3702	3.40738	3.44629	2.32199	3.27649	3.19853	3.05313	3.75168	3.98549	3.20477	3.41689	3.44756	2.97453	3.8339	3.04619	3.46074	3.34908	2.97636	3.06352	2.34773	2.71368	3.04267
AC021876.4	1.39514		0.526184	2.02861	2.32487				3.34772	1.34491	2.26308	1.56565	0.111167		1.08414	0.214245	0.111167	1.29281			2.73558	0.333534						1.63233	1.13755	3.76975	0.546055	1.15064		0.310455	1.83998	0.536153			0.411534		0.238915	0.0842031	1.16356		0.238915	2.68035	0.38968	3.60767	0.731261
AC022007.5	1.07045	0.757126	1.02866	0.941194	1.15709	0.594646	0.970923	0.214245	2.8012	1.50595	1.33921	0.555915	0.970923	1.44363	1.03571	0.34495	0.310455	0.641648	1.18911	0.985561	1.54605	0.660012	0.546055	0.632353	0.831961	0.378614	0.433055	0.933637	0.815671	1.80325	1.70051	1.43832	0.604182	0.613632	0.879794	0.367485	0.933637	0.585065	1.92601	0.111167	0.687133	0.739941	1.04972	0.575411	0.310455	1.37858	0.978248	2.53853	1.47514
AC022098.2			2.2449		4.61591								3.38683	1.9964				2.3702							3.39506												1.88363					2.50846						3.30451
AC022153.1	0.333534	0.214245	0.137632	0.298782	0.848089	0.840018			0.475177	0.799151		0.34495		0.251076	0.111167	0.0705247		0.0705247	0.286996	0.16363	0.623024	0.0977481			0.16363		0.137632		0.238915	1.07045						0.298782			0.0705247		0.111167	0.0705247	1.00005		0.214245	0.0977481	0.613632	0.411534	0.0705247
AC022154.7	0.613632	0.0705247	0.356247	0.992862	0.604182	0.0842031	0.0705247	0.34495	1.69159	1.10441	0.65087	1.20797	0.575411	0.137632	0.26316	0.042784	0.641648	0.12446	0.367485	0.310455	0.275124	0.189164	0.16363	0.189164	0.201757		0.214245	0.978248	0.848089	1.48548	1.40602	0.526184	0.226636	0.0567235	1.11774	0.0287099	0.411534	0.042784	1.34491		0.226636	0.322052	0.96354		0.16363	0.613632	0.0567235	0.903095	0.137632
AC022173.2												0.0705247	0.16363						0.042784						0.310455					0.150686	0.0977481	0.34495							0.0705247	0.0287099					0.042784	0.0977481
AC022182.1	0.641648	0.111167	1.17	0.367485	1.28696	0.111167	0.26316	0.16363	0.696096	0.623024	1.17	0.575411	0.65087	2.26007	0.660012	0.669106	0.042784	0.433055	0.0567235	0.0705247	0.0842031	0.0705247	0.632353	0.0705247	0.111167		0.310455	1.32774	0.111167	0.516128	0.992862	0.495795	0.310455		0.536153	0.214245	0.137632	0.38968	0.251076	0.137632	0.26316	0.526184	0.34495	0.16363	0.16363	0.565692	0.464783	1.02153	0.411534
AC022182.2	0.526184	0.0144976	1.1764	0.356247	0.505995	0.042784	0.0842031	0.286996	1.15064	0.948698	1.70494	0.443721	0.298782	0.26316	0.555915	0.0842031	0.0144976	0.150686	0.111167		0.238915	0.201757	0.0977481	0.0144976	0.34495		0.0287099	0.918464	0.150686	1.88363	1.15709	0.555915	0.0705247	0.0144976	0.485537	0.0144976	0.0842031	0.0705247	0.575411	0.0567235	0.111167	0.0977481	0.704956	0.0977481		0.433055	0.0287099	1.74851	0.286996
AC022182.3	0.238915	0.669106	2.15057	0.137632	1.91842	0.879794	1.86399	0.226636	2.43296	2.39785	2.2048	0.042784	0.042784	0.111167	0.978248	0.613632	0.0842031	0.678148	0.189164	0.623024	0.400636	1.89919	2.70047	1.88363	1.41151	0.0842031	3.49442	2.86793		0.757126	1.24493	0.757126	1.92225	0.96354	0.238915	1.28696	2.44626	2.13757	0.82383	1.4595	2.78665	2.5435	0.669106	0.956147	0.526184	0.782505	0.238915	1.96719	1.93361
AC022201.4
AC022201.5			0.16363		0.226636	0.356247		1.11112		0.238915			0.65087									0.286996			0.790837		0.378614						0.411534		0.310455	0.238915		0.333534	0.251076	0.38968
AC022210.2	1.46996	3.96255	1.69159	2.48804	2.84802	2.76555	2.23575	2.04965	1.79078	1.6871	2.92977	2.33056	2.98912	3.27649	2.07041	0.594646	3.24639	3.42632	3.40194	4.1595	2.78246	1.49063	2.16998	2.35618	2.56317	0.992862	2	2.51349	2.68711	2.68483	2.90495	2.6893	2.52612	2.92977	2.75703	2.96903	3.50336	3.76975	2.65768	2.91076	3.6622	3.86396	2.80737	2.89923	3.81763	3.3618	3.35476	3.02678	2.23575
AC022405.1	0.0977481			0.275124	0.12446	0.0705247			1.07045	0.536153		0.226636	0.546055			0.0705247		0.226636	0.201757	0.042784	0.887589	0.275124	0.201757		0.251076			0.400636	0.150686	0.660012		0.0705247	0.176446	0.150686	0.214245	0.454284	0.0705247		0.678148		0.0842031	0.042784	0.310455	0.16363	0.189164	0.565692		0.918464	0.111167
AC022431.3	0.0977481									0.251076			0.0567235								0.454284							0.96354
AC022486.1							0.0144976						0.0287099					0.678148			0.0287099							0.0287099		0.0842031													0.0705247
AC022816.2				0.0287099									0.0705247						0.0287099		0.0977481																											0.042784
AC022819.3	0.0287099		0.189164	0.0144976	0.150686	0.0144976	0.0977481	0.0842031	0.0977481	0.0144976	0.214245	0.0287099	0.238915	0.042784				0.0144976	0.111167	0.0144976	0.111167		0.0287099		0.042784		0.042784	0.201757		0.0287099	0.201757	0.150686	0.0144976	0.042784	0.0287099		0.042784	0.0705247				0.0567235	0.0144976			0.0144976		0.042784
AC023115.2	0.214245									0.111167	0.214245	0.0144976	0.226636						0.0144976		0.0144976							0.713785			0.0567235	0.0842031																0.137632
AC023115.4																												0.400636
AC023128.1					0.042784				0.0567235																																						0.0287099
AC023128.2				0.0567235									0.042784				0.0144976				0.0287099							0.111167															0.042784					0.0287099
AC023137.2	1.31042		0.298782	0.176446		0.0977481					0.594646	0.604182													1.44363			0.400636	0.150686	0.443721		0.367485					0.111167			0.0977481						0.275124	0.150686
AC023271.1			0.111167		0.0287099				0.526184	0.189164				0.0567235	0.0842031				0.0144976		0.0287099						0.0567235		0.0287099	0.613632					0.0567235								0.042784			0.042784		0.0287099
AC023274.4																																														0.111167
AC023274.6
AC023347.1	0.137632														0.443721													0.575411													0.286996	0.42233
AC023347.2																					0.111167							0.536153
AC023469.2												0.0567235
AC023481.1	0.042784								2.62995	0.378614			0.322052	0.400636	0.0287099				0.0144976		0.150686							0.298782															0.0567235
AC023590.1				0.0287099	0.042784	0.0705247		0.12446	0.16363				0.214245			0.0287099					0.322052	0.042784					0.38968						0.176446	0.0977481
AC023669.1
AC024028.1
AC024082.3									0.0705247				0.12446								0.111167			0.0567235				0.111167				0.137632											0.042784
AC024082.4													0.748536
AC024084.1			0.485537								0.16363										0.310455	0.176446																									0.137632
AC024132.1	0.0144976				0.0144976							0.042784									0.0144976											0.0287099
AC024162.2											0.176446
AC024560.2	0.443721	0.632353	0.555915	2.28101	0.623024	0.0977481	0.378614	1.57049	1.44363	3.73447	0.871913	0.464783	2.80943	0.356247	0.111167	1.25101	0.310455	0.604182	2.60885	0.189164	0.926076	1.37858	0.970923	0.485537	2		0.176446	1.0427	0.696096	1.51608	2.00721	0.38968	1.4595	0.926076	0.871913	1.35622	0.604182	0.696096	2.08751	1.95983	0.454284	0.454284	1.59937	0.189164	1.76132	1.59462	0.696096	1.0427	2.36181
AC024560.3	2.47253	2.30457	3.57529	3.56192	3.86498	1.72254	2.90495	3.66109	5.31253	5.37047	4.59635	2.15383	3.91077	3.37155	2.41148	2.35899	2.45942	3.76975	3.85697	1.84806	4.17716	3.76446	2.81149	2.53605	3.65769	0.536153	2.49824	3.93449	2.59456	4.09172	5.62902	4.1851	2.68711	2.65768	2.81355	2.67807	3.05313	2.29572	4.78871	3.00005	2.8339	3.12763	3.44093	1.97092	3.40059	4.26527	4.06612	4.28092	2.56807
AC024592.12	1.81154	3.71256	0.815671	1.18278	1.26312	2.22961	2.19854	2.06698	1.5898	0.948698	1.67361	1.31042	2.01082	2.79495	0.926076	1.32774	1.80739	2.4777	1.71815	2.2048	1.22656	2.1922	2.92221	2.73558	1.46996	1.23271	2.78033	1.77404	1.56565	0.748536	1.88363	1.84806	3.14084	3.28986	2.42767	3.06871	2.85405	2.38959	0.815671	2.21413	2.80737	2.84199	2.22961	3.42759	2.23268	1.25101	2.14406	1.17	1.84806
AC024592.9	0.042784		0.0287099	0.623024	0.16363				0.214245	0.0705247	0.251076	0.0842031	0.251076	0.0287099	0.042784			0.0977481	0.226636	0.0977481	0.150686	0.0144976			0.0287099			0.42233	0.0977481	0.176446	0.0705247	0.0567235		0.0567235	0.0287099	0.042784			0.0842031				0.111167		0.042784	0.0705247	0.0144976	0.16363
AC024619.2															0.454284		0.0567235		0.0977481		0.505995										0.12446								0.840018				0.26316			0.12446		0.575411
AC024704.2		0.310455	0.226636		0.111167		0.722542	0.298782	0.82383	0.286996	0.632353	0.12446		0.111167				0.0705247	1.04972		0.464783		0.137632	0.12446	0.137632			0.918464			0.16363	0.201757	0.713785				0.0567235	0.26316	0.322052				0.555915	0.848089				0.111167	0.0705247
AC024937.2	0.575411		0.0842031	0.485537	0.150686		0.226636		0.214245	0.150686		0.34495		0.226636		0.42233			0.189164		0.871913	0.356247			0.678148				0.12446		0.411534	0.150686	0.201757						0.575411		0.0977481		0.137632					0.298782	0.26316
AC024937.4	0.0705247		0.555915	0.464783	0.585065		0.042784		1.48034	2.61119	0.0567235	0.454284	0.485537	0.26316		0.0567235	0.0705247	0.150686	0.26316		0.400636	0.189164	0.0842031	0.0705247	0.910803		0.0144976	0.555915	0.12446	0.856081	1.84806	0.251076	0.201757		0.516128		0.310455	0.12446	1.63233	0.176446		0.176446	0.137632	0.0567235	0.0567235	0.251076	0.0287099	0.0705247
AC024937.6	0.0567235	0.226636	2.51101	0.856081	2.35054	0.275124	0.0977481	0.613632	3.36875	3.85697	1.585	0.464783	1.03571	1.32774	0.189164	0.333534		0.678148	1.46472	0.214245	1.22039	0.782505	0.454284	0.251076	2.00721		0.298782	1.8197	0.0977481	1.76979	3.47894	1.29874	0.286996	0.298782	0.251076	0.38968	0.214245	1.00005	4.61591	0.604182	0.0567235	0.555915	0.948698	0.0567235	0.765625	1.09768	0.443721	2.02506	0.189164
AC025048.1	0.226636	0.238915	0.322052	0.150686	1.03571	0.0705247	0.176446	0.96354	1.281	1.05667	0.238915		0.16363	0.678148	1.09768	0.111167	0.150686	0.111167	0.0842031	0.38968	0.782505	0.516128	0.201757	0.454284	0.594646	0.38968	0.411534	0.632353	0.687133	0.613632	0.565692	1.40061	0.275124	0.226636	0.632353	0.150686	0.201757	0.16363	0.516128		0.42233	0.150686	0.322052		0.189164	0.790837	1.81562	0.722542	0.774072
AC025165.8	0.0567235			0.0567235					0.176446	0.585065			0.111167	0.0567235		0.0977481	0.0287099				0.0567235			0.0144976	0.0144976			0.0567235			0.782505				0.0144976		0.137632			0.251076			0.0705247		0.26316	0.111167
AC025171.1	1.33921	1.13101	2.29572	1.46996	2.6736	0.765625	0.696096	0.555915	3.41281	3.45947	2.68711	1.33347	1.15709	1.93361	1.15709	0.464783	0.704956	1.87977	0.555915	0.111167	0.807444	0.918464	1.09092	1.22656	2.16034	0.0977481	1.48548	2.44895	0.731261	3.90302	3.54966	1.09092	1.43302	0.765625	1.88363	0.96354	1.97457	1.13101	2.17956	0.96354	1.32774	1.12439	1.36183	1.08414	0.275124	0.678148	0.678148	1.98914	1.08414
AC025263.3				0.042784	0.150686					0.12446											0.26316				0.042784					0.575411
AC025335.1	1.31622	0.464783	1.05667	1.09092	0.774072	0.356247	0.696096	0.956147	1.94114	2.00361	1.45422	0.623024	0.333534	1.48548	0.594646	0.722542	0.400636	0.356247	0.411534	0.275124	0.856081	0.251076	0.790837	0.887589	1.3674	0.042784	0.565692	1.72686	0.333534	1.02866	0.660012	0.443721	0.933637	0.251076	0.848089	0.226636	1.11112	1.53109	0.848089	0.333534	0.82383	0.623024	0.505995	0.660012	0.604182	0.623024	0.38968	1.15709	0.485537
AC025442.3	0.137632		0.111167	1.89144	0.298782	0.201757		0.748536	0.189164	0.604182	0.16363		1.5802	0.111167	1.80325	0.34495	0.16363	0.495795	0.464783		0.137632				0.137632	0.696096	0.137632		0.604182	0.333534	0.731261	0.555915	0.214245	0.926076	0.137632	0.378614			1.51608		0.356247	0.137632	0.526184		0.879794	0.678148	1.0636	0.887589	0.286996
AC025627.4													0.38968															0.356247
AC025627.7																									0.356247																						0.0842031
AC025750.5									0.367485				0.485537							0.0567235	0.214245							0.38968												0.042784
AC025750.7													0.298782								0.840018							0.704956				0.34495
AC025811.3																																0.0842031
AC025918.2			0.26316	0.310455	0.774072				1.71815	0.322052	0.214245	0.275124	0.201757					0.214245	0.150686		0.910803				0.565692					1.46996	0.856081	0.12446			0.26316				0.903095						0.0705247	0.333534	0.189164	1.20797	0.150686
AC026150.6	0.546055	0.042784	0.722542	0.433055	1.14411	0.678148	0.585065	0.536153	2.58256	1.6871	1.53109	0.722542	0.251076	0.042784	0.840018	0.565692	0.485537	0.176446	0.65087	0.0842031	1.82379	0.310455	0.0705247		0.16363		0.613632	1.67815	0.26316	1.41151	1.02153	0.454284	0.0705247	0.16363	1.32197		0.367485	0.111167	1.46472	0.333534	0.226636	0.189164	0.443721	0.0705247	0.226636	0.757126	0.565692	1.49063	0.546055
AC026150.8	1.22656	0.0977481	1.92225	0.604182	1.77404	1.57049	0.310455	0.150686	1.94114	1.33347	2.52612	0.411534	0.34495		0.799151	0.16363	0.310455	0.748536	0.505995	0.411534	1.09768	0.214245	0.0567235	0.26316	0.871913	0.0977481	1.14411	1.91842	0.678148	1.87583	1.69601	1.32197	0.137632	0.150686	0.871913		0.298782		1.88363	0.464783	0.111167	0.150686	0.82383		0.201757	0.790837	0.65087	2.95047	0.948698
AC026185.1									2.16672																														2.61353
AC026188.1						0.0705247																										0.042784
AC026202.3	0.678148	0.150686	1.12439	0.42233	1.41151		0.226636		1.89531	1.87583	1.3674	1.70051	0.322052	1.02866	0.565692	0.0842031	0.475177	0.516128	0.310455	0.0567235	0.433055	0.226636	0.226636	0.111167	0.713785		0.565692	2.01082	1.08414	2.61353	2.6645	1.37299	0.26316	0.0567235	1.52612	0.042784	0.956147	0.298782	1.15064		0.546055	0.411534	1.65539	1.46996	0.0977481	0.731261	0.26316	1.32197	0.613632
AC026202.5				0.378614	0.12446				0.0842031	0.0567235	0.111167		0.111167						0.111167						0.16363					0.286996	0.176446	0.12446			0.201757				0.641648						0.111167	0.0977481	0.137632	0.137632
AC026271.5	0.16363	0.333534	0.189164	0.367485	0.713785	0.226636	0.201757		0.42233	0.356247	0.34495	0.275124	0.748536	0.275124	0.65087	0.111167	0.400636	0.176446	0.378614	0.238915	0.411534	0.0705247	0.12446	0.378614	0.150686	0.0144976	0.238915	0.137632	0.400636	0.632353	0.454284	0.356247	0.238915	0.189164	0.298782	0.275124	0.150686	0.137632	0.0287099	0.226636	0.189164	0.150686	0.367485	0.214245	0.26316	0.333534	0.38968	0.189164	0.298782
AC026471.6		0.150686	0.322052	0.111167	0.0705247		0.433055		0.333534	0.367485	0.310455	0.150686		0.0705247	0.0567235	0.16363	0.310455	0.310455	0.286996	0.0705247	0.150686	0.150686	0.042784	0.137632	0.238915		0.536153	0.150686	0.0977481	0.150686	0.275124		0.0842031	0.150686	0.879794	0.137632		0.111167	0.696096		0.275124	0.201757	0.632353	0.16363	0.176446	0.189164	0.0977481	0.189164
AC026904.1	0.0287099		0.042784					0.0287099			0.0144976										0.0567235				0.0144976						0.0287099	0.042784						0.0144976										0.0144976
AC026954.6		0.111167		0.495795	0.0287099						0.042784	0.0287099			0.16363	0.298782		0.0842031	0.0144976		0.0287099				0.0287099						0.137632	0.0977481							0.310455			0.0287099	0.042784					0.16363
AC027119.1									0.623024	0.16363				0.042784																													0.0705247
AC027124.2			0.042784	0.150686		0.137632			0.34495												0.201757
AC027601.1	1.00005	0.137632	0.594646	0.594646	1.98914	0.495795	0.516128	0.475177	1.50595	1.29281	1.07733	1.07733	1.22039	0.516128	0.565692	0.0977481	0.495795	0.378614	0.840018	0.251076	0.956147	0.322052	0.310455	0.310455	1.84402	0.0567235	0.310455	1.11774	0.941194	1.62299	1.28696	0.687133	0.926076	0.464783	1.22039	0.604182	0.536153	0.298782	0.765625	0.214245	0.201757	0.485537	0.831961	0.526184	0.201757	0.856081	0.367485	1.66908	0.526184
AC027612.1		0.0144976	0.0287099	0.0567235	0.042784	0.0144976			0.189164		0.0567235		0.0567235	0.0287099		0.0144976	0.0705247	0.0567235	0.0842031	0.0287099	0.137632			0.0705247			0.042784		0.0287099	0.0705247		0.0567235	0.042784	0.0705247		0.042784			0.0977481	0.0144976	0.0287099	0.0144976	0.0842031	0.150686	0.0287099	0.0842031		0.0705247	0.0144976
AC027612.3			0.0144976	0.0842031	0.0287099					0.0287099			0.042784				0.042784				0.0287099
AC027612.4	0.0144976																				0.0287099							0.0287099
AC027612.6	4.81812	3.31323	2.30744	3.01617	1.56565	1.12439	2.33344	0.632353	3.69151	3.69604	2.15057	4.68591	2.28983	3.39099	1.1764	0.176446	2.623	1.70051	0.815671	1.18911	1.71376	3.83892	4.55151	2.9449	2.62065	1.09768	2.39234	3.6276	4.29496	5.4653	1.70051	1.08414	2.29867	1.84806	5.47439	3.47766	1.96355	2.02861		1.08414	1.0636	1.94492	5.19967	5.53698	1.04972	1.94862	0.879794	1.23271	0.454284
AC034110.1	0.0842031				0.042784								0.0842031								0.176446							0.16363				0.0842031
AC034187.2																			0.042784																	0.150686
AC034198.7
AC034220.3	0.604182		0.475177	1.01444	1.65082	0.400636	0.555915	0.137632	3.47384	2.71148	1.74851	0.298782	0.12446	0.238915	0.978248	0.765625	0.0842031	0.765625	0.433055	0.26316	0.176446	0.536153	0.575411	0.34495	1.51608	0.16363	0.0705247	0.475177	0.12446	0.495795	2.10775	0.65087	0.0842031	0.400636	0.214245	0.0705247	0.275124	0.660012	1.88363	0.238915	0.322052	0.176446	1.03571		0.238915	0.856081	0.660012	1.65997	1.08414
AC034228.3																0.0567235					0.042784		0.0287099				0.0287099
AC034228.4					0.0705247				0.0977481										0.042784
AC034243.1				0.0567235	0.0567235		0.137632	0.623024		0.0567235	0.111167		0.201757	0.16363		0.0977481				0.0287099	0.275124		0.42233	0.0705247	0.238915		0.26316	0.38968			0.0977481	0.0567235	0.0842031				0.0287099	0.0567235		0.0287099			0.298782			0.176446	0.137632	0.12446
AC037445.1			0.310455						0.26316
AC037459.4			0.214245		0.526184	0.214245	0.189164	0.214245	0.238915	0.0705247	0.201757		0.286996		0.485537	0.176446	0.0705247	0.310455	0.189164	0.201757			0.042784					1.26312	0.111167	1.17	0.251076	0.0977481	0.356247	0.34495	0.0977481	0.226636	0.298782		0.298782	0.310455	0.16363	0.042784	0.433055	0.298782	0.910803	0.475177	0.807444	0.214245	0.0977481
AC044907.1									4.77455
AC046143.3	0.807444	0.0567235	1.22656	0.495795	1.91078	0.443721	0.910803	1.02866	1.18278	0.978248	1.41689	1.56565	1.35055	0.632353	0.378614	0.0977481	0.310455	0.214245	0.696096	0.111167	1.11774	0.189164	0.201757	0.042784	1.70051		0.0977481	0.815671	1.01444	2.49824	1.59462	1.05667	0.137632	0.310455	1.25706		0.443721	0.575411	1.09768	0.238915	0.26316	0.26316	1.14411	0.226636	0.214245	1.46472	0.38968	2.17317	0.594646
AC051649.12
AC053503.11																					0.0842031														0.0842031								0.0705247
AC053503.12									0.0287099				0.0287099								0.0705247											0.0144976		0.0144976
AC053503.4	0.0287099		0.0144976	0.0144976					0.251076	0.0287099	0.150686							0.0144976			0.16363	0.042784	0.0287099														0.0144976	0.0144976				0.0144976	0.0144976						0.0287099
AC055733.1	0.189164		0.687133	0.322052	1.19542	0.660012	0.0977481			0.12446	0.871913	0.641648	1.37858						1.26312	0.042784	0.150686								0.799151	0.298782	0.356247	2.02861			0.150686		0.0705247		0.137632	0.251076	0.0842031		0.214245		0.150686	0.871913		0.137632
AC055764.1			0.26316	0.613632	0.238915	0.333534	0.137632	0.251076	1.6871	0.978248	0.286996	0.454284	0.333534	0.042784				0.0977481	0.454284		0.748536	0.042784			0.226636		0.0705247	0.782505	0.367485	1.95983	0.454284	0.585065		0.0977481	0.189164				2.03216	0.251076	0.0567235	0.137632	0.757126		0.0567235	1.00728		1.24493	0.0977481
AC058791.1	0.176446	0.150686	0.565692	1.83998	1.79911	1.0636	0.65087	3.254	1.22656	0.310455	0.660012	4.76771	2.49059	0.903095	1.38413	0.604182	1.21417	1.07045	1.40602	0.516128	2.41684	0.411534	0.948698	0.137632	1.79498	0.16363	0.464783	1.74422	2.68263	2.35899	2.26609	1.73987	0.495795	0.585065	1.42767	0.238915	0.356247	0.042784	2.12437	0.871913	0.495795	0.454284	1.10441	0.978248	0.985561	2.56807	1.22039	2.4699	3.8299
AC060834.2			0.0842031		0.0287099			0.0567235		0.0567235		0.333534			0.0705247		0.0144976		0.0842031		0.0705247					0.0287099		0.137632	0.310455	0.0705247					0.286996		0.0144976						0.12446	0.150686	0.0705247	0.0287099	0.150686	1.21417
AC060834.3																0.251076
AC061992.2			0.0287099	0.0287099		0.201757				0.042784	0.0705247		0.226636		0.0977481		0.201757				0.238915			0.0567235	0.0567235			0.189164		0.189164	0.16363	0.0567235							0.238915	0.0287099	0.189164	0.0567235	0.26316		1.14411	0.226636			0.0842031
AC062016.1													0.400636
AC062016.2																					0.0977481
AC062016.3
AC062017.1	0.604182	0.0567235	0.722542	0.65087	0.613632	0.238915	0.948698	0.485537	0.356247	0.565692	0.840018	0.150686	0.378614	0.632353	0.310455		0.367485	0.632353	0.748536	0.475177		0.546055	0.739941	0.485537	0.505995		0.310455	0.275124	0.879794	1.29281	1.31622	0.594646		0.12446	0.454284		0.660012	0.433055	0.485537	0.137632	0.575411	0.660012	0.464783	1.09092	0.275124	0.42233		0.356247	0.286996
AC062020.1			0.0287099										0.16363								0.150686
AC062020.2													0.111167
AC062021.1																												0.42233																				0.0705247
AC062022.1	0.0287099			0.0144976						0.0287099											0.042784				0.0287099			0.12446	0.0287099
AC062028.1					0.0705247									0.0287099							0.226636							0.555915						0.0287099					0.251076		0.0144976						0.0977481	0.137632
AC062029.1	1.29281	0.286996	1.40061	2.16353	2.85	0.16363	1.09092	4.23495	1.35622	1.98555	1.26908	2.00721	2.74851	1.21417	2	1.11774	1.42227	1.18278	0.433055	0.0705247	0.903095	0.722542	0.774072	0.918464	2.73337		0.782505	1.79911	1.44895	2.90304	3.39923	1.33347	0.918464	0.623024	1.79078	0.887589	1.10441	0.774072	0.910803	0.536153	1.46472	0.722542	2.90495	1.59937	0.774072	1.94492	0.65087	1.69159	1.05667
AC062031.1																												0.111167
AC063976.1										0.16363			0.137632
AC063976.3										0.226636
AC063976.7			0.0144976	0.0287099	0.82383				1.38413	0.978248	0.12446	0.0287099	0.400636	0.0842031		0.042784		0.12446	0.0144976		0.0287099	0.0567235	0.0705247	0.0705247	0.12446			0.443721		0.42233	0.137632	0.16363		0.0144976	0.111167		0.137632	0.042784	0.176446				0.226636		0.0287099	0.042784	0.0287099	0.0977481
AC063979.1																					0.298782
AC064834.1	0.042784				0.0977481				0.042784		0.111167							0.0144976				0.0842031						0.214245	0.042784				0.042784	0.111167	0.856081						0.189164	0.0705247		0.0842031
AC064834.2	0.433055		0.275124	0.0287099	0.739941	0.310455					0.251076				0.042784			0.378614	0.0287099		0.042784	0.16363	0.0977481	0.16363	0.0567235		0.0842031	0.0842031	0.0567235	1.50083	0.887589	0.378614		0.042784	0.575411		0.042784		0.594646	0.0144976	0.433055	0.34495	0.0705247	0.0977481	0.042784	0.214245			0.111167
AC064834.3					0.0705247													0.0842031			0.226636		0.0842031					0.65087				0.201757							0.443721		0.042784
AC064836.3	0.137632		0.0842031	0.485537	0.137632				1.35622	0.526184		0.111167	0.042784	0.0567235		0.12446		0.111167	0.275124		0.111167		0.0977481	0.0567235	0.632353	0.0567235	0.042784	0.65087		0.669106	0.38968	0.696096			0.678148	0.0977481		0.12446	0.400636	0.042784		0.0287099	0.238915		0.16363	0.38968	0.111167	0.411534	0.0842031
AC064837.1
AC064847.4																					0.475177
AC064850.4	0.150686		0.137632	0.0842031	0.176446		0.0977481	0.0705247	1.25706	0.226636	0.176446		0.0144976	0.0705247				0.042784	0.0287099		0.0287099				0.0842031			0.0977481	0.0144976	0.585065	0.150686	0.042784			0.0842031				0.0287099		0.0287099		0.042784			0.0287099	0.0144976	0.464783	0.0144976
AC064852.4									0.42233	0.0705247	0.0842031		0.176446						0.0287099	0.111167	0.214245					0.042784		0.0977481		0.0977481		0.042784	0.0567235			0.0977481			0.536153		0.0287099
AC064853.2	0.0977481																											0.310455
AC064853.3				0.0705247																											0.042784																		0.0144976
AC064871.3										0.111167
AC064875.2							0.0144976	0.111167													0.0144976														0.0144976
AC066615.1				0.322052												0.0705247			0.226636		0.298782	0.0705247						0.400636																				0.137632
AC066692.3	0.251076	0.176446	0.367485	0.226636	1.07045	0.713785	0.201757		1.09092	0.310455	0.660012	0.632353	0.286996	0.275124	0.0842031		0.137632		0.214245		0.910803		0.367485	0.454284	0.526184			0.546055	0.38968	1.38413	0.669106	0.475177		0.214245	0.201757				0.641648	0.333534			0.42233			0.475177		1.29281	0.16363
AC066694.1			2.30457
AC067940.1			0.214245	0.189164	1.13755				2.49314	0.378614		0.948698		0.475177											0.26316				0.443721	1.34491	0.941194	0.546055			0.799151				0.748536				0.748536				0.150686	0.82383
AC067945.2	0.16363			2.25098	0.26316	0.0287099				0.0567235	0.201757	0.475177	0.433055			0.322052		0.0977481	0.546055		0.26316								0.0842031		0.16363				0.0567235				1.04972				0.0567235					0.176446	0.0287099
AC067945.3	0.16363		0.0705247	1.07733	0.956147	0.0287099	0.042784		0.378614		0.669106	0.0705247	0.238915			0.201757		0.0705247	0.226636		0.137632				0.150686				0.0842031	0.26316	1.20168	0.16363			0.585065				1.11774						0.0705247	0.575411	0.0842031	0.774072
AC067945.4	0.226636		0.137632	0.378614	0.16363			0.333534	0.669106	0.516128	0.275124		0.286996						0.0977481	0.0705247	0.356247				0.16363			0.34495	0.12446		0.12446				0.251076								0.201757	0.201757		0.226636	0.176446	0.238915
AC067956.1				0.042784		0.042784			0.0842031	0.0287099			0.433055	0.400636																		0.0144976										0.042784
AC067959.1																												0.333534			0.226636
AC067960.1				0.0287099																	0.042784							0.0977481															0.0287099
AC067961.1																					0.0842031																	0.0567235						0.433055
AC067968.3			0.042784										0.111167																														0.0567235
AC067969.1	0.0977481																											0.150686
AC067969.2																					0.0842031
AC068042.1																												0.12446
AC068044.1																					0.0287099
AC068057.1																			0.0287099																											0.0705247
AC068134.10	1.11774	1.15064	1.97457	2.131	2.69598	0.485537	0.275124	0.978248	2.78033	2.89724	2.69159	1.97092	0.985561	1.35622	2.15383	1.13101	1.24493	1.47514	0.790837	0.42233	2.03563	1.02153	0.856081	1.38963	2.3702	0.0705247	1.12439	1.98189	1.39514	2.41953	2.66222	1.62299	0.887589	0.585065	1.69601	1.9146	1.20797	1.40061	1.84806	1.18278	0.34495	0.505995	2.29572	0.856081	0.641648	2.33056	1.67815	3.53111	1.32774
AC068134.6	0.176446																		0.042784						0.0842031					0.286996																	0.0567235	0.0705247
AC068134.8																								0.275124	0.310455												0.0977481
AC068137.11
AC068137.13																					0.0705247											0.0567235
AC068137.5																					0.042784
AC068137.6																					0.0567235
AC068137.8
AC068138.1																					0.0977481							0.0567235
AC068196.1	0.475177			0.0705247								0.042784	0.176446								0.275124							0.111167	0.0287099		0.0842031	0.111167			0.226636		0.0287099
AC068279.3	0.286996		0.0144976	0.0287099	0.0705247	0.0977481			0.34495	0.310455		0.16363	0.0977481					0.0287099	0.298782	0.0567235	0.748536							0.310455		0.176446	0.0567235	0.111167							0.042784				0.226636			0.0567235		0.214245
AC068282.3	0.807444		1.74851	1.25101	0.111167	0.0287099	0.641648	0.594646	0.042784	0.189164	1.82789	1.02153	0.464783	0.0144976	0.613632	0.226636	0.0567235	0.505995	0.16363	0.042784	0.0977481	0.042784	0.0567235	0.0144976	0.411534	0.0567235	0.485537	0.38968	0.933637	0.226636	1.63233	0.678148	0.0567235	0.0567235	0.137632	0.0287099	0.0842031	0.189164	0.111167			0.0287099	0.0705247	0.0287099	0.0287099	0.0705247	0.0144976	0.238915
AC068286.1												0.298782									0.201757			0.0977481						0.214245
AC068287.1													0.176446								0.26316
AC068483.1																					0.12446
AC068489.1													0.226636								0.378614							0.585065	0.238915
AC068490.1																					0.0705247
AC068491.2									0.238915	0.0567235	0.0977481			0.0287099					0.16363	0.378614	0.137632														0.238915				0.0567235				0.238915
AC068491.3			0.042784	0.0842031	0.0977481				0.298782	0.042784			0.0567235	0.042784					0.765625		0.0287099								0.0705247		0.042784	0.0842031							0.464783		0.0144976
AC068492.1				0.150686						0.0842031															0.42233		0.137632
AC068499.10		0.16363	1.49573	0.704956		0.34495	0.722542		1.09768		1.53613	0.641648	0.298782			0.641648	0.815671	0.475177	0.176446		0.042784	0.926076	1.53109	1.25706	0.970923		1.17	0.613632	0.0287099			0.201757	1.60413	0.696096	1.67361		1.04972	0.604182	0.310455	0.505995	1.04972		0.251076	1.46472	0.322052		0.214245	0.0842031	0.65087
AC068522.4	0.585065	0.238915	0.400636	1.44895	1.86791	1.07733	0.782505	0.748536	1.24493	0.807444	1.72254	1.16356	0.722542	0.16363	0.275124	0.16363	1.03571	0.433055	1.51101	0.42233	1.9964	0.16363	0.0977481		0.687133	0.0705247	0.378614	1.35622	0.757126	0.367485	2.26308	1.25706		0.189164	0.739941	0.111167	0.400636		2.10775	0.16363	0.189164	0.333534	0.495795	0.378614	0.189164	1.67815	0.12446	1.32197	0.26316
AC068533.7		0.864038		0.485537	0.565692			0.42233	0.765625	0.26316	0.26316	0.322052	0.42233	0.594646		0.310455	0.137632	0.16363	0.505995	0.137632					0.774072		0.226636	1.57534	0.26316	1.281	1.02866			0.286996	0.226636		0.871913	0.641648	0.176446	0.0567235						0.333534	0.722542	1.32774
AC068535.2												0.0977481
AC068535.3																																0.16363
AC068538.2																			0.0977481	0.0842031	0.201757
AC068538.4	0.137632																				0.464783											0.0705247
AC068580.5			0.34495						0.42233				0.96354						0.411534	0.378614								1.07733						0.678148
AC068580.6	0.0977481	0.0144976	0.298782	0.0705247	0.0977481	0.0144976	0.0144976	0.214245	0.454284	0.443721	0.0705247	0.042784	0.137632	0.042784	0.0842031		0.0567235	0.0977481	0.748536	0.275124	0.0705247		0.0144976	0.0144976	0.0977481		0.0567235	0.251076	0.0842031	0.189164	0.238915	0.042784		0.042784	0.0144976	0.0144976	0.0705247	0.16363	0.0567235		0.0977481	0.042784	0.16363		0.0144976	0.0842031	0.042784	0.0842031
AC068580.7																			0.275124		0.367485
AC068587.2					3.4803				3.68367			4.41824																	3.57777	4.17471																		3.49825
AC068657.2	0.275124	0.475177	0.632353	0.34495	1.36183	0.378614			1.5898	0.189164			0.660012	0.201757	1.0427				0.704956		0.454284				0.251076			1.20797	0.298782	1.07045	0.731261		0.485537	0.12446	0.226636				0.722542			0.214245	0.176446			0.516128	0.516128	0.799151	0.111167
AC068831.10	0.298782	0.0705247	0.400636	0.201757	0.0705247	0.516128	0.286996		0.214245	0.137632	0.226636	0.201757	0.26316	0.356247	0.275124	0.443721	0.333534	0.176446	0.0567235	0.111167	0.594646	0.505995	0.433055	0.0144976	0.286996	0.0567235	0.411534	0.433055	0.298782	0.34495	0.12446	0.238915	0.555915	0.176446	0.546055		0.111167	0.12446	0.0567235	0.378614	0.201757	0.356247	0.26316	0.251076	0.042784	0.0567235	0.0144976	0.238915	0.333534
AC068831.12				0.286996																	0.201757
AC068831.15	3.28834	2.8012	2.36181	3.63459	3.86787	3.4854	4.12016	2.57531	3.9561	4.48734	4.23723	2.84397	4.00987	3.24031	3.02862	3.17156	2.16998	2.84604	4.37014	1.78666	3.50336	1.73553	2.52356	3.84599	4.35901	3.18268	4.09002	4.20713	2.97453	3.80425	4.96162	3.14243	3.40874	2.45157	3.23423	4.01615	2.88366	3.13756	3.43431	2.54102	2.29867	3.00723	2.88755	2.71148	2.73337	3.18748	2.78246	4.02591	2.70487
AC068831.16	0.275124	0.286996	0.594646	0.687133			0.150686		0.687133	0.26316	0.176446	0.322052	0.731261			0.879794	0.226636	0.660012		0.0567235	0.226636	0.443721	0.443721	0.214245	0.565692			0.411534	0.0842031	0.238915	0.275124	0.189164		0.0567235	0.214245			0.251076		0.275124	0.505995	0.214245					0.150686	0.0977481	0.0567235
AC068831.17																																			0.150686
AC068831.3			0.516128	0.42233			0.298782		0.189164	0.356247		0.16363	0.310455	0.26316		0.433055				0.137632				0.150686	0.848089						1.23887		0.34495	0.26316			0.150686	0.322052	0.400636			0.536153	0.226636		0.0842031			0.322052	0.226636
AC068831.6	0.333534	0.201757	0.111167	1.14411	0.298782	0.16363	0.34495	0.378614	0.65087	0.516128	0.433055	0.310455	0.722542	0.238915	0.687133	0.367485	0.176446	0.137632	0.65087	0.176446	0.678148	0.34495	0.111167	0.0144976	0.585065	0.042784	0.111167	0.641648	0.42233	0.632353	0.941194	0.443721	0.201757	0.275124	0.433055	0.189164	0.176446	0.137632	0.871913	0.12446	0.16363	0.0977481	0.310455		0.367485	0.464783	0.12446	1.40061	0.150686
AC068858.1													0.0842031																											0.042784								0.0567235
AC069063.2	0.12446		0.322052	0.16363	0.34495	0.16363		0.137632	1.34491	1.13755	0.42233	0.0567235	0.526184	0.150686	0.176446	0.0287099		0.0705247	0.526184		0.42233				0.613632		0.0705247	0.713785	0.0287099	1.15709	0.443721	0.367485		0.042784	0.310455	0.0144976	0.0144976		0.879794		0.0144976		0.238915			0.251076	0.111167	0.286996	0.0567235
AC069154.4									0.189164	0.0705247
AC069155.1													0.111167															0.150686
AC069213.1	0.34495	0.38968	0.214245	0.799151	2.14082	0.669106	0.505995	0.887589	2.84001	3.4033	0.910803	0.604182	1.75279	0.356247	0.864038	1.35055	0.565692	0.575411	2.89334	0.42233	1.35055	1.13755	0.978248	0.722542	2.58014	0.0842031	0.678148	1.15064	0.275124	3.41816	1.16356	0.16363	0.226636	0.137632	1.33347	0.464783	1.4595	1.79498	3.53357	1.11112	0.137632	0.111167	1.56075	0.322052	2.2419	1.09092	0.985561	1.27506	0.176446
AC069213.4	0.189164		0.275124	0.42233	0.660012		0.201757		1.40602	0.713785	0.433055		0.111167		0.623024		0.111167	0.226636	0.16363		0.443721						0.38968	1.36183	0.38968	2.71148	1.02153	0.137632		0.0842031	0.641648				1.90308				0.111167		0.226636	1.78247		1.86
AC069257.6					2.77819								2.22654									2.6554
AC069257.8			0.16363	0.251076	0.378614				1.59462		0.485537		0.322052					0.12446	0.632353	0.16363	0.12446							0.433055	0.0842031	0.941194	0.150686	0.378614		0.0567235	0.111167		0.111167		1.73553				0.176446			0.526184	0.0842031	0.704956
AC069277.2	0.201757			0.704956							2.02151	0.0567235	0.400636					0.0144976			0.0287099			0.0287099				0.378614	0.042784	0.0705247									0.042784		0.0287099		0.0705247				0.0287099
AC069282.6	2.22961	0.555915	3.07894	1.51608	2.79915	1.26908	0.443721	1.3674	4.04263	4.10094	3.12932	0.696096	2.37577	0.848089	1.69159	0.275124	0.687133	1.02866	3.36315	0.322052	2.8738	1.26908	1.04972	0.565692	2.25707	0.322052	1.33921	3.33204	2.01436	3.81558	3.42759	2.22654	0.722542	0.879794	1.56565	0.536153	1.281	0.948698	2.2691		0.669106	0.189164	2.38959	0.485537	0.286996	1.63233	1.41689	3.01082	1.53109
AC069363.1	0.632353	0.0705247			1.10441			1.41151	0.536153	0.0977481	0.696096	1.09092	1.43832			0.0567235	0.623024	0.0977481			0.367485	0.0567235	0.150686	0.34495		0.0287099			0.38968	0.678148	0.790837	0.214245	0.150686	0.238915	0.433055	0.0287099	0.623024	0.516128		0.0567235	0.12446				0.613632	0.454284	0.16363		0.0705247
AC069368.3	0.275124	0.042784	0.042784	0.367485	0.275124		0.0977481	0.356247	0.111167	0.0977481	0.0567235	0.214245	0.310455	0.0842031	0.0705247	0.0842031	0.0842031	0.201757	0.565692		0.696096	0.0567235		0.137632	0.111167			0.0842031	0.214245	0.238915	0.356247	0.454284	0.111167	0.26316	0.201757		0.042784	0.0842031	3.10772	0.150686		0.0287099	0.201757	0.201757	0.322052	0.604182	0.0977481	1.34491	0.0287099
AC069394.1
AC069513.4	0.201757	0.0287099	0.251076	0.201757	0.16363		0.0977481	0.16363	0.871913	1.17	0.12446	0.0567235	0.251076	0.189164	0.042784	0.150686	0.176446	0.322052	0.356247	0.0287099	0.0977481	0.367485	0.16363	0.0842031	0.848089	0.0567235	0.0705247	0.26316	0.042784	0.367485	1.585	0.176446	0.0977481	0.176446	0.0144976	0.0842031	0.26316	0.34495	0.443721	0.687133	0.0567235	0.214245	0.26316	0.16363	0.298782	0.176446	0.0842031	0.12446	0.16363
AC072052.7	0.275124	0.555915	2.5435	1.15064	1.43832		1.96355		4.51602	4.82835	2.94298	1.64156	1.25706	2.85603	1.43832		0.322052	1.89531	1.05667	0.485537	0.933637	0.748536	1.69159	2.13425	1.56075		0.956147	3.19853	0.757126	4.32193	2.83193	1.29281	2.63692	1.13755	1.70932	0.516128	1.65539	2.26609	2.92977	0.903095	2.53108	2.73337	2.38959	1.73987	0.333534	1.64619	0.516128	3.11772	1.23271
AC072061.2										0.042784																			0.0705247
AC072062.1	0.42233	0.12446	0.12446	0.214245	0.903095	0.411534	0.26316	0.298782	1.97092	1.16356	0.992862	0.65087	0.65087	0.516128	0.189164	0.189164	0.137632	0.251076	0.322052		1.53109	0.286996	0.275124	0.111167	1.14411		0.26316	1.25706	0.443721	1.29874	1.96355	0.594646	0.799151	0.176446	0.251076	0.0144976	0.238915	0.12446	0.678148	0.214245	0.26316	0.0144976	1.04972	0.137632	0.322052	1.24493	0.632353	1.22039	0.774072
AC072062.3	0.275124		0.0144976		0.137632	0.111167			0.226636	0.0567235	0.0567235		0.137632	0.0705247					0.16363	0.0567235	0.189164				0.400636		0.189164	0.0705247	0.0144976	0.555915	0.42233	0.201757	0.111167		0.238915		0.150686	0.176446	0.150686	0.0144976	0.042784		0.226636				0.0705247	0.0705247
AC073043.1	1.77822	0.840018	0.669106	1.52109	1.8197	0.575411	0.0705247	0.903095	4.43026	2.66677	1.76132	2.06005	1.76132	1.55587	0.871913	0.790837	0.585065	1.65997	1.26908	0.238915	2.63465	0.887589	0.696096	0.238915	1.41151		0.879794	1.86399	0.722542	3.38683	2.62065	1.38413	1.18278	1.00005	1.00005	1.26312	0.713785	0.0705247	2.83193	0.367485	1.64619	0.941194	1.30457	0.189164	1.55092	2.11774	0.871913	1.70932	0.565692
AC073046.25	1.1764	2.14732	1.97092	3.34772	2.97087	0.38968	1.04972	2.20793	3.75918	3.35611	2.45157	2.2419	2.37294	2.79915	2.40604	1.30457	3.11772	2.38959	2.623	2.40872	2.81973	1.84402	1.78247	1.90308	1.51101	0.176446	1.91842	2.26308	2.38684	3.83594	2.95979	3.44493	2.23883	2.36463	2.96162	1.96355	2.28689	1.45422	3.53851	1.94862	2.28395	1.5898	3.68035	1.70494	3.7452	3.07559	3.64498	3.42895	2.04616
AC073052.1	1.73119	0.137632	2.30162	3.68598	2.72904	1.70932	0.367485	0.864038	2.07041	1.27506	3.74419	3.06871	3.53732	0.815671	1.59462	0.475177	1.98189	2.08071	1.25101	0.765625	2.50335	0.918464	0.286996	0.38968	2.16353	0.367485	0.887589	1.69601	2.41953	3.0018	4.31329	3.4033	0.464783	1.48034	1.57534	0.34495	0.150686	0.0842031	3.78866	0.443721	0.189164	0.356247	2.08751	0.333534	0.82383	3.12932	0.641648	3.10604	0.613632
AC073055.2	0.150686				0.0287099							0.042784	0.238915								0.505995				0.0287099			0.536153	0.0144976		0.0567235	0.111167
AC073063.10	0.687133		0.575411	0.807444	0.623024	0.485537	0.137632	0.176446	1.63233	1.00728	0.298782	0.722542	0.815671	0.310455	0.475177	0.757126	0.137632	0.42233	0.815671	0.214245	1.18278	0.526184		0.251076	0.356247	0.0842031	0.367485	1.67815	0.411534	1.57049	1.54105	0.985561	0.0842031	0.298782	0.546055	0.238915	0.310455	0.111167	1.91078	0.65087	0.16363	0.356247	1.20797	0.286996	0.201757	0.526184	0.443721	1.41689	0.137632
AC073065.3	0.226636			0.0144976								0.0144976	0.0567235								0.12446										0.0144976	0.042784
AC073069.2									0.485537	0.176446			0.495795								0.322052								0.150686
AC073072.5										0.0144976		0.0287099	0.0567235								0.0287099				0.0287099		0.0287099	0.189164	0.0144976	0.0567235							0.0144976					0.042784		0.251076				0.042784
AC073072.6																	0.042784								0.042784
AC073072.7		0.238915		0.137632	0.275124	0.16363	0.111167			0.137632	0.275124					0.0842031	0.454284	0.356247	0.275124	0.322052		0.226636		0.505995			0.356247	0.739941						0.0842031	0.333534	0.214245						0.16363
AC073091.2	0.0567235				0.137632																								0.0287099	0.0842031																		0.0842031
AC073094.4
AC073109.2	0.0842031	0.137632							0.042784				0.0287099								0.111167	0.0144976	0.176446	0.214245	0.475177					0.774072							0.0567235	0.0287099											0.042784
AC073115.6									0.189164												0.16363
AC073115.7									0.042784																		0.0567235
AC073130.1	0.0842031			0.0144976					0.0144976				0.0705247								0.0842031	0.111167						0.0287099
AC073130.3			0.042784	0.150686	0.623024				0.443721		0.378614	0.864038	0.0287099														0.42233				0.42233	0.12446	0.0977481	0.411534					0.298782							0.34495		0.0842031	0.042784
AC073133.1	0.0287099			0.042784					0.0144976																					0.0287099													0.0287099
AC073133.2										0.0977481			0.16363						0.12446																										0.226636
AC073135.4																					0.042784										0.0567235
AC073143.1	0.16363											0.137632									0.275124
AC073150.6			0.0567235						0.042784		0.0567235	0.0287099	0.0287099	0.042784	0.0977481						0.0705247									0.0705247	0.0842031	0.111167	0.0842031				0.0144976	0.0287099									0.0287099	0.251076	0.0287099
AC073218.1
AC073254.1	0.298782		0.189164	0.910803	0.840018	0.238915	0.238915	0.16363	1.23887	1.15064	0.536153	0.189164	0.757126	0.0567235	0.378614	0.137632		0.12446	0.632353	0.275124	0.495795	0.26316	0.201757	0.12446	0.251076	0.0567235	0.34495	0.464783	0.38968	0.433055	0.565692	0.38968	0.536153	0.526184	0.226636	0.475177	0.12446	0.201757	0.411534	0.16363	0.0705247		0.378614		0.16363	1.01444	0.464783	1.15064	0.310455
AC073257.1													0.12446
AC073257.2																0.0705247	0.310455														0.111167									0.367485			0.286996
AC073264.10				0.176446					0.150686										0.0705247		0.12446							0.623024	0.16363			0.201757																0.310455
AC073283.4				0.333534	0.226636				0.0287099	0.0144976	0.978248	0.0144976	0.150686		0.0842031	0.189164	0.0144976		0.0567235	0.189164	0.0567235				0.042784	0.0567235	0.0705247		0.0144976	0.0705247		0.411534	0.042784						0.042784	0.585065			0.0144976		0.0842031	0.111167		0.0287099	0.042784
AC073283.7	0.34495	0.333534	1.51101	0.910803	1.53613	0.322052	0.38968	0.856081	1.89144	1.90308	1.25101	1.18911	0.799151	0.604182	1.0636	0.226636	0.910803	1.00005	0.546055	0.367485	2.23883	0.400636	0.454284	0.16363	0.65087		0.713785	2.27505	0.856081	3.76446	1.56565	1.63694	1.32774	0.65087	1.65082	0.799151	0.641648	0.333534	2.15708	0.604182	0.367485	0.594646	1.04972	0.26316	0.0287099	0.992862	0.641648	1.83594	0.704956
AC073310.4	0.0842031											0.137632									0.111167							0.137632	0.0705247	0.495795	0.0842031				0.0705247								0.176446
AC073316.1										0.0287099		0.333534	0.16363								0.34495	0.111167	0.0977481						0.0705247	0.526184		0.0287099			0.0977481			0.137632					0.111167	0.150686		0.042784	0.0567235
AC073316.2																														0.251076					0.12446								0.176446	0.26316
AC073321.4				0.042784										0.111167					0.0977481																0.111167		0.0287099				0.0287099						0.042784
AC073325.2
AC073326.3			0.238915	0.111167	0.367485				0.275124	0.176446	0.42233	0.226636	0.322052	0.111167			0.0977481	0.150686	0.042784		0.16363		0.042784		0.176446			0.150686	0.111167	0.16363		0.367485	0.176446		0.505995		0.042784				0.111167		0.0567235				0.150686	0.137632	0.226636
AC073333.1																					0.150686																											0.12446
AC073333.8			0.226636	0.400636			0.12446	0.298782	0.42233	0.0977481	0.0977481	0.12446	0.137632	0.189164					0.0287099		0.0705247		0.0705247	0.0567235	0.201757					0.356247	0.0842031	0.34495		0.0977481	0.111167		0.0842031		0.214245		0.0705247		0.042784					0.411534	0.0287099
AC073342.12			0.226636		0.214245		0.042784	0.485537	0.704956	0.214245	0.137632	0.0144976	0.0567235	0.176446			0.251076	0.0567235					0.238915		0.189164			0.137632	0.0977481	0.464783	0.322052		0.275124				0.0287099		0.0705247	0.201757			0.298782	0.333534		0.214245		0.42233	0.0842031
AC073343.13	0.443721		0.367485	1.05667	0.411534		0.0977481		0.713785	0.400636	0.433055	0.150686	0.411534	0.0705247	0.286996	0.38968	0.696096	0.111167	0.704956		0.555915	0.176446			0.251076		0.286996	0.65087	0.298782	1.35055	1.16356	0.485537	0.176446	0.0842031	0.555915	0.189164	0.042784	0.0567235	0.799151	0.0287099	0.0842031	0.176446	0.16363	0.176446	0.150686	0.201757	0.251076	0.565692	0.12446
AC073387.2	0.0705247												0.042784								0.0567235											0.0977481
AC073409.1																			0.176446
AC073410.1	0.176446			0.669106	0.333534		0.042784	0.176446	2.02861	1.22656	0.400636	0.275124	1.01444	0.38968	0.696096	0.214245	0.887589	0.713785	0.985561	0.322052	0.0705247	0.0287099	0.322052	0.137632	0.613632		0.189164	1.02866	0.226636	2.1922	0.555915	1.01444	0.16363	0.111167	1.32197	0.286996	0.137632	0.356247	0.0705247	0.0287099	0.176446	0.226636	1.43832		0.38968	0.731261	0.189164	1.12439	0.310455
AC073415.2	4.22501			3.49698									2.33344								3.14084
AC073464.4					0.0705247																0.0567235								0.0144976
AC073464.6	0.0705247																				0.111167
AC073464.7
AC073465.1	0.12446
AC073465.2																					0.137632
AC073465.3	0.111167
AC073551.1														0.0567235
AC073621.2	0.042784		2.06698	0.12446	0.443721	0.238915	0.298782	1.74422	0.042784	0.322052	1.27506	0.111167	0.356247		0.485537	0.201757		0.214245	0.150686	0.0287099	0.464783	0.214245	0.546055	0.0287099			0.214245	1.11774		0.0705247	0.475177	0.0842031	0.275124	0.137632		0.0842031	0.111167		0.443721	0.526184	0.565692	0.16363	0.150686		0.356247	0.176446	0.594646	0.910803	1.00005
AC073626.2																						0.0567235	0.0842031	0.400636	0.0842031
AC073635.5									0.26316	0.12446	0.111167							0.0705247	0.042784												0.0977481		0.0842031										0.26316		0.150686			0.26316
AC073636.1					0.12446
AC073641.2			0.0705247	0.176446	0.322052				0.176446			0.669106						0.0705247			0.251076				0.333534				0.275124		0.189164			0.0705247	0.26316				0.111167		0.0705247		0.111167			0.176446		0.12446
AC073648.1
AC073834.3																																		0.400636				0.042784	0.0144976					0.226636				0.111167
AC073842.19			0.137632	0.594646						0.150686	0.26316			0.16363		0.433055		0.42233	0.495795	0.16363	0.879794	0.150686		0.464783	0.536153			0.594646		0.641648	1.75279	0.42233		0.34495	0.475177				0.322052		0.0977481		0.26316		0.757126		0.111167	0.856081
AC073850.6	1.85602		0.82383	2.4777	1.42227				0.722542	0.322052	0.516128	0.687133				0.333534			3.21414		2.28101	0.475177			0.411534	1.26908		0.613632	1.46996			0.310455		0.516128								0.189164					0.226636	0.782505	0.189164
AC073869.1		0.0287099					0.0705247			0.0842031		0.0567235		0.0287099					0.0842031		0.0705247		0.042784							0.310455		0.0842031	0.150686								0.0144976		0.0705247
AC073869.10																					0.0567235
AC073869.13					0.0567235																0.12446
AC073869.2					0.0287099								0.0567235								0.111167							0.137632				0.0287099														0.042784		0.0287099
AC073869.20		0.0287099	0.0705247		0.042784	0.0144976	0.0977481	0.189164	0.0842031	0.042784	0.0567235	0.0144976	0.042784	0.26316	0.0144976			0.042784		0.0705247	0.0567235	0.0144976			0.0144976		0.0287099	0.042784	0.0144976		0.0287099		0.0567235	0.0144976	0.0705247		0.12446	0.0705247	0.042784	0.0144976	0.0144976	0.0977481	0.042784		0.0144976		0.0705247	0.0842031	0.0287099
AC073869.7	0.0567235					0.0287099																						0.137632		0.0567235
AC073869.8
AC073900.4					0.042784				0.0567235
AC073934.6				0.310455			0.176446							0.12446			0.12446			0.042784				0.0977481	0.111167				0.189164								0.042784	0.137632		0.042784	0.042784	0.0842031	0.137632						0.0977481
AC073957.15	0.0977481								0.0977481									0.16363	0.042784		0.0842031				0.0977481												0.12446		0.286996				0.176446					0.0705247
AC073987.1										0.0567235											0.189164
AC073987.2													0.565692
AC074008.1																0.042784					0.0842031
AC074011.2													0.0567235						0.042784		0.214245												0.251076			0.0842031			0.12446									0.137632
AC074019.1
AC074019.2	0.38968			0.042784	0.0287099							0.0705247	0.251076						0.0144976		0.669106							0.985561				0.0842031
AC074117.10	1.57534	0.731261	2.5059	1.74851	1.70494	0.782505	0.978248	0.992862	2.84397	2.56076	2.6736	1.50595	1.85602	2.16034	1.26908	0.536153	1.13101	1.32197	1.83594	0.807444	1.67361	1.36183	1.07045	1.31042	1.92225	0.189164	1.33921	2.81973	1.12439	2.8278	2.37577	1.72686	1.29874	1.21417	1.77822	0.956147	1.61355	2.14082	1.70494	0.948698	1.60884	1.66456	2.3702	1.56075	0.757126	1.51608	1.0636	2.32199	1.46996
AC074117.13	0.16363			0.286996	0.322052				0.565692			0.137632	0.189164	0.38968			0.0977481								0.150686				0.26316		0.176446					0.516128			0.12446							0.16363		0.333534
AC074121.4																					0.176446
AC074183.3		1.49063	0.464783	0.189164	0.251076	0.0705247	1.15709	1.13101	1.07045	1.18911	1.09092	0.38968	0.111167	0.0144976	0.65087	0.0842031	1.1764	0.238915	1.64156	0.918464	1.03571	0.516128	0.475177	1.19542	1.22039	0.0842031	1.41151	1.07045	0.565692	1.53109	1.21417	0.815671	0.594646	0.536153	0.176446	1.22656	1.21417	0.613632	0.411534	0.214245	0.739941	0.696096	1.43302	0.322052	2.59698	1.66456	1.00005	0.475177	0.96354
AC074183.4		0.0144976	0.042784							0.042784	0.0705247					0.042784		0.0287099							0.111167			0.0977481									0.042784				0.0287099				0.0977481		0.0287099		0.0567235
AC074212.5	1.25101	0.454284		1.01444	0.042784	0.0977481	0.840018	0.0842031	0.704956	0.443721	0.0144976	0.275124	1.75279	0.799151	0.0144976	0.0287099	0.895387	0.0144976	0.12446	0.042784	0.137632	0.0977481	0.042784	0.12446	0.505995	0.042784		0.594646	0.641648	0.26316		0.0567235	0.16363	0.042784	1.20168	0.739941	0.251076	0.189164			0.0287099		0.0705247	0.970923	0.0144976	0.333534		0.111167
AC074212.6	0.251076			0.189164	0.0977481		0.275124		0.704956	0.411534		0.536153	0.42233	0.464783	0.0842031		0.201757	0.0567235	0.0842031		0.0567235	0.0705247		0.575411	0.696096			0.555915	0.275124	0.782505	0.189164			0.275124	0.356247	0.286996	0.475177	0.613632			0.0287099		0.454284	0.38968	0.0842031	0.12446		0.516128	0.0842031
AC074286.1	0.26316	0.411534	1.97823	1.31042	2.01082	0.575411	0.226636	0.0842031	2.71588	1.32774	1.55587	0.16363	0.585065	0.536153	0.696096	0.848089	0.298782	1.09092	0.871913	0.0287099	0.713785	0.176446	0.26316	0.42233	1.83998	0.16363	0.565692	0.774072	0.16363	1.88363	2.07041	1.41689	0.38968	0.660012	0.367485	0.356247	0.65087	0.623024	2.6323	0.226636	0.790837	0.443721	0.840018	0.201757	0.0144976	0.226636	0.12446	1.32774	0.475177
AC074289.1	0.604182	0.201757	0.298782	0.594646	1.0427	0.696096	0.575411	0.226636	1.52612	1.24493	1.55587	0.739941	2.37851	0.790837	0.150686	0.34495	0.632353	0.516128	1.16356	0.356247	0.356247	0.322052	0.378614	0.26316	0.495795	0.0567235	0.774072	0.678148	1.00728	0.941194	1.21417	1.07733	0.150686	0.310455	1.05667	0.042784	0.678148	0.495795	0.310455	0.713785	0.226636	0.613632	1.26312	0.275124	0.12446	0.454284	0.367485	0.485537	0.333534
AC074338.4			2.09425	2.16034									1.97457					1.85204	2.91648		1.94114	1.69601						3.13091		4.02591		2.19541			3.13428		1.89919						1.56075			2.5729		3.3674	1.46996
AC074363.1														0.042784															0.201757
AC074366.3				0.604182	0.042784				0.495795			0.042784	0.275124		0.367485	0.310455			0.111167		0.0842031			0.042784				0.731261	0.12446	0.26316	0.111167	0.485537		0.137632	0.189164				0.322052	0.367485			0.0287099			0.0567235	0.0287099	0.226636	0.0287099
AC074367.1	0.495795		0.918464	0.34495	1.08414	0.042784	0.137632		1.55092	1.40061	0.687133	0.367485	0.201757	0.137632			0.0144976	0.137632	0.310455	0.0144976	0.475177		0.0705247	0.0567235	0.495795			1.00005	0.275124	1.38963	0.575411	0.623024	0.042784	0.042784	0.475177	0.0705247	0.0287099	0.042784	0.16363	0.0144976	0.042784	0.042784	0.575411		0.042784	0.594646	0.111167	1.10441	0.0842031
AC074375.1
AC074389.5				0.0842031																								0.214245
AC074389.6				0.0287099	0.0287099											0.0287099		0.286996				0.111167						0.189164		0.189164		0.201757											0.0287099		0.0287099	0.757126
AC074389.7																		0.16363										0.201757																		0.137632
AC074391.1			0.0144976						0.0287099	0.0287099				0.111167							0.0842031											0.0287099		0.0287099	0.0287099													0.0567235
AC078842.3																			0.042784
AC078842.4													0.0705247															0.042784
AC078851.1
AC078852.1					0.0705247				0.201757	0.189164				0.111167					0.0842031										0.0567235	0.176446		0.0705247											0.0567235
AC078852.2									0.137632	0.251076	0.16363	0.226636		0.367485					0.0567235				0.12446							0.42233	0.137632			0.0567235							0.0567235		0.238915	0.238915				0.201757
AC078882.1																						0.111167
AC078883.3	1.25101	1.04972	1.44363	2.22347	2	1.65539	1.09768	0.669106	1.4595	3.16187	2.6554	2.86	1.98189	0.864038	1.52109	1.70932	1.5898	2.02151	1.45422	0.26316	2.59214	1.02866	1.35055	0.696096	1.70932	0.333534	1.25101	2.43296	2.72471	3.73771	2.12437	1.73119	2.18276	1.32774	2.36463	1.15709	1.81154	1.48034	2.18276	0.748536	1.15064	0.840018	3.05833	1.97823	2.61119	1.86791	2.33633	3.19381	0.765625
AC078883.4	0.34495		0.34495	0.687133	0.464783	0.26316	0.799151	0.378614		0.0567235	0.12446	0.848089	0.475177		0.176446		1.22656		0.400636	0.201757	0.757126		0.12446				0.565692	0.454284	0.782505	1.13755	1.44895	1.04972			0.505995		0.042784		1.0427	0.731261	0.150686	0.251076	1.09768		1.01444	1.00005	0.34495	0.910803	0.201757
AC078899.1	0.0705247	0.0567235	0.042784		0.0977481	0.042784	0.0144976	0.0842031	1.48034	0.555915		0.0567235	0.0705247	0.0977481			0.042784	0.042784	0.238915		0.0842031	0.042784	0.0144976	0.0842031		0.0144976		0.176446	0.042784	0.226636		0.12446	0.0287099	0.0144976		0.0705247	0.0287099	0.0287099	0.0287099	0.042784	0.0977481	0.042784	0.0287099		0.0144976	0.150686		0.0567235	0.042784
AC078899.3									0.0842031									0.0144976			0.0705247							0.0705247
AC078941.1											0.214245		0.0144976	0.0287099							0.176446											0.251076						0.111167										0.111167
AC078942.1				0.0977481						0.0567235		0.137632							0.111167		0.150686	0.333534			0.16363				0.042784					0.214245	0.137632			0.111167							0.042784				0.111167
AC078974.2																					1.42227										1.79498
AC079112.1				0.214245															0.0842031		0.0842031				0.042784			0.0842031			0.0977481								0.0977481
AC079117.1					0.0287099								0.0287099								0.042784
AC079135.1				0.042784					0.0567235	0.042784				0.0144976														0.201757															0.042784
AC079145.4									0.0977481					0.0705247		0.0705247															0.111167						0.042784	0.0567235		0.298782			0.176446
AC079154.1																														0.16363
AC079199.2																		1.97092																									2.45942
AC079248.1	0.150686			0.0144976	0.16363	0.0567235				0.0287099		0.16363	0.137632								0.214245				0.0705247	0.0144976		0.214245	0.0842031		0.26316	0.0144976			0.137632
AC079250.1	1.00728	2.54102	2.13757	1.43832	1.67815	1.25101	1.27506	1.29281	0.96354	1.61355	2.21413	1.0636	1.26312	1.26908	1.48548	1.0636	2.62995	2.16998	1.98555	2.17637	0.985561	1.20168	1.18278	1.52612	0.96354	0.310455	1.70494	1.56565	0.856081	2.2449	2.11443	1.69601	1.55092	1.00728	2.51852	1.70051	1.25101	1.38413	2	1.5898	1.98189	2.23575	1.75709	1.90696	1.50083	1.44895	0.757126	1.44895	1.24493
AC079305.10	0.42233	0.333534	0.433055	1.74422	0.546055	0.613632	0.38968	0.82383	0.536153	0.286996	0.687133	1.43302	0.604182	0.238915	1.3674	1.37858	0.565692	0.918464	0.856081	0.831961	0.0977481	0.65087	0.42233	0.799151	1.63694		1.585	0.238915	0.660012	1.31042	2.56807	0.941194	0.111167	0.926076	0.464783	1.0636	0.495795	0.82383	2.07041	0.536153	0.555915	0.887589	0.367485	0.367485	1.77404	1.40602	0.903095	2.48804	0.678148
AC079305.11																					0.0842031	0.0705247						0.16363
AC079305.5				0.26316																																			0.536153
AC079325.5									0.298782	0.0287099																		0.176446
AC079325.6			0.042784						0.985561	0.604182														0.0842031			0.0567235	0.176446					0.111167	0.226636			0.286996						0.201757	0.516128
AC079354.3	0.0567235			0.042784		0.0144976			0.0705247	0.0287099	0.0144976	0.042784	0.137632	0.0144976					0.042784		0.111167							0.0977481		0.042784	0.042784	0.0287099		0.0144976					0.0287099
AC079354.5		0.0977481		1.02153		0.443721				0.176446				0.443721				0.322052	0.226636				0.238915			0.0705247					0.275124			0.322052										0.454284		0.275124		0.516128	0.214245
AC079354.6			1.46472	4.34199	2.86992			3.33483		3.05657			2.27799									2.73125			3.60528					3.69151		2.40328		1.72254	3.57172			1.73553	3.19381				2.61353			4.16507		4.69159	1.60413
AC079355.1			0.0287099						0.0842031					0.0287099								0.0287099							0.042784		0.0842031								0.0567235				0.0977481			0.150686
AC079448.1					0.641648				0.176446					0.0705247																									0.137632
AC079466.1					0.042784				0.0287099													0.0144976									0.042784															0.0144976
AC079584.2													0.0705247
AC079586.1	0.0144976											0.0144976							0.0842031		0.0287099																						0.0287099
AC079610.2			0.0144976	0.0144976			0.0144976		0.201757	0.042784	0.0287099		0.0287099	0.137632							0.0144976	0.0567235	0.111167		0.042784			0.150686			0.0287099	0.0567235			0.0287099	0.0144976	0.0287099	0.0144976	0.0977481		0.0144976								0.0144976
AC079612.1	0.0287099							0.12446		0.0144976						0.0144976					0.0287099							0.0287099															0.0144976					0.042784
AC079612.2	0.214245																				1.59462							0.799151				0.150686
AC079630.2
AC079630.4	0.12446		0.485537	0.0287099	0.333534	0.0977481	0.238915	0.176446	0.150686	0.433055	0.864038	0.042784	0.367485	0.704956	0.0287099		0.042784	0.189164	0.0842031	0.0144976	0.0705247	0.238915	0.137632				0.176446	0.526184	0.042784		0.765625		0.0287099	0.378614	0.0287099	0.150686	0.0705247	0.0287099		0.0287099	0.536153	0.137632	0.137632	0.111167	0.137632	0.505995	0.0567235	0.12446	0.333534
AC079741.2			0.333534							0.678148								0.42233									0.585065					0.594646							0.731261									0.956147
AC079742.4						0.613632																		0.774072	1.15709
AC079753.4				0.137632					0.275124	0.0705247					0.111167						0.0567235							0.0977481		0.189164	0.12446																	0.251076	0.0287099
AC079753.5	0.189164			0.0567235					0.275124		0.238915		0.275124	0.042784					0.042784		0.505995				0.0977481			0.757126	0.111167	0.16363		0.201757											0.0567235			0.0977481	0.0567235	0.0705247
AC079767.4	0.111167		0.65087	1.57534	1.47514	0.310455	0.38968	0.613632	0.322052	0.400636	1.75709	1.07045	1.3674	0.042784	1.38413		1.97457	0.042784	0.546055	0.12446	0.0977481		0.604182		0.298782		0.956147	0.748536	1.13101	0.189164	1.15064	0.16363		0.189164	1.86399	0.546055	0.978248		0.0842031	0.12446		0.536153	1.76555	3.8207	0.464783	0.516128	0.443721	1.31042	0.042784
AC079776.1				0.0567235									0.0567235							0.0287099					0.0842031												0.0705247	0.275124
AC079776.2		0.12446		0.454284																															0.12446
AC079776.3	0.26316			0.0144976	0.0567235		0.0144976						0.0287099		0.0567235						0.604182							0.713785	0.0144976		0.0144976	0.0842031			0.0144976
AC079776.4				0.111167									0.214245																													0.34495
AC079776.6				0.137632									0.137632				0.0567235								0.0977481			0.475177							0.0842031	0.0567235							0.0287099						0.0977481
AC079779.4	0.765625	0.0977481	0.879794	0.298782	0.575411	0.0705247		0.150686	0.411534	0.687133	0.790837		0.275124		0.546055	0.150686	0.400636	0.0567235	0.333534	0.286996	0.322052	0.16363	0.0567235		0.251076			0.585065	0.0842031	0.12446	0.333534	0.0567235			0.722542	0.042784		0.0842031	0.454284	0.82383	0.0842031	0.0567235	0.26316		2.60885	3.60409	1.48548	2.59698
AC079779.5				0.16363					0.613632	0.42233			0.12446	0.0977481			0.0567235		0.0567235		0.137632	0.150686						0.0567235			0.16363			0.176446					0.454284							0.137632		0.111167
AC079779.6	0.0567235		0.042784						0.214245	0.0977481	0.0705247	0.12446							0.0705247		0.0842031							0.176446	0.0287099	0.333534					0.189164			0.286996	0.111167			0.0567235	0.150686		0.782505	0.310455
AC079779.7	0.0287099			0.0144976						0.0144976											0.0287099							0.042784											0.0144976						0.0567235	0.0977481
AC079780.3				2.02151					1.26908	0.757126											0.856081	0.985561	0.454284				0.65087		0.555915			1.43302		1.00728		0.555915		0.505995		0.367485	1.36183	0.411534	0.632353				0.464783	1.03571
AC079781.1																									3.1922														3.73336
AC079781.7						2.22961			3.23575				2.04965			1.79078																							2.10775
AC079781.8	0.933637		0.475177	0.546055	0.137632	0.214245	0.111167		1.4595	0.713785	0.941194		0.333534	0.214245				0.516128	0.0842031	0.0842031	0.82383				1.17			0.555915		1.02153	0.214245	0.275124		0.310455	0.443721		0.298782	0.238915	0.150686				0.12446			0.201757		0.623024	0.16363
AC079790.2									0.214245	0.0705247			0.356247						0.137632		0.0977481														0.0842031
AC079799.2
AC079807.1				0.201757																	0.201757							0.189164			0.238915
AC079807.2	0.485537	0.660012	1.36183	0.790837	0.831961	0.201757	0.956147	0.433055	0.687133	1.23271	1.27506	0.454284	0.214245	1.00005	0.840018	0.0567235	0.565692	1.01444	0.367485	0.0567235	0.298782	0.42233	0.96354	0.378614	1.11112	0.0567235	1.09092	1.27506	0.594646	1.41689	2.36181	1.0427	0.585065	0.495795	0.748536	0.748536	0.443721	0.594646	0.26316	0.65087	0.575411	0.757126	0.992862	0.82383	0.214245	0.485537	0.176446	0.641648	0.516128
AC079807.3	1.03571	0.0977481	2.04965	1.52109	3.52362	0.42233	0.201757	1.37299	3.1906	1.07045	3.05137	3.18428	1.80739	0.505995	0.632353	0.485537	0.82383	0.765625	0.443721	0.189164	1.51101	0.585065	0.226636	0.748536	2.23268		0.38968	1.585	2.51605	3.46729	3.86787	2.1922	0.34495	0.985561	2.37577	0.411534	0.485537		4.10019	0.226636	0.38968	0.238915	1.585			3.81763	0.546055	4.62819	1.60884
AC079807.4	0.0287099		0.0287099	0.042784						0.0144976			0.0977481	0.0144976		0.0567235			0.0144976	0.0144976	0.0567235					0.0567235			0.0287099												0.0144976		0.042784				0.0144976
AC079809.2													0.378614
AC079834.1													0.251076								0.238915							0.226636
AC079922.2	0.565692	1.32197	0.757126	0.669106	1.42767	1.00005	0.632353		0.367485	0.443721	1.29874	0.575411	0.623024	0.757126	0.641648	0.454284	1.25706	0.926076	1.16356	0.933637	0.807444	0.495795	0.669106	1.31042	0.34495	0.251076	0.367485	0.298782	0.641648	0.594646	0.475177	0.26316	1.73987	0.623024	0.864038	1.15709	0.555915	0.696096	1.27506	0.669106	0.623024	1.0427	0.34495	0.848089	0.594646	0.807444	0.731261	0.799151	0.623024
AC079922.3	0.226636	0.526184	0.356247	0.298782	0.687133	0.0977481	0.310455	0.0842031	0.895387	0.748536	0.505995	0.0977481	0.0144976	0.433055		0.16363	0.286996	0.26316	0.214245	0.137632	0.214245	0.310455	0.411534	0.367485	0.189164	0.0842031	0.38968	1.04972	0.12446	0.516128	0.333534	0.251076	0.604182	0.201757	0.613632	0.201757	0.82383	0.367485	0.16363	0.0705247	0.774072	0.38968	0.739941	0.526184	0.137632	0.333534	0.0705247	0.214245	0.298782
AC079988.3				0.0567235																								0.16363
AC080002.1
AC080125.1					0.0567235						0.926076																		0.042784			0.0567235	0.0705247															0.0567235
AC083760.1													0.042784
AC083822.2	2.68711		1.21417	0.948698	1.90696		1.59462				1.11774			0.970923	1.42767				1.23271		0.96354				1.49063			2.37577	1.39514	3.56925	3.21878	1.86	1.90696		3.41553		1.27506	1.29281	2.20167				1.19542	1.64619		1.94114	0.516128	4.05569
AC083843.1	0.214245	0.0144976	0.34495	0.65087	0.12446	0.0705247	0.12446	0.910803	1.92984	1.08414	0.799151	0.251076	0.238915	0.12446	0.0842031	0.0705247	0.0287099	0.748536	0.748536	0.0144976	0.411534	0.150686	0.0287099	0.0567235	0.111167		0.0287099	1.50595	0.356247	0.660012	0.38968	0.65087		0.0144976	0.201757	0.0144976	0.0567235		0.575411	0.042784	0.0567235	0.0705247	0.26316	0.042784	0.0705247	0.310455	0.0977481	0.189164	0.042784
AC083843.2	0.0567235		0.176446	0.322052			0.137632	0.111167				0.0842031			0.042784		0.0842031														0.356247				0.12446					0.111167			0.0287099			0.16363		0.042784	0.0705247
AC083843.4	0.042784		0.0705247	0.367485	0.0567235	0.0287099	0.0144976	0.042784	0.933637	0.505995	0.189164	0.0144976		0.042784	0.0144976	0.0567235		0.137632	0.238915		0.150686	0.0144976			0.0287099			0.594646	0.0144976		0.310455	0.298782			0.0287099				0.38968		0.0144976		0.0287099		0.0144976	0.0705247			0.0144976
AC083855.5				1.14411	1.51101				1.1764					0.310455	0.275124						0.38968		0.378614		0.400636		0.485537	0.594646			0.774072			0.189164		0.238915					0.378614		0.275124			0.42233	0.594646		0.34495
AC083862.6	0.0705247	0.0287099	0.0287099		0.0287099				0.16363	0.0705247	0.238915	0.0567235	0.0567235			0.0144976			0.0287099		0.111167	0.0567235			0.0287099			0.111167		0.16363	0.042784	0.042784		0.0287099					0.333534				0.0567235					0.226636
AC083863.5															1.16356																																0.310455
AC083864.4													0.0567235						0.0144976									0.176446											0.0144976
AC083867.4																													0.0705247						0.201757								0.298782		0.0567235
AC083873.4	0.111167	0.251076	0.214245	0.16363	0.238915	0.201757	0.12446	0.214245	0.400636	0.356247	0.176446	0.111167	0.0287099	0.0842031	0.0842031	0.0144976	0.464783	0.298782	0.275124	0.238915	0.150686	0.0705247		0.251076	0.0705247	0.042784	0.214245		0.251076	0.516128	0.214245	0.0287099	0.310455	0.0705247	0.176446	0.251076	0.176446	0.226636	0.201757	0.0567235	0.411534	0.226636	0.367485	0.0705247	0.0842031		0.16363	0.251076	0.189164
AC083875.2																																			0.238915				0.12446
AC083884.8	1.25706	0.310455	1.91078	1.22039	2.95421	0.400636	0.111167	0.214245	4.18349	2.28983	3.01976	1.78666	1.47514	0.782505	1.18911	0.189164	0.275124	1.09092	1.52109	0.356247	2.3951	0.613632	0.0977481	0.251076	1.86791		0.0567235	1.55092	1.46996	4.38747	2.27204	1.85602	0.356247	0.298782	2.5059	0.623024	0.378614	0.505995	3.45683	0.42233	0.0977481	0.0977481	1.36183	0.12446	0.111167	3.04091	0.251076	4.15705	0.475177
AC083899.1					0.34495	0.0567235			0.042784	0.042784	0.0705247		0.443721						0.0144976		0.669106	0.0287099						0.910803	0.0705247		0.0287099	0.0842031	0.0287099				0.0705247
AC083899.3	0.526184	1.43832	1.23887	1.02866	2.54848	1.0427	0.992862	1.00728	2.18908	2.27799	1.45422	1.15709	1.46472	1.53613	0.0842031	0.226636	0.910803	0.864038	1.48548	0.871913	1.23271	0.678148	0.505995	0.660012	1.14411	0.12446	0.433055	1.28696	0.856081	1.79078	1.64156	1.56565	1.02866	0.926076	1.15709	1.07045	1.23887	1.33347	0.918464	0.505995	0.856081	0.757126	1.54105	0.536153	0.433055	0.848089	0.454284	1.13101	0.910803
AC083900.1	0.856081	0.864038	0.696096	0.669106	0.748536	0.782505	0.367485	0.96354	0.856081	0.546055	1.15709	0.926076	1.31622	0.34495	0.546055	0.251076	0.26316	0.411534	0.251076	0.298782	0.464783	0.12446	0.26316	0.774072	0.807444	0.12446	0.251076	0.367485	0.992862	1.15709	1.02866	0.38968	0.765625	0.536153	0.189164	1.18278	1.05667	0.286996	0.26316	0.251076	0.565692	0.356247	0.985561		0.454284	1.08414		1.0427	0.201757
AC083949.1	0.0977481		0.042784	0.0567235	0.367485		0.226636		0.275124	0.150686	0.485537	0.298782		0.0705247				0.356247	0.214245	0.111167			0.0842031	0.137632				0.298782	0.0567235	1.15064	0.286996	0.137632	0.0977481		0.150686	0.226636	0.111167	0.0705247	0.275124	0.0705247	0.12446		0.042784		0.0842031	0.594646	0.0567235	0.831961
AC084082.3	0.0977481			0.0287099	0.0287099	0.0842031	0.0705247		0.137632					0.0842031		0.0567235					0.042784		0.226636				0.214245	0.150686	0.0567235		0.226636						0.0144976	0.433055			0.0144976	0.0144976							0.042784
AC084117.3			0.895387				0.214245	0.669106			1.28696	0.322052	0.555915		0.454284		0.251076	0.585065			0.333534							0.536153		1.62766	0.38968	0.495795			0.333534				0.956147	0.495795		0.298782	0.799151		0.790837		0.201757	1.27506	0.16363
AC084121.14													0.226636															1.28696
AC084121.17																		0.0287099
AC084149.1	0.367485	0.400636	0.604182	0.0287099		0.201757	1.09768	0.34495	1.4595	1.71376	1.20797	0.310455	0.201757	0.757126				0.454284		0.042784	0.0977481	0.632353	0.594646	0.713785	1.0636		0.150686	0.815671	0.298782	0.585065	0.807444	0.238915	0.310455	0.226636	0.12446	0.137632	0.464783	0.454284		0.454284	0.516128	0.238915	0.585065	0.0977481	0.12446	0.433055	0.322052	0.38968	0.12446
AC084193.1
AC084219.2			0.378614		0.0567235				0.790837	0.356247	0.454284		0.042784	0.0977481	0.0842031	0.0144976	0.0144976					0.0287099				0.0287099			0.0287099	0.226636	0.189164	0.0287099		0.0567235				0.176446	0.0977481							0.0144976	0.0977481	0.669106	0.137632
AC084219.3	0.189164		0.585065	0.176446	0.748536	0.0705247		0.310455	1.42767	1.62766	0.96354	0.310455	0.516128	0.16363	0.26316		0.0842031	0.536153	1.07733	0.0705247	1.38413	0.0144976	0.0567235		0.356247		0.16363	0.765625	0.310455	1.33921	0.433055	0.722542		0.0977481	0.214245	0.137632	0.042784	0.0842031	2.10437	0.0567235	0.0287099	0.0567235	0.26316	0.0977481	0.042784	0.641648	0.0842031	1.29874	0.0567235
AC084219.4		0.34495	0.137632	0.0705247		0.0144976	0.042784		1.02153	0.713785	0.0705247		0.0567235	0.111167	0.0567235	0.189164	0.0144976	0.201757	0.310455	0.0567235			0.0567235		0.0842031		0.0842031	0.585065	0.0144976	0.38968	0.536153		0.0287099	0.0287099	0.0977481		0.042784	0.111167	0.400636	0.0842031	0.251076		0.516128	0.0705247		0.042784	0.042784		0.042784
AC084809.2										0.16363			0.251076	0.16363							0.34495		0.042784		0.0842031			0.275124							0.189164
AC084809.3							0.111167									0.111167												0.176446
AC087163.2	0.251076	0.150686	0.669106	1.36183	1.08414		0.0567235	0.322052	0.799151	1.281	0.565692	0.594646	0.895387	0.226636	1.05667	0.150686	0.526184	0.485537	0.799151	0.286996	0.799151	0.0567235	0.0977481	0.0842031	0.367485		0.26316	0.65087	0.34495	1.39514	1.0636	0.546055	0.536153	0.411534	0.782505	0.411534	0.275124		2.39234	0.150686	0.214245	0.251076	0.275124		0.251076	0.748536	0.400636	1.86791	0.238915
AC087163.3				0.214245						0.322052			0.111167		0.322052			0.150686	0.0842031		0.286996							0.871913			0.34495				0.137632	0.0977481			0.475177							0.34495		0.356247
AC087294.2	0.38968	0.111167	0.214245	0.111167	0.400636	0.042784	0.16363	0.298782	1.40602	0.722542	0.378614	0.505995	0.137632	0.526184	0.137632	0.275124	0.042784	0.16363	0.214245	0.0144976	0.594646	0.189164	0.0977481		0.0977481		0.286996	0.926076	0.137632	1.65997	0.748536	0.214245	0.464783	0.251076	0.189164	0.0144976	0.214245	0.251076	0.748536	0.201757	0.251076	0.226636	0.411534	0.201757	0.0977481	0.411534	0.137632	0.782505	0.34495
AC087380.14	0.0567235	0.0144976	0.310455	0.214245	0.411534		0.0567235	0.226636	0.367485	0.632353	0.82383		0.0567235	0.0144976	0.0842031	0.0144976	0.0287099	0.137632	0.275124	0.0144976	0.042784	0.251076	0.12446	0.150686	0.495795		0.0977481	0.516128	0.12446	0.585065	0.433055	0.0977481	0.0567235	0.0977481	0.214245	0.0842031	0.12446	0.251076	0.042784		0.0144976	0.0567235	0.310455		0.0287099	0.137632	0.0567235	1.11112	0.0977481
AC087430.1	0.0977481				0.0287099							0.0287099	0.367485								0.0977481				0.0977481			0.0977481				0.042784											0.0144976
AC087491.2				0.226636					0.0842031	0.0567235			0.0567235		0.201757	0.367485	0.042784	0.0287099	1.01444		0.433055				0.226636						0.0842031								1.0636				0.400636		0.641648		0.214245	0.238915
AC087499.10																																0.0567235		0.0705247
AC087499.4
AC087499.5	0.12446				0.0287099													0.0144976		0.0144976	0.0842031							0.201757			0.12446														0.0144976		0.0144976
AC087499.7																					0.0977481
AC087501.1	0.0705247		0.0977481		0.0977481				0.26316	0.322052			0.16363		0.0842031				0.0287099						0.0705247					0.495795					0.0567235											0.0705247		0.0567235	0.0287099
AC087650.1		0.322052		0.286996									0.214245						0.111167	0.042784	0.201757			0.0977481			0.0705247
AC087762.1											0.0567235		0.0144976	0.0567235							0.150686										0.0287099					0.0287099			0.150686
AC090018.1			0.150686	0.12446																		0.137632						0.286996											0.400636
AC090044.2	5.82702	0.333534		1.77822													2.62995				0.0977481		0.333534	2.15383	5.34481										3.8866			0.201757					4.07214
AC090154.1			0.864038
AC090283.3												0.0567235	0.137632						0.0287099											0.12446													0.176446					0.0567235
AC090286.2	0.251076		0.16363	0.0567235	0.238915				0.926076	0.310455	0.214245	0.214245	0.0567235	0.0705247		0.12446		0.111167	0.275124	0.16363	0.275124				0.16363			0.275124	0.275124	0.516128	0.411534	0.12446	0.16363	0.176446	0.367485		0.0977481		0.722542	0.0977481		0.0705247	0.111167		0.137632		0.042784	0.464783
AC090286.4				0.176446		0.0144976									0.251076	1.24493			0.042784	0.0287099	0.111167							0.137632	0.042784										1.18911						0.0842031			0.0842031
AC090453.1
AC090505.4	0.0977481												0.111167								0.0842031							0.546055				0.201757
AC090505.5				0.0144976							0.0287099										0.0567235									0.111167													0.0287099			0.0287099
AC090505.6	0.0567235		0.0144976	0.0287099					0.0567235	0.0144976	0.12446	0.298782	0.0144976				0.0287099	0.042784			0.0567235		0.0144976		0.0977481			0.0705247		0.16363	0.0977481	0.0144976			0.0144976		0.0705247	0.286996			0.12446							0.0567235
AC090587.4	0.201757		0.226636	0.0567235	0.739941		0.65087		0.201757	0.251076	0.251076	0.585065	0.575411	0.226636		0.687133	0.400636	0.411534	0.251076	0.150686	0.65087	0.176446	0.226636	0.0842031	0.275124	0.111167	0.111167	0.454284	0.26316	1.54605	0.704956	0.454284	0.526184	0.16363	0.433055	0.678148	0.201757	0.251076	0.687133	0.137632	0.0842031	0.485537	0.38968	0.485537	0.16363	0.475177	0.0567235	0.585065	0.042784
AC090587.5	0.322052		0.739941	0.26316	0.150686		0.238915	0.604182		0.0705247	0.275124			0.0842031		0.201757	0.0567235	0.34495	0.275124	0.0842031	0.0977481	0.12446	0.378614	0.840018	0.111167			0.485537		1.09092	0.687133		0.214245		0.400636		0.536153	0.201757	0.16363	0.226636	0.0977481	0.214245	0.137632	0.378614	0.226636		0.176446		0.433055
AC090602.2													0.16363												0.322052
AC090616.2	0.0567235		0.0287099	0.042784	0.0144976		0.042784	0.0567235	0.0842031	0.150686	0.0287099	0.042784	0.0144976	0.0705247	0.201757	0.150686	0.0705247	0.0977481	0.201757	0.042784	0.111167	0.0287099	0.298782	0.12446	0.0287099	0.0287099	0.251076	0.042784	0.042784	0.12446	0.238915	0.0567235		0.042784	0.042784		0.111167	0.176446	0.137632	0.0842031	0.0567235	0.0705247	0.042784		0.0287099		0.111167	0.042784	0.0842031
AC090617.1	0.16363		0.12446		0.214245																			0.238915	0.815671			0.641648				0.111167														0.16363		0.815671	0.137632
AC090696.2																																																0.111167
AC090804.1	1.88363	0.82383	2.37851	3.12436	3.50463	0.956147	1.29281	0.774072	1.63233	0.765625	2.9782	2.774	2.02861	0.322052	2.41416	0.12446	1.89531	1.45422	1.41151	2.41953	0.713785	0.298782	0.536153	1.45422	1.77404		0.704956	1.79078	2.33344	2.81149	3.89723	1.82379	0.65087	1.79078	2.30744	0.594646	1.41151	0.137632	3.373	0.585065	0.669106	0.565692	0.632353	0.678148	1.4595	2.07384	0.933637	2.6893	1.86
AC090945.1	0.0567235	0.176446	0.585065	0.0567235	0.226636		0.042784		0.65087	0.367485	0.333534	0.111167	0.12446	0.226636		0.111167	0.0144976	0.0705247	0.0287099	0.0842031	0.042784	0.0287099	0.042784	0.16363	0.367485		0.111167	0.433055	0.0705247	0.137632	0.333534	0.16363			0.189164		0.150686	0.367485	0.189164		0.0705247	0.0144976	0.0287099		0.0144976	0.0287099	0.0287099	0.565692	0.0842031
AC090952.5					0.0977481				0.137632							0.0977481					0.111167							0.214245		0.226636			0.12446												0.214245			0.189164	0.0567235
AC090954.1																2.47515
AC090954.5									0.189164							0.214245																							0.815671						0.238915
AC090955.5													0.310455
AC090957.2									0.042784			0.12446									0.0287099								0.0144976									0.0287099					0.0287099
AC090960.1	0.516128	0.111167	0.298782	0.34495	0.65087				0.848089	0.505995		0.613632						0.12446	0.34495		0.238915							0.985561	0.546055	0.454284	0.731261				0.433055													1.02153	0.322052
AC091132.1	0.286996		0.367485	0.356247	0.713785		0.333534		0.485537	0.0842031	0.464783	0.238915	0.275124	0.042784	0.400636		0.189164	0.150686	0.0705247	0.0705247	0.150686						0.0705247	0.660012	0.251076	0.978248	0.757126	0.238915	0.0567235	0.0567235	0.0977481		0.16363	0.0842031	0.367485	0.0842031	0.0287099	0.137632	0.443721	0.111167	0.0287099	0.298782	0.0287099	0.992862	0.0842031
AC091133.1		0.275124							0.150686										0.0567235																						0.12446
AC091153.4			0.322052		0.238915		1.20797		1.54605		0.214245		0.286996	0.0705247	0.400636				0.433055			0.189164			0.678148					0.731261		0.34495			0.137632								0.111167			0.333534		0.454284
AC091177.1	0.189164						0.0705247		0.201757				0.12446	0.0977481		0.137632												1.48034		0.485537				0.411534			0.176446	0.0567235		0.0287099			0.150686			0.0977481	0.0567235	0.298782	0.310455
AC091199.1									0.12446										0.201757																								0.275124
AC091492.2													0.546055
AC091493.1	0.0842031			0.0144976					0.0287099				0.464783								0.238915							0.42233	0.0144976			0.0144976
AC091493.2																																			0.12446													0.111167
AC091633.2			0.0977481	0.454284	0.38968			1.31622	0.238915		0.286996	0.286996	0.0705247		0.799151			0.0567235	0.251076			0.16363		0.275124	0.214245				0.0705247	0.378614	0.799151	0.251076		0.333534	0.0977481			0.0705247	0.475177				0.757126				0.310455	0.333534
AC091633.3			0.286996	0.16363	0.38968		0.137632	0.696096	0.322052	0.333534	0.322052		0.687133		0.687133	0.189164	0.0287099	0.38968			0.214245	0.214245		0.137632	0.864038		0.226636	0.189164	0.226636	0.613632	0.748536	0.0842031	0.400636	0.238915	0.201757	0.0842031	0.286996	0.310455	0.0977481	0.0567235	0.286996	0.251076	0.322052	0.0977481	0.12446		0.238915	0.594646	0.176446
AC091654.7																					0.0977481							0.613632
AC091729.7		0.251076		0.0287099					0.150686	0.0287099	0.12446	0.16363	0.322052		0.16363						0.042784								0.0287099	0.251076		0.176446	0.790837	0.594646		1.17	0.0567235		0.34495				0.0287099					0.111167
AC091729.8				0.356247					0.495795	0.201757			0.16363															0.42233		0.464783			0.275124	0.34495			0.111167						0.485537
AC091729.9	0.641648	0.704956	0.555915	0.400636	0.454284		1.15709	0.0705247	2.65768	2.11443	1.49573	0.12446	0.443721	1.21417	0.848089	0.613632	0.526184	0.443721	0.0977481	0.0705247	0.298782	1.31042	1.77822	0.613632	0.594646	0.594646	1.65539	1.00005	0.26316	2.31327	0.856081	0.495795	0.400636	0.367485	2.04965	0.840018	1.66908	1.30457	0.34495	0.310455	2.00361	1.24493	1.65997	1.23271	0.298782	0.669106	0.0842031	0.704956	1.66908
AC091801.1	0.546055			0.0287099	0.0567235		0.0977481			0.0287099		0.0977481	0.0977481	0.0567235		0.0144976			0.0705247		0.948698	0.275124						0.565692	0.0287099	0.0705247	0.12446	0.226636					0.0287099				0.0144976		0.687133		0.26316			0.0287099	0.214245
AC091813.2													0.0567235								0.042784
AC091814.2			0.322052		0.0287099											0.0977481	0.042784	0.0705247						0.111167				0.214245	0.0287099	0.0705247	0.042784		0.0842031	0.16363			0.0567235	0.16363				0.0144976	0.0842031				0.0567235	0.0977481
AC091814.3	0.0977481		0.0287099	0.0287099		0.0144976		0.0144976	0.0287099	0.0705247	0.12446	0.0144976	0.0287099	0.0144976	0.0144976	0.0287099	0.0287099		0.042784	0.0287099	0.111167							0.111167	0.0144976	0.0144976	0.042784	0.042784	0.0144976	0.0287099	0.0144976	0.0144976			0.0287099		0.0144976		0.042784		0.042784	0.0144976	0.0144976	0.0567235
AC091878.1	0.0144976			0.0144976			0.0144976	0.0567235	0.0287099	0.0144976				0.0144976	0.0287099						0.0287099	0.0144976						0.0287099		0.189164		0.0144976								0.0287099			0.042784		0.042784
AC091895.1
AC091962.3
AC092013.1
AC092066.1	0.0977481		0.0144976		0.137632	0.0287099			0.96354	1.07045	0.0705247	0.0144976	0.137632		0.137632	0.214245	0.0144976		0.0144976	0.0144976	0.251076			0.042784	0.0144976	0.0705247	0.454284	0.411534	0.0567235		0.16363	0.0842031		0.042784	0.0842031		0.0567235	0.0144976	0.0144976		0.042784		0.16363	0.0705247		0.0144976	0.214245	0.516128	0.137632
AC092066.6																					0.585065				0.238915			0.378614	0.150686	0.411534	0.485537	0.34495											0.669106	0.443721		0.26316		0.34495
AC092071.1	1.18278				0.201757	0.111167			0.0977481	0.0705247	0.12446	0.16363							0.201757		0.871913		0.0842031		0.411534			0.546055	0.16363	0.16363	0.286996	0.526184							0.443721						0.12446	0.201757
AC092106.1	0.12446	0.042784		0.0705247	0.0842031				0.322052	0.286996			0.992862								0.189164							0.356247				0.0842031
AC092106.2				0.111167									0.111167
AC092155.1	0.12446	0.12446	0.0977481	0.0705247	0.443721	0.137632			0.12446				0.0705247	0.176446		0.201757	0.226636	0.0567235	0.226636	0.176446		0.0842031		0.189164		0.0567235		0.367485	0.137632	0.201757	0.137632	0.176446	0.12446	0.0977481	0.189164	0.176446	0.226636	0.150686		0.0977481	0.0567235	0.333534	0.150686		0.150686	0.322052	0.189164	0.0977481	0.0567235
AC092155.4			0.0705247										0.0567235															0.150686
AC092159.1		0.310455	0.0705247	0.871913	0.0705247		0.0567235			0.34495	0.12446	0.367485	0.0567235		0.585065		0.0567235	0.042784			0.0842031				0.0977481				0.38968	0.16363						0.0977481	0.189164	0.526184	0.0705247				0.782505			0.367485	0.201757	0.137632	0.16363
AC092159.2	0.042784	0.042784	0.12446	0.632353	0.214245		0.137632	0.12446	0.16363	0.214245	0.201757	0.378614	0.137632	0.176446	0.526184	0.0144976	0.150686	0.286996	0.0842031	0.111167	0.150686	0.111167	0.042784	0.16363	0.201757		0.0705247	0.34495	0.42233	0.226636	0.189164	0.111167	0.0567235	0.0705247	0.189164	0.111167	0.298782	0.378614	0.298782	0.0567235	0.0842031	0.0287099	0.864038	0.0705247	0.201757	0.774072	0.623024	0.286996	0.12446
AC092159.3				0.0567235																																							0.111167
AC092162.1	0.214245				0.0287099								0.0144976															0.0842031				0.0144976												0.0144976
AC092162.2
AC092168.2								0.137632						0.0567235			0.0705247					0.0287099
AC092168.3
AC092170.1													0.12446
AC092171.2	0.238915		0.42233			0.38968		0.251076	0.0705247	0.12446	0.356247	0.0977481			0.042784	0.150686	0.0977481	0.0977481	0.536153	0.0977481	0.251076	0.0287099					0.0977481	0.286996	0.0705247	0.464783		0.12446							0.378614	0.042784	0.0287099	0.12446	0.111167				0.378614	1.97457
AC092171.4	0.454284	0.201757	0.669106	0.704956	0.604182	0.150686	0.298782	0.34495	2.81149	2.07041	0.623024	0.575411	0.856081	1.02866	0.38968	0.201757	0.176446	0.526184	2.22654	0.799151	0.623024	0.238915	0.238915	0.333534	0.782505	0.042784	0.505995	1.33921	0.495795	1.53613	1.0636	0.765625	0.333534	0.189164	0.660012	0.443721	0.34495	0.565692	2.08071	0.0842031	0.475177	0.555915	0.613632	0.722542	0.454284	0.848089	0.201757	1.12439	0.739941
AC092192.1	0.12446		0.214245	0.251076	0.176446	0.0287099			0.887589	0.433055	0.16363	0.176446	0.201757	0.0144976	0.0567235	0.0705247	0.0287099	0.0287099	0.34495		0.238915	0.0977481	0.0144976		0.042784	0.0705247	0.0705247	0.443721	0.111167	0.333534	0.251076	0.201757		0.0144976	0.356247		0.0842031	0.0287099	0.903095				0.0287099		0.0842031	0.0842031	0.0705247	0.840018	0.0567235
AC092198.1	0.0144976	1.43302	0.0567235			0.0287099	0.042784	0.201757		0.0144976	0.475177	0.0144976	0.0144976		0.0977481	0.042784	0.0567235	0.0705247	0.201757	0.238915	0.042784				0.12446		0.137632	0.16363	0.0287099	0.0287099	0.150686	0.0144976				2.131	0.0144976	0.0144976	0.137632	0.0705247	0.0144976	0.0144976	0.0977481		0.042784	0.0705247	0.0144976	0.0567235
AC092295.4																								0.214245								0.0977481
AC092299.1									0.042784																			0.16363
AC092301.3	1.32197	0.333534	0.903095	1.10441	1.60884	0.604182	0.189164	0.731261	2.40053	1.78247	1.43832	1.32197	1.82379	0.903095	0.433055	0.0705247	0.333534	1.02866	1.60884	0.585065	1.47514	0.575411	0.111167	0.150686	1.26312		0.669106	1.07045	1.22039	2.90304	1.1764	1.3674	0.176446	0.613632	1.20168	0.840018	0.38968	0.356247	2.9837	0.286996	0.12446	0.678148	1.50083	0.214245	0.150686	1.91078	0.310455	2.34484	0.310455
AC092316.1																				0.310455							0.0842031																	0.505995		0.189164
AC092338.5	0.840018	0.12446	0.871913	1.15709	1.79498	0.678148	0.201757	0.322052	1.73987	1.04972	1.32774	0.926076	1.75279	0.042784	0.765625	0.150686	0.34495	0.226636	1.48548	0.176446	1.69159	0.111167	0.0567235	0.310455	1.281		0.137632	0.887589	1.0636	1.49063	2.55586	1.48548	0.26316	0.495795	0.815671	0.0977481	0.275124	0.16363	1.90696	0.0705247	0.0567235	0.0567235	0.411534		0.111167	1.46996	0.238915	2.16672	0.42233
AC092415.1				0.0705247																	0.0567235		0.0567235					0.286996	0.0287099			0.042784														0.189164		0.137632
AC092421.1													0.251076
AC092431.3																									0.137632						0.150686																		0.0705247
AC092484.1			0.0287099
AC092535.3	0.0842031		0.0705247	0.0144976	0.298782				0.042784	0.0977481	0.214245		0.26316	0.0842031	0.0144976	0.310455			0.0705247		0.189164			0.042784	0.286996		0.0287099	0.310455		0.0287099	0.214245	0.0705247	0.0567235		0.0287099		0.042784	0.0144976	0.623024		0.0287099	0.0287099	0.0287099		0.042784	0.0705247	0.0287099	0.150686	0.042784
AC092566.1									0.585065																																0.604182						0.34495
AC092568.1													0.042784								0.0287099
AC092569.2				0.310455	0.298782	0.782505					0.505995					0.704956														0.687133			0.411534						1.07045	0.765625					0.887589
AC092570.1			0.042784																0.0567235		0.111167	0.0842031									0.464783	0.0842031			0.0977481				0.485537									0.485537	0.251076
AC092570.2											0.38968																				0.333534
AC092570.3							0.042784													0.0287099												0.0567235
[truncated: 46,602 more rows]
[truncated: 21 more columns]
