# Supplementary material for: Targetable lesions and proteomes predict therapy sensitivity through disease evolution in pediatric acute lymphoblastic leukemia
Source: Nat Commun. 2023 Nov 21;14:7161. doi: 10.1038/s41467-023-42701-9 (PMC10663560; doi:10.1038/s41467-023-42701-9)
Supplement: Supplementary file 24 — Source Data [file 41467_2023_42701_MOESM24_ESM.xlsx]

## Sheet: Fig1B
Category	Gene	Count										BCCH
Dx.Unique	EED	1										Expression	Protein	Protein_Count
Dx.Unique	NRAS	2										Dx.Unique	ARID1A	2
Dx.Unique	PAX5	1										Dx.Unique	CALR	2
Dx.Unique	PTCH1	1										Dx.Unique	CARD11	2
Dx.Unique	RB1	1										Dx.Unique	DNMT3A	1
Dx.Unique	CDKN2A/B	0										Dx.Unique	ERG	3
Dx.Unique	EBF1	0										Dx.Unique	FLT3	4
Dx.Unique	ETV6-RUNX1	0										Dx.Unique	KMT2A	3
Dx.Unique	IKZF1	0										Dx.Unique	LEF1	1
Dx.Unique	JAK1	0										Dx.Unique	NF2	1
Dx.Unique	JAK2	0										Dx.Unique	RB1	4
Dx.Unique	KRAS	0										Dx.Unique	SELP	2
Dx.Unique	P2RY8-CRLF2	0										Dx.Unique	SIRPA	1
Dx.Unique	PTPN11	0										Dx.Unique	SMARCB1	1
Dx.Unique	RUNX1	0										Dx.Unique	SMG8	2
Dx.Unique	SUZ12	0										Dx.Unique	STAT3	2
Dx.Unique	TP53	0										Dx.Unique	TCF3	1
Dx.Unique	NSD2	0										Dx.Unique	ZNF217	1
Dx.Unique	ASXL2	0										shared	ARID1A	3
Dx.Unique	CRLF1	0										shared	BCL2	10
Dx.Unique	KMT2D	0										shared	BCR	3
Dx.Unique	FLT3	0										shared	CALR	7
R.Unique	CDKN2A/B	1										shared	CARD11	4
R.Unique	TP53	2										shared	CDK6	10
R.Unique	NSD2	1										shared	CIC	9
R.Unique	ASXL2	1										shared	DGCR8	10
R.Unique	CRLF1	1										shared	DNMT3A	6
R.Unique	KMT2D	1										shared	EBF1	10
R.Unique	FLT3	1										shared	ERG	7
R.Unique	NRAS	1										shared	FLT3	5
R.Unique	PTCH1	1										shared	IDH1	2
R.Unique	EBF1	0										shared	KAT6A	6
R.Unique	ETV6-RUNX1	0										shared	KMT2A	5
R.Unique	IKZF1	0										shared	KMT2B	10
R.Unique	JAK1	0										shared	LEF1	8
R.Unique	JAK2	0										shared	MYH11	9
R.Unique	KRAS	0										shared	MYH9	9
R.Unique	P2RY8-CRLF2	0										shared	NCOA2	10
R.Unique	PTPN11	0										shared	NCOR2	9
R.Unique	RUNX1	0										shared	NF2	7
R.Unique	SUZ12	0										shared	P2RY8	10
R.Unique	EED	0										shared	RUNX1	10
R.Unique	PAX5	0										shared	SELP	7
R.Unique	RB1	0										shared	SIRPA	8
Shared	CDKN2A/B	9										shared	SMARCB1	9
Shared	EBF1	1										shared	SMG8	8
Shared	ETV6-RUNX1	1										shared	STAT3	5
Shared	IKZF1	4										shared	TCF3	8
Shared	JAK1	1										shared	TCF7	7
Shared	JAK2	3										shared	TFAP4	8
Shared	KRAS	2										shared	WAC	10
Shared	NRAS	2										shared	ZNF217	9
Shared	P2RY8-CRLF2	2										R.Unique	ARID1A	3
Shared	PTCH1	1										R.Unique	BCR	1
Shared	PTPN11	1										R.Unique	CALR	1
Shared	RUNX1	1										R.Unique	CARD11	1
Shared	SUZ12	1										R.Unique	CIC	1
Shared	TP53	1										R.Unique	DNMT3A	2
Shared	EED	0										R.Unique	FLT3	1
Shared	PAX5	0										R.Unique	IDH1	2
Shared	RB1	0										R.Unique	KAT6A	1
Shared	NSD2	0										R.Unique	KMT2A	2
Shared	ASXL2	0										R.Unique	LEF1	1
Shared	CRLF1	0										R.Unique	MYH11	1
Shared	KMT2D	0										R.Unique	MYH9	1
Shared	FLT3	0										R.Unique	NCOR2	1
												R.Unique	NF2	2
												R.Unique	RB1	3
												R.Unique	SELP	1
												R.Unique	STAT3	1
												R.Unique	TCF7	1
												SJH
												Dx.Unique	ADD3	1
												Dx.Unique	BCR-ABL1	1
												Dx.Unique	CCND3	2
												Dx.Unique	CDKN2A/B	5
												Dx.Unique	ERG	1
												Dx.Unique	FBXW7	1
												Dx.Unique	FLT3	2
												Dx.Unique	IGH-DUX4	2
												Dx.Unique	IL7R	5
												Dx.Unique	KMT2A-AFF1	2
												Dx.Unique	MLL2	1
												Dx.Unique	MTOR	2
												Dx.Unique	NF1	4
												Dx.Unique	NOTCH1	3
												Dx.Unique	NRA	4
												Dx.Unique	PAX5	1
												Dx.Unique	U2AF1	2
												Dx.Unique	VPREB1	1
												Dx.Unique	WT1	1
												Shared	ADD3	2
												Shared	APC2	1
												Shared	ARID2	3
												Shared	ARID5B	3
												Shared	ATF7IP	4
												Shared	BCL11A	1
												Shared	BCR-ABL1	2
												Shared	BTG1	3
												Shared	BTLA	4
												Shared	CCND3	1
												Shared	CDKN2A/B	25
												Shared	CREBBP	7
												Shared	DDX3X	2
												Shared	ERG	4
												Shared	ETV6	6
												Shared	FBXW7	2
												Shared	FLT3	1
												Shared	IGH-DUX4	3
												Shared	IKZF1	17
												Shared	KMT2A-AFF1	4
												Shared	KRAS	7
												Shared	MLL	1
												Shared	MLL2	1
												Shared	NF1	3
												Shared	NOTCH1	8
												Shared	NR3C1	3
												Shared	NRAS	9
												Shared	P2RY8-CRLF2	2
												Shared	PAX5	9
												Shared	PDGFRA	3
												Shared	PHF6	3
												Shared	PICALM	1
												Shared	PTCH1	3
												Shared	ROS1	1
												Shared	RUNX1	1
												Shared	SLX4IP	4
												Shared	TBL1XR1	2
												Shared	TP53	4
												Shared	U2AF1	1
												Shared	VPREB1	9
												Shared	WHSC1	2
												Shared	WT1	1
												R.Unique	APC2	2
												R.Unique	BCL11A	2
												R.Unique	BTG1	2
												R.Unique	BTLA	1
												R.Unique	CDKN2A/B	7
												R.Unique	CREBBP	3
												R.Unique	DDX3X	1
												R.Unique	ERG	1
												R.Unique	ETV6	3
												R.Unique	IKZF1	4
												R.Unique	KRAS	3
												R.Unique	MLL	2
												R.Unique	MLL2	2
												R.Unique	MTOR	1
												R.Unique	NF1	1
												R.Unique	NOTCH1	1
												R.Unique	NR3C1	2
												R.Unique	NR3C2	3
												R.Unique	NRAS	4
												R.Unique	NT5C2	4
												R.Unique	P2RY8-CRLF2	1
												R.Unique	PAX5	1
												R.Unique	PICALM	2
												R.Unique	RB1	3
												R.Unique	ROS1	2
												R.Unique	RUNX1	5
												R.Unique	SLX4IP	2
												R.Unique	TBL1XR1	2
												R.Unique	TP53	1
												R.Unique	VPREB1	3
												R.Unique	WHSC1	1
												R.Unique	WT1	1

## Sheet: Fig1C
Category	Gene	Count
Dx.Unique	ADD3	1
Dx.Unique	BCR-ABL1	1
Dx.Unique	CCND3	2
Dx.Unique	CDKN2A/B	5
Dx.Unique	ERG	1
Dx.Unique	FBXW7	1
Dx.Unique	FLT3	2
Dx.Unique	IGH-DUX4	2
Dx.Unique	IL7R	5
Dx.Unique	KMT2A-AFF1	2
Dx.Unique	MLL2	1
Dx.Unique	MTOR	2
Dx.Unique	NF1	4
Dx.Unique	NOTCH1	3
Dx.Unique	NRA	4
Dx.Unique	PAX5	1
Dx.Unique	U2AF1	2
Dx.Unique	VPREB1	1
Dx.Unique	WT1	1
R.Unique	APC2	2
R.Unique	BCL11A	2
R.Unique	BTG1	2
R.Unique	BTLA	1
R.Unique	CDKN2A/B	7
R.Unique	CREBBP	3
R.Unique	DDX3X	1
R.Unique	ERG	1
R.Unique	ETV6	3
R.Unique	IKZF1	4
R.Unique	KRAS	3
R.Unique	MLL	2
R.Unique	MLL2	2
R.Unique	MTOR	1
R.Unique	NF1	1
R.Unique	NOTCH1	1
R.Unique	NR3C1	2
R.Unique	NR3C2	3
R.Unique	NRAS	4
R.Unique	NT5C2	4
R.Unique	P2RY8-CRLF2	1
R.Unique	PAX5	1
R.Unique	PICALM	2
R.Unique	RB1	3
R.Unique	ROS1	2
R.Unique	RUNX1	5
R.Unique	SLX4IP	2
R.Unique	TBL1XR1	2
R.Unique	TP53	1
R.Unique	VPREB1	3
R.Unique	WHSC1	1
R.Unique	WT1	1
Shared	ADD3	2
Shared	APC2	1
Shared	ARID2	3
Shared	ARID5B	3
Shared	ATF7IP	4
Shared	BCL11A	1
Shared	BCR-ABL1	2
Shared	BTG1	3
Shared	BTLA	4
Shared	CCND3	1
Shared	CDKN2A/B	25
Shared	CREBBP	7
Shared	DDX3X	2
Shared	ERG	4
Shared	ETV6	6
Shared	FBXW7	2
Shared	FLT3	1
Shared	IGH-DUX4	3
Shared	IKZF1	17
Shared	KMT2A-AFF1	4
Shared	KRAS	7
Shared	MLL	1
Shared	MLL2	1
Shared	NF1	3
Shared	NOTCH1	8
Shared	NR3C1	3
Shared	NRAS	9
Shared	P2RY8-CRLF2	2
Shared	PAX5	9
Shared	PDGFRA	3
Shared	PHF6	3
Shared	PICALM	1
Shared	PTCH1	3
Shared	ROS1	1
Shared	RUNX1	1
Shared	SLX4IP	4
Shared	TBL1XR1	2
Shared	TP53	4
Shared	U2AF1	1
Shared	VPREB1	9
Shared	WHSC1	2
Shared	WT1	1

## Sheet: Fig1G
Summary
Sample	MEK	CDK4/6	JAK/STAT	SMO
Nalm6	10	2.7	97	max
RS411	20.3	9.4	50	max
BV173	12.6	18.7	61	max
697	1.9	4.7	21	51
BALL01	6	4.8	91	192
	6.7	8.4	60	300
BALL02	0.05	8.6	231	max
	0.03	12.8	251	max
BALL04	0.18	4.1	130.8	145
	0.05	4	182.1	751
BALL05	12.7	11.9	271	max
	10.2	7.6	114	175
BALL06	3	7.5	50	236
	14.8	11.7	125	323
TALL01	11.9	10.1	50	107
	2	3.8	38	63
Box plots
MEK
No Target	Target
20.3	10
6	1.9
6.6	0.18
12.1	0.05
0.05	12.7
0.03	3
10.2	2
14.8
11.9
CDK4/6
No Target	Target
4.7	2.7
7.5	9.4
11.7	18.7
8.6	4.8
	8.4
	12.8
	4.1
	4
	11.9
	7.6
	10.1
	3.8
JAK/STAT
No Target	Target
97	91
50	60
61
21
231
251
130.8
182.1
271
114
50
125
50
38
SMO
No Target	Target
51	192
431	300
371
145
751
175
236
323
107
63

## Sheet: Fig1H
Sample	Drug	Relapse	Dx
BALL01	MEKi	6.7e-06	6e-06
BALL02	MEKi	3e-08	5e-08
BALL04	MEKi	5e-08	1.8e-07
BALL05	MEKi	1.02e-05	1.27e-05
BALL06	MEKi	1.48e-05	3e-06
TALL01	MEKi	2e-06	1.19e-05
BALL01	CDK4/6i	8.4e-06	4.8e-06
BALL02	CDK4/6i	1.28e-05	8.6e-06
BALL04	CDK4/6i	4e-06	4.1e-06
BALL05	CDK4/6i	7.6e-06	1.19e-05
BALL06	CDK4/6i	1.17e-05	7.5e-06
TALL01	CDK4/6i	3.8e-06	1.01e-05
BALL01	JAK/STAT	6e-05	9.1e-05
BALL02	JAK/STAT	0.000251	0.000231
BALL04	JAK/STAT	0.0001821	0.0001308
BALL05	JAK/STAT	0.000114	0.000271
BALL06	JAK/STAT	0.000125	5e-05
TALL01	JAK/STAT	3.8e-05	5e-05
BALL01	SMOi	0.0003	0.000192
BALL04	SMOi	7.5e-05	0.000145
BALL06	SMOi	0.000323	0.000236
TALL01	SMOi	6.3e-05	0.000107

## Sheet: Fig2A
BCCHR ID	Sex	AgeGroup	Race	Main cytogroup
BALL10_R1	F	age3-7	Caucasian	BCP-ALL
BALL11_Dx	F	age3-7	South Asian	other
BALL12_Dx	F	age3-7	Caucasian	ETV6/RUNX1
BALL13_Dx	F	age3-7	Indigenous	ETV6/RUNX1
BALL14_Dx	M	age12-18	Caucasian	Hypodiploid
BALL15_Dx	F	age3-7	Caucasian	ETV6/RUNX1
TALL02_Dx	M	age12-18	Caucasian	T-ALL
TALL03_Dx	M	age3-7	Caucasian	T-ALL
TALL04_Dx	M	age7-12	Caucasian	T-ALL
TALL05_Dx	M	age12-18	Caucasian	T-ALL
TALL06_Dx	F	age3-7	Indigenous/Caucasian	T-ALL
TALL07_Dx	M	age3-7	Caucasian	T-ALL
TALL08_Dx	M	age12-18	South Asian	T-ALL
BALL01_R2	M	age3-7	Caucasian	BCP-ALL
BALL01_R3	M	age12-18	Caucasian	BCP-ALL
BALL01_R4	M	age12-18	Caucasian	BCP-ALL
BALL01_R5P	M	age>18	Caucasian	BCP-ALL
BALL02_Dx	M	age0-3	Caucasian	BCP-ALL
BALL02_R2	M	age3-7	Caucasian	BCP-ALL
BALL06_Dx	M	age12-18	Indigenous	Trisomy21
BALL06_R2	M	age>18	Indigenous	Trisomy21
BALL04_Dx	M	age0-3	Indigenous	BCP-ALL
BALL04_R1	M	age3-7	Indigenous	BCP-ALL
BALL05_Dx	M	age7-12	South Asian	ETV6/RUNX1
BALL05_R1	M	age7-12	South Asian	ETV6/RUNX1
BALL08_R1	F	age3-7	South Asian	BCP-ALL
BALL07_Dx	M	age12-18	Caucasian	Hypodiploid
BALL07_R1	M	age>18	Caucasian	Hypodiploid
BALL09_R1	F	age7-12	Caucasian	Hyperdiploid
BMSC01	M	age12-18		Normal
BMSC02	M	age3-7		Normal
CL_697				BCP-ALL
CL_BV173				BCP-ALL
CL_Jurkat				T-ALL
CL_Nalm6				BCP-ALL
CL_RS411				BCP-ALL
BM01				Normal
TALL01_Dx	M	age0-3	Caucasian	T-ALL
TALL01_R	M	age0-3	Caucasian	T-ALL
BALL16_Dx	F	age3-7	Unknown	Ph-like
BALL17_DR1	M	age7-12	Caucasian	Hyperdiploid
BALL18_Dx	F	age3-7	Asian	other
BALL19_Dx	F	age12-18	Caucasian	Hyperdiploid
BALL20_Dx	M	age12-18	Caucasian	BCP-ALL
BALL21_Dx	M	age3-7	Caucasian	ETV6/RUNX1
BALL22_Dx	F	age3-7	Caucasian/Indigenous	Hyperdiploid
BALL23_Dx	F	age7-12	Hispanic	BCP-ALL
BALL24_R1	F	age7-12	Unknown	BCP-ALL
BALL25_Dx	F	age12-18	Caucasian	Hypodiploid
BALL26_Dx	M	age0-3	Asian	Ph positive
BALL27_Dx	F	age0-3	Caucasian/Indigenous	Ph-like
BALL28_Dx	M	age0-3	Caucasian	ETV6/RUNX1
BALL29_Dx	M	age12-18	Indigenous	other
BALL30_Dx	F	age12-18	Caucasian	other
BALL31_Dx	M	age3-7	South Asian	Hyperdiploid
BALL32_Dx	M	age12-18	Southeast Asian	other
BALL33
BALL34
BALL35_Dx
BALL35_R
BALL36
BALL37
BALL38
BALL39
BALL40

## Sheet: Fig2D
Time to Event	Cluster1	Cluster2	Cluster3	Cluster4
1.23014	1
1.05479	1
0.547945	1
2.31507	1
5	0
3.67123	0
4.93699	1
3.73973	1
5	0
5	0
2.7726	0
2.4411	1
1.22466	0
5	0
5		0
1.00822		0
2.30137		0
5		0
5		0
5			0
4.43836			0
5			0
5			0
5			0
0.821918				0
5				0
5				0
5				0
5				0
5				0

## Sheet: Fig2E
Time to Event	HR	SR
1.23014	1
1.05479	1
0.547945	1
2.31507	1
5	0
3.67123	1
4.93699	0
3.73973	1
5	0
2.49315	1
1.96712	0
5	0
0.821918	1
5	0
5	0
5	0
5	0
5	0
4.86027	0
4.43836	0
2.7726	0
2.4411	0
1.00822	0
1.22466		1
2.30137		1
5		0
5		0
5		0
5		0
5		0
5		0
5		0
5		0
5		0
5		0
5		0
5		0
1.94795		0

## Sheet: Fig3A
S1	S2	Group	#_tested_features	#_explained	ProteinStatus	Percentage	Complete Percentage
BALL01_T3	BALL01_T4	SamePatient-DifferentTimepoints	2932	2329	Different	8.11507	91.8115
BALL01_T3	BALL01_T4	SamePatient-DifferentTimepoints	2932	2329	Equivalent	91.8849	91.8115
BALL01_T3	BALL01_T5	SamePatient-DifferentTimepoints	3339	2835	Different	7.37213	100
BALL01_T3	BALL01_T5	SamePatient-DifferentTimepoints	3339	2835	Equivalent	92.6279	100
BALL01_T3	BALL01_T6	SamePatient-DifferentTimepoints	3260	2747	Different	11.5763	100
BALL01_T3	BALL01_T6	SamePatient-DifferentTimepoints	3260	2747	Equivalent	88.4237	100
BALL01_T3	BALL02_T1	DifferentPatient-DifferentDiseaseStage	3464	2896	Different	21.029	100
BALL01_T3	BALL02_T1	DifferentPatient-DifferentDiseaseStage	3464	2896	Equivalent	78.971	100
BALL01_T3	BALL02_T2	DifferentPatient-SameDiseaseStage	3310	2643	Different	18.6909	100
BALL01_T3	BALL02_T2	DifferentPatient-SameDiseaseStage	3310	2643	Equivalent	81.3091	100
BALL01_T3	BALL02_T3	DifferentPatient-SameDiseaseStage	3047	2481	Different	20.5965	95.4126
BALL01_T3	BALL02_T3	DifferentPatient-SameDiseaseStage	3047	2481	Equivalent	79.4035	95.4126
BALL01_T3	BALL03_T1	DifferentPatient-DifferentDiseaseStage	3806	3413	Different	6.24084	100
BALL01_T3	BALL03_T1	DifferentPatient-DifferentDiseaseStage	3806	3413	Equivalent	93.7592	100
BALL01_T3	BALL03_T2	DifferentPatient-SameDiseaseStage	3433	2857	Different	14.1407	100
BALL01_T3	BALL03_T2	DifferentPatient-SameDiseaseStage	3433	2857	Equivalent	85.8593	100
BALL01_T3	BALL04_T1	DifferentPatient-DifferentDiseaseStage	3500	3009	Different	9.20572	100
BALL01_T3	BALL04_T1	DifferentPatient-DifferentDiseaseStage	3500	3009	Equivalent	90.7943	100
BALL01_T3	BALL04_T2	DifferentPatient-SameDiseaseStage	3781	3330	Different	8.25826	100
BALL01_T3	BALL04_T2	DifferentPatient-SameDiseaseStage	3781	3330	Equivalent	91.7417	100
BALL01_T3	BALL05_T1	DifferentPatient-DifferentDiseaseStage	2026	1418	Different	29.2666	63.4414
BALL01_T3	BALL05_T1	DifferentPatient-DifferentDiseaseStage	2026	1418	Equivalent	70.7334	63.4414
BALL01_T3	BALL05_T2	DifferentPatient-SameDiseaseStage	3392	2824	Different	14.6601	100
BALL01_T3	BALL05_T2	DifferentPatient-SameDiseaseStage	3392	2824	Equivalent	85.3399	100
BALL01_T3	BALL06_T1	DifferentPatient-DifferentDiseaseStage	3707	3388	Different	7.4085	100
BALL01_T3	BALL06_T1	DifferentPatient-DifferentDiseaseStage	3707	3388	Equivalent	92.5915	100
BALL01_T3	BALL06_T2	DifferentPatient-SameDiseaseStage	999	682	Different	39.7361	31.2823
BALL01_T3	BALL06_T2	DifferentPatient-SameDiseaseStage	999	682	Equivalent	60.2639	31.2823
BALL01_T3	BALL06_T3	DifferentPatient-SameDiseaseStage	3476	2846	Different	25.65	100
BALL01_T3	BALL06_T3	DifferentPatient-SameDiseaseStage	3476	2846	Equivalent	74.35	100
BALL01_T3	BALL07_T1	DifferentPatient-DifferentDiseaseStage	3217	2611	Different	28.9161	100
BALL01_T3	BALL07_T1	DifferentPatient-DifferentDiseaseStage	3217	2611	Equivalent	71.0839	100
BALL01_T3	BALL07_T2	DifferentPatient-SameDiseaseStage	3546	2990	Different	20.4013	100
BALL01_T3	BALL07_T2	DifferentPatient-SameDiseaseStage	3546	2990	Equivalent	79.5987	100
BALL01_T3	BALL08_T2	DifferentPatient-SameDiseaseStage	3237	2516	Different	30.5644	100
BALL01_T3	BALL08_T2	DifferentPatient-SameDiseaseStage	3237	2516	Equivalent	69.4356	100
BALL01_T3	BALL09_T2	DifferentPatient-SameDiseaseStage	3583	3002	Different	30.8794	100
BALL01_T3	BALL09_T2	DifferentPatient-SameDiseaseStage	3583	3002	Equivalent	69.1206	100
BALL01_T3	NM_BMSC1	RelapsePatient-Normal	3123	2518	Different	32.4067	97.7924
BALL01_T3	NM_BMSC1	RelapsePatient-Normal	3123	2518	Equivalent	67.5933	97.7924
BALL01_T3	NM_BMSC2	RelapsePatient-Normal	3179	2656	Different	44.2018	99.546
BALL01_T3	NM_BMSC2	RelapsePatient-Normal	3179	2656	Equivalent	55.7982	99.546
BALL01_T3	NM_BM_	RelapsePatient-Normal	2911	2267	Different	41.5968	91.1539
BALL01_T3	NM_BM_	RelapsePatient-Normal	2911	2267	Equivalent	58.4032	91.1539
BALL01_T4	BALL01_T5	SamePatient-DifferentTimepoints	2595	2016	Different	9.22619	81.2588
BALL01_T4	BALL01_T5	SamePatient-DifferentTimepoints	2595	2016	Equivalent	90.7738	81.2588
BALL01_T4	BALL01_T6	SamePatient-DifferentTimepoints	2558	1935	Different	16.3307	80.1002
BALL01_T4	BALL01_T6	SamePatient-DifferentTimepoints	2558	1935	Equivalent	83.6693	80.1002
BALL01_T4	BALL02_T1	DifferentPatient-DifferentDiseaseStage	2688	2029	Different	23.1641	84.171
BALL01_T4	BALL02_T1	DifferentPatient-DifferentDiseaseStage	2688	2029	Equivalent	76.8359	84.171
BALL01_T4	BALL02_T2	DifferentPatient-SameDiseaseStage	2570	1798	Different	29.5328	80.476
BALL01_T4	BALL02_T2	DifferentPatient-SameDiseaseStage	2570	1798	Equivalent	70.4672	80.476
BALL01_T4	BALL02_T3	DifferentPatient-SameDiseaseStage	2470	1763	Different	22.5752	77.3446
BALL01_T4	BALL02_T3	DifferentPatient-SameDiseaseStage	2470	1763	Equivalent	77.4248	77.3446
BALL01_T4	BALL03_T1	DifferentPatient-DifferentDiseaseStage	2915	2106	Different	17.7588	91.2792
BALL01_T4	BALL03_T1	DifferentPatient-DifferentDiseaseStage	2915	2106	Equivalent	82.2412	91.2792
BALL01_T4	BALL03_T2	DifferentPatient-SameDiseaseStage	2714	2176	Different	11.489	84.9851
BALL01_T4	BALL03_T2	DifferentPatient-SameDiseaseStage	2714	2176	Equivalent	88.511	84.9851
BALL01_T4	BALL04_T1	DifferentPatient-DifferentDiseaseStage	2716	2141	Different	14.6193	85.0478
BALL01_T4	BALL04_T1	DifferentPatient-DifferentDiseaseStage	2716	2141	Equivalent	85.3807	85.0478
BALL01_T4	BALL04_T2	DifferentPatient-SameDiseaseStage	2910	2168	Different	15.5443	91.1226
BALL01_T4	BALL04_T2	DifferentPatient-SameDiseaseStage	2910	2168	Equivalent	84.4557	91.1226
BALL01_T4	BALL05_T1	DifferentPatient-DifferentDiseaseStage	1621	1073	Different	30.7549	50.7594
BALL01_T4	BALL05_T1	DifferentPatient-DifferentDiseaseStage	1621	1073	Equivalent	69.2451	50.7594
BALL01_T4	BALL05_T2	DifferentPatient-SameDiseaseStage	2694	2018	Different	16.997	84.3589
BALL01_T4	BALL05_T2	DifferentPatient-SameDiseaseStage	2694	2018	Equivalent	83.003	84.3589
BALL01_T4	BALL06_T1	DifferentPatient-DifferentDiseaseStage	2882	2239	Different	14.7834	90.2458
BALL01_T4	BALL06_T1	DifferentPatient-DifferentDiseaseStage	2882	2239	Equivalent	85.2166	90.2458
BALL01_T4	BALL06_T2	DifferentPatient-SameDiseaseStage	772	389	Different	32.1337	24.1741
BALL01_T4	BALL06_T2	DifferentPatient-SameDiseaseStage	772	389	Equivalent	67.8663	24.1741
BALL01_T4	BALL06_T3	DifferentPatient-SameDiseaseStage	2787	2187	Different	14.9063	87.271
BALL01_T4	BALL06_T3	DifferentPatient-SameDiseaseStage	2787	2187	Equivalent	85.0937	87.271
BALL01_T4	BALL07_T1	DifferentPatient-DifferentDiseaseStage	2497	1910	Different	41.4136	78.1901
BALL01_T4	BALL07_T1	DifferentPatient-DifferentDiseaseStage	2497	1910	Equivalent	58.5864	78.1901
BALL01_T4	BALL07_T2	DifferentPatient-SameDiseaseStage	2763	2143	Different	28.3714	86.5195
BALL01_T4	BALL07_T2	DifferentPatient-SameDiseaseStage	2763	2143	Equivalent	71.6286	86.5195
BALL01_T4	BALL08_T2	DifferentPatient-SameDiseaseStage	2593	1911	Different	23.7572	81.1962
BALL01_T4	BALL08_T2	DifferentPatient-SameDiseaseStage	2593	1911	Equivalent	76.2428	81.1962
BALL01_T4	BALL09_T2	DifferentPatient-SameDiseaseStage	2861	2207	Different	20.435	89.5882
BALL01_T4	BALL09_T2	DifferentPatient-SameDiseaseStage	2861	2207	Equivalent	79.565	89.5882
BALL01_T4	NM_BMSC1	RelapsePatient-Normal	2542	1828	Different	24.9453	79.5992
BALL01_T4	NM_BMSC1	RelapsePatient-Normal	2542	1828	Equivalent	75.0547	79.5992
BALL01_T4	NM_BMSC2	RelapsePatient-Normal	2555	1978	Different	42.4671	80.0063
BALL01_T4	NM_BMSC2	RelapsePatient-Normal	2555	1978	Equivalent	57.5329	80.0063
BALL01_T4	NM_BM_	RelapsePatient-Normal	2360	1698	Different	32.98	73.9001
BALL01_T4	NM_BM_	RelapsePatient-Normal	2360	1698	Equivalent	67.02	73.9001
BALL01_T5	BALL01_T6	SamePatient-DifferentTimepoints	3055	2402	Different	9.78351	95.6631
BALL01_T5	BALL01_T6	SamePatient-DifferentTimepoints	3055	2402	Equivalent	90.2165	95.6631
BALL01_T5	BALL02_T1	DifferentPatient-DifferentDiseaseStage	3096	2396	Different	23.0384	96.9469
BALL01_T5	BALL02_T1	DifferentPatient-DifferentDiseaseStage	3096	2396	Equivalent	76.9616	96.9469
BALL01_T5	BALL02_T2	DifferentPatient-SameDiseaseStage	2974	2141	Different	27.1369	93.1267
BALL01_T5	BALL02_T2	DifferentPatient-SameDiseaseStage	2974	2141	Equivalent	72.8631	93.1267
BALL01_T5	BALL02_T3	DifferentPatient-SameDiseaseStage	2730	2008	Different	25.6972	85.4861
BALL01_T5	BALL02_T3	DifferentPatient-SameDiseaseStage	2730	2008	Equivalent	74.3028	85.4861
BALL01_T5	BALL03_T1	DifferentPatient-DifferentDiseaseStage	3341	2676	Different	12.855	100
BALL01_T5	BALL03_T1	DifferentPatient-DifferentDiseaseStage	3341	2676	Equivalent	87.145	100
BALL01_T5	BALL03_T2	DifferentPatient-SameDiseaseStage	3076	2346	Different	19.6078	96.3207
BALL01_T5	BALL03_T2	DifferentPatient-SameDiseaseStage	3076	2346	Equivalent	80.3922	96.3207
BALL01_T5	BALL04_T1	DifferentPatient-DifferentDiseaseStage	3052	2412	Different	16.2935	95.5691
BALL01_T5	BALL04_T1	DifferentPatient-DifferentDiseaseStage	3052	2412	Equivalent	83.7065	95.5691
BALL01_T5	BALL04_T2	DifferentPatient-SameDiseaseStage	3325	2674	Different	14.7719	100
BALL01_T5	BALL04_T2	DifferentPatient-SameDiseaseStage	3325	2674	Equivalent	85.2281	100
BALL01_T5	BALL05_T1	DifferentPatient-DifferentDiseaseStage	1745	1129	Different	32.6838	54.6422
BALL01_T5	BALL05_T1	DifferentPatient-DifferentDiseaseStage	1745	1129	Equivalent	67.3162	54.6422
BALL01_T5	BALL05_T2	DifferentPatient-SameDiseaseStage	3152	2456	Different	16.0423	98.7005
BALL01_T5	BALL05_T2	DifferentPatient-SameDiseaseStage	3152	2456	Equivalent	83.9577	98.7005
BALL01_T5	BALL06_T1	DifferentPatient-DifferentDiseaseStage	3246	2670	Different	15.2434	100
BALL01_T5	BALL06_T1	DifferentPatient-DifferentDiseaseStage	3246	2670	Equivalent	84.7566	100
BALL01_T5	BALL06_T2	DifferentPatient-SameDiseaseStage	897	532	Different	50.188	28.0883
BALL01_T5	BALL06_T2	DifferentPatient-SameDiseaseStage	897	532	Equivalent	49.812	28.0883
BALL01_T5	BALL06_T3	DifferentPatient-SameDiseaseStage	3104	2322	Different	22.2653	97.1974
BALL01_T5	BALL06_T3	DifferentPatient-SameDiseaseStage	3104	2322	Equivalent	77.7347	97.1974
BALL01_T5	BALL07_T1	DifferentPatient-DifferentDiseaseStage	2909	2210	Different	36.3348	91.0913
BALL01_T5	BALL07_T1	DifferentPatient-DifferentDiseaseStage	2909	2210	Equivalent	63.6652	91.0913
BALL01_T5	BALL07_T2	DifferentPatient-SameDiseaseStage	3220	2585	Different	21.6248	100
BALL01_T5	BALL07_T2	DifferentPatient-SameDiseaseStage	3220	2585	Equivalent	78.3752	100
BALL01_T5	BALL08_T2	DifferentPatient-SameDiseaseStage	2933	2148	Different	24.3948	91.8428
BALL01_T5	BALL08_T2	DifferentPatient-SameDiseaseStage	2933	2148	Equivalent	75.6052	91.8428
BALL01_T5	BALL09_T2	DifferentPatient-SameDiseaseStage	3220	2503	Different	26.1286	100
BALL01_T5	BALL09_T2	DifferentPatient-SameDiseaseStage	3220	2503	Equivalent	73.8714	100
BALL01_T5	NM_BMSC1	RelapsePatient-Normal	2780	2067	Different	36.8166	87.0518
BALL01_T5	NM_BMSC1	RelapsePatient-Normal	2780	2067	Equivalent	63.1834	87.0518
BALL01_T5	NM_BMSC2	RelapsePatient-Normal	2838	2218	Different	50.9017	88.868
BALL01_T5	NM_BMSC2	RelapsePatient-Normal	2838	2218	Equivalent	49.0983	88.868
BALL01_T5	NM_BM_	RelapsePatient-Normal	2618	1973	Different	45.8692	81.979
BALL01_T5	NM_BM_	RelapsePatient-Normal	2618	1973	Equivalent	54.1308	81.979
BALL01_T6	BALL02_T1	DifferentPatient-DifferentDiseaseStage	3054	2429	Different	27.4187	95.6318
BALL01_T6	BALL02_T1	DifferentPatient-DifferentDiseaseStage	3054	2429	Equivalent	72.5813	95.6318
BALL01_T6	BALL02_T2	DifferentPatient-SameDiseaseStage	2908	2243	Different	24.5653	91.06
BALL01_T6	BALL02_T2	DifferentPatient-SameDiseaseStage	2908	2243	Equivalent	75.4347	91.06
BALL01_T6	BALL02_T3	DifferentPatient-SameDiseaseStage	2744	2202	Different	23.0699	85.9245
BALL01_T6	BALL02_T3	DifferentPatient-SameDiseaseStage	2744	2202	Equivalent	76.9301	85.9245
BALL01_T6	BALL03_T1	DifferentPatient-DifferentDiseaseStage	3295	2698	Different	15.493	100
BALL01_T6	BALL03_T1	DifferentPatient-DifferentDiseaseStage	3295	2698	Equivalent	84.507	100
BALL01_T6	BALL03_T2	DifferentPatient-SameDiseaseStage	3038	2461	Different	21.1296	95.1307
BALL01_T6	BALL03_T2	DifferentPatient-SameDiseaseStage	3038	2461	Equivalent	78.8704	95.1307
BALL01_T6	BALL04_T1	DifferentPatient-DifferentDiseaseStage	3018	2367	Different	21.4195	94.5045
BALL01_T6	BALL04_T1	DifferentPatient-DifferentDiseaseStage	3018	2367	Equivalent	78.5805	94.5045
BALL01_T6	BALL04_T2	DifferentPatient-SameDiseaseStage	3224	2537	Different	17.3827	100
BALL01_T6	BALL04_T2	DifferentPatient-SameDiseaseStage	3224	2537	Equivalent	82.6173	100
BALL01_T6	BALL05_T1	DifferentPatient-DifferentDiseaseStage	1687	1217	Different	44.2892	52.8261
BALL01_T6	BALL05_T1	DifferentPatient-DifferentDiseaseStage	1687	1217	Equivalent	55.7108	52.8261
BALL01_T6	BALL05_T2	DifferentPatient-SameDiseaseStage	3078	2582	Different	14.6398	96.3833
BALL01_T6	BALL05_T2	DifferentPatient-SameDiseaseStage	3078	2582	Equivalent	85.3602	96.3833
BALL01_T6	BALL06_T1	DifferentPatient-DifferentDiseaseStage	3192	2669	Different	16.8977	99.953
BALL01_T6	BALL06_T1	DifferentPatient-DifferentDiseaseStage	3192	2669	Equivalent	83.1023	99.953
BALL01_T6	BALL06_T2	DifferentPatient-SameDiseaseStage	890	608	Different	36.8421	27.8691
BALL01_T6	BALL06_T2	DifferentPatient-SameDiseaseStage	890	608	Equivalent	63.1579	27.8691
BALL01_T6	BALL06_T3	DifferentPatient-SameDiseaseStage	3054	2435	Different	30.8419	95.6318
BALL01_T6	BALL06_T3	DifferentPatient-SameDiseaseStage	3054	2435	Equivalent	69.1581	95.6318
BALL01_T6	BALL07_T1	DifferentPatient-DifferentDiseaseStage	2890	2338	Different	27.2883	90.4963
BALL01_T6	BALL07_T1	DifferentPatient-DifferentDiseaseStage	2890	2338	Equivalent	72.7117	90.4963
BALL01_T6	BALL07_T2	DifferentPatient-SameDiseaseStage	3225	2726	Different	18.3786	100
BALL01_T6	BALL07_T2	DifferentPatient-SameDiseaseStage	3225	2726	Equivalent	81.6214	100
BALL01_T6	BALL08_T2	DifferentPatient-SameDiseaseStage	2923	2170	Different	32.9032	91.5297
BALL01_T6	BALL08_T2	DifferentPatient-SameDiseaseStage	2923	2170	Equivalent	67.0968	91.5297
BALL01_T6	BALL09_T2	DifferentPatient-SameDiseaseStage	3162	2524	Different	33.4786	99.0136
BALL01_T6	BALL09_T2	DifferentPatient-SameDiseaseStage	3162	2524	Equivalent	66.5214	99.0136
BALL01_T6	NM_BMSC1	RelapsePatient-Normal	2823	2200	Different	31.8636	88.3983
BALL01_T6	NM_BMSC1	RelapsePatient-Normal	2823	2200	Equivalent	68.1364	88.3983
BALL01_T6	NM_BMSC2	RelapsePatient-Normal	2856	2322	Different	40.0947	89.4317
BALL01_T6	NM_BMSC2	RelapsePatient-Normal	2856	2322	Equivalent	59.9053	89.4317
BALL01_T6	NM_BM_	RelapsePatient-Normal	2667	2078	Different	40.5679	83.5134
BALL01_T6	NM_BM_	RelapsePatient-Normal	2667	2078	Equivalent	59.4321	83.5134
BALL02_T1	BALL02_T2	SamePatient-DifferentTimepoints	3273	2554	Different	9.6711	100
BALL02_T1	BALL02_T2	SamePatient-DifferentTimepoints	3273	2554	Equivalent	90.3289	100
BALL02_T1	BALL02_T3	SamePatient-DifferentTimepoints	3081	2479	Different	10.4881	96.4772
BALL02_T1	BALL02_T3	SamePatient-DifferentTimepoints	3081	2479	Equivalent	89.5119	96.4772
BALL02_T1	BALL03_T1	DifferentPatient-SameDiseaseStage	3551	2867	Different	21.451	100
BALL02_T1	BALL03_T1	DifferentPatient-SameDiseaseStage	3551	2867	Equivalent	78.549	100
BALL02_T1	BALL03_T2	DifferentPatient-DifferentDiseaseStage	3321	2738	Different	17.531	100
BALL02_T1	BALL03_T2	DifferentPatient-DifferentDiseaseStage	3321	2738	Equivalent	82.469	100
BALL02_T1	BALL04_T1	DifferentPatient-SameDiseaseStage	3270	2593	Different	17.4315	100
BALL02_T1	BALL04_T1	DifferentPatient-SameDiseaseStage	3270	2593	Equivalent	82.5685	100
BALL02_T1	BALL04_T2	DifferentPatient-DifferentDiseaseStage	3518	2853	Different	21.3109	100
BALL02_T1	BALL04_T2	DifferentPatient-DifferentDiseaseStage	3518	2853	Equivalent	78.6891	100
BALL02_T1	BALL05_T1	DifferentPatient-SameDiseaseStage	1869	1316	Different	31.307	58.5251
BALL02_T1	BALL05_T1	DifferentPatient-SameDiseaseStage	1869	1316	Equivalent	68.693	58.5251
BALL02_T1	BALL05_T2	DifferentPatient-DifferentDiseaseStage	3219	2600	Different	25.4231	100
BALL02_T1	BALL05_T2	DifferentPatient-DifferentDiseaseStage	3219	2600	Equivalent	74.5769	100
BALL02_T1	BALL06_T1	DifferentPatient-SameDiseaseStage	3530	2939	Different	18.884	100
BALL02_T1	BALL06_T1	DifferentPatient-SameDiseaseStage	3530	2939	Equivalent	81.116	100
BALL02_T1	BALL06_T2	DifferentPatient-DifferentDiseaseStage	942	629	Different	44.1971	29.4974
BALL02_T1	BALL06_T2	DifferentPatient-DifferentDiseaseStage	942	629	Equivalent	55.8029	29.4974
BALL02_T1	BALL06_T3	DifferentPatient-DifferentDiseaseStage	3256	2668	Different	25.7496	100
BALL02_T1	BALL06_T3	DifferentPatient-DifferentDiseaseStage	3256	2668	Equivalent	74.2504	100
BALL02_T1	BALL07_T1	DifferentPatient-SameDiseaseStage	3084	2488	Different	38.6254	96.5712
BALL02_T1	BALL07_T1	DifferentPatient-SameDiseaseStage	3084	2488	Equivalent	61.3746	96.5712
BALL02_T1	BALL07_T2	DifferentPatient-DifferentDiseaseStage	3427	2849	Different	22.113	100
BALL02_T1	BALL07_T2	DifferentPatient-DifferentDiseaseStage	3427	2849	Equivalent	77.887	100
BALL02_T1	BALL08_T2	DifferentPatient-DifferentDiseaseStage	3087	2388	Different	27.2613	96.6651
BALL02_T1	BALL08_T2	DifferentPatient-DifferentDiseaseStage	3087	2388	Equivalent	72.7387	96.6651
BALL02_T1	BALL09_T2	DifferentPatient-DifferentDiseaseStage	3359	2767	Different	28.876	100
BALL02_T1	BALL09_T2	DifferentPatient-DifferentDiseaseStage	3359	2767	Equivalent	71.124	100
BALL02_T1	NM_BMSC1	DiagnosisPatient-Normal	3007	2339	Different	29.6708	94.16
BALL02_T1	NM_BMSC1	DiagnosisPatient-Normal	3007	2339	Equivalent	70.3292	94.16
BALL02_T1	NM_BMSC2	DiagnosisPatient-Normal	3001	2473	Different	44.4804	93.9721
BALL02_T1	NM_BMSC2	DiagnosisPatient-Normal	3001	2473	Equivalent	55.5196	93.9721
BALL02_T1	NM_BM_	DiagnosisPatient-Normal	2772	2163	Different	42.025	86.8013
BALL02_T1	NM_BM_	DiagnosisPatient-Normal	2772	2163	Equivalent	57.975	86.8013
BALL02_T2	BALL02_T3	SamePatient-DifferentTimepoints	2875	2259	Different	10.6684	90.0266
BALL02_T2	BALL02_T3	SamePatient-DifferentTimepoints	2875	2259	Equivalent	89.3316	90.0266
BALL02_T2	BALL03_T1	DifferentPatient-DifferentDiseaseStage	3357	2679	Different	17.5439	100
BALL02_T2	BALL03_T1	DifferentPatient-DifferentDiseaseStage	3357	2679	Equivalent	82.4561	100
BALL02_T2	BALL03_T2	DifferentPatient-SameDiseaseStage	3083	2283	Different	23.4779	96.5398
BALL02_T2	BALL03_T2	DifferentPatient-SameDiseaseStage	3083	2283	Equivalent	76.5221	96.5398
BALL02_T2	BALL04_T1	DifferentPatient-DifferentDiseaseStage	3078	2329	Different	21.8119	96.3833
BALL02_T2	BALL04_T1	DifferentPatient-DifferentDiseaseStage	3078	2329	Equivalent	78.1881	96.3833
BALL02_T2	BALL04_T2	DifferentPatient-SameDiseaseStage	3339	2686	Different	16.6046	100
BALL02_T2	BALL04_T2	DifferentPatient-SameDiseaseStage	3339	2686	Equivalent	83.3954	100
BALL02_T2	BALL05_T1	DifferentPatient-DifferentDiseaseStage	1748	1260	Different	42.5397	54.7362
BALL02_T2	BALL05_T1	DifferentPatient-DifferentDiseaseStage	1748	1260	Equivalent	57.4603	54.7362
BALL02_T2	BALL05_T2	DifferentPatient-SameDiseaseStage	3030	2300	Different	24.0435	94.8802
BALL02_T2	BALL05_T2	DifferentPatient-SameDiseaseStage	3030	2300	Equivalent	75.9565	94.8802
BALL02_T2	BALL06_T1	DifferentPatient-DifferentDiseaseStage	3295	2662	Different	18.2194	100
BALL02_T2	BALL06_T1	DifferentPatient-DifferentDiseaseStage	3295	2662	Equivalent	81.7806	100
BALL02_T2	BALL06_T2	DifferentPatient-SameDiseaseStage	899	613	Different	48.2871	28.1509
BALL02_T2	BALL06_T2	DifferentPatient-SameDiseaseStage	899	613	Equivalent	51.7129	28.1509
BALL02_T2	BALL06_T3	DifferentPatient-SameDiseaseStage	3028	2354	Different	39.7621	94.8176
BALL02_T2	BALL06_T3	DifferentPatient-SameDiseaseStage	3028	2354	Equivalent	60.2379	94.8176
BALL02_T2	BALL07_T1	DifferentPatient-DifferentDiseaseStage	2951	2321	Different	30.2025	92.4065
BALL02_T2	BALL07_T1	DifferentPatient-DifferentDiseaseStage	2951	2321	Equivalent	69.7975	92.4065
BALL02_T2	BALL07_T2	DifferentPatient-SameDiseaseStage	3262	2632	Different	17.8951	100
BALL02_T2	BALL07_T2	DifferentPatient-SameDiseaseStage	3262	2632	Equivalent	82.1049	100
BALL02_T2	BALL08_T2	DifferentPatient-SameDiseaseStage	2898	2222	Different	40.5041	90.7468
BALL02_T2	BALL08_T2	DifferentPatient-SameDiseaseStage	2898	2222	Equivalent	59.4959	90.7468
BALL02_T2	BALL09_T2	DifferentPatient-SameDiseaseStage	3145	2560	Different	40.625	98.4813
BALL02_T2	BALL09_T2	DifferentPatient-SameDiseaseStage	3145	2560	Equivalent	59.375	98.4813
BALL02_T2	NM_BMSC1	RelapsePatient-Normal	2796	2145	Different	40.6527	87.5528
BALL02_T2	NM_BMSC1	RelapsePatient-Normal	2796	2145	Equivalent	59.3473	87.5528
BALL02_T2	NM_BMSC2	RelapsePatient-Normal	2816	2278	Different	50.7024	88.1791
BALL02_T2	NM_BMSC2	RelapsePatient-Normal	2816	2278	Equivalent	49.2976	88.1791
BALL02_T2	NM_BM_	RelapsePatient-Normal	2591	1979	Different	51.1369	81.1336
BALL02_T2	NM_BM_	RelapsePatient-Normal	2591	1979	Equivalent	48.8631	81.1336
BALL02_T3	BALL03_T1	DifferentPatient-DifferentDiseaseStage	3088	2475	Different	23.2323	96.6964
BALL02_T3	BALL03_T1	DifferentPatient-DifferentDiseaseStage	3088	2475	Equivalent	76.7677	96.6964
BALL02_T3	BALL03_T2	DifferentPatient-SameDiseaseStage	2892	2269	Different	20.3173	90.5589
BALL02_T3	BALL03_T2	DifferentPatient-SameDiseaseStage	2892	2269	Equivalent	79.6827	90.5589
BALL02_T3	BALL04_T1	DifferentPatient-DifferentDiseaseStage	2867	2176	Different	20.864	89.7761
BALL02_T3	BALL04_T1	DifferentPatient-DifferentDiseaseStage	2867	2176	Equivalent	79.136	89.7761
BALL02_T3	BALL04_T2	DifferentPatient-SameDiseaseStage	3053	2392	Different	23.0769	95.6004
BALL02_T3	BALL04_T2	DifferentPatient-SameDiseaseStage	3053	2392	Equivalent	76.9231	95.6004
BALL02_T3	BALL05_T1	DifferentPatient-DifferentDiseaseStage	1651	1177	Different	42.311	51.6988
BALL02_T3	BALL05_T1	DifferentPatient-DifferentDiseaseStage	1651	1177	Equivalent	57.689	51.6988
BALL02_T3	BALL05_T2	DifferentPatient-SameDiseaseStage	2875	2318	Different	23.7705	90.0266
BALL02_T3	BALL05_T2	DifferentPatient-SameDiseaseStage	2875	2318	Equivalent	76.2295	90.0266
BALL02_T3	BALL06_T1	DifferentPatient-DifferentDiseaseStage	3069	2518	Different	20.7705	96.1015
BALL02_T3	BALL06_T1	DifferentPatient-DifferentDiseaseStage	3069	2518	Equivalent	79.2295	96.1015
BALL02_T3	BALL06_T2	DifferentPatient-SameDiseaseStage	841	543	Different	43.8306	26.3347
BALL02_T3	BALL06_T2	DifferentPatient-SameDiseaseStage	841	543	Equivalent	56.1694	26.3347
BALL02_T3	BALL06_T3	DifferentPatient-SameDiseaseStage	2885	2289	Different	31.8917	90.3398
BALL02_T3	BALL06_T3	DifferentPatient-SameDiseaseStage	2885	2289	Equivalent	68.1083	90.3398
BALL02_T3	BALL07_T1	DifferentPatient-DifferentDiseaseStage	2761	2179	Different	32.3084	86.4569
BALL02_T3	BALL07_T1	DifferentPatient-DifferentDiseaseStage	2761	2179	Equivalent	67.6916	86.4569
BALL02_T3	BALL07_T2	DifferentPatient-SameDiseaseStage	3011	2427	Different	20.5604	94.2853
BALL02_T3	BALL07_T2	DifferentPatient-SameDiseaseStage	3011	2427	Equivalent	79.4396	94.2853
BALL02_T3	BALL08_T2	DifferentPatient-SameDiseaseStage	2731	2078	Different	32.6275	85.5175
BALL02_T3	BALL08_T2	DifferentPatient-SameDiseaseStage	2731	2078	Equivalent	67.3725	85.5175
BALL02_T3	BALL09_T2	DifferentPatient-SameDiseaseStage	2965	2379	Different	34.2161	92.8448
BALL02_T3	BALL09_T2	DifferentPatient-SameDiseaseStage	2965	2379	Equivalent	65.7839	92.8448
BALL02_T3	NM_BMSC1	RelapsePatient-Normal	2721	2103	Different	29.2915	85.2043
BALL02_T3	NM_BMSC1	RelapsePatient-Normal	2721	2103	Equivalent	70.7085	85.2043
BALL02_T3	NM_BMSC2	RelapsePatient-Normal	2723	2176	Different	43.9338	85.2669
BALL02_T3	NM_BMSC2	RelapsePatient-Normal	2723	2176	Equivalent	56.0662	85.2669
BALL02_T3	NM_BM_	RelapsePatient-Normal	2509	1879	Different	40.5003	78.5658
BALL02_T3	NM_BM_	RelapsePatient-Normal	2509	1879	Equivalent	59.4997	78.5658
BALL03_T1	BALL03_T2	SamePatient-DifferentTimepoints	3504	2710	Different	13.8007	100
BALL03_T1	BALL03_T2	SamePatient-DifferentTimepoints	3504	2710	Equivalent	86.1993	100
BALL03_T1	BALL04_T1	DifferentPatient-SameDiseaseStage	3552	2948	Different	9.26052	100
BALL03_T1	BALL04_T1	DifferentPatient-SameDiseaseStage	3552	2948	Equivalent	90.7395	100
BALL03_T1	BALL04_T2	DifferentPatient-DifferentDiseaseStage	3860	3462	Different	4.65049	100
BALL03_T1	BALL04_T2	DifferentPatient-DifferentDiseaseStage	3860	3462	Equivalent	95.3495	100
BALL03_T1	BALL05_T1	DifferentPatient-SameDiseaseStage	2058	1375	Different	32.3636	64.4434
BALL03_T1	BALL05_T1	DifferentPatient-SameDiseaseStage	2058	1375	Equivalent	67.6364	64.4434
BALL03_T1	BALL05_T2	DifferentPatient-DifferentDiseaseStage	3463	2903	Different	12.5732	100
BALL03_T1	BALL05_T2	DifferentPatient-DifferentDiseaseStage	3463	2903	Equivalent	87.4268	100
BALL03_T1	BALL06_T1	DifferentPatient-SameDiseaseStage	3765	3346	Different	7.89002	100
BALL03_T1	BALL06_T1	DifferentPatient-SameDiseaseStage	3765	3346	Equivalent	92.11	100
BALL03_T1	BALL06_T2	DifferentPatient-DifferentDiseaseStage	983	653	Different	47.9326	30.7813
BALL03_T1	BALL06_T2	DifferentPatient-DifferentDiseaseStage	983	653	Equivalent	52.0674	30.7813
BALL03_T1	BALL06_T3	DifferentPatient-DifferentDiseaseStage	3532	2743	Different	29.8578	100
BALL03_T1	BALL06_T3	DifferentPatient-DifferentDiseaseStage	3532	2743	Equivalent	70.1422	100
BALL03_T1	BALL07_T1	DifferentPatient-SameDiseaseStage	3296	2664	Different	26.3889	100
BALL03_T1	BALL07_T1	DifferentPatient-SameDiseaseStage	3296	2664	Equivalent	73.6111	100
BALL03_T1	BALL07_T2	DifferentPatient-DifferentDiseaseStage	3643	3035	Different	20.0659	100
BALL03_T1	BALL07_T2	DifferentPatient-DifferentDiseaseStage	3643	3035	Equivalent	79.9341	100
BALL03_T1	BALL08_T2	DifferentPatient-DifferentDiseaseStage	3329	2441	Different	32.8144	100
BALL03_T1	BALL08_T2	DifferentPatient-DifferentDiseaseStage	3329	2441	Equivalent	67.1856	100
BALL03_T1	BALL09_T2	DifferentPatient-DifferentDiseaseStage	3630	2916	Different	33.5048	100
BALL03_T1	BALL09_T2	DifferentPatient-DifferentDiseaseStage	3630	2916	Equivalent	66.4952	100
BALL03_T1	NM_BMSC1	DiagnosisPatient-Normal	3183	2523	Different	36.8609	99.6712
BALL03_T1	NM_BMSC1	DiagnosisPatient-Normal	3183	2523	Equivalent	63.1391	99.6712
BALL03_T1	NM_BMSC2	DiagnosisPatient-Normal	3233	2652	Different	47.0965	100
BALL03_T1	NM_BMSC2	DiagnosisPatient-Normal	3233	2652	Equivalent	52.9035	100
BALL03_T1	NM_BM_	DiagnosisPatient-Normal	2975	2352	Different	45.7908	93.158
BALL03_T1	NM_BM_	DiagnosisPatient-Normal	2975	2352	Equivalent	54.2092	93.158
BALL03_T2	BALL04_T1	DifferentPatient-DifferentDiseaseStage	3250	2740	Different	9.81752	100
BALL03_T2	BALL04_T1	DifferentPatient-DifferentDiseaseStage	3250	2740	Equivalent	90.1825	100
BALL03_T2	BALL04_T2	DifferentPatient-SameDiseaseStage	3454	2766	Different	14.0636	100
BALL03_T2	BALL04_T2	DifferentPatient-SameDiseaseStage	3454	2766	Equivalent	85.9364	100
BALL03_T2	BALL05_T1	DifferentPatient-DifferentDiseaseStage	1833	1318	Different	33.0046	57.3978
BALL03_T2	BALL05_T1	DifferentPatient-DifferentDiseaseStage	1833	1318	Equivalent	66.9954	57.3978
BALL03_T2	BALL05_T2	DifferentPatient-SameDiseaseStage	3189	2587	Different	21.5307	99.8591
BALL03_T2	BALL05_T2	DifferentPatient-SameDiseaseStage	3189	2587	Equivalent	78.4693	99.8591
BALL03_T2	BALL06_T1	DifferentPatient-DifferentDiseaseStage	3463	2920	Different	14.7945	100
BALL03_T2	BALL06_T1	DifferentPatient-DifferentDiseaseStage	3463	2920	Equivalent	85.2055	100
BALL03_T2	BALL06_T2	DifferentPatient-SameDiseaseStage	942	629	Different	37.3609	29.4974
BALL03_T2	BALL06_T2	DifferentPatient-SameDiseaseStage	942	629	Equivalent	62.6391	29.4974
BALL03_T2	BALL06_T3	DifferentPatient-SameDiseaseStage	3272	2675	Different	20.0374	100
BALL03_T2	BALL06_T3	DifferentPatient-SameDiseaseStage	3272	2675	Equivalent	79.9626	100
BALL03_T2	BALL07_T1	DifferentPatient-DifferentDiseaseStage	2982	2404	Different	36.8552	93.3772
BALL03_T2	BALL07_T1	DifferentPatient-DifferentDiseaseStage	2982	2404	Equivalent	63.1448	93.3772
BALL03_T2	BALL07_T2	DifferentPatient-SameDiseaseStage	3311	2702	Different	29.4226	100
BALL03_T2	BALL07_T2	DifferentPatient-SameDiseaseStage	3311	2702	Equivalent	70.5774	100
BALL03_T2	BALL08_T2	DifferentPatient-SameDiseaseStage	3054	2343	Different	24.6265	95.6318
BALL03_T2	BALL08_T2	DifferentPatient-SameDiseaseStage	3054	2343	Equivalent	75.3735	95.6318
BALL03_T2	BALL09_T2	DifferentPatient-SameDiseaseStage	3349	2731	Different	25.8513	100
BALL03_T2	BALL09_T2	DifferentPatient-SameDiseaseStage	3349	2731	Equivalent	74.1487	100
BALL03_T2	NM_BMSC1	RelapsePatient-Normal	3070	2458	Different	19.6094	96.1328
BALL03_T2	NM_BMSC1	RelapsePatient-Normal	3070	2458	Equivalent	80.3906	96.1328
BALL03_T2	NM_BMSC2	RelapsePatient-Normal	3051	2442	Different	36.1589	95.5378
BALL03_T2	NM_BMSC2	RelapsePatient-Normal	3051	2442	Equivalent	63.8411	95.5378
BALL03_T2	NM_BM_	RelapsePatient-Normal	2826	2094	Different	30.2292	88.4922
BALL03_T2	NM_BM_	RelapsePatient-Normal	2826	2094	Equivalent	69.7708	88.4922
BALL04_T1	BALL04_T2	SamePatient-DifferentTimepoints	3533	2943	Different	8.8685	100
BALL04_T1	BALL04_T2	SamePatient-DifferentTimepoints	3533	2943	Equivalent	91.1315	100
BALL04_T1	BALL05_T1	DifferentPatient-SameDiseaseStage	1871	1328	Different	25.1506	58.5878
BALL04_T1	BALL05_T1	DifferentPatient-SameDiseaseStage	1871	1328	Equivalent	74.8494	58.5878
BALL04_T1	BALL05_T2	DifferentPatient-DifferentDiseaseStage	3170	2539	Different	21.0713	99.2641
BALL04_T1	BALL05_T2	DifferentPatient-DifferentDiseaseStage	3170	2539	Equivalent	78.9287	99.2641
BALL04_T1	BALL06_T1	DifferentPatient-SameDiseaseStage	3438	2865	Different	13.1239	100
BALL04_T1	BALL06_T1	DifferentPatient-SameDiseaseStage	3438	2865	Equivalent	86.8761	100
BALL04_T1	BALL06_T2	DifferentPatient-DifferentDiseaseStage	924	588	Different	38.9456	28.9338
BALL04_T1	BALL06_T2	DifferentPatient-DifferentDiseaseStage	924	588	Equivalent	61.0544	28.9338
BALL04_T1	BALL06_T3	DifferentPatient-DifferentDiseaseStage	3292	2657	Different	19.1569	100
BALL04_T1	BALL06_T3	DifferentPatient-DifferentDiseaseStage	3292	2657	Equivalent	80.8431	100
BALL04_T1	BALL07_T1	DifferentPatient-SameDiseaseStage	3007	2359	Different	38.5757	94.16
BALL04_T1	BALL07_T1	DifferentPatient-SameDiseaseStage	3007	2359	Equivalent	61.4243	94.16
BALL04_T1	BALL07_T2	DifferentPatient-DifferentDiseaseStage	3373	2710	Different	26.8635	100
BALL04_T1	BALL07_T2	DifferentPatient-DifferentDiseaseStage	3373	2710	Equivalent	73.1365	100
BALL04_T1	BALL08_T2	DifferentPatient-DifferentDiseaseStage	3102	2404	Different	21.589	97.1348
BALL04_T1	BALL08_T2	DifferentPatient-DifferentDiseaseStage	3102	2404	Equivalent	78.411	97.1348
BALL04_T1	BALL09_T2	DifferentPatient-DifferentDiseaseStage	3389	2787	Different	23.7173	100
BALL04_T1	BALL09_T2	DifferentPatient-DifferentDiseaseStage	3389	2787	Equivalent	76.2827	100
BALL04_T1	NM_BMSC1	DiagnosisPatient-Normal	3008	2358	Different	25.8694	94.1913
BALL04_T1	NM_BMSC1	DiagnosisPatient-Normal	3008	2358	Equivalent	74.1306	94.1913
BALL04_T1	NM_BMSC2	DiagnosisPatient-Normal	3043	2454	Different	41.85	95.2873
BALL04_T1	NM_BMSC2	DiagnosisPatient-Normal	3043	2454	Equivalent	58.15	95.2873
BALL04_T1	NM_BM_	DiagnosisPatient-Normal	2815	2208	Different	36.7754	88.1478
BALL04_T1	NM_BM_	DiagnosisPatient-Normal	2815	2208	Equivalent	63.2246	88.1478
BALL04_T2	BALL05_T1	DifferentPatient-DifferentDiseaseStage	2010	1428	Different	31.2325	62.9403
BALL04_T2	BALL05_T1	DifferentPatient-DifferentDiseaseStage	2010	1428	Equivalent	68.7675	62.9403
BALL04_T2	BALL05_T2	DifferentPatient-SameDiseaseStage	3440	2874	Different	12.6653	100
BALL04_T2	BALL05_T2	DifferentPatient-SameDiseaseStage	3440	2874	Equivalent	87.3347	100
BALL04_T2	BALL06_T1	DifferentPatient-DifferentDiseaseStage	3739	3284	Different	8.70889	100
BALL04_T2	BALL06_T1	DifferentPatient-DifferentDiseaseStage	3739	3284	Equivalent	91.2911	100
BALL04_T2	BALL06_T2	DifferentPatient-SameDiseaseStage	975	615	Different	46.9919	30.5308
BALL04_T2	BALL06_T2	DifferentPatient-SameDiseaseStage	975	615	Equivalent	53.0081	30.5308
BALL04_T2	BALL06_T3	DifferentPatient-SameDiseaseStage	3449	2825	Different	32.5664	100
BALL04_T2	BALL06_T3	DifferentPatient-SameDiseaseStage	3449	2825	Equivalent	67.4336	100
BALL04_T2	BALL07_T1	DifferentPatient-DifferentDiseaseStage	3242	2628	Different	29.5282	100
BALL04_T2	BALL07_T1	DifferentPatient-DifferentDiseaseStage	3242	2628	Equivalent	70.4718	100
BALL04_T2	BALL07_T2	DifferentPatient-SameDiseaseStage	3582	3011	Different	21.3882	100
BALL04_T2	BALL07_T2	DifferentPatient-SameDiseaseStage	3582	3011	Equivalent	78.6118	100
BALL04_T2	BALL08_T2	DifferentPatient-SameDiseaseStage	3270	2486	Different	34.4328	100
BALL04_T2	BALL08_T2	DifferentPatient-SameDiseaseStage	3270	2486	Equivalent	65.5672	100
BALL04_T2	BALL09_T2	DifferentPatient-SameDiseaseStage	3573	2943	Different	34.0129	100
BALL04_T2	BALL09_T2	DifferentPatient-SameDiseaseStage	3573	2943	Equivalent	65.9871	100
BALL04_T2	NM_BMSC1	RelapsePatient-Normal	3138	2466	Different	35.9692	98.2621
BALL04_T2	NM_BMSC1	RelapsePatient-Normal	3138	2466	Equivalent	64.0308	98.2621
BALL04_T2	NM_BMSC2	RelapsePatient-Normal	3193	2654	Different	46.0437	99.9843
BALL04_T2	NM_BMSC2	RelapsePatient-Normal	3193	2654	Equivalent	53.9563	99.9843
BALL04_T2	NM_BM_	RelapsePatient-Normal	2911	2269	Different	44.2486	91.1539
BALL04_T2	NM_BM_	RelapsePatient-Normal	2911	2269	Equivalent	55.7514	91.1539
BALL05_T1	BALL05_T2	SamePatient-DifferentTimepoints	1822	1223	Different	37.0401	57.0534
BALL05_T1	BALL05_T2	SamePatient-DifferentTimepoints	1822	1223	Equivalent	62.9599	57.0534
BALL05_T1	BALL06_T1	DifferentPatient-SameDiseaseStage	1992	1482	Different	33.6707	62.3767
BALL05_T1	BALL06_T1	DifferentPatient-SameDiseaseStage	1992	1482	Equivalent	66.3293	62.3767
BALL05_T1	BALL06_T2	DifferentPatient-DifferentDiseaseStage	573	369	Different	50.6775	17.9427
BALL05_T1	BALL06_T2	DifferentPatient-DifferentDiseaseStage	573	369	Equivalent	49.3225	17.9427
BALL05_T1	BALL06_T3	DifferentPatient-DifferentDiseaseStage	1927	1393	Different	26.0589	60.3413
BALL05_T1	BALL06_T3	DifferentPatient-DifferentDiseaseStage	1927	1393	Equivalent	73.9411	60.3413
BALL05_T1	BALL07_T1	DifferentPatient-SameDiseaseStage	1723	1278	Different	54.2254	53.9533
BALL05_T1	BALL07_T1	DifferentPatient-SameDiseaseStage	1723	1278	Equivalent	45.7746	53.9533
BALL05_T1	BALL07_T2	DifferentPatient-DifferentDiseaseStage	1904	1440	Different	41.1111	59.6211
BALL05_T1	BALL07_T2	DifferentPatient-DifferentDiseaseStage	1904	1440	Equivalent	58.8889	59.6211
BALL05_T1	BALL08_T2	DifferentPatient-DifferentDiseaseStage	1759	1207	Different	34.6313	55.0806
BALL05_T1	BALL08_T2	DifferentPatient-DifferentDiseaseStage	1759	1207	Equivalent	65.3687	55.0806
BALL05_T1	BALL09_T2	DifferentPatient-DifferentDiseaseStage	1990	1474	Different	27.7476	62.3141
BALL05_T1	BALL09_T2	DifferentPatient-DifferentDiseaseStage	1990	1474	Equivalent	72.2524	62.3141
BALL05_T1	NM_BMSC1	DiagnosisPatient-Normal	1708	1251	Different	43.8849	53.4836
BALL05_T1	NM_BMSC1	DiagnosisPatient-Normal	1708	1251	Equivalent	56.1151	53.4836
BALL05_T1	NM_BMSC2	DiagnosisPatient-Normal	1741	1381	Different	52.4258	54.517
BALL05_T1	NM_BMSC2	DiagnosisPatient-Normal	1741	1381	Equivalent	47.5742	54.517
BALL05_T1	NM_BM_	DiagnosisPatient-Normal	1577	1146	Different	49.1274	49.3816
BALL05_T1	NM_BM_	DiagnosisPatient-Normal	1577	1146	Equivalent	50.8726	49.3816
BALL05_T2	BALL06_T1	DifferentPatient-DifferentDiseaseStage	3375	2879	Different	13.7895	100
BALL05_T2	BALL06_T1	DifferentPatient-DifferentDiseaseStage	3375	2879	Equivalent	86.2105	100
BALL05_T2	BALL06_T2	DifferentPatient-SameDiseaseStage	933	590	Different	43.0508	29.2156
BALL05_T2	BALL06_T2	DifferentPatient-SameDiseaseStage	933	590	Equivalent	56.9492	29.2156
BALL05_T2	BALL06_T3	DifferentPatient-SameDiseaseStage	3217	2518	Different	31.0961	100
BALL05_T2	BALL06_T3	DifferentPatient-SameDiseaseStage	3217	2518	Equivalent	68.9039	100
BALL05_T2	BALL07_T1	DifferentPatient-DifferentDiseaseStage	3030	2473	Different	26.9713	94.8802
BALL05_T2	BALL07_T1	DifferentPatient-DifferentDiseaseStage	3030	2473	Equivalent	73.0287	94.8802
BALL05_T2	BALL07_T2	DifferentPatient-SameDiseaseStage	3317	2797	Different	20.5935	100
BALL05_T2	BALL07_T2	DifferentPatient-SameDiseaseStage	3317	2797	Equivalent	79.4065	100
BALL05_T2	BALL08_T2	DifferentPatient-SameDiseaseStage	3063	2283	Different	31.8003	95.9136
BALL05_T2	BALL08_T2	DifferentPatient-SameDiseaseStage	3063	2283	Equivalent	68.1997	95.9136
BALL05_T2	BALL09_T2	DifferentPatient-SameDiseaseStage	3319	2681	Different	31.5927	100
BALL05_T2	BALL09_T2	DifferentPatient-SameDiseaseStage	3319	2681	Equivalent	68.4073	100
BALL05_T2	NM_BMSC1	RelapsePatient-Normal	2953	2275	Different	34.7253	92.4691
BALL05_T2	NM_BMSC1	RelapsePatient-Normal	2953	2275	Equivalent	65.2747	92.4691
BALL05_T2	NM_BMSC2	RelapsePatient-Normal	3009	2419	Different	43.117	94.2226
BALL05_T2	NM_BMSC2	RelapsePatient-Normal	3009	2419	Equivalent	56.883	94.2226
BALL05_T2	NM_BM_	RelapsePatient-Normal	2801	2089	Different	41.168	87.7094
BALL05_T2	NM_BM_	RelapsePatient-Normal	2801	2089	Equivalent	58.832	87.7094
BALL06_T1	BALL06_T2	SamePatient-DifferentTimepoints	991	599	Different	37.0618	31.0318
BALL06_T1	BALL06_T2	SamePatient-DifferentTimepoints	991	599	Equivalent	62.9382	31.0318
BALL06_T1	BALL06_T3	SamePatient-DifferentTimepoints	3455	2842	Different	28.0084	100
BALL06_T1	BALL06_T3	SamePatient-DifferentTimepoints	3455	2842	Equivalent	71.9916	100
BALL06_T1	BALL07_T1	DifferentPatient-SameDiseaseStage	3220	2676	Different	29.2227	100
BALL06_T1	BALL07_T1	DifferentPatient-SameDiseaseStage	3220	2676	Equivalent	70.7773	100
BALL06_T1	BALL07_T2	DifferentPatient-DifferentDiseaseStage	3517	2990	Different	21.9732	100
BALL06_T1	BALL07_T2	DifferentPatient-DifferentDiseaseStage	3517	2990	Equivalent	78.0268	100
BALL06_T1	BALL08_T2	DifferentPatient-DifferentDiseaseStage	3196	2493	Different	33.6141	100
BALL06_T1	BALL08_T2	DifferentPatient-DifferentDiseaseStage	3196	2493	Equivalent	66.3859	100
BALL06_T1	BALL09_T2	DifferentPatient-DifferentDiseaseStage	3524	2971	Different	33.0528	100
BALL06_T1	BALL09_T2	DifferentPatient-DifferentDiseaseStage	3524	2971	Equivalent	66.9472	100
BALL06_T1	NM_BMSC1	DiagnosisPatient-Normal	3123	2492	Different	33.427	97.7924
BALL06_T1	NM_BMSC1	DiagnosisPatient-Normal	3123	2492	Equivalent	66.573	97.7924
BALL06_T1	NM_BMSC2	DiagnosisPatient-Normal	3154	2635	Different	45.1613	98.7631
BALL06_T1	NM_BMSC2	DiagnosisPatient-Normal	3154	2635	Equivalent	54.8387	98.7631
BALL06_T1	NM_BM_	DiagnosisPatient-Normal	2869	2280	Different	43.9912	89.8387
BALL06_T1	NM_BM_	DiagnosisPatient-Normal	2869	2280	Equivalent	56.0088	89.8387
BALL06_T2	BALL06_T3	SamePatient-DifferentTimepoints	957	691	Different	32.5615	29.9671
BALL06_T2	BALL06_T3	SamePatient-DifferentTimepoints	957	691	Equivalent	67.4385	29.9671
BALL06_T2	BALL07_T1	DifferentPatient-DifferentDiseaseStage	890	650	Different	48	27.8691
BALL06_T2	BALL07_T1	DifferentPatient-DifferentDiseaseStage	890	650	Equivalent	52	27.8691
BALL06_T2	BALL07_T2	DifferentPatient-SameDiseaseStage	950	696	Different	45.977	29.7479
BALL06_T2	BALL07_T2	DifferentPatient-SameDiseaseStage	950	696	Equivalent	54.023	29.7479
BALL06_T2	BALL08_T2	DifferentPatient-SameDiseaseStage	877	590	Different	40.339	27.462
BALL06_T2	BALL08_T2	DifferentPatient-SameDiseaseStage	877	590	Equivalent	59.661	27.462
BALL06_T2	BALL09_T2	DifferentPatient-SameDiseaseStage	970	750	Different	39.0667	30.3742
BALL06_T2	BALL09_T2	DifferentPatient-SameDiseaseStage	970	750	Equivalent	60.9333	30.3742
BALL06_T2	NM_BMSC1	RelapsePatient-Normal	883	604	Different	38.0795	27.6499
BALL06_T2	NM_BMSC1	RelapsePatient-Normal	883	604	Equivalent	61.9205	27.6499
BALL06_T2	NM_BMSC2	RelapsePatient-Normal	902	692	Different	43.6416	28.2449
BALL06_T2	NM_BMSC2	RelapsePatient-Normal	902	692	Equivalent	56.3584	28.2449
BALL06_T2	NM_BM_	RelapsePatient-Normal	854	598	Different	44.8161	26.7418
BALL06_T2	NM_BM_	RelapsePatient-Normal	854	598	Equivalent	55.1839	26.7418
BALL06_T3	BALL07_T1	DifferentPatient-DifferentDiseaseStage	2994	2528	Different	49.2089	93.7529
BALL06_T3	BALL07_T1	DifferentPatient-DifferentDiseaseStage	2994	2528	Equivalent	50.7911	93.7529
BALL06_T3	BALL07_T2	DifferentPatient-SameDiseaseStage	3340	2755	Different	34.8094	100
BALL06_T3	BALL07_T2	DifferentPatient-SameDiseaseStage	3340	2755	Equivalent	65.1906	100
BALL06_T3	BALL08_T2	DifferentPatient-SameDiseaseStage	3161	2692	Different	14.0416	98.9823
BALL06_T3	BALL08_T2	DifferentPatient-SameDiseaseStage	3161	2692	Equivalent	85.9584	98.9823
BALL06_T3	BALL09_T2	DifferentPatient-SameDiseaseStage	3541	3112	Different	11.5681	100
BALL06_T3	BALL09_T2	DifferentPatient-SameDiseaseStage	3541	3112	Equivalent	88.4319	100
BALL06_T3	NM_BMSC1	RelapsePatient-Normal	3083	2499	Different	23.0492	96.5398
BALL06_T3	NM_BMSC1	RelapsePatient-Normal	3083	2499	Equivalent	76.9508	96.5398
BALL06_T3	NM_BMSC2	RelapsePatient-Normal	3109	2586	Different	38.4377	97.354
BALL06_T3	NM_BMSC2	RelapsePatient-Normal	3109	2586	Equivalent	61.5623	97.354
BALL06_T3	NM_BM_	RelapsePatient-Normal	2868	2293	Different	32.5338	89.8074
BALL06_T3	NM_BM_	RelapsePatient-Normal	2868	2293	Equivalent	67.4662	89.8074
BALL07_T1	BALL07_T2	SamePatient-DifferentTimepoints	3264	2738	Different	16.1797	100
BALL07_T1	BALL07_T2	SamePatient-DifferentTimepoints	3264	2738	Equivalent	83.8203	100
BALL07_T1	BALL08_T2	DifferentPatient-DifferentDiseaseStage	2898	2333	Different	50.0214	90.7468
BALL07_T1	BALL08_T2	DifferentPatient-DifferentDiseaseStage	2898	2333	Equivalent	49.9786	90.7468
BALL07_T1	BALL09_T2	DifferentPatient-DifferentDiseaseStage	3129	2636	Different	48.1791	97.9803
BALL07_T1	BALL09_T2	DifferentPatient-DifferentDiseaseStage	3129	2636	Equivalent	51.8209	97.9803
BALL07_T1	NM_BMSC1	DiagnosisPatient-Normal	2756	2239	Different	46.494	86.3003
BALL07_T1	NM_BMSC1	DiagnosisPatient-Normal	2756	2239	Equivalent	53.506	86.3003
BALL07_T1	NM_BMSC2	DiagnosisPatient-Normal	2817	2348	Different	50.4685	88.2104
BALL07_T1	NM_BMSC2	DiagnosisPatient-Normal	2817	2348	Equivalent	49.5315	88.2104
BALL07_T1	NM_BM_	DiagnosisPatient-Normal	2563	2077	Different	52.0462	80.2568
BALL07_T1	NM_BM_	DiagnosisPatient-Normal	2563	2077	Equivalent	47.9538	80.2568
BALL07_T2	BALL08_T2	DifferentPatient-SameDiseaseStage	3192	2541	Different	36.0094	99.953
BALL07_T2	BALL08_T2	DifferentPatient-SameDiseaseStage	3192	2541	Equivalent	63.9906	99.953
BALL07_T2	BALL09_T2	DifferentPatient-SameDiseaseStage	3440	2900	Different	35.931	100
BALL07_T2	BALL09_T2	DifferentPatient-SameDiseaseStage	3440	2900	Equivalent	64.069	100
BALL07_T2	NM_BMSC1	RelapsePatient-Normal	3051	2495	Different	38.477	95.5378
BALL07_T2	NM_BMSC1	RelapsePatient-Normal	3051	2495	Equivalent	61.523	95.5378
BALL07_T2	NM_BMSC2	RelapsePatient-Normal	3086	2588	Different	46.5611	96.6338
BALL07_T2	NM_BMSC2	RelapsePatient-Normal	3086	2588	Equivalent	53.4389	96.6338
BALL07_T2	NM_BM_	RelapsePatient-Normal	2842	2314	Different	46.0674	88.9933
BALL07_T2	NM_BM_	RelapsePatient-Normal	2842	2314	Equivalent	53.9326	88.9933
BALL08_T2	BALL09_T2	DifferentPatient-SameDiseaseStage	3313	2823	Different	15.48	100
BALL08_T2	BALL09_T2	DifferentPatient-SameDiseaseStage	3313	2823	Equivalent	84.52	100
BALL08_T2	NM_BMSC1	RelapsePatient-Normal	2872	2202	Different	28.2925	89.9327
BALL08_T2	NM_BMSC1	RelapsePatient-Normal	2872	2202	Equivalent	71.7075	89.9327
BALL08_T2	NM_BMSC2	RelapsePatient-Normal	2926	2342	Different	41.6311	91.6236
BALL08_T2	NM_BMSC2	RelapsePatient-Normal	2926	2342	Equivalent	58.3689	91.6236
BALL08_T2	NM_BM_	RelapsePatient-Normal	2708	2075	Different	37.5422	84.7972
BALL08_T2	NM_BM_	RelapsePatient-Normal	2708	2075	Equivalent	62.4578	84.7972
BALL09_T2	NM_BMSC1	RelapsePatient-Normal	3145	2600	Different	32.0769	98.4813
BALL09_T2	NM_BMSC1	RelapsePatient-Normal	3145	2600	Equivalent	67.9231	98.4813
BALL09_T2	NM_BMSC2	RelapsePatient-Normal	3199	2664	Different	41.7417	100
BALL09_T2	NM_BMSC2	RelapsePatient-Normal	3199	2664	Equivalent	58.2583	100
BALL09_T2	NM_BM_	RelapsePatient-Normal	2966	2388	Different	35.2178	92.8762
BALL09_T2	NM_BM_	RelapsePatient-Normal	2966	2388	Equivalent	64.7822	92.8762
NM_BMSC1	TALL01_T1	DiagnosisPatient-Normal	3016	2365	Different	38.4778	94.4418
NM_BMSC1	TALL01_T1	DiagnosisPatient-Normal	3016	2365	Equivalent	61.5222	94.4418
NM_BMSC1	TALL01_T2	RelapsePatient-Normal	3030	2364	Different	25.1692	94.8802
NM_BMSC1	TALL01_T2	RelapsePatient-Normal	3030	2364	Equivalent	74.8308	94.8802
NM_BMSC2	TALL01_T1	DiagnosisPatient-Normal	2992	2497	Different	48.6984	93.6903
NM_BMSC2	TALL01_T1	DiagnosisPatient-Normal	2992	2497	Equivalent	51.3016	93.6903
NM_BMSC2	TALL01_T2	RelapsePatient-Normal	3149	2524	Different	27.6545	98.6065
NM_BMSC2	TALL01_T2	RelapsePatient-Normal	3149	2524	Equivalent	72.3455	98.6065
NM_BM_	TALL01_T1	DiagnosisPatient-Normal	2732	2134	Different	47.1884	85.5488
NM_BM_	TALL01_T1	DiagnosisPatient-Normal	2732	2134	Equivalent	52.8116	85.5488
NM_BM_	TALL01_T2	RelapsePatient-Normal	2857	2146	Different	23.4856	89.463
NM_BM_	TALL01_T2	RelapsePatient-Normal	2857	2146	Equivalent	76.5144	89.463
Standard_1	Standard_10	Standard-Standard	4107	4106	Different	0	100
Standard_1	Standard_10	Standard-Standard	4107	4106	Equivalent	100	100
Standard_1	Standard_11	Standard-Standard	4063	4053	Different	0	100
Standard_1	Standard_11	Standard-Standard	4063	4053	Equivalent	100	100
Standard_1	Standard_12	Standard-Standard	4117	3989	Different	0.902482	100
Standard_1	Standard_12	Standard-Standard	4117	3989	Equivalent	99.0975	100
Standard_1	Standard_13	Standard-Standard	4052	3937	Different	0.508001	100
Standard_1	Standard_13	Standard-Standard	4052	3937	Equivalent	99.492	100
Standard_1	Standard_14	Standard-Standard	4009	3911	Different	0.204551	100
Standard_1	Standard_14	Standard-Standard	4009	3911	Equivalent	99.7954	100
Standard_1	Standard_15	Standard-Standard	3902	3824	Different	0.287657	100
Standard_1	Standard_15	Standard-Standard	3902	3824	Equivalent	99.7123	100
Standard_1	Standard_16	Standard-Standard	4177	4075	Different	0.809816	100
Standard_1	Standard_16	Standard-Standard	4177	4075	Equivalent	99.1902	100
Standard_1	Standard_17	Standard-Standard	4078	3996	Different	0.2002	100
Standard_1	Standard_17	Standard-Standard	4078	3996	Equivalent	99.7998	100
Standard_1	Standard_18	Standard-Standard	3990	3917	Different	0.561654	100
Standard_1	Standard_18	Standard-Standard	3990	3917	Equivalent	99.4383	100
Standard_1	Standard_19	Standard-Standard	4140	4045	Different	0.173053	100
Standard_1	Standard_19	Standard-Standard	4140	4045	Equivalent	99.8269	100
Standard_1	Standard_2	Standard-Standard	3962	3939	Different	0	100
Standard_1	Standard_2	Standard-Standard	3962	3939	Equivalent	100	100
Standard_1	Standard_20	Standard-Standard	4079	3999	Different	0.575144	100
Standard_1	Standard_20	Standard-Standard	4079	3999	Equivalent	99.4249	100
Standard_1	Standard_21	Standard-Standard	4057	3993	Different	0.250438	100
Standard_1	Standard_21	Standard-Standard	4057	3993	Equivalent	99.7496	100
Standard_1	Standard_3	Standard-Standard	4043	4028	Different	0	100
Standard_1	Standard_3	Standard-Standard	4043	4028	Equivalent	100	100
Standard_1	Standard_4	Standard-Standard	4074	4053	Different	0	100
Standard_1	Standard_4	Standard-Standard	4074	4053	Equivalent	100	100
Standard_1	Standard_5	Standard-Standard	4194	4182	Different	0	100
Standard_1	Standard_5	Standard-Standard	4194	4182	Equivalent	100	100
Standard_1	Standard_6	Standard-Standard	4136	4126	Different	0	100
Standard_1	Standard_6	Standard-Standard	4136	4126	Equivalent	100	100
Standard_1	Standard_7	Standard-Standard	3885	3879	Different	0	100
Standard_1	Standard_7	Standard-Standard	3885	3879	Equivalent	100	100
Standard_1	Standard_8	Standard-Standard	3912	3904	Different	0	100
Standard_1	Standard_8	Standard-Standard	3912	3904	Equivalent	100	100
Standard_1	Standard_9	Standard-Standard	3932	3928	Different	0	100
Standard_1	Standard_9	Standard-Standard	3932	3928	Equivalent	100	100
Standard_10	Standard_11	Standard-Standard	3923	3918	Different	0	100
Standard_10	Standard_11	Standard-Standard	3923	3918	Equivalent	100	100
Standard_10	Standard_12	Standard-Standard	3931	3840	Different	0.46875	100
Standard_10	Standard_12	Standard-Standard	3931	3840	Equivalent	99.5312	100
Standard_10	Standard_13	Standard-Standard	3868	3790	Different	0.290237	100
Standard_10	Standard_13	Standard-Standard	3868	3790	Equivalent	99.7098	100
Standard_10	Standard_14	Standard-Standard	3910	3886	Different	0	100
Standard_10	Standard_14	Standard-Standard	3910	3886	Equivalent	100	100
Standard_10	Standard_15	Standard-Standard	3745	3684	Different	0.190011	100
Standard_10	Standard_15	Standard-Standard	3745	3684	Equivalent	99.81	100
Standard_10	Standard_16	Standard-Standard	3981	3907	Different	0.486307	100
Standard_10	Standard_16	Standard-Standard	3981	3907	Equivalent	99.5137	100
Standard_10	Standard_17	Standard-Standard	3982	3970	Different	0	100
Standard_10	Standard_17	Standard-Standard	3982	3970	Equivalent	100	100
Standard_10	Standard_18	Standard-Standard	3811	3747	Different	0.240192	100
Standard_10	Standard_18	Standard-Standard	3811	3747	Equivalent	99.7598	100
Standard_10	Standard_19	Standard-Standard	4016	4002	Different	0	100
Standard_10	Standard_19	Standard-Standard	4016	4002	Equivalent	100	100
Standard_10	Standard_20	Standard-Standard	3883	3819	Different	0.418958	100
Standard_10	Standard_20	Standard-Standard	3883	3819	Equivalent	99.581	100
Standard_10	Standard_21	Standard-Standard	3960	3945	Different	0	100
Standard_10	Standard_21	Standard-Standard	3960	3945	Equivalent	100	100
Standard_11	Standard_12	Standard-Standard	3870	3771	Different	0.397772	100
Standard_11	Standard_12	Standard-Standard	3870	3771	Equivalent	99.6022	100
Standard_11	Standard_13	Standard-Standard	3843	3758	Different	0.186269	100
Standard_11	Standard_13	Standard-Standard	3843	3758	Equivalent	99.8137	100
Standard_11	Standard_14	Standard-Standard	3809	3734	Different	0.107124	100
Standard_11	Standard_14	Standard-Standard	3809	3734	Equivalent	99.8929	100
Standard_11	Standard_15	Standard-Standard	3821	3801	Different	0	100
Standard_11	Standard_15	Standard-Standard	3821	3801	Equivalent	100	100
Standard_11	Standard_16	Standard-Standard	3928	3854	Different	0.311365	100
Standard_11	Standard_16	Standard-Standard	3928	3854	Equivalent	99.6886	100
Standard_11	Standard_17	Standard-Standard	3879	3812	Different	0.183631	100
Standard_11	Standard_17	Standard-Standard	3879	3812	Equivalent	99.8164	100
Standard_11	Standard_18	Standard-Standard	3879	3861	Different	0	100
Standard_11	Standard_18	Standard-Standard	3879	3861	Equivalent	100	100
Standard_11	Standard_19	Standard-Standard	3924	3852	Different	0.103842	100
Standard_11	Standard_19	Standard-Standard	3924	3852	Equivalent	99.8962	100
Standard_11	Standard_20	Standard-Standard	3945	3927	Different	0	100
Standard_11	Standard_20	Standard-Standard	3945	3927	Equivalent	100	100
Standard_11	Standard_21	Standard-Standard	3967	3956	Different	0	100
Standard_11	Standard_21	Standard-Standard	3967	3956	Equivalent	100	100
Standard_12	Standard_13	Standard-Standard	4276	4265	Different	0	100
Standard_12	Standard_13	Standard-Standard	4276	4265	Equivalent	100	100
Standard_12	Standard_14	Standard-Standard	4178	4172	Different	0	100
Standard_12	Standard_14	Standard-Standard	4178	4172	Equivalent	100	100
Standard_12	Standard_15	Standard-Standard	4069	4057	Different	0	100
Standard_12	Standard_15	Standard-Standard	4069	4057	Equivalent	100	100
Standard_12	Standard_16	Standard-Standard	4355	4347	Different	0	100
Standard_12	Standard_16	Standard-Standard	4355	4347	Equivalent	100	100
Standard_12	Standard_17	Standard-Standard	4231	4219	Different	0	100
Standard_12	Standard_17	Standard-Standard	4231	4219	Equivalent	100	100
Standard_12	Standard_18	Standard-Standard	4121	4104	Different	0	100
Standard_12	Standard_18	Standard-Standard	4121	4104	Equivalent	100	100
Standard_12	Standard_19	Standard-Standard	4167	4111	Different	0.170275	100
Standard_12	Standard_19	Standard-Standard	4167	4111	Equivalent	99.8297	100
Standard_12	Standard_20	Standard-Standard	4103	4036	Different	0.24777	100
Standard_12	Standard_20	Standard-Standard	4103	4036	Equivalent	99.7522	100
Standard_12	Standard_21	Standard-Standard	4062	3987	Different	0.300978	100
Standard_12	Standard_21	Standard-Standard	4062	3987	Equivalent	99.699	100
Standard_13	Standard_14	Standard-Standard	4156	4148	Different	0	100
Standard_13	Standard_14	Standard-Standard	4156	4148	Equivalent	100	100
Standard_13	Standard_15	Standard-Standard	4062	4053	Different	0	100
Standard_13	Standard_15	Standard-Standard	4062	4053	Equivalent	100	100
Standard_13	Standard_16	Standard-Standard	4291	4289	Different	0	100
Standard_13	Standard_16	Standard-Standard	4291	4289	Equivalent	100	100
Standard_13	Standard_17	Standard-Standard	4073	4032	Different	0.0744048	100
Standard_13	Standard_17	Standard-Standard	4073	4032	Equivalent	99.9256	100
Standard_13	Standard_18	Standard-Standard	3982	3949	Different	0.126614	100
Standard_13	Standard_18	Standard-Standard	3982	3949	Equivalent	99.8734	100
Standard_13	Standard_19	Standard-Standard	4202	4191	Different	0	100
Standard_13	Standard_19	Standard-Standard	4202	4191	Equivalent	100	100
Standard_13	Standard_20	Standard-Standard	4124	4113	Different	0	100
Standard_13	Standard_20	Standard-Standard	4124	4113	Equivalent	100	100
Standard_13	Standard_21	Standard-Standard	4029	3971	Different	0.201461	100
Standard_13	Standard_21	Standard-Standard	4029	3971	Equivalent	99.7985	100
Standard_14	Standard_15	Standard-Standard	3988	3981	Different	0	100
Standard_14	Standard_15	Standard-Standard	3988	3981	Equivalent	100	100
Standard_14	Standard_16	Standard-Standard	4102	4064	Different	0.123031	100
Standard_14	Standard_16	Standard-Standard	4102	4064	Equivalent	99.877	100
Standard_14	Standard_17	Standard-Standard	4179	4175	Different	0	100
Standard_14	Standard_17	Standard-Standard	4179	4175	Equivalent	100	100
Standard_14	Standard_18	Standard-Standard	3930	3881	Different	0.128833	100
Standard_14	Standard_18	Standard-Standard	3930	3881	Equivalent	99.8712	100
Standard_14	Standard_19	Standard-Standard	4187	4178	Different	0	100
Standard_14	Standard_19	Standard-Standard	4187	4178	Equivalent	100	100
Standard_14	Standard_20	Standard-Standard	3992	3938	Different	0.177755	100
Standard_14	Standard_20	Standard-Standard	3992	3938	Equivalent	99.8222	100
Standard_14	Standard_21	Standard-Standard	4045	4033	Different	0	100
Standard_14	Standard_21	Standard-Standard	4045	4033	Equivalent	100	100
Standard_15	Standard_16	Standard-Standard	4016	3975	Different	0.100629	100
Standard_15	Standard_16	Standard-Standard	4016	3975	Equivalent	99.8994	100
Standard_15	Standard_17	Standard-Standard	3931	3891	Different	0.128502	100
Standard_15	Standard_17	Standard-Standard	3931	3891	Equivalent	99.8715	100
Standard_15	Standard_18	Standard-Standard	4066	4058	Different	0	100
Standard_15	Standard_18	Standard-Standard	4066	4058	Equivalent	100	100
Standard_15	Standard_19	Standard-Standard	3949	3899	Different	0.0256476	100
Standard_15	Standard_19	Standard-Standard	3949	3899	Equivalent	99.9744	100
Standard_15	Standard_20	Standard-Standard	4071	4061	Different	0	100
Standard_15	Standard_20	Standard-Standard	4071	4061	Equivalent	100	100
Standard_15	Standard_21	Standard-Standard	4022	4013	Different	0	100
Standard_15	Standard_21	Standard-Standard	4022	4013	Equivalent	100	100
Standard_16	Standard_17	Standard-Standard	4294	4287	Different	0	100
Standard_16	Standard_17	Standard-Standard	4294	4287	Equivalent	100	100
Standard_16	Standard_18	Standard-Standard	4216	4212	Different	0	100
Standard_16	Standard_18	Standard-Standard	4216	4212	Equivalent	100	100
Standard_16	Standard_19	Standard-Standard	4330	4319	Different	0	100
Standard_16	Standard_19	Standard-Standard	4330	4319	Equivalent	100	100
Standard_16	Standard_20	Standard-Standard	4251	4247	Different	0	100
Standard_16	Standard_20	Standard-Standard	4251	4247	Equivalent	100	100
Standard_16	Standard_21	Standard-Standard	4130	4080	Different	0.220588	100
Standard_16	Standard_21	Standard-Standard	4130	4080	Equivalent	99.7794	100
Standard_17	Standard_18	Standard-Standard	4110	4106	Different	0	100
Standard_17	Standard_18	Standard-Standard	4110	4106	Equivalent	100	100
Standard_17	Standard_19	Standard-Standard	4314	4306	Different	0	100
Standard_17	Standard_19	Standard-Standard	4314	4306	Equivalent	100	100
Standard_17	Standard_20	Standard-Standard	4074	4028	Different	0.19861	100
Standard_17	Standard_20	Standard-Standard	4074	4028	Equivalent	99.8014	100
Standard_17	Standard_21	Standard-Standard	4168	4157	Different	0	100
Standard_17	Standard_21	Standard-Standard	4168	4157	Equivalent	100	100
Standard_18	Standard_19	Standard-Standard	4053	4009	Different	0.0997755	100
Standard_18	Standard_19	Standard-Standard	4053	4009	Equivalent	99.9002	100
Standard_18	Standard_20	Standard-Standard	4211	4206	Different	0	100
Standard_18	Standard_20	Standard-Standard	4211	4206	Equivalent	100	100
Standard_18	Standard_21	Standard-Standard	4123	4115	Different	0	100
Standard_18	Standard_21	Standard-Standard	4123	4115	Equivalent	100	100
Standard_19	Standard_20	Standard-Standard	4225	4215	Different	0	100
Standard_19	Standard_20	Standard-Standard	4225	4215	Equivalent	100	100
Standard_19	Standard_21	Standard-Standard	4236	4225	Different	0	100
Standard_19	Standard_21	Standard-Standard	4236	4225	Equivalent	100	100
Standard_2	Standard_10	Standard-Standard	3743	3704	Different	0.0539957	100
Standard_2	Standard_10	Standard-Standard	3743	3704	Equivalent	99.946	100
Standard_2	Standard_11	Standard-Standard	3703	3661	Different	0.0546299	100
Standard_2	Standard_11	Standard-Standard	3703	3661	Equivalent	99.9454	100
Standard_2	Standard_12	Standard-Standard	4029	4017	Different	0	100
Standard_2	Standard_12	Standard-Standard	4029	4017	Equivalent	100	100
Standard_2	Standard_13	Standard-Standard	3980	3965	Different	0	100
Standard_2	Standard_13	Standard-Standard	3980	3965	Equivalent	100	100
Standard_2	Standard_14	Standard-Standard	3990	3977	Different	0	100
Standard_2	Standard_14	Standard-Standard	3990	3977	Equivalent	100	100
Standard_2	Standard_15	Standard-Standard	3901	3894	Different	0	100
Standard_2	Standard_15	Standard-Standard	3901	3894	Equivalent	100	100
Standard_2	Standard_16	Standard-Standard	3968	3915	Different	0.178799	100
Standard_2	Standard_16	Standard-Standard	3968	3915	Equivalent	99.8212	100
Standard_2	Standard_17	Standard-Standard	3908	3870	Different	0.103359	100
Standard_2	Standard_17	Standard-Standard	3908	3870	Equivalent	99.8966	100
Standard_2	Standard_18	Standard-Standard	3836	3801	Different	0.157853	100
Standard_2	Standard_18	Standard-Standard	3836	3801	Equivalent	99.8421	100
Standard_2	Standard_19	Standard-Standard	3938	3891	Different	0.128502	100
Standard_2	Standard_19	Standard-Standard	3938	3891	Equivalent	99.8715	100
Standard_2	Standard_20	Standard-Standard	3890	3849	Different	0.285789	100
Standard_2	Standard_20	Standard-Standard	3890	3849	Equivalent	99.7142	100
Standard_2	Standard_21	Standard-Standard	3866	3825	Different	0.130719	100
Standard_2	Standard_21	Standard-Standard	3866	3825	Equivalent	99.8693	100
Standard_2	Standard_3	Standard-Standard	3985	3974	Different	0	100
Standard_2	Standard_3	Standard-Standard	3985	3974	Equivalent	100	100
Standard_2	Standard_4	Standard-Standard	3967	3958	Different	0	100
Standard_2	Standard_4	Standard-Standard	3967	3958	Equivalent	100	100
Standard_2	Standard_5	Standard-Standard	4029	4022	Different	0	100
Standard_2	Standard_5	Standard-Standard	4029	4022	Equivalent	100	100
Standard_2	Standard_6	Standard-Standard	3961	3952	Different	0	100
Standard_2	Standard_6	Standard-Standard	3961	3952	Equivalent	100	100
Standard_2	Standard_7	Standard-Standard	3823	3812	Different	0	100
Standard_2	Standard_7	Standard-Standard	3823	3812	Equivalent	100	100
Standard_2	Standard_8	Standard-Standard	3648	3616	Different	0.0553097	100
Standard_2	Standard_8	Standard-Standard	3648	3616	Equivalent	99.9447	100
Standard_2	Standard_9	Standard-Standard	3650	3605	Different	0.0554785	100
Standard_2	Standard_9	Standard-Standard	3650	3605	Equivalent	99.9445	100
Standard_20	Standard_21	Standard-Standard	4204	4197	Different	0	100
Standard_20	Standard_21	Standard-Standard	4204	4197	Equivalent	100	100
Standard_3	Standard_10	Standard-Standard	3840	3801	Different	0.157853	100
Standard_3	Standard_10	Standard-Standard	3840	3801	Equivalent	99.8421	100
Standard_3	Standard_11	Standard-Standard	3791	3746	Different	0.106781	100
Standard_3	Standard_11	Standard-Standard	3791	3746	Equivalent	99.8932	100
Standard_3	Standard_12	Standard-Standard	4087	4071	Different	0	100
Standard_3	Standard_12	Standard-Standard	4087	4071	Equivalent	100	100
Standard_3	Standard_13	Standard-Standard	3944	3904	Different	0.0768443	100
Standard_3	Standard_13	Standard-Standard	3944	3904	Equivalent	99.9232	100
Standard_3	Standard_14	Standard-Standard	3921	3881	Different	0.103066	100
Standard_3	Standard_14	Standard-Standard	3921	3881	Equivalent	99.8969	100
Standard_3	Standard_15	Standard-Standard	3837	3798	Different	0.131648	100
Standard_3	Standard_15	Standard-Standard	3837	3798	Equivalent	99.8684	100
Standard_3	Standard_16	Standard-Standard	4143	4135	Different	0	100
Standard_3	Standard_16	Standard-Standard	4143	4135	Equivalent	100	100
Standard_3	Standard_17	Standard-Standard	4124	4122	Different	0	100
Standard_3	Standard_17	Standard-Standard	4124	4122	Equivalent	100	100
Standard_3	Standard_18	Standard-Standard	4032	4025	Different	0	100
Standard_3	Standard_18	Standard-Standard	4032	4025	Equivalent	100	100
Standard_3	Standard_19	Standard-Standard	4038	3991	Different	0.0250564	100
Standard_3	Standard_19	Standard-Standard	4038	3991	Equivalent	99.9749	100
Standard_3	Standard_20	Standard-Standard	3976	3938	Different	0.152362	100
Standard_3	Standard_20	Standard-Standard	3976	3938	Equivalent	99.8476	100
Standard_3	Standard_21	Standard-Standard	3960	3919	Different	0.178617	100
Standard_3	Standard_21	Standard-Standard	3960	3919	Equivalent	99.8214	100
Standard_3	Standard_4	Standard-Standard	4079	4068	Different	0	100
Standard_3	Standard_4	Standard-Standard	4079	4068	Equivalent	100	100
Standard_3	Standard_5	Standard-Standard	4147	4138	Different	0	100
Standard_3	Standard_5	Standard-Standard	4147	4138	Equivalent	100	100
Standard_3	Standard_6	Standard-Standard	4069	4060	Different	0	100
Standard_3	Standard_6	Standard-Standard	4069	4060	Equivalent	100	100
Standard_3	Standard_7	Standard-Standard	3704	3663	Different	0.0819001	100
Standard_3	Standard_7	Standard-Standard	3704	3663	Equivalent	99.9181	100
Standard_3	Standard_8	Standard-Standard	3898	3891	Different	0	100
Standard_3	Standard_8	Standard-Standard	3898	3891	Equivalent	100	100
Standard_3	Standard_9	Standard-Standard	3721	3685	Different	0.0542741	100
Standard_3	Standard_9	Standard-Standard	3721	3685	Equivalent	99.9457	100
Standard_4	Standard_10	Standard-Standard	3865	3823	Different	0.10463	100
Standard_4	Standard_10	Standard-Standard	3865	3823	Equivalent	99.8954	100
Standard_4	Standard_11	Standard-Standard	3834	3792	Different	0.0791139	100
Standard_4	Standard_11	Standard-Standard	3834	3792	Equivalent	99.9209	100
Standard_4	Standard_12	Standard-Standard	4018	3948	Different	0.253293	100
Standard_4	Standard_12	Standard-Standard	4018	3948	Equivalent	99.7467	100
Standard_4	Standard_13	Standard-Standard	4020	4005	Different	0	100
Standard_4	Standard_13	Standard-Standard	4020	4005	Equivalent	100	100
Standard_4	Standard_14	Standard-Standard	3916	3868	Different	0.103413	100
Standard_4	Standard_14	Standard-Standard	3916	3868	Equivalent	99.8966	100
Standard_4	Standard_15	Standard-Standard	3847	3798	Different	0.0526593	100
Standard_4	Standard_15	Standard-Standard	3847	3798	Equivalent	99.9473	100
Standard_4	Standard_16	Standard-Standard	4154	4144	Different	0	100
Standard_4	Standard_16	Standard-Standard	4154	4144	Equivalent	100	100
Standard_4	Standard_17	Standard-Standard	4009	3966	Different	0.151286	100
Standard_4	Standard_17	Standard-Standard	4009	3966	Equivalent	99.8487	100
Standard_4	Standard_18	Standard-Standard	3929	3897	Different	0.0769823	100
Standard_4	Standard_18	Standard-Standard	3929	3897	Equivalent	99.923	100
Standard_4	Standard_19	Standard-Standard	4149	4137	Different	0	100
Standard_4	Standard_19	Standard-Standard	4149	4137	Equivalent	100	100
Standard_4	Standard_20	Standard-Standard	4102	4091	Different	0	100
Standard_4	Standard_20	Standard-Standard	4102	4091	Equivalent	100	100
Standard_4	Standard_21	Standard-Standard	3990	3951	Different	0.10124	100
Standard_4	Standard_21	Standard-Standard	3990	3951	Equivalent	99.8988	100
Standard_4	Standard_5	Standard-Standard	4157	4149	Different	0	100
Standard_4	Standard_5	Standard-Standard	4157	4149	Equivalent	100	100
Standard_4	Standard_6	Standard-Standard	4096	4083	Different	0	100
Standard_4	Standard_6	Standard-Standard	4096	4083	Equivalent	100	100
Standard_4	Standard_7	Standard-Standard	3712	3664	Different	0.0818777	100
Standard_4	Standard_7	Standard-Standard	3712	3664	Equivalent	99.9181	100
Standard_4	Standard_8	Standard-Standard	3748	3707	Different	0.026976	100
Standard_4	Standard_8	Standard-Standard	3748	3707	Equivalent	99.973	100
Standard_4	Standard_9	Standard-Standard	3893	3885	Different	0	100
Standard_4	Standard_9	Standard-Standard	3893	3885	Equivalent	100	100
Standard_5	Standard_10	Standard-Standard	4114	4106	Different	0	100
Standard_5	Standard_10	Standard-Standard	4114	4106	Equivalent	100	100
Standard_5	Standard_11	Standard-Standard	3924	3882	Different	0.10304	100
Standard_5	Standard_11	Standard-Standard	3924	3882	Equivalent	99.897	100
Standard_5	Standard_12	Standard-Standard	4132	4047	Different	0.494193	100
Standard_5	Standard_12	Standard-Standard	4132	4047	Equivalent	99.5058	100
Standard_5	Standard_13	Standard-Standard	4061	3991	Different	0.425958	100
Standard_5	Standard_13	Standard-Standard	4061	3991	Equivalent	99.574	100
Standard_5	Standard_14	Standard-Standard	4098	4084	Different	0	100
Standard_5	Standard_14	Standard-Standard	4098	4084	Equivalent	100	100
Standard_5	Standard_15	Standard-Standard	3939	3882	Different	0.360639	100
Standard_5	Standard_15	Standard-Standard	3939	3882	Equivalent	99.6394	100
Standard_5	Standard_16	Standard-Standard	4192	4118	Different	0.437105	100
Standard_5	Standard_16	Standard-Standard	4192	4118	Equivalent	99.5629	100
Standard_5	Standard_17	Standard-Standard	4206	4192	Different	0	100
Standard_5	Standard_17	Standard-Standard	4206	4192	Equivalent	100	100
Standard_5	Standard_18	Standard-Standard	4026	3972	Different	0.276939	100
Standard_5	Standard_18	Standard-Standard	4026	3972	Equivalent	99.7231	100
Standard_5	Standard_19	Standard-Standard	4234	4221	Different	0	100
Standard_5	Standard_19	Standard-Standard	4234	4221	Equivalent	100	100
Standard_5	Standard_20	Standard-Standard	4103	4048	Different	0.370553	100
Standard_5	Standard_20	Standard-Standard	4103	4048	Equivalent	99.6294	100
Standard_5	Standard_21	Standard-Standard	4196	4188	Different	0	100
Standard_5	Standard_21	Standard-Standard	4196	4188	Equivalent	100	100
Standard_5	Standard_6	Standard-Standard	4187	4178	Different	0	100
Standard_5	Standard_6	Standard-Standard	4187	4178	Equivalent	100	100
Standard_5	Standard_7	Standard-Standard	3785	3732	Different	0.160772	100
Standard_5	Standard_7	Standard-Standard	3785	3732	Equivalent	99.8392	100
Standard_5	Standard_8	Standard-Standard	3818	3777	Different	0.185332	100
Standard_5	Standard_8	Standard-Standard	3818	3777	Equivalent	99.8147	100
Standard_5	Standard_9	Standard-Standard	3824	3785	Different	0.15852	100
Standard_5	Standard_9	Standard-Standard	3824	3785	Equivalent	99.8415	100
Standard_6	Standard_10	Standard-Standard	3898	3853	Different	0.103815	100
Standard_6	Standard_10	Standard-Standard	3898	3853	Equivalent	99.8962	100
Standard_6	Standard_11	Standard-Standard	4037	4029	Different	0	100
Standard_6	Standard_11	Standard-Standard	4037	4029	Equivalent	100	100
Standard_6	Standard_12	Standard-Standard	4052	3966	Different	0.453858	100
Standard_6	Standard_12	Standard-Standard	4052	3966	Equivalent	99.5461	100
Standard_6	Standard_13	Standard-Standard	3991	3922	Different	0.305966	100
Standard_6	Standard_13	Standard-Standard	3991	3922	Equivalent	99.694	100
Standard_6	Standard_14	Standard-Standard	3967	3891	Different	0.128502	100
Standard_6	Standard_14	Standard-Standard	3967	3891	Equivalent	99.8715	100
Standard_6	Standard_15	Standard-Standard	3983	3967	Different	0	100
Standard_6	Standard_15	Standard-Standard	3983	3967	Equivalent	100	100
Standard_6	Standard_16	Standard-Standard	4108	4042	Different	0.371103	100
Standard_6	Standard_16	Standard-Standard	4108	4042	Equivalent	99.6289	100
Standard_6	Standard_17	Standard-Standard	4035	3987	Different	0.225734	100
Standard_6	Standard_17	Standard-Standard	4035	3987	Equivalent	99.7743	100
Standard_6	Standard_18	Standard-Standard	4080	4069	Different	0	100
Standard_6	Standard_18	Standard-Standard	4080	4069	Equivalent	100	100
Standard_6	Standard_19	Standard-Standard	4102	4046	Different	0.148295	100
Standard_6	Standard_19	Standard-Standard	4102	4046	Equivalent	99.8517	100
Standard_6	Standard_20	Standard-Standard	4135	4129	Different	0	100
Standard_6	Standard_20	Standard-Standard	4135	4129	Equivalent	100	100
Standard_6	Standard_21	Standard-Standard	4172	4165	Different	0	100
Standard_6	Standard_21	Standard-Standard	4172	4165	Equivalent	100	100
Standard_6	Standard_7	Standard-Standard	3715	3661	Different	0.10926	100
Standard_6	Standard_7	Standard-Standard	3715	3661	Equivalent	99.8907	100
Standard_6	Standard_8	Standard-Standard	3742	3698	Different	0.0270416	100
Standard_6	Standard_8	Standard-Standard	3742	3698	Equivalent	99.973	100
Standard_6	Standard_9	Standard-Standard	3764	3726	Different	0.134192	100
Standard_6	Standard_9	Standard-Standard	3764	3726	Equivalent	99.8658	100
Standard_7	Standard_10	Standard-Standard	3794	3790	Different	0	100
Standard_7	Standard_10	Standard-Standard	3794	3790	Equivalent	100	100
Standard_7	Standard_11	Standard-Standard	3750	3741	Different	0	100
Standard_7	Standard_11	Standard-Standard	3750	3741	Equivalent	100	100
Standard_7	Standard_12	Standard-Standard	3862	3854	Different	0	100
Standard_7	Standard_12	Standard-Standard	3862	3854	Equivalent	100	100
Standard_7	Standard_13	Standard-Standard	3825	3811	Different	0	100
Standard_7	Standard_13	Standard-Standard	3825	3811	Equivalent	100	100
Standard_7	Standard_14	Standard-Standard	3826	3811	Different	0	100
Standard_7	Standard_14	Standard-Standard	3826	3811	Equivalent	100	100
Standard_7	Standard_15	Standard-Standard	3729	3725	Different	0	100
Standard_7	Standard_15	Standard-Standard	3729	3725	Equivalent	100	100
Standard_7	Standard_16	Standard-Standard	3824	3769	Different	0.185726	100
Standard_7	Standard_16	Standard-Standard	3824	3769	Equivalent	99.8143	100
Standard_7	Standard_17	Standard-Standard	3765	3717	Different	0.134517	100
Standard_7	Standard_17	Standard-Standard	3765	3717	Equivalent	99.8655	100
Standard_7	Standard_18	Standard-Standard	3688	3639	Different	0.192361	100
Standard_7	Standard_18	Standard-Standard	3688	3639	Equivalent	99.8076	100
Standard_7	Standard_19	Standard-Standard	3784	3727	Different	0.134156	100
Standard_7	Standard_19	Standard-Standard	3784	3727	Equivalent	99.8658	100
Standard_7	Standard_20	Standard-Standard	3745	3685	Different	0.298507	100
Standard_7	Standard_20	Standard-Standard	3745	3685	Equivalent	99.7015	100
Standard_7	Standard_21	Standard-Standard	3718	3666	Different	0.136388	100
Standard_7	Standard_21	Standard-Standard	3718	3666	Equivalent	99.8636	100
Standard_7	Standard_8	Standard-Standard	3756	3745	Different	0	100
Standard_7	Standard_8	Standard-Standard	3756	3745	Equivalent	100	100
Standard_7	Standard_9	Standard-Standard	3727	3717	Different	0	100
Standard_7	Standard_9	Standard-Standard	3727	3717	Equivalent	100	100
Standard_8	Standard_10	Standard-Standard	3856	3847	Different	0	100
Standard_8	Standard_10	Standard-Standard	3856	3847	Equivalent	100	100
Standard_8	Standard_11	Standard-Standard	3793	3781	Different	0	100
Standard_8	Standard_11	Standard-Standard	3793	3781	Equivalent	100	100
Standard_8	Standard_12	Standard-Standard	3853	3834	Different	0	100
Standard_8	Standard_12	Standard-Standard	3853	3834	Equivalent	100	100
Standard_8	Standard_13	Standard-Standard	3745	3690	Different	0.0813008	100
Standard_8	Standard_13	Standard-Standard	3745	3690	Equivalent	99.9187	100
Standard_8	Standard_14	Standard-Standard	3718	3673	Different	0.0816771	100
Standard_8	Standard_14	Standard-Standard	3718	3673	Equivalent	99.9183	100
Standard_8	Standard_15	Standard-Standard	3631	3580	Different	0.0837989	100
Standard_8	Standard_15	Standard-Standard	3631	3580	Equivalent	99.9162	100
Standard_8	Standard_16	Standard-Standard	3906	3896	Different	0	100
Standard_8	Standard_16	Standard-Standard	3906	3896	Equivalent	100	100
Standard_8	Standard_17	Standard-Standard	3885	3878	Different	0	100
Standard_8	Standard_17	Standard-Standard	3885	3878	Equivalent	100	100
Standard_8	Standard_18	Standard-Standard	3806	3800	Different	0	100
Standard_8	Standard_18	Standard-Standard	3806	3800	Equivalent	100	100
Standard_8	Standard_19	Standard-Standard	3810	3752	Different	0.0266525	100
Standard_8	Standard_19	Standard-Standard	3810	3752	Equivalent	99.9733	100
Standard_8	Standard_20	Standard-Standard	3750	3695	Different	0.189445	100
Standard_8	Standard_20	Standard-Standard	3750	3695	Equivalent	99.8106	100
Standard_8	Standard_21	Standard-Standard	3739	3698	Different	0.16225	100
Standard_8	Standard_21	Standard-Standard	3739	3698	Equivalent	99.8378	100
Standard_8	Standard_9	Standard-Standard	3775	3768	Different	0	100
Standard_8	Standard_9	Standard-Standard	3775	3768	Equivalent	100	100
Standard_9	Standard_10	Standard-Standard	3865	3856	Different	0	100
Standard_9	Standard_10	Standard-Standard	3865	3856	Equivalent	100	100
Standard_9	Standard_11	Standard-Standard	3828	3819	Different	0	100
Standard_9	Standard_11	Standard-Standard	3828	3819	Equivalent	100	100
Standard_9	Standard_12	Standard-Standard	3776	3700	Different	0.27027	100
Standard_9	Standard_12	Standard-Standard	3776	3700	Equivalent	99.7297	100
Standard_9	Standard_13	Standard-Standard	3811	3792	Different	0	100
Standard_9	Standard_13	Standard-Standard	3811	3792	Equivalent	100	100
Standard_9	Standard_14	Standard-Standard	3707	3664	Different	0.163755	100
Standard_9	Standard_14	Standard-Standard	3707	3664	Equivalent	99.8362	100
Standard_9	Standard_15	Standard-Standard	3618	3567	Different	0.0560695	100
Standard_9	Standard_15	Standard-Standard	3618	3567	Equivalent	99.9439	100
Standard_9	Standard_16	Standard-Standard	3891	3878	Different	0	100
Standard_9	Standard_16	Standard-Standard	3891	3878	Equivalent	100	100
Standard_9	Standard_17	Standard-Standard	3767	3719	Different	0.161334	100
Standard_9	Standard_17	Standard-Standard	3767	3719	Equivalent	99.8387	100
Standard_9	Standard_18	Standard-Standard	3679	3634	Different	0.137589	100
Standard_9	Standard_18	Standard-Standard	3679	3634	Equivalent	99.8624	100
Standard_9	Standard_19	Standard-Standard	3902	3886	Different	0	100
Standard_9	Standard_19	Standard-Standard	3902	3886	Equivalent	100	100
Standard_9	Standard_20	Standard-Standard	3838	3830	Different	0	100
Standard_9	Standard_20	Standard-Standard	3838	3830	Equivalent	100	100
Standard_9	Standard_21	Standard-Standard	3726	3690	Different	0.216802	100
Standard_9	Standard_21	Standard-Standard	3726	3690	Equivalent	99.7832	100
TALL01_T1	TALL01_T2	SamePatient-DifferentTimepoints	3141	2615	Different	22.6386	98.356
TALL01_T1	TALL01_T2	SamePatient-DifferentTimepoints	3141	2615	Equivalent	77.3614	98.356

## Sheet: Fig3C
PG.Genes	Sample	TimePoint	Intensity
TCF3	BALL01	Dx	44064.6
VPREB1	BALL01	Dx	46890.2
PAX5	BALL01	Dx	35749.2
IKZF1	BALL01	Dx	40533.2
EBF1	BALL01	Dx	47566.8
TCF3	BALL02	Dx	37987.7
VPREB1	BALL02	Dx	66705.8
PAX5	BALL02	Dx	99681
IKZF1	BALL02	Dx	51355.3
EBF1	BALL02	Dx	159560
TCF3	BALL03	Dx	43896.7
VPREB1	BALL03	Dx	29128
PAX5	BALL03	Dx	86894.7
IKZF1	BALL03	Dx	119178
EBF1	BALL03	Dx	72810.7
TCF3	BALL04	Dx	34768.9
VPREB1	BALL04	Dx	75990.3
PAX5	BALL04	Dx	103891
IKZF1	BALL04	Dx	37765.6
EBF1	BALL04	Dx	73661.9
TCF3	BALL05	Dx	75074.3
VPREB1	BALL05	Dx	133151
PAX5	BALL05	Dx	105264
IKZF1	BALL05	Dx	128933
EBF1	BALL05	Dx	135888
TCF3	BALL06	Dx	25751.7
VPREB1	BALL06	Dx	NA
PAX5	BALL06	Dx	90610.2
IKZF1	BALL06	Dx	51956.1
EBF1	BALL06	Dx	99198.8
TCF3	BALL07	Dx	31471.1
VPREB1	BALL07	Dx	67200.4
PAX5	BALL07	Dx	24921.2
IKZF1	BALL07	Dx	21774.7
EBF1	BALL07	Dx	106126
TCF3	PBMC_Mem	Normal_B	4974.26
VPREB1	PBMC_Mem	Normal_B	NA
PAX5	PBMC_Mem	Normal_B	33958.2
IKZF1	PBMC_Mem	Normal_B	28415.3
EBF1	PBMC_Mem	Normal_B	19623.8
TCF3	PBMC_Naive	Normal_B	NA
VPREB1	PBMC_Naive	Normal_B	NA
PAX5	PBMC_Naive	Normal_B	34992.7
IKZF1	PBMC_Naive	Normal_B	24598.9
EBF1	PBMC_Naive	Normal_B	11737.3
TCF3	BALL01	Rel	63521.8
VPREB1	BALL01	Rel	40851.9
PAX5	BALL01	Rel	41661.7
IKZF1	BALL01	Rel	26756.4
EBF1	BALL01	Rel	62978.4
TCF3	BALL02	Rel	22981.3
VPREB1	BALL02	Rel	52924.1
PAX5	BALL02	Rel	57538.5
IKZF1	BALL02	Rel	29885.9
EBF1	BALL02	Rel	116138
TCF3	BALL03	Rel	29918.7
VPREB1	BALL03	Rel	NA
PAX5	BALL03	Rel	44550.1
IKZF1	BALL03	Rel	218822
EBF1	BALL03	Rel	31831.1
TCF3	BALL04	Rel	41174.8
VPREB1	BALL04	Rel	72400
PAX5	BALL04	Rel	79174.3
IKZF1	BALL04	Rel	40240.3
EBF1	BALL04	Rel	81360.8
TCF3	BALL05	Rel	30214.7
VPREB1	BALL05	Rel	68950
PAX5	BALL05	Rel	28827.7
IKZF1	BALL05	Rel	43086
EBF1	BALL05	Rel	58856.7
TCF3	BALL06	Rel	26284.4
VPREB1	BALL06	Rel	NA
PAX5	BALL06	Rel	46230.6
IKZF1	BALL06	Rel	113866
EBF1	BALL06	Rel	77469.6
TCF3	BALL07	Rel	28363.5
VPREB1	BALL07	Rel	117418
PAX5	BALL07	Rel	48729.7
IKZF1	BALL07	Rel	61645.2
EBF1	BALL07	Rel	86553.6

## Sheet: Fig3D
PG.Genes	Sample	Dx	Rel	FC	log2FC
TCF3	BALL01	44064.6	63521.8	0.693693	-0.527632
VPREB1	BALL01	46890.2	40851.9	1.14781	0.198882
PAX5	BALL01	35749.2	41661.7	0.858083	-0.220811
IKZF1	BALL01	40533.2	26756.4	1.5149	0.599222
EBF1	BALL01	47566.8	62978.4	0.755288	-0.404901
TCF3	BALL02	37987.7	22981.3	1.65298	0.725069
VPREB1	BALL02	66705.8	52924.1	1.2604	0.333887
PAX5	BALL02	99681	57538.5	1.73242	0.79279
IKZF1	BALL02	51355.3	29885.9	1.71838	0.781049
EBF1	BALL02	159560	116138	1.37389	0.458265
TCF3	BALL03	43896.7	29918.7	1.4672	0.553067
PAX5	BALL03	86894.7	44550.1	1.95049	0.963839
IKZF1	BALL03	119178	218822	0.544634	-0.876641
EBF1	BALL03	72810.7	31831.1	2.2874	1.19371
TCF3	BALL04	34768.9	41174.8	0.84442	-0.243967
VPREB1	BALL04	75990.3	72400	1.04959	0.0698268
PAX5	BALL04	103891	79174.3	1.31218	0.391962
IKZF1	BALL04	37765.6	40240.3	0.938502	-0.091569
EBF1	BALL04	73661.9	81360.8	0.905374	-0.143415
TCF3	BALL05	75074.3	30214.7	2.48469	1.31307
VPREB1	BALL05	133151	68950	1.93112	0.949438
PAX5	BALL05	105264	28827.7	3.65148	1.86848
IKZF1	BALL05	128933	43086	2.99247	1.58133
EBF1	BALL05	135888	58856.7	2.30879	1.20714
TCF3	BALL06	25751.7	26284.4	0.979735	-0.029536
PAX5	BALL06	90610.2	46230.6	1.95996	0.970826
IKZF1	BALL06	51956.1	113866	0.456291	-1.13197
EBF1	BALL06	99198.8	77469.6	1.28049	0.356692
TCF3	BALL07	31471.1	28363.5	1.10956	0.149994
VPREB1	BALL07	67200.4	117418	0.572319	-0.805108
PAX5	BALL07	24921.2	48729.7	0.511417	-0.967427
IKZF1	BALL07	21774.7	61645.2	0.353226	-1.50134
EBF1	BALL07	106126	86553.6	1.22614	0.294118

[truncated: 30 more sheets: Fig3E, Fig3F, Fig4A, Fig4B, Fig4C, Fig4E, Fig4F, Sup.FigS2B, Sup.FigS4A, Sup.FigS4B, Sup.FigS5A, Sup.FigS5B, Sup.FigS5D, Sup.FigS5E, Sup.Fig7, Sup.FigS8A, Sup.FigS8D, Sup.FigS8E, SupFigS9A, Sup.FigS9B …]
